# Supplementary material for: How cyclophosphamide at environmentally relevant concentration influences Daphnia magna life history and its proteome
Source: PLoS One. 2018 Apr 5;13(4):e0195366. doi: 10.1371/journal.pone.0195366 (PMC5886542; doi:10.1371/journal.pone.0195366)
Supplement: S1 File — The differential analysis results of D. magna D clone protein profiles treated with cyclophosphamide, compared to the protein profiles of untreated individuals. (XML) [file pone.0195366.s001.xml]

<?xml version="1.0" encoding="UTF-8"?>
<!DOCTYPE html 
     PUBLIC "-//W3C//DTD XHTML 1.0 Strict//EN"
    "http://www.w3.org/TR/xhtml1/DTD/xhtml1-strict.dtd">
<html 
    xmlns="http://www.w3.org/1999/xhtml"
    xmlns:svg="http://www.w3.org/2000/svg"
    xmlns:xlink="http://www.w3.org/1999/xlink"
>
<head>
<style type="text/css">
/*<![CDATA[*/
table {
	border-collapse: collapse;
	border: solid black 2px;
}
table.protdetails {
	border: none;
}
table.protdetails td {
	border: none;
}
table.protdetails th {
	border: none;
	text-align: right;
	vertical-align: top;
}
td, th {
	border: solid black 1px;
	padding: 0.5em;
}
.num {
	text-align: right;
}
.int {
	text-align: right;
}
tr.even {
	background-color: rgb(90%, 90%, 90%);
}
td.na {
	text-align: center;
	color: gray;
}
td.reg {
	text-align: center;
}
ul {
        list-style-type: none;
        margin: 0px;
        padding: 0px;
}
.uniq {
	font-weight: bold;
}
.same {
	font-weight: bold;
}
.up {
	color: blue;
}
.down {
	color: red;
}
.cmd {
	font-family: monospace;
}
/*]]>*/
</style>
<title>DiffProt results</title>
</head>
<body>


<div align="center">

<svg:svg width="800" height="600" viewBox="-1 -1 2 2" version="1.1" >
<svg:rect x="-1" y="-1" width="2" height="2" stroke-width="0.0025" stroke="black" fill="none" />


<svg:circle cx="-0.442865054959069" cy="-0.0161456875935073" r="0.01875" fill="blue"/>
<svg:text x="-0.442865054959069" y="-0.0161456875935073" font-size="0.0625" fill="blue" text-anchor="end">&nbsp;CD1_2.list&nbsp;</svg:text>


<svg:circle cx="-0.326671664056547" cy="-0.0604757553867878" r="0.01875" fill="blue"/>
<svg:text x="-0.326671664056547" y="-0.0604757553867878" font-size="0.0625" fill="blue" text-anchor="end">&nbsp;CD1_1.list&nbsp;</svg:text>


<svg:circle cx="0.472027996776072" cy="-0.343455178363138" r="0.01875" fill="red"/>
<svg:text x="0.472027996776072" y="-0.343455178363138" font-size="0.0625" fill="red" >&nbsp;KD1_1.list&nbsp;</svg:text>


<svg:circle cx="0.442751123206437" cy="-0.191880592463351" r="0.01875" fill="red"/>
<svg:text x="0.442751123206437" y="-0.191880592463351" font-size="0.0625" fill="red" >&nbsp;KD1_2.list&nbsp;</svg:text>


<svg:circle cx="0.175912982024503" cy="-0.124612317970307" r="0.01875" fill="red"/>
<svg:text x="0.175912982024503" y="-0.124612317970307" font-size="0.0625" fill="red" >&nbsp;KD1_4.list&nbsp;</svg:text>


<svg:circle cx="0.178294760862413" cy="0.9" r="0.01875" fill="red"/>
<svg:text x="0.178294760862413" y="0.9" font-size="0.0625" fill="red" >&nbsp;KD1_3.list&nbsp;</svg:text>


<svg:circle cx="-0.499450143853809" cy="-0.163430468222908" r="0.01875" fill="blue"/>
<svg:text x="-0.499450143853809" y="-0.163430468222908" font-size="0.0625" fill="blue" text-anchor="end">&nbsp;CD1_3.list&nbsp;</svg:text>


<svg:a xlink:href="#det_9ed16584f769b28559fa3e9776a6ebe1" xlink:title="JAN55201.1+JAN55202.1+JAN55197.1+JAN50148.1+JAN31959.1+EFX64730.1+JAN78815.1+JAN31958.1">
<svg:circle cx="0.257917625256516" cy="-0.106358534884525" r="0.01875" fill="black" opacity="0.5"/>
</svg:a>

<svg:a xlink:href="#det_5a56cfe766dc89ab894862883114e4c2" xlink:title="KZS19034.1+JAN39685.1+JAN59262.1+JAN66323.1">
<svg:circle cx="-0.0908521930689324" cy="0.0410283441518175" r="0.01875" fill="black" opacity="0.5"/>
</svg:a>

<svg:a xlink:href="#det_c6bd12476aea90a6fc0882a2bfe5d23c" xlink:title="JAN47263.1+JAN70358.1">
<svg:circle cx="-0.0134895433683065" cy="-0.00796484283619419" r="0.01875" fill="black" opacity="0.5"/>
</svg:a>

<svg:a xlink:href="#det_029dc40d3262a57f4d63141a3bb32f1f" xlink:title="AIW06385.1+AIW06379.1+AIW06378.1+AHY19799.1+YP">
<svg:circle cx="0.206287446336746" cy="0.120389077678264" r="0.01875" fill="black" opacity="0.5"/>
</svg:a>

<svg:a xlink:href="#det_3fc42472f6402056f492942553fd5697" xlink:title="JAN67132.1">
<svg:circle cx="-0.515579125638679" cy="0.320004304533187" r="0.01875" fill="black" opacity="0.5"/>
</svg:a>

<svg:a xlink:href="#det_761a43f20b450318d1a4c89b2e51419d" xlink:title="KZS17297.1+JAN76155.1+JAN78993.1+JAN65573.1+JAN63122.1+JAN62170.1+JAN64217.1+JAN62169.1+JAN57186.1+JAN57024.1+JAN44479.1+JAN46082.1+JAN51574.1">
<svg:circle cx="-0.0571225578571551" cy="0.102703671200475" r="0.01875" fill="black" opacity="0.5"/>
</svg:a>

<svg:a xlink:href="#det_be84572b8da21c1b1c9b88ea7c8b13cd" xlink:title="JAN29158.1+KZS20842.1+JAN57147.1">
<svg:circle cx="0.176002100669757" cy="0.176317943082187" r="0.01875" fill="black" opacity="0.5"/>
</svg:a>

<svg:a xlink:href="#det_14cee9abe63a0cd9c7d3e3c26459e9d5" xlink:title="KZS09614.1+JAN55265.1+JAN35622.1+JAN83874.1">
<svg:circle cx="-0.0911403858393114" cy="-0.04086402640131" r="0.01875" fill="black" opacity="0.5"/>
</svg:a>

<svg:a xlink:href="#det_4896308e0a52b92dc36322d2c01fbb49" xlink:title="KZS05132.1+JAN33827.1+JAN50911.1+JAN87512.1">
<svg:circle cx="-0.118650700200389" cy="-0.0156870068360875" r="0.01875" fill="black" opacity="0.5"/>
</svg:a>

<svg:a xlink:href="#det_9c71de279956b40a4575406ce714fad5" xlink:title="KZS03022.1+JAN89819.1+JAN89818.1+JAN74966.1+JAN64133.1+JAN62984.1+JAN59642.1+JAN59641.1+JAN59640.1+JAN49140.1+JAN29297.1+JAN41392.1+JAN41390.1+JAN41397.1+JAN32292.1+JAN32293.1">
<svg:circle cx="0.029127244616664" cy="0.0552010858600113" r="0.01875" fill="black" opacity="0.5"/>
</svg:a>

<svg:a xlink:href="#det_7a2e36de83b119f3ce16d5dd7c6e3ead" xlink:title="JAN52255.1+JAN43656.1+JAN35368.1+JAN90004.1+JAN33315.1+JAN59057.1">
<svg:circle cx="-0.0944275147728171" cy="0.0379752448092991" r="0.01875" fill="black" opacity="0.5"/>
</svg:a>

<svg:a xlink:href="#det_c18c43f638ccb23babeff93765a41487" xlink:title="JAN44473.1+JAN60760.1+KZS21785.1+JAN66525.1">
<svg:circle cx="-0.496305871669665" cy="-0.359886786793544" r="0.01875" fill="black" opacity="0.5"/>
</svg:a>

<svg:a xlink:href="#det_040876ba265a261087eb7d1a0b025097" xlink:title="KZS10632.1+JAN53634.1">
<svg:circle cx="0.0645700572894318" cy="-0.0521005780516269" r="0.01875" fill="black" opacity="0.5"/>
</svg:a>

<svg:a xlink:href="#det_616145b1e8bb8a45842be654dffae428" xlink:title="JAN80184.1+JAN53310.1+JAN53308.1+JAN53309.1+JAN34267.1+JAN48802.1+JAN90448.1+JAN62806.1+JAN84622.1+JAN65702.1">
<svg:circle cx="0.214448337196761" cy="-0.0335889841661502" r="0.01875" fill="black" opacity="0.5"/>
</svg:a>

<svg:a xlink:href="#det_a8db2858850682541504a648a7219db5" xlink:title="JAN66065.1+JAN38712.1+JAN33817.1+KZS12608.1">
<svg:circle cx="-0.0551872212885144" cy="-0.0643565869442079" r="0.01875" fill="black" opacity="0.5"/>
</svg:a>

<svg:a xlink:href="#det_b8d8577e347e561eb16bbe98e2a743fb" xlink:title="JAN72749.1+KZS21948.1">
<svg:circle cx="-0.111806429124569" cy="0.126075017575894" r="0.01875" fill="black" opacity="0.5"/>
</svg:a>

<svg:a xlink:href="#det_5a95f5a3de934d6dd239609ed3f65dc8" xlink:title="JAN90693.1+KZS13933.1">
<svg:circle cx="0.181916117688197" cy="-0.123795116400767" r="0.01875" fill="black" opacity="0.5"/>
</svg:a>

<svg:a xlink:href="#det_c52c53a092aff82d5ceca937c93eb38f" xlink:title="JAN75590.1+KZS13784.1+JAN41308.1+JAN42957.1+JAN31027.1+JAN58196.1+JAN31119.1+JAN50161.1+JAN66978.1+KZS16635.1+JAN50160.1+JAN50159.1">
<svg:circle cx="0.071593837538096" cy="0.00959841389311526" r="0.01875" fill="black" opacity="0.5"/>
</svg:a>

<svg:a xlink:href="#det_505e49010a33c0ce52fa354fc2b92e1f" xlink:title="KZS11192.1+JAN89165.1+JAN64279.1+JAN60532.1+JAN38379.1+JAN38380.1">
<svg:circle cx="0.0474905584501718" cy="-0.0272519155560247" r="0.01875" fill="black" opacity="0.5"/>
</svg:a>

<svg:a xlink:href="#det_fa2924f143dda1d087c812bef566c2f6" xlink:title="JAN72440.1+JAN38954.1+JAN38955.1+JAN32059.1+JAN32061.1+JAN32060.1+KZS11497.1+JAN66510.1+JAN48350.1+JAN55548.1">
<svg:circle cx="0.00255741430983284" cy="-0.0682768815390181" r="0.01875" fill="black" opacity="0.5"/>
</svg:a>

<svg:a xlink:href="#det_98ecf1eafb967d2a928f0286cd3d004b" xlink:title="KZS12210.1+JAN83338.1+JAN62275.1">
<svg:circle cx="-0.314678970503989" cy="0.0654728785075495" r="0.01875" fill="black" opacity="0.5"/>
</svg:a>

<svg:a xlink:href="#det_ce48520de6e94c96c65c7ed9ed4476d6" xlink:title="JAN79460.1+JAN56358.1+JAN39259.1+JAN32316.1+JAN71609.1+JAN45606.1">
<svg:circle cx="-0.0200654089158051" cy="-0.112039131033756" r="0.01875" fill="black" opacity="0.5"/>
</svg:a>

<svg:a xlink:href="#det_5b14ed80cf46646d90d237e14a685a6f" xlink:title="JAN60662.1+JAN46863.1+JAN60663.1+JAN84714.1+KZS10800.1">
<svg:circle cx="-0.018202890866133" cy="-0.168924401405261" r="0.01875" fill="black" opacity="0.5"/>
</svg:a>

<svg:a xlink:href="#det_b188ce5038b2b59ecf3a5d0dd1ae974b" xlink:title="JAN53619.1+JAN33515.1+JAN35667.1+JAN35665.1+JAN35666.1+JAN77838.1+JAN38313.1+JAN38312.1+JAN47269.1+KZS19865.1+JAN47270.1">
<svg:circle cx="-0.135288539049344" cy="-0.0204172075698646" r="0.01875" fill="black" opacity="0.5"/>
</svg:a>

<svg:a xlink:href="#det_80901f5454506b71c7bf434a62ff2d64" xlink:title="KZS16559.1+JAN85093.1">
<svg:circle cx="0.0813771514525151" cy="-0.136503691087842" r="0.01875" fill="black" opacity="0.5"/>
</svg:a>

<svg:a xlink:href="#det_c03e267a1d71c22c1d7d3fec0d290bc7" xlink:title="KZS11595.1+JAN60384.1+JAN35940.1+JAN65423.1+JAN65424.1+JAN60383.1+JAN31896.1+JAN78439.1">
<svg:circle cx="-0.0445001656022157" cy="-0.0315565705783555" r="0.01875" fill="black" opacity="0.5"/>
</svg:a>

<svg:a xlink:href="#det_b0ac23edbbff35ec4765dd0a69ef35c8" xlink:title="KZS05890.1+JAN71623.1">
<svg:circle cx="-0.151107538497693" cy="-0.0567498299992256" r="0.01875" fill="black" opacity="0.5"/>
</svg:a>

<svg:a xlink:href="#det_ea03e89bd28ece20a04a1d163ed6876f" xlink:title="JAN33475.1+JAN85106.1+KZS21373.1">
<svg:circle cx="0.0206914393812588" cy="-0.174222226345374" r="0.01875" fill="black" opacity="0.5"/>
</svg:a>

<svg:a xlink:href="#det_76c0005a8a84631888f36d80c75d610e" xlink:title="KZS14416.1+JAN55504.1+JAN84665.1+JAN55505.1+JAN55506.1">
<svg:circle cx="-0.0302237144438165" cy="-0.136249031091908" r="0.01875" fill="black" opacity="0.5"/>
</svg:a>

<svg:a xlink:href="#det_c67a78dba82fbaaa5a884d8eacf5bf71" xlink:title="KZS04409.1+JAN45991.1+JAN71474.1">
<svg:circle cx="0.12780165459955" cy="-0.17404559493802" r="0.01875" fill="black" opacity="0.5"/>
</svg:a>

<svg:a xlink:href="#det_7931ed350d956efd14afa8d0bb658d17" xlink:title="JAN40915.1+JAN36034.1+JAN83178.1+KZS12643.1">
<svg:circle cx="0.105348746949952" cy="-0.0391950876507462" r="0.01875" fill="black" opacity="0.5"/>
</svg:a>

<svg:a xlink:href="#det_ce15a1ec90c2196c43ce28f155443e58" xlink:title="KZS20092.1+JAN75199.1+JAN57500.1+JAN40452.1+JAN52450.1">
<svg:circle cx="0.228431040423712" cy="0.312721868159469" r="0.01875" fill="black" opacity="0.5"/>
</svg:a>

<svg:a xlink:href="#det_4e949a153c7d7a34ae1ec42c674b45d5" xlink:title="KZS21242.1+JAN57736.1+JAN86013.1+JAN90767.1+KZS10006.1">
<svg:circle cx="-0.0206006831101354" cy="0.00519444057487015" r="0.01875" fill="black" opacity="0.5"/>
</svg:a>

<svg:a xlink:href="#det_cf28fb641e4fd24bce203f927ebdd0cb" xlink:title="JAN48570.1+JAN39082.1+JAN39083.1+JAN65013.1+JAN71522.1+KZS14107.1">
<svg:circle cx="-0.0389442327508377" cy="-0.00194415214895262" r="0.01875" fill="black" opacity="0.5"/>
</svg:a>

<svg:a xlink:href="#det_d0be44d502777384b0110626c6481a8e" xlink:title="JAN37807.1+KZS03717.1+JAN48661.1+JAN74907.1">
<svg:circle cx="-0.109742640260429" cy="0.164459166921382" r="0.01875" fill="black" opacity="0.5"/>
</svg:a>

<svg:a xlink:href="#det_f68117b54787e130f9371451dfa39e1d" xlink:title="KZS11164.1+JAN83605.1">
<svg:circle cx="0.203604637138041" cy="-0.0993900637015463" r="0.01875" fill="black" opacity="0.5"/>
</svg:a>

<svg:a xlink:href="#det_c3203b041980946a7cc40a86f9359f1e" xlink:title="JAN55218.1+KZS12025.1+JAN55219.1+JAN46665.1+JAN36274.1+JAN36275.1+JAN55221.1+JAN71480.1+JAN38974.1+JAN38919.1+JAN55220.1">
<svg:circle cx="0.379946975750804" cy="-0.288267846806471" r="0.01875" fill="black" opacity="0.5"/>
</svg:a>

<svg:a xlink:href="#det_0afd4a6d3f5443f1e1e73060e481b488" xlink:title="JAN57642.1+KZS10842.1+JAN77357.1">
<svg:circle cx="0.102665474539803" cy="0.08077614864286" r="0.01875" fill="black" opacity="0.5"/>
</svg:a>

<svg:a xlink:href="#det_0eb4e4bf6fd6c540160eedbb4bcbc2ca" xlink:title="JAN36006.1+KZS14595.1+JAN46550.1+JAN55046.1+JAN68454.1">
<svg:circle cx="0.119154595344717" cy="-0.106008349299905" r="0.01875" fill="black" opacity="0.5"/>
</svg:a>

<svg:a xlink:href="#det_c20d5bf7eee6d5cb71643945bc6dcc6a" xlink:title="KZS15715.1+JAN57172.1+JAN50861.1+JAN32029.1+JAN73999.1">
<svg:circle cx="0.138319493527986" cy="0.202379838679405" r="0.01875" fill="black" opacity="0.5"/>
</svg:a>

<svg:a xlink:href="#det_128d552f228dfa980132378135c77ee8" xlink:title="KZS12874.1+JAN87067.1">
<svg:circle cx="0.0471510108911694" cy="-0.0968381055721682" r="0.01875" fill="black" opacity="0.5"/>
</svg:a>

<svg:a xlink:href="#det_2754fd252d80c7f6aa3f45cb531c1806" xlink:title="JAN39401.1+JAN36748.1+JAN29402.1+JAN49293.1+JAN60445.1+KZS04410.1+JAN36749.1+JAN65839.1+JAN71930.1+JAN47446.1+JAN29401.1">
<svg:circle cx="0.0118356213503759" cy="-0.0182384993926009" r="0.01875" fill="black" opacity="0.5"/>
</svg:a>

<svg:a xlink:href="#det_d5fd4f2892cda3bc579167271ecbb0ec" xlink:title="JAN32080.1+JAN30516.1+JAN58262.1+JAN38920.1+JAN87857.1+JAN32081.1+KZS05350.1+JAN32082.1+JAN32079.1">
<svg:circle cx="-0.39467352462807" cy="0.130913290535556" r="0.01875" fill="black" opacity="0.5"/>
</svg:a>

<svg:a xlink:href="#det_1ceaee18cc68e7e0841cd55d2f73751d" xlink:title="JAN30413.1+JAN40854.1+KZS16181.1+JAN74495.1">
<svg:circle cx="-0.299068957880895" cy="0.260445126578048" r="0.01875" fill="black" opacity="0.5"/>
</svg:a>

<svg:a xlink:href="#det_0ab849fb2259403b0a6a5e1646ca9ff1" xlink:title="JAN83219.1+KZS14060.1">
<svg:circle cx="0.0144652321992871" cy="-0.013682390073589" r="0.01875" fill="black" opacity="0.5"/>
</svg:a>

<svg:a xlink:href="#det_b2bc527ca5e6518c95110d923feee83c" xlink:title="KZS12584.1+JAN71308.1+JAN55751.1+JAN65547.1+JAN41379.1+JAN53729.1+JAN77010.1+JAN62342.1+JAN53730.1+JAN51285.1">
<svg:circle cx="-0.0129314535418169" cy="0.0741321657764504" r="0.01875" fill="black" opacity="0.5"/>
</svg:a>

<svg:a xlink:href="#det_67616c728955e49acd32298ad74ef455" xlink:title="JAN75296.1+JAN74829.1+KZS17493.1">
<svg:circle cx="-0.0571807100768213" cy="-0.0105510370037063" r="0.01875" fill="black" opacity="0.5"/>
</svg:a>

<svg:a xlink:href="#det_14becec9003c12979ceb2ec245998fae" xlink:title="JAN76343.1+JAN44410.1+JAN29313.1+JAN45808.1+KZS22088.1+JAN45809.1+JAN45810.1+JAN29314.1">
<svg:circle cx="0.295852665403489" cy="-0.28171590627446" r="0.01875" fill="black" opacity="0.5"/>
</svg:a>

<svg:a xlink:href="#det_947b96baa0a9ada6aecd053f34396008" xlink:title="JAN34357.1+KZS12781.1">
<svg:circle cx="-0.00940103576922412" cy="-0.369329385829713" r="0.01875" fill="black" opacity="0.5"/>
</svg:a>

<svg:a xlink:href="#det_79f769b79e701eddeb9139e761d30a7d" xlink:title="JAN34277.1+JAN83667.1+KZS08740.1">
<svg:circle cx="0.0201974818602417" cy="-0.0151200369719167" r="0.01875" fill="black" opacity="0.5"/>
</svg:a>

<svg:a xlink:href="#det_abd76cf5bf42e890973ac1aa8ef6aac7" xlink:title="KZS08876.1">
<svg:circle cx="-0.194073695460615" cy="0.184935762278772" r="0.01875" fill="black" opacity="0.5"/>
</svg:a>

<svg:a xlink:href="#det_ec4b80846131613e9b155309661b1979" xlink:title="JAN66619.1+KZS14758.1">
<svg:circle cx="-0.126004202879761" cy="-0.0960701607466305" r="0.01875" fill="black" opacity="0.5"/>
</svg:a>

<svg:a xlink:href="#det_d4172632e3ea4a033ac3b26de18c9ce8" xlink:title="JAN64152.1+KZS07228.1+JAN30113.1+JAN63152.1+JAN57934.1">
<svg:circle cx="-0.0823006908664943" cy="0.108470511656007" r="0.01875" fill="black" opacity="0.5"/>
</svg:a>

<svg:a xlink:href="#det_8e507cac08497e3c18ba527939e2ae33" xlink:title="JAN75623.1+KZS04258.1">
<svg:circle cx="0.573349911527439" cy="-0.493433345698137" r="0.01875" fill="black" opacity="0.5"/>
</svg:a>

<svg:a xlink:href="#det_78f27fc48e2778bfb3713f289a78eb0a" xlink:title="JAN31921.1+KZS13190.1+JAN30419.1+JAN76146.1+KZS13257.1">
<svg:circle cx="0.139533341957184" cy="0.0810886274566813" r="0.01875" fill="black" opacity="0.5"/>
</svg:a>

<svg:a xlink:href="#det_a28b62eb3bd3425561ad23213c66db3b" xlink:title="JAN57579.1+KZS13846.1">
<svg:circle cx="-0.155546418620239" cy="-0.0571897323909644" r="0.01875" fill="black" opacity="0.5"/>
</svg:a>

<svg:a xlink:href="#det_509e95bd64ff30895944c6ab4e597940" xlink:title="JAN56370.1+JAN72272.1">
<svg:circle cx="0.0171381005590638" cy="-0.00956442489241749" r="0.01875" fill="black" opacity="0.5"/>
</svg:a>

<svg:a xlink:href="#det_6e0bb376fb565313fe57bdeb548b5409" xlink:title="KZS05792.1+JAN89997.1">
<svg:circle cx="-0.0518183788979633" cy="-0.0712761492670706" r="0.01875" fill="black" opacity="0.5"/>
</svg:a>

<svg:a xlink:href="#det_4bbee7f61b426276bce61dbcd064d1bb" xlink:title="KZS18620.1+JAN30185.1+JAN62624.1+JAN44168.1+JAN75663.1+JAN47074.1+JAN42724.1+JAN65076.1">
<svg:circle cx="-0.112485492594421" cy="-0.0610789035093146" r="0.01875" fill="black" opacity="0.5"/>
</svg:a>

<svg:a xlink:href="#det_8e6b10ecae4f5ed940e7dc9901343bb9" xlink:title="JAN72522.1+JAN50973.1+JAN50971.1+JAN50972.1+JAN38765.1+JAN56408.1+JAN33874.1+JAN33875.1+JAN31978.1+JAN30426.1+JAN57225.1+JAN61383.1+JAN48864.1+JAN31979.1+JAN31977.1">
<svg:circle cx="-0.155641545478828" cy="-0.159040836495453" r="0.01875" fill="black" opacity="0.5"/>
</svg:a>

<svg:a xlink:href="#det_59fa86a0fcd8020154b5798ee4d63d6b" xlink:title="KZS21002.1+KZS21001.1+JAN39099.1+JAN83636.1">
<svg:circle cx="0.0256425860610393" cy="-0.465436127937333" r="0.01875" fill="black" opacity="0.5"/>
</svg:a>

<svg:a xlink:href="#det_ab13ca231af4eca8ffb7adf4b071c271" xlink:title="KZS11139.1+KZS21346.1+NP">
<svg:circle cx="0.0670472160500962" cy="-0.0764679804544106" r="0.01875" fill="black" opacity="0.5"/>
</svg:a>

<svg:a xlink:href="#det_5f2b050e7bac7875bfb2af7e8ab39de9" xlink:title="JAN57385.1+JAN80367.1+KZS15050.1">
<svg:circle cx="-0.257812339613668" cy="-0.0895909752404297" r="0.01875" fill="black" opacity="0.5"/>
</svg:a>

<svg:a xlink:href="#det_5f9ada9d7c41a24cec205df8677c51e3" xlink:title="KZS17867.1+JAN70456.1">
<svg:circle cx="-0.129207621974028" cy="0.138476441231201" r="0.01875" fill="black" opacity="0.5"/>
</svg:a>

<svg:a xlink:href="#det_ca16173fc9aebd2ca31abc6d6ba280e7" xlink:title="JAN66925.1+KZS07039.1+JAN36463.1+JAN36464.1+JAN48206.1">
<svg:circle cx="-0.194927752939067" cy="-0.0939352194449959" r="0.01875" fill="black" opacity="0.5"/>
</svg:a>

<svg:a xlink:href="#det_60de775f14315203e928917fb0c15dd1" xlink:title="KZS09588.1+JAN61182.1+JAN47342.1+JAN51343.1+JAN49188.1+JAN78589.1+JAN61181.1+JAN62284.1">
<svg:circle cx="0.196230792151455" cy="0.0638448091654279" r="0.01875" fill="black" opacity="0.5"/>
</svg:a>

<svg:a xlink:href="#det_29bf7038f86b843982ba6a06694645b3" xlink:title="JAN53655.1+JAN61855.1+JAN63912.1+JAN78874.1+KZS12066.1+JAN30570.1">
<svg:circle cx="0.139577571203163" cy="-0.0401574468252745" r="0.01875" fill="black" opacity="0.5"/>
</svg:a>

<svg:a xlink:href="#det_545e73088c24538042da088bcfe1dd4a" xlink:title="JAN30717.1+JAN52502.1+JAN50211.1+JAN29312.1+JAN30716.1+JAN52501.1+JAN34268.1">
<svg:circle cx="0.0216452909658127" cy="-0.0074366586057386" r="0.01875" fill="black" opacity="0.5"/>
</svg:a>

<svg:a xlink:href="#det_31d74dd40f6902d9485461307537d220" xlink:title="KZS15734.1+JAN87657.1">
<svg:circle cx="0.0383540494506652" cy="0.0122898557731285" r="0.01875" fill="black" opacity="0.5"/>
</svg:a>

<svg:a xlink:href="#det_8fe73596f02dc4fc6468dda257c9610b" xlink:title="JAN36009.1+JAN36008.1">
<svg:circle cx="0.284932466602646" cy="0.0529102280697421" r="0.01875" fill="black" opacity="0.5"/>
</svg:a>

<svg:a xlink:href="#det_93f4962105fdd413df2bfeb5ec40329e" xlink:title="JAN33058.1+KZS15470.1+JAN68228.1+JAN50851.1">
<svg:circle cx="0.655508510774032" cy="-0.671229960922105" r="0.01875" fill="black" opacity="0.5"/>
</svg:a>

<svg:a xlink:href="#det_4fc4903dc28e42d86de853d38d43ed74" xlink:title="KZS15880.1+JAN85608.1">
<svg:circle cx="-0.0254352189550896" cy="-0.0949387210369931" r="0.01875" fill="black" opacity="0.5"/>
</svg:a>

<svg:a xlink:href="#det_6993be4ea0bb437831876022a98ec934" xlink:title="JAN92201.1+JAN59324.1+JAN52521.1+JAN33382.1+JAN43771.1+JAN60920.1+JAN52522.1+JAN50267.1+JAN83184.1+KZS18894.1+JAN59325.1">
<svg:circle cx="0.0387981351746063" cy="-0.208514960170647" r="0.01875" fill="black" opacity="0.5"/>
</svg:a>

<svg:a xlink:href="#det_bae0639353fb1c0c26e7d4fec1e1a204" xlink:title="KZS01095.1">
<svg:circle cx="-0.0707343207464572" cy="-0.0446931962884228" r="0.01875" fill="black" opacity="0.5"/>
</svg:a>

<svg:a xlink:href="#det_28d988cfe7d75468085c8199d5b64879" xlink:title="JAN37667.1+JAN37668.1">
<svg:circle cx="0.164272150691456" cy="-0.0846997333091075" r="0.01875" fill="black" opacity="0.5"/>
</svg:a>

<svg:a xlink:href="#det_165cb2d6085017ba2d95cd538b88a5e1" xlink:title="JAN54507.1+JAN54506.1+JAN54508.1+KZS02937.1">
<svg:circle cx="-0.0336973924745006" cy="-0.0147119256996391" r="0.01875" fill="black" opacity="0.5"/>
</svg:a>

<svg:a xlink:href="#det_49be73dbc1f65ccc2671a1ed9e79ac38" xlink:title="KZS16231.1">
<svg:circle cx="0.185080250744682" cy="0.19318825925672" r="0.01875" fill="black" opacity="0.5"/>
</svg:a>

<svg:a xlink:href="#det_566b43b52db4775cb4795320bc6637bf" xlink:title="JAN86366.1+JAN59763.1+JAN30065.1+KZS15489.1">
<svg:circle cx="0.0435648394396957" cy="-0.0687827263232833" r="0.01875" fill="black" opacity="0.5"/>
</svg:a>

<svg:a xlink:href="#det_ca2fd238c349abbfa166d63663a175a1" xlink:title="JAN48466.1+JAN31835.1+JAN48468.1+JAN48469.1+JAN48467.1+KZS17059.1+JAN45421.1+JAN78075.1+JAN45420.1+JAN61165.1+JAN50574.1+JAN61166.1+JAN31834.1+JAN33724.1+JAN33725.1">
<svg:circle cx="0.116497612328746" cy="-0.118230022352651" r="0.01875" fill="black" opacity="0.5"/>
</svg:a>

<svg:a xlink:href="#det_ca47ddce858de0ccd06b3d2c3145b954" xlink:title="JAN33020.1+JAN77000.1+JAN37627.1+JAN40273.1">
<svg:circle cx="-0.00124475430111618" cy="-0.558769072305876" r="0.01875" fill="black" opacity="0.5"/>
</svg:a>

<svg:a xlink:href="#det_fc7181de8fd7098073e2fd961ed7a09e" xlink:title="KZS21530.1+JAN38427.1+JAN86960.1">
<svg:circle cx="0.0313242959931439" cy="0.0882693044786662" r="0.01875" fill="black" opacity="0.5"/>
</svg:a>

<svg:a xlink:href="#det_7a73fd69511861724f5a0d513bf8ea85" xlink:title="JAN50274.1+JAN30051.1+JAN30050.1+JAN35393.1+JAN37951.1+JAN55336.1+JAN52532.1+JAN30049.1+KZS12273.1+JAN50275.1+JAN75269.1+JAN46683.1">
<svg:circle cx="-0.0251907486424049" cy="-0.01591120686665" r="0.01875" fill="black" opacity="0.5"/>
</svg:a>

<svg:a xlink:href="#det_85abb87ba61bbdebd2a4771b3b41dbf1" xlink:title="JAN31433.1+KZS04953.1+JAN68625.1">
<svg:circle cx="0.0836243158069133" cy="-0.28839544613411" r="0.01875" fill="black" opacity="0.5"/>
</svg:a>

<svg:a xlink:href="#det_36896982513e1fc5e35a9fbcd1512e61" xlink:title="KZS13652.1+JAN57138.1+JAN53872.1+JAN36780.1+JAN32496.1+JAN89813.1">
<svg:circle cx="0.117450809162008" cy="0.0597487226783795" r="0.01875" fill="black" opacity="0.5"/>
</svg:a>

<svg:a xlink:href="#det_9bcff06523a343b03eed9d3bcf62c5c9" xlink:title="KZR99145.1+JAN62581.1+JAN65183.1+KZS15556.1+JAN51041.1+JAN66937.1+JAN33641.1+ACY43263.1+JAN53483.1">
<svg:circle cx="-0.0724847709197662" cy="-0.0628853275365579" r="0.01875" fill="black" opacity="0.5"/>
</svg:a>

<svg:a xlink:href="#det_58dd804e7dab930030148814bdcdaf0c" xlink:title="JAN68172.1+KZS07970.1">
<svg:circle cx="-0.00340867948390663" cy="-0.0188152148028786" r="0.01875" fill="black" opacity="0.5"/>
</svg:a>

<svg:a xlink:href="#det_2d1bf9be19eed44e89597c2799cab647" xlink:title="JAN52490.1+JAN38294.1+JAN52489.1+JAN66487.1+KZS09885.1">
<svg:circle cx="0.0479535526859356" cy="-0.0843299100621298" r="0.01875" fill="black" opacity="0.5"/>
</svg:a>

<svg:a xlink:href="#det_2022090665e95384c3492364408b794c" xlink:title="JAN69229.1+JAN38484.1+JAN53136.1+KZS17441.1+JAN33639.1+JAN31687.1+JAN33638.1+JAN48686.1+JAN53135.1">
<svg:circle cx="-0.0189302629461381" cy="0.157014310531007" r="0.01875" fill="black" opacity="0.5"/>
</svg:a>

<svg:a xlink:href="#det_d68f3806ab0c0dd1d92247b7f28ae37d" xlink:title="KZS13149.1+JAN85567.1+JAN47308.1+JAN34212.1+JAN34211.1+JAN34210.1+JAN30718.1+JAN51259.1">
<svg:circle cx="-0.132706935838709" cy="-0.155214036203281" r="0.01875" fill="black" opacity="0.5"/>
</svg:a>

<svg:a xlink:href="#det_49f1f3e76b2f50f0a17a6d9493002196" xlink:title="JAN79024.1+JAN61960.1+JAN53922.1+JAN51478.1+JAN49261.1+JAN49259.1+JAN45917.1+JAN45916.1+JAN49260.1+KZS16285.1+JAN65812.1+JAN51477.1+JAN30900.1+JAN61959.1+JAN74419.1+JAN30901.1+JAN45915.1">
<svg:circle cx="-0.0656394339722204" cy="-0.271148333247704" r="0.01875" fill="black" opacity="0.5"/>
</svg:a>

<svg:a xlink:href="#det_13c5bb39e662cf13408a0c01f0e62579" xlink:title="KZS11751.1+JAN41432.1+JAN73467.1+KZS00591.1">
<svg:circle cx="0.00462217546080587" cy="-0.0090999486236643" r="0.01875" fill="black" opacity="0.5"/>
</svg:a>

<svg:a xlink:href="#det_fdf87e404e2ac902bfda568ce6e1dbbe" xlink:title="JAN56823.1+JAN56821.1+JAN51331.1+JAN53774.1+JAN49182.1+JAN33934.1+JAN53773.1+JAN33985.1+JAN53771.1+JAN51332.1+JAN53772.1+JAN56822.1+JAN58728.1+JAN56820.1+JAN83828.1+JAN38887.1+JAN38886.1+JAN36193.1+JAN36192.1+JAN30493.1+JAN30492.1+JAN36191.1">
<svg:circle cx="0.0222683231307072" cy="0.129068136886242" r="0.01875" fill="black" opacity="0.5"/>
</svg:a>

<svg:a xlink:href="#det_794e7e0f4e9bc30b33e789d87ffba233" xlink:title="JAN53927.1+JAN35966.1+ACY44268.1+JAN34430.1">
<svg:circle cx="-0.362405415278331" cy="0.217943616135649" r="0.01875" fill="black" opacity="0.5"/>
</svg:a>

<svg:a xlink:href="#det_9d9c190121742258949fdede327158e6" xlink:title="KZS14779.1+JAN68075.1+JAN62612.1+JAN32222.1+JAN61613.1+JAN48561.1+JAN34182.1+JAN46916.1">
<svg:circle cx="0.118517646548653" cy="-0.0340731858878795" r="0.01875" fill="black" opacity="0.5"/>
</svg:a>

<svg:a xlink:href="#det_7a0e563df0a0f5c645283c5593ba7f27" xlink:title="JAN57342.1+JAN39283.1+JAN58939.1+JAN60191.1+JAN61739.1+JAN56328.1+KZS09277.1+JAN70679.1+JAN62629.1">
<svg:circle cx="0.0598654084569014" cy="0.31102603183629" r="0.01875" fill="black" opacity="0.5"/>
</svg:a>

<svg:a xlink:href="#det_d1fbeddd4786b600f4db987b86641815" xlink:title="JAN48003.1+JAN88261.1+JAN86653.1+JAN88259.1+JAN77231.1+KZS18141.1+JAN34266.1+JAN39257.1+JAN66425.1+JAN39253.1+JAN65799.1+JAN73793.1">
<svg:circle cx="0.121621445968022" cy="-0.46710483926672" r="0.01875" fill="black" opacity="0.5"/>
</svg:a>

<svg:a xlink:href="#det_b67b90b4f698903667d828b1cca0dd0b" xlink:title="JAN75349.1+JAN85717.1+KZS10841.1+JAN51166.1+JAN82232.1">
<svg:circle cx="-0.112537767397925" cy="0.158382702103015" r="0.01875" fill="black" opacity="0.5"/>
</svg:a>

<svg:a xlink:href="#det_787d3ce31fe653a4978ec01ae8fb858b" xlink:title="JAN37954.1+KZS15370.1+JAN31498.1+JAN54745.1+JAN64418.1+JAN76313.1+JAN41898.1">
<svg:circle cx="-0.0479755602657442" cy="-0.137824285047318" r="0.01875" fill="black" opacity="0.5"/>
</svg:a>

<svg:a xlink:href="#det_a28403787d6f28c3ff5d171d17888745" xlink:title="JAN57418.1+JAN62710.1+JAN61719.1+KZS04872.1">
<svg:circle cx="-0.272415978839357" cy="0.147615490847295" r="0.01875" fill="black" opacity="0.5"/>
</svg:a>

<svg:a xlink:href="#det_06edc3ce2eff7076360171f09154c3f1" xlink:title="KZS11186.1+JAN67062.1">
<svg:circle cx="0.146278755562374" cy="0.210362700522976" r="0.01875" fill="black" opacity="0.5"/>
</svg:a>

<svg:a xlink:href="#det_2dd0b855d05a9b76407d6446980d3a8a" xlink:title="JAN49214.1+JAN63156.1+JAN44466.1+JAN44467.1+KZS17319.1">
<svg:circle cx="0.201370856017281" cy="-0.0466307334757316" r="0.01875" fill="black" opacity="0.5"/>
</svg:a>

<svg:a xlink:href="#det_8ef1f7e69eb8154f17a291b113df7ae3" xlink:title="JAN51214.1+JAN49066.1+JAN72173.1+JAN34020.1+JAN57230.1">
<svg:circle cx="-0.00949345557731486" cy="0.181648708517662" r="0.01875" fill="black" opacity="0.5"/>
</svg:a>

<svg:a xlink:href="#det_a44e0348c843b209961c391e3ca6ed87" xlink:title="KZS09892.1+JAN34072.1+JAN57464.1">
<svg:circle cx="-0.156178691378876" cy="-0.0306030412349837" r="0.01875" fill="black" opacity="0.5"/>
</svg:a>

<svg:a xlink:href="#det_5c4869882a77d23bb8e7837c8f815bab" xlink:title="JAN66810.1+JAN30709.1+JAN30710.1+KZS04433.1+JAN49049.1">
<svg:circle cx="0.122632191729843" cy="0.014430906317498" r="0.01875" fill="black" opacity="0.5"/>
</svg:a>

<svg:a xlink:href="#det_f503f108c475307be718b40fe1e38ed7" xlink:title="JAN56985.1+JAN53941.1+JAN36493.1+JAN79035.1+KZS13837.1">
<svg:circle cx="0.022041694881776" cy="0.094195970157045" r="0.01875" fill="black" opacity="0.5"/>
</svg:a>

<svg:a xlink:href="#det_c8fa36ef856b3e679cebe94b6fcbcb57" xlink:title="JAN33824.1+JAN88062.1+KZS18731.1">
<svg:circle cx="-0.113621737511771" cy="0.31106985861084" r="0.01875" fill="black" opacity="0.5"/>
</svg:a>

<svg:a xlink:href="#det_73eb35cd8ac022f4cb1a3f5b7b2e30fb" xlink:title="AAI27043.1+WP">
<svg:circle cx="0.417354482173953" cy="-0.0649624812245736" r="0.01875" fill="black" opacity="0.5"/>
</svg:a>

<svg:a xlink:href="#det_cb95e23fb6b5d35806b035ec70363e8f" xlink:title="KZS14413.1+JAN73857.1+JAN57132.1+JAN56776.1+JAN43011.1+JAN51218.1">
<svg:circle cx="0.275597755695467" cy="0.187722021057858" r="0.01875" fill="black" opacity="0.5"/>
</svg:a>

<svg:a xlink:href="#det_0851cc5005151c8bc8d136f8b1aefda2" xlink:title="JAN90453.1+JAN79022.1+JAN72916.1+JAN65756.1+JAN53761.1+JAN49162.1+JAN49163.1+JAN45819.1+JAN61957.1+JAN64158.1+JAN42809.1+JAN36669.1+JAN30722.1+JAN30721.1+JAN60757.1+JAN57942.1">
<svg:circle cx="0.0493564471779305" cy="-0.0856321725878084" r="0.01875" fill="black" opacity="0.5"/>
</svg:a>

<svg:a xlink:href="#det_79bb45f81027555ca66b9a6ed1a3d30b" xlink:title="JAN80606.1+JAN58024.1+JAN64145.1+JAN52646.1">
<svg:circle cx="-0.028233567820866" cy="0.0689450237361613" r="0.01875" fill="black" opacity="0.5"/>
</svg:a>

<svg:a xlink:href="#det_538dfd7becd2f258a8671ef3b3fde821" xlink:title="KZS05193.1+JAN87119.1">
<svg:circle cx="0.0456082052955182" cy="-0.0354457523380065" r="0.01875" fill="black" opacity="0.5"/>
</svg:a>

<svg:a xlink:href="#det_707c259b5d80ff8997e29665b45a6403" xlink:title="JAN57612.1+KZS08642.1+JAN71219.1">
<svg:circle cx="-0.160301613036109" cy="-0.0524809340598942" r="0.01875" fill="black" opacity="0.5"/>
</svg:a>

<svg:a xlink:href="#det_c674bea61b8759d638db01cc1a3e6187" xlink:title="JAN48655.1+EFX78542.1+JAN78727.1">
<svg:circle cx="-0.019854492793963" cy="0.0383218406989837" r="0.01875" fill="black" opacity="0.5"/>
</svg:a>

<svg:a xlink:href="#det_0e2dc3c1db3e0e6ac5796cf0fd47987b" xlink:title="JAN57764.1+JAN64359.1+JAN80420.1+JAN31620.1+KZS04831.1">
<svg:circle cx="-0.0603314385244543" cy="-0.0757256343093999" r="0.01875" fill="black" opacity="0.5"/>
</svg:a>

<svg:a xlink:href="#det_45d4131b5b4bcedf05a02cedd99bb1d2" xlink:title="JAN66019.1+KZS12224.1">
<svg:circle cx="0.0661243955453753" cy="-0.068998445470756" r="0.01875" fill="black" opacity="0.5"/>
</svg:a>

<svg:a xlink:href="#det_820426c5986b8c52e175a54b6e106b58" xlink:title="KZS00740.1+JAN86006.1+JAN58960.1+JAN45609.1+JAN45608.1+EFX74245.1+JAN44155.1">
<svg:circle cx="-0.0237300835993717" cy="-0.117805377326123" r="0.01875" fill="black" opacity="0.5"/>
</svg:a>

<svg:a xlink:href="#det_78bcd2d6c6e467e880653cf49683d14d" xlink:title="JAN58807.1+JAN51357.1+JAN34011.1+JAN32069.1+JAN41154.1+KZS14533.1+JAN79013.1">
<svg:circle cx="-0.117448149709332" cy="0.0221733093812014" r="0.01875" fill="black" opacity="0.5"/>
</svg:a>

<svg:a xlink:href="#det_6b49ba22cbbace590224d68a168c83eb" xlink:title="KZS18870.1">
<svg:circle cx="-0.171419900508468" cy="-0.0595039350543161" r="0.01875" fill="black" opacity="0.5"/>
</svg:a>

<svg:a xlink:href="#det_bbcf30eee19f59578e5239d8e5a68925" xlink:title="JAN83773.1+JAN45776.1+JAN44375.1+KZS09012.1+JAN56725.1+JAN51239.1+JAN51238.1+JAN35790.1+JAN33635.1+JAN33636.1">
<svg:circle cx="-0.039520667688318" cy="0.0436350499863794" r="0.01875" fill="black" opacity="0.5"/>
</svg:a>

<svg:a xlink:href="#det_a5420ecab10747d05526cdb78493e2f9" xlink:title="JAN93348.1">
<svg:circle cx="0.0370267527403219" cy="0.0934215829368611" r="0.01875" fill="black" opacity="0.5"/>
</svg:a>

<svg:a xlink:href="#det_dc48558645b2d8fb4851752baab81b98" xlink:title="JAN66022.1+JAN60103.1+KZS12361.1+JAN53610.1+JAN57409.1">
<svg:circle cx="0.0257223111818469" cy="0.0925659370277272" r="0.01875" fill="black" opacity="0.5"/>
</svg:a>

<svg:a xlink:href="#det_3aa456983d80fcfdd8a758ceb7564b67" xlink:title="JAN64141.1+JAN40947.1+JAN64142.1+JAN39100.1+JAN65740.1+JAN65741.1+JAN40950.1+JAN64140.1+JAN62643.1+JAN42594.1+KZS13842.1+JAN66189.1+JAN42595.1+JAN42600.1+JAN42598.1+JAN61294.1">
<svg:circle cx="0.13368081894998" cy="0.0623771902122195" r="0.01875" fill="black" opacity="0.5"/>
</svg:a>

<svg:a xlink:href="#det_14fbc2849ad0c0d0d79354a915a7d4e7" xlink:title="JAN57833.1+JAN78886.1">
<svg:circle cx="-0.122167000007442" cy="0.0824200182646063" r="0.01875" fill="black" opacity="0.5"/>
</svg:a>

<svg:a xlink:href="#det_c2b3a0740213c41f6040acb5416e7734" xlink:title="KZS08032.1+JAN47121.1+JAN80123.1+JAN41372.1+JAN43014.1+JAN87055.1">
<svg:circle cx="-0.117638219717975" cy="0.231440762060778" r="0.01875" fill="black" opacity="0.5"/>
</svg:a>

<svg:a xlink:href="#det_c44ed5b3cbc9cd9afecba50da9ad3d29" xlink:title="JAN35927.1+KZS19132.1+JAN66219.1">
<svg:circle cx="0.102476165300871" cy="0.13678232349623" r="0.01875" fill="black" opacity="0.5"/>
</svg:a>

<svg:a xlink:href="#det_2e8d18f835ea6a7fd538c8972dff1085" xlink:title="JAN41020.1+KZS20315.1+JAN44071.1+JAN76356.1+JAN61394.1">
<svg:circle cx="0.245101420589827" cy="0.137281146990249" r="0.01875" fill="black" opacity="0.5"/>
</svg:a>

<svg:a xlink:href="#det_222cd32f1dcf47364d245027cd796f0b" xlink:title="JAN66061.1+KZS21537.1+JAN79588.1+JAN37061.1+JAN32664.1+JAN60251.1+JAN29521.1+JAN92082.1+JAN30961.1+JAN91254.1+JAN53914.1+JAN53915.1">
<svg:circle cx="0.224389566126581" cy="-0.0213535930818691" r="0.01875" fill="black" opacity="0.5"/>
</svg:a>

<svg:a xlink:href="#det_02480ff3b5c61fd8561d6ff3e4032ee2" xlink:title="JAN56981.1+JAN56980.1+JAN53877.1+JAN31949.1+JAN33798.1+KZS03726.1+JAN72475.1+JAN53876.1">
<svg:circle cx="-0.0317419511493287" cy="0.149881575712317" r="0.01875" fill="black" opacity="0.5"/>
</svg:a>

<svg:a xlink:href="#det_1b6a54a7e32baac9eef7abfd7d349da9" xlink:title="JAN73631.1+EFX70268.1">
<svg:circle cx="-0.119291225683296" cy="-0.0142044625393942" r="0.01875" fill="black" opacity="0.5"/>
</svg:a>

<svg:a xlink:href="#det_a3cd8b2229b2e40e29753c43be045f18" xlink:title="KZS06918.1+JAN53408.1+JAN76346.1+JAN58565.1">
<svg:circle cx="0.0986169630800555" cy="-0.0128612405383172" r="0.01875" fill="black" opacity="0.5"/>
</svg:a>

<svg:a xlink:href="#det_9912fb717244a3699a0ad26d90614189" xlink:title="JAN72519.1+JAN84068.1">
<svg:circle cx="0.0668232892213408" cy="0.0747061780596576" r="0.01875" fill="black" opacity="0.5"/>
</svg:a>

<svg:a xlink:href="#det_719698ad7a794f07760508633d11d31b" xlink:title="JAN38875.1+JAN36186.1+KZS13955.1+JAN90708.1">
<svg:circle cx="0.0582900420843123" cy="0.0446757832569429" r="0.01875" fill="black" opacity="0.5"/>
</svg:a>

<svg:a xlink:href="#det_cf36cb25d552594d6b2b61c7a4881ddf" xlink:title="KZS21258.1+JAN69552.1+JAN36470.1+JAN42914.1+JAN36471.1+JAN45715.1+JAN67882.1+JAN63329.1">
<svg:circle cx="-0.0278872862581171" cy="0.080956427663725" r="0.01875" fill="black" opacity="0.5"/>
</svg:a>

<svg:a xlink:href="#det_8cc446410e225264dc1de4b9fb38b672" xlink:title="JAN34199.1+JAN72018.1+JAN36492.1+JAN39142.1+KZS10371.1+JAN63621.1">
<svg:circle cx="0.262835854477319" cy="0.0497491263063051" r="0.01875" fill="black" opacity="0.5"/>
</svg:a>

<svg:a xlink:href="#det_32d48802d3e3dc99d26cd4a01b6710dd" xlink:title="JAN92337.1+JAN79231.1+JAN51206.1+JAN51205.1+JAN47304.1+JAN49106.1+JAN45756.1+KZS18057.1+JAN45757.1+JAN47303.1">
<svg:circle cx="-0.111916050831397" cy="-0.034391967722348" r="0.01875" fill="black" opacity="0.5"/>
</svg:a>

<svg:a xlink:href="#det_a798e6041103aaab0a89f7841093039c" xlink:title="JAN40091.1+JAN30585.1+JAN78528.1+JAN58932.1+JAN60188.1">
<svg:circle cx="-0.125335041889261" cy="0.0614835583365151" r="0.01875" fill="black" opacity="0.5"/>
</svg:a>

<svg:a xlink:href="#det_18f351683556046f85e4fb6499bc0f07" xlink:title="JAN63047.1+JAN45851.1+KZS21414.1+JAN68816.1">
<svg:circle cx="0.361559606404131" cy="0.340721485352062" r="0.01875" fill="black" opacity="0.5"/>
</svg:a>

<svg:a xlink:href="#det_6c83dec1a2d634ec5fc3b6f66775e696" xlink:title="JAN50801.1+KZS19960.1+JAN57199.1+JAN87990.1+JAN36209.1+JAN36210.1">
<svg:circle cx="0.0447692859627563" cy="-0.108015624757905" r="0.01875" fill="black" opacity="0.5"/>
</svg:a>

<svg:a xlink:href="#det_85fb50524933a0625600c771e80892a4" xlink:title="JAN80615.1+JAN44053.1+JAN39009.1+JAN36361.1+JAN39008.1+JAN44054.1+JAN48660.1+JAN48659.1+JAN48658.1+JAN48657.1+KZS18355.1+JAN45454.1">
<svg:circle cx="-0.042472797279598" cy="0.0868932394429112" r="0.01875" fill="black" opacity="0.5"/>
</svg:a>

<svg:a xlink:href="#det_1a383af8cbaeee6f6691d36fd599ab91" xlink:title="JAN57368.1+JAN70414.1+KZS07709.1">
<svg:circle cx="0.092907236253228" cy="-0.379108552344508" r="0.01875" fill="black" opacity="0.5"/>
</svg:a>

<svg:a xlink:href="#det_0cbc215f8a804e76464618620534d037" xlink:title="KZS05935.1+JAN93958.1+KZS11745.1+ACY45608.1+JAN73411.1+KZS21028.1">
<svg:circle cx="0.0562671147216617" cy="0.151337313658821" r="0.01875" fill="black" opacity="0.5"/>
</svg:a>

<svg:a xlink:href="#det_545e7f93e2feb3f0706f3f1dd48df9e2" xlink:title="JAN56190.1+JAN56191.1+JAN56189.1+JAN35695.1+JAN50844.1+JAN56192.1+JAN78044.1+KZS21355.1+JAN48788.1">
<svg:circle cx="-0.0775304667720884" cy="-0.0939844254380788" r="0.01875" fill="black" opacity="0.5"/>
</svg:a>

<svg:a xlink:href="#det_663b47a501d63eddd6dcbf3e38000ba3" xlink:title="JAN38272.1+KZS04814.1+JAN71959.1+JAN56304.1+JAN50906.1">
<svg:circle cx="-0.0593630589544269" cy="-3.0640603752004e-005" r="0.01875" fill="black" opacity="0.5"/>
</svg:a>

<svg:a xlink:href="#det_13f1cb513bfd9a5ba64726829f88b3c2" xlink:title="KZS07939.1+JAN87115.1+JAN42016.1">
<svg:circle cx="-0.252457128552501" cy="-0.393327853024494" r="0.01875" fill="black" opacity="0.5"/>
</svg:a>

<svg:a xlink:href="#det_6f61a4749fdb19e89440062e21045d0f" xlink:title="JAN59806.1+JAN71504.1">
<svg:circle cx="-0.134562747747872" cy="-0.0606047238961269" r="0.01875" fill="black" opacity="0.5"/>
</svg:a>

<svg:a xlink:href="#det_599acbab5358988346d8f99a416fa365" xlink:title="JAN40560.1+JAN85568.1">
<svg:circle cx="0.00431873230595958" cy="-0.0648843810535902" r="0.01875" fill="black" opacity="0.5"/>
</svg:a>

<svg:a xlink:href="#det_0c8c362cc3bafff5535c607fdf40f64d" xlink:title="KZS20761.1+JAN76332.1">
<svg:circle cx="0.0130735657880774" cy="-0.341878783328632" r="0.01875" fill="black" opacity="0.5"/>
</svg:a>

<svg:a xlink:href="#det_7cb63ed24aa0d68f911ee95b5db0b7fe" xlink:title="KZS16776.1+JAN75654.1+JAN46977.1+JAN33730.1+JAN60820.1+JAN50675.1+JAN60819.1+JAN40919.1+JAN42564.1+JAN60818.1+JAN42563.1">
<svg:circle cx="-0.0982242996396784" cy="0.0731537191831904" r="0.01875" fill="black" opacity="0.5"/>
</svg:a>

<svg:a xlink:href="#det_76131bc4f59e7f7f3aafa62f154de2d5" xlink:title="KZS06820.1+JAN58164.1+JAN39137.1+JAN41422.1+JAN71971.1">
<svg:circle cx="0.460357236126979" cy="-0.0166638031964062" r="0.01875" fill="black" opacity="0.5"/>
</svg:a>

<svg:a xlink:href="#det_0673f1b86cbc7ae09fcfcd47bb29e81f" xlink:title="JAN70670.1+JAN56811.1+JAN36842.1+JAN34497.1+ACU81116.1+KZS10935.1+JAN47320.1+JAN32488.1">
<svg:circle cx="0.0265842504847586" cy="-0.0892146281057413" r="0.01875" fill="black" opacity="0.5"/>
</svg:a>

<svg:a xlink:href="#det_ad29df781925a0d86fb2d59363119cda" xlink:title="JAN80885.1+KZS03046.1+JAN34190.1+JAN63570.1+JAN61218.1+JAN59471.1+JAN59472.1+JAN53418.1+JAN32239.1+JAN63123.1">
<svg:circle cx="-0.111610591116765" cy="-0.02261136427652" r="0.01875" fill="black" opacity="0.5"/>
</svg:a>

<svg:a xlink:href="#det_c231d775caee405eb9874c15b326358f" xlink:title="JAN56512.1+JAN70367.1+JAN32128.1+JAN45667.1+JAN45668.1+KZS21518.1">
<svg:circle cx="0.198547766651393" cy="0.0596369070932761" r="0.01875" fill="black" opacity="0.5"/>
</svg:a>

<svg:a xlink:href="#det_222b9097864d4a326d40d24750d8e1bd" xlink:title="KZS21913.1+JAN57395.1+JAN34146.1+JAN83236.1">
<svg:circle cx="0.000792589395804741" cy="-0.046475569702394" r="0.01875" fill="black" opacity="0.5"/>
</svg:a>

<svg:a xlink:href="#det_e388ff91b213763839cdd76f65fc1a91" xlink:title="KZS18456.1+JAN57739.1+JAN42818.1+JAN41221.1+JAN62219.1+JAN66288.1+JAN48919.1+JAN65222.1+JAN41222.1">
<svg:circle cx="0.00370383986286961" cy="0.102232606991669" r="0.01875" fill="black" opacity="0.5"/>
</svg:a>

<svg:a xlink:href="#det_36d0ad62487bb72a8fe7afd12e8781ca" xlink:title="JAN80871.1+JAN38956.1+JAN75679.1">
<svg:circle cx="0.102768020686769" cy="0.0599412938243155" r="0.01875" fill="black" opacity="0.5"/>
</svg:a>

<svg:a xlink:href="#det_2142dbcb1d06943b4a8b0516479ba2d8" xlink:title="JAN50652.1+JAN48663.1+JAN71314.1+JAN35811.1+JAN48662.1+JAN46949.1+JAN30310.1">
<svg:circle cx="0.00915101818832547" cy="-0.161382272571516" r="0.01875" fill="black" opacity="0.5"/>
</svg:a>

<svg:a xlink:href="#det_38e8f8c8af6a698574a8bbf309ddd7ba" xlink:title="JAN38570.1+KZS18399.1+JAN85495.1">
<svg:circle cx="-0.0364816939365591" cy="-0.0708648262054691" r="0.01875" fill="black" opacity="0.5"/>
</svg:a>

<svg:a xlink:href="#det_067f95fc0e38484527ab8db306ce13a7" xlink:title="KZS21929.1+JAN57644.1+JAN67139.1+JAN34505.1">
<svg:circle cx="0.0852770902948062" cy="-0.00606420404718395" r="0.01875" fill="black" opacity="0.5"/>
</svg:a>

<svg:a xlink:href="#det_5b6ff0e779c42dceb48c2506fa36c3b1" xlink:title="KZS15680.1+JAN51158.1+JAN66475.1+JAN57168.1+JAN60508.1+JAN57167.1">
<svg:circle cx="0.168883908016009" cy="0.10136084338026" r="0.01875" fill="black" opacity="0.5"/>
</svg:a>

<svg:a xlink:href="#det_568d657c574decac5ce565e01211c194" xlink:title="KZS01596.1+KZR97858.1+JAN92608.1+JAN44592.1+JAN81785.1+JAN42722.1+JAN31985.1+JAN37491.1">
<svg:circle cx="0.0175526680943507" cy="-0.375957113742829" r="0.01875" fill="black" opacity="0.5"/>
</svg:a>

<svg:a xlink:href="#det_59941203496f1d05ff4b3c192115b71e" xlink:title="KZS12270.1+JAN81540.1">
<svg:circle cx="0.0912093284996718" cy="-0.0420221422060916" r="0.01875" fill="black" opacity="0.5"/>
</svg:a>

<svg:a xlink:href="#det_3ec7ca6fa14ca26aaca28f62b4b048e6" xlink:title="JAN31508.1+JAN35307.1+KZS19574.1+JAN78100.1">
<svg:circle cx="-0.187084434207637" cy="0.0719860323461016" r="0.01875" fill="black" opacity="0.5"/>
</svg:a>

<svg:a xlink:href="#det_dfec6d4df4ff99ce4821c7b23647240a" xlink:title="KZS15497.1+KZR97117.1+JAN39433.1+JAN78135.1+JAN61124.1+JAN59238.1+JAN61125.1+JAN39435.1+JAN32501.1+JAN32502.1+KZS15720.1+KZR98453.1+JAN90418.1+JAN46041.1+JAN65623.1+JAN61123.1+JAN51337.1+JAN49389.1+JAN49230.1+JAN61126.1+JAN61127.1+JAN41380.1+JAN39434.1+JAN57741.1+JAN57772.1">
<svg:circle cx="-0.138992044515176" cy="0.100243901616459" r="0.01875" fill="black" opacity="0.5"/>
</svg:a>

<svg:a xlink:href="#det_a9e9582c50f0beca6c376afdd975cceb" xlink:title="KZS10623.1+KZS10620.1+JAN45573.1+JAN66134.1+JAN60772.1+JAN60773.1+JAN51379.1">
<svg:circle cx="0.131556222388943" cy="-0.121588526437789" r="0.01875" fill="black" opacity="0.5"/>
</svg:a>

<svg:a xlink:href="#det_749e7ded882f6140361cdd69cd439e00" xlink:title="KZS08009.1+JAN66334.1">
<svg:circle cx="-0.0253034007037757" cy="-0.00470992090865702" r="0.01875" fill="black" opacity="0.5"/>
</svg:a>

<svg:a xlink:href="#det_3d60674ee2076ce01b976f4ba5a8a366" xlink:title="JAN87508.1+JAN64357.1+JAN49020.1+JAN49021.1+KZS13828.1+JAN60170.1+JAN77321.1+JAN61764.1+JAN63718.1+JAN29380.1+JAN56666.1">
<svg:circle cx="0.0123900604692983" cy="-0.061481801818539" r="0.01875" fill="black" opacity="0.5"/>
</svg:a>

<svg:a xlink:href="#det_786b801c9908a6b94c050c6395539f51" xlink:title="KZS21779.1+JAN71505.1+JAN56551.1+JAN56552.1">
<svg:circle cx="-0.0351575026335241" cy="0.00361771050617253" r="0.01875" fill="black" opacity="0.5"/>
</svg:a>

<svg:a xlink:href="#det_06d431698bf0a17f2fe42c8a11e36b17" xlink:title="KZS14903.1+JAN85128.1+JAN48881.1">
<svg:circle cx="0.229893184454931" cy="-0.127722575050753" r="0.01875" fill="black" opacity="0.5"/>
</svg:a>

<svg:a xlink:href="#det_cd5e7b94f6b5387cb43d5680128f47bc" xlink:title="KZS13353.1+ACY43468.1+JAN57518.1+JAN82930.1">
<svg:circle cx="0.080899474273253" cy="-0.215138757746322" r="0.01875" fill="black" opacity="0.5"/>
</svg:a>

<svg:a xlink:href="#det_9754f52a7ed1508d30c102b197565eef" xlink:title="JAN85101.1+KZS15444.1">
<svg:circle cx="-0.0571730464279216" cy="0.0599716118863447" r="0.01875" fill="black" opacity="0.5"/>
</svg:a>

<svg:a xlink:href="#det_852eae3b67fe5e303d07bd196b8dbbb8" xlink:title="KZS20019.1+JAN35649.1+JAN87023.1">
<svg:circle cx="0.0490787413975508" cy="-0.00928431612007081" r="0.01875" fill="black" opacity="0.5"/>
</svg:a>

<svg:a xlink:href="#det_dfc8d80cdbde795535c236614529a3a1" xlink:title="JAN74709.1+JAN86216.1">
<svg:circle cx="-0.319607407683275" cy="0.108977411155231" r="0.01875" fill="black" opacity="0.5"/>
</svg:a>

<svg:a xlink:href="#det_9765243f50142f0981c43d23c593b84a" xlink:title="JAN57738.1+KZS14273.1+JAN34504.1+JAN53633.1+JAN79488.1+JAN49028.1+JAN51173.1">
<svg:circle cx="0.313426010027326" cy="0.245933868762759" r="0.01875" fill="black" opacity="0.5"/>
</svg:a>

<svg:a xlink:href="#det_9947f019729bb6db8920e7c69861e763" xlink:title="JAN51116.1+JAN85713.1+KZS16303.1">
<svg:circle cx="0.142783975980878" cy="0.0472580435490798" r="0.01875" fill="black" opacity="0.5"/>
</svg:a>

<svg:a xlink:href="#det_98d9b605e54eacd5c58f78ae2ed1fe25" xlink:title="JAN53242.1+JAN53241.1+JAN48739.1+KZS20563.1+JAN41042.1+JAN42697.1+JAN48741.1+JAN48740.1+JAN30703.1+JAN36596.1+JAN41041.1+JAN76165.1+JAN50789.1+JAN50788.1+JAN59045.1">
<svg:circle cx="-0.0563431895902312" cy="-0.205244223022463" r="0.01875" fill="black" opacity="0.5"/>
</svg:a>

<svg:a xlink:href="#det_b68a79aeba2592926518fa237985cc44" xlink:title="JAN56808.1+JAN32324.1+JAN56809.1+KZS17391.1+JAN78072.1">
<svg:circle cx="-0.0155348484641275" cy="0.13191086020483" r="0.01875" fill="black" opacity="0.5"/>
</svg:a>

<svg:a xlink:href="#det_5eb42a438c538294cf72a9e76000c8be" xlink:title="KZS04575.1+JAN45665.1+JAN87456.1+JAN41214.1+JAN35429.1+JAN38071.1">
<svg:circle cx="-0.0190355150373115" cy="0.0961505017805596" r="0.01875" fill="black" opacity="0.5"/>
</svg:a>

<svg:a xlink:href="#det_e0cb880b1d8141248455b9c4782dc259" xlink:title="KZS15113.1+JAN40672.1+JAN66378.1+JAN52760.1">
<svg:circle cx="0.0562762193178966" cy="-0.0886460368469334" r="0.01875" fill="black" opacity="0.5"/>
</svg:a>

<svg:a xlink:href="#det_cc6e6bbf480df2f2cd167c062112483c" xlink:title="JAN43908.1">
<svg:circle cx="-0.0651611605459568" cy="-0.0213117720971167" r="0.01875" fill="black" opacity="0.5"/>
</svg:a>

<svg:a xlink:href="#det_d7228d8e743d57aa3f568c28c128cf61" xlink:title="JAN87753.1+KZS18482.1">
<svg:circle cx="0.117689681623504" cy="-0.0173280690447898" r="0.01875" fill="black" opacity="0.5"/>
</svg:a>

<svg:a xlink:href="#det_542f7edf9db8722038556d18f06b5477" xlink:title="JAN59600.1+JAN35414.1+JAN33311.1+JAN35415.1+JAN61498.1+JAN52998.1+JAN64843.1">
<svg:circle cx="-0.283540024688466" cy="0.0468058540420211" r="0.01875" fill="black" opacity="0.5"/>
</svg:a>

<svg:a xlink:href="#det_5bba06cc3a5cf98ea32608e3ca64a9ea" xlink:title="JAN57324.1+JAN56073.1+ACY44647.1+KZS15999.1+JAN60571.1+JAN59219.1+JAN67432.1">
<svg:circle cx="7.4939820775041e-005" cy="-0.00310121665749647" r="0.01875" fill="black" opacity="0.5"/>
</svg:a>

<svg:a xlink:href="#det_2445e523d539e043d3af7991b70508fd" xlink:title="JAN46999.1+KZS08536.1+JAN90341.1">
<svg:circle cx="-0.101672491462516" cy="-0.0296848886524435" r="0.01875" fill="black" opacity="0.5"/>
</svg:a>

<svg:a xlink:href="#det_0fea45d9aa133b0623d14fd47ea4e2fa" xlink:title="JAN45566.1+JAN65010.1+JAN83414.1+JAN57378.1+JAN50868.1+JAN48808.1+JAN30370.1+JAN53256.1">
<svg:circle cx="-0.298032640079865" cy="0.0275168402920158" r="0.01875" fill="black" opacity="0.5"/>
</svg:a>

<svg:a xlink:href="#det_1ef390e69709e72a5b3614c71d61ebf5" xlink:title="KZS17652.1+JAN65256.1+JAN86276.1+JAN64253.1+JAN60852.1+JAN62004.1+JAN62118.1+JAN34272.1+JAN44531.1+JAN44530.1+JAN88486.1+JAN36629.1+JAN59007.1+JAN29476.1+JAN32320.1+JAN32321.1+JAN91402.1+JAN64205.1+JAN47412.1+JAN76149.1">
<svg:circle cx="0.0931315684988035" cy="-0.127939582336297" r="0.01875" fill="black" opacity="0.5"/>
</svg:a>

<svg:a xlink:href="#det_1ecd6c2f51cf0ef5429672f3fa29a105" xlink:title="JAN79484.1+KZS16186.1+JAN57578.1">
<svg:circle cx="0.169274161694489" cy="-0.121131914417745" r="0.01875" fill="black" opacity="0.5"/>
</svg:a>

<svg:a xlink:href="#det_a53fa8828e427a085b2e21cc779bfd15" xlink:title="JAN75299.1+KZS14478.1">
<svg:circle cx="-0.165936368327692" cy="-0.23758290296824" r="0.01875" fill="black" opacity="0.5"/>
</svg:a>

<svg:a xlink:href="#det_e20e664cea52447d267d3b2f241d540e" xlink:title="KZS09337.1+JAN71372.1">
<svg:circle cx="-0.126311798951866" cy="-0.662412100197769" r="0.01875" fill="black" opacity="0.5"/>
</svg:a>

<svg:a xlink:href="#det_acfc812cddf39c7f73d58ab5e18caa6a" xlink:title="KZS14842.1+JAN30121.1+JAN53221.1+JAN93605.1+JAN35527.1+JAN35526.1+JAN48719.1+JAN33429.1+JAN50774.1+JAN57440.1">
<svg:circle cx="0.0413924512004969" cy="-0.143171934941688" r="0.01875" fill="black" opacity="0.5"/>
</svg:a>

<svg:a xlink:href="#det_7ca01dc84c617838c299e66611aa294f" xlink:title="JAN56348.1+JAN36709.1+JAN87921.1">
<svg:circle cx="-0.434934152563662" cy="-0.114559425857321" r="0.01875" fill="black" opacity="0.5"/>
</svg:a>

<svg:a xlink:href="#det_a2b8aea2cd535877f0340d472c87b0a7" xlink:title="JAN53854.1+JAN84749.1+JAN32180.1+JAN39064.1+JAN57171.1+JAN49257.1+KZS10151.1+JAN91205.1+JAN57222.1">
<svg:circle cx="0.0482230526565833" cy="0.0681621635321864" r="0.01875" fill="black" opacity="0.5"/>
</svg:a>

<svg:a xlink:href="#det_2cc320c45bf30b2247a98af8b7addf65" xlink:title="KZS07135.1+JAN87858.1">
<svg:circle cx="-0.0170010466715715" cy="-0.000611420999505698" r="0.01875" fill="black" opacity="0.5"/>
</svg:a>

<svg:a xlink:href="#det_0911532abef6b9dac58bd41ca31a920a" xlink:title="JAN86474.1+KZS09819.1">
<svg:circle cx="-0.156829130339386" cy="0.00562566972036288" r="0.01875" fill="black" opacity="0.5"/>
</svg:a>

<svg:a xlink:href="#det_68317f8b267e72f1750e22f0936b7b89" xlink:title="JAN39757.1+JAN85917.1">
<svg:circle cx="0.0417746312473953" cy="0.0399983280892277" r="0.01875" fill="black" opacity="0.5"/>
</svg:a>

<svg:a xlink:href="#det_f2e4088df133effc96743bdeddab2ade" xlink:title="JAN49667.1+JAN88401.1">
<svg:circle cx="-0.214709822885465" cy="0.136581675848135" r="0.01875" fill="black" opacity="0.5"/>
</svg:a>

<svg:a xlink:href="#det_6aff2d654a8b1236d3f732cb37a0fb44" xlink:title="JAN36030.1+KZS11151.1">
<svg:circle cx="-0.144040891842748" cy="0.0825468725351225" r="0.01875" fill="black" opacity="0.5"/>
</svg:a>

<svg:a xlink:href="#det_bc4a50c9506907b1fb514cbcc31c2797" xlink:title="ACY43112.1+JAN57681.1+JAN57682.1">
<svg:circle cx="-0.0608475448009416" cy="-0.064263441646859" r="0.01875" fill="black" opacity="0.5"/>
</svg:a>

<svg:a xlink:href="#det_240b3c5bdd11c8b29e830e3870998220" xlink:title="KZS20185.1">
<svg:circle cx="-0.119722658445252" cy="-0.19716463796688" r="0.01875" fill="black" opacity="0.5"/>
</svg:a>

<svg:a xlink:href="#det_a58fe7a4d434e620cb67c550c96c6208" xlink:title="JAN78739.1+KZS04334.1">
<svg:circle cx="0.112964536586629" cy="-0.0548820109609885" r="0.01875" fill="black" opacity="0.5"/>
</svg:a>

<svg:a xlink:href="#det_3c9dad4130aa723784350bbdb2a61291" xlink:title="KZS16485.1+KZS15141.1+JAN85430.1+JAN30555.1+JAN30556.1+JAN59995.1+JAN57095.1+JAN51496.1+JAN51495.1+JAN47447.1+JAN30553.1+JAN30554.1">
<svg:circle cx="0.0403215164387515" cy="0.00455353193482053" r="0.01875" fill="black" opacity="0.5"/>
</svg:a>

<svg:a xlink:href="#det_a721b1059f17fae0a8a10a9411bef0e0" xlink:title="KZS12604.1+JAN67968.1+JAN42758.1+JAN42757.1+JAN44457.1+JAN30362.1+JAN45603.1">
<svg:circle cx="0.017944997302471" cy="-0.197750586321811" r="0.01875" fill="black" opacity="0.5"/>
</svg:a>

<svg:a xlink:href="#det_64187f502b964388038f80eb4779dc21" xlink:title="JAN65753.1+JAN67373.1+JAN62112.1+JAN30763.1+JAN29315.1+JAN63108.1+JAN34377.1+JAN65752.1+JAN32369.1">
<svg:circle cx="0.349272242857131" cy="-0.124740669752211" r="0.01875" fill="black" opacity="0.5"/>
</svg:a>

<svg:a xlink:href="#det_28d8defd48e67765d2c242a2d71abb4a" xlink:title="KZS14692.1+JAN48756.1+JAN48757.1+JAN34374.1+JAN42551.1+JAN56108.1+JAN42552.1+JAN67222.1">
<svg:circle cx="-0.288891201106783" cy="0.0213131398796679" r="0.01875" fill="black" opacity="0.5"/>
</svg:a>

<svg:a xlink:href="#det_480004a3efe3c8460cef03f48bf03980" xlink:title="JAN93245.1+KZS21570.1">
<svg:circle cx="0.0735100838962744" cy="-0.234823720877888" r="0.01875" fill="black" opacity="0.5"/>
</svg:a>

<svg:a xlink:href="#det_9d35899632ed82b70c1e236669f0f375" xlink:title="KZS21788.1+JAN57220.1">
<svg:circle cx="-0.0919929429999922" cy="-0.401850687888135" r="0.01875" fill="black" opacity="0.5"/>
</svg:a>

<svg:a xlink:href="#det_c80f438f2dd3592fb3a8d378064e42d7" xlink:title="KZS15904.1+KZR99172.1+JAN30632.1+JAN47020.1+JAN48768.1+JAN75649.1+JAN30631.1+JAN56165.1+JAN34079.1+JAN39077.1">
<svg:circle cx="-0.107605319419898" cy="0.0168878646070221" r="0.01875" fill="black" opacity="0.5"/>
</svg:a>

<svg:a xlink:href="#det_9bf2561afbde03c2960e59d1d800dcb9" xlink:title="JAN39424.1+JAN32487.1+JAN34427.1+KZS20754.1+JAN50522.1+JAN39425.1+JAN29378.1+JAN29377.1+JAN30839.1+JAN29379.1+JAN45365.1+JAN30840.1+JAN60169.1">
<svg:circle cx="0.273582392395857" cy="0.0816194002159793" r="0.01875" fill="black" opacity="0.5"/>
</svg:a>

<svg:a xlink:href="#det_264719c88458a2b4bb6febc3b31424bb" xlink:title="JAN67465.1+JAN67058.1+JAN65501.1+JAN56948.1+JAN51400.1+JAN49252.1+JAN49251.1+JAN47354.1+JAN34368.1+EFX70343.1+JAN29364.1">
<svg:circle cx="0.14827995012316" cy="0.0644120835956803" r="0.01875" fill="black" opacity="0.5"/>
</svg:a>

<svg:a xlink:href="#det_ed19521a050e958318699d72e916399c" xlink:title="JAN46649.1+JAN50198.1+KZS15285.1+JAN50199.1+JAN48197.1+JAN50197.1">
<svg:circle cx="0.193759407859606" cy="-0.425908365321232" r="0.01875" fill="black" opacity="0.5"/>
</svg:a>

<svg:a xlink:href="#det_9e26f5e5fa00004eb760d23b4511ad17" xlink:title="JAN92603.1+JAN43190.1+JAN33929.1+JAN33927.1+JAN33928.1+KZS05997.1">
<svg:circle cx="-0.115955290385493" cy="0.0797202077536263" r="0.01875" fill="black" opacity="0.5"/>
</svg:a>

<svg:a xlink:href="#det_1237f1bdfe9fdd63cb03157d541a9e1b" xlink:title="JAN63002.1+JAN50954.1+JAN48852.1+JAN48853.1+KZS10868.1+JAN57973.1+JAN67918.1">
<svg:circle cx="-0.0161645585052093" cy="0.181150137841921" r="0.01875" fill="black" opacity="0.5"/>
</svg:a>

<svg:a xlink:href="#det_d75c5fa95742ffb196d9cd99923f2308" xlink:title="KZS17607.1+JAN89067.1+KZS13445.1+JAN57814.1+JAN70133.1+JAN32190.1+JAN39134.1">
<svg:circle cx="-0.156563256944121" cy="-0.0998264457590673" r="0.01875" fill="black" opacity="0.5"/>
</svg:a>

<svg:a xlink:href="#det_61e2233e36773cbbed17e2415ff77061" xlink:title="JAN92472.1+JAN36117.1+JAN36116.1+JAN30468.1+JAN45257.1+JAN93238.1+JAN45258.1+JAN31966.1+KZS07147.1">
<svg:circle cx="0.0757212984520519" cy="-0.194086655857349" r="0.01875" fill="black" opacity="0.5"/>
</svg:a>

<svg:a xlink:href="#det_21f4bab620b6117e556dac6695df3880" xlink:title="JAN57401.1+JAN71218.1+KZS08788.1+JAN35613.1+JAN53607.1+JAN51151.1">
<svg:circle cx="-0.107174657020706" cy="0.0302029049182178" r="0.01875" fill="black" opacity="0.5"/>
</svg:a>

<svg:a xlink:href="#det_a99fd911255fcd8ac915422d301fef7d" xlink:title="KZS20577.1+JAN45106.1">
<svg:circle cx="-0.200572237827588" cy="0.0158797976536956" r="0.01875" fill="black" opacity="0.5"/>
</svg:a>

<svg:a xlink:href="#det_8f9351f78b344520182af8d73918a443" xlink:title="JAN62052.1+JAN57978.1+JAN42954.1+JAN71416.1+JAN42953.1+AFR34220.1+AFR34218.1+AFR34219.1+JAN49007.1">
<svg:circle cx="0.181118156307284" cy="0.0499860555945152" r="0.01875" fill="black" opacity="0.5"/>
</svg:a>

<svg:a xlink:href="#det_fd12d641f7665bdadd80db713fc32c59" xlink:title="JAN48222.1+JAN75315.1+JAN48221.1+JAN57386.1+JAN45167.1+JAN46666.1+JAN45168.1+JAN60071.1+KZS05128.1">
<svg:circle cx="0.160046532913932" cy="-0.250334243641316" r="0.01875" fill="black" opacity="0.5"/>
</svg:a>

<svg:a xlink:href="#det_a8a408ad4c3ece179130a836840b16dd" xlink:title="JAN43980.1+JAN71879.1+JAN43979.1+KZS15084.1">
<svg:circle cx="-0.103116518721071" cy="-0.0343124814886526" r="0.01875" fill="black" opacity="0.5"/>
</svg:a>

<svg:a xlink:href="#det_b48eb90da22c06e65cb4d83d9436d2cb" xlink:title="KZS13265.1+JAN32318.1+JAN72754.1+JAN67068.1+JAN43006.1+JAN30720.1+JAN51315.1+JAN57312.1+JAN51316.1+JAN44411.1+JAN59254.1+JAN30719.1+JAN51314.1+JAN51317.1+JAN29320.1+JAN49159.1">
<svg:circle cx="0.143533952247728" cy="-0.020713242880871" r="0.01875" fill="black" opacity="0.5"/>
</svg:a>

<svg:a xlink:href="#det_cf03f9308e20ec756378e7a57ac88328" xlink:title="JAN92611.1+JAN63572.1+JAN56817.1+JAN56815.1+JAN55429.1+JAN51322.1+JAN51278.1+JAN51279.1+JAN49178.1+JAN49177.1+JAN45825.1+JAN47322.1+JAN70374.1+JAN47323.1+KZS10545.1+JAN43139.1+JAN39136.1+JAN39135.1+JAN36483.1+JAN35636.1+JAN44423.1+KZS19529.1+JAN71527.1+JAN62919.1+JAN56816.1+JAN55430.1+JAN52630.1+JAN51277.1+JAN49176.1+JAN45824.1+JAN36482.1+JAN32237.1+JAN32238.1">
<svg:circle cx="-0.000854362278199661" cy="0.0114738883979809" r="0.01875" fill="black" opacity="0.5"/>
</svg:a>

<svg:a xlink:href="#det_b559444ab9a553dfaf56b1338cf0b802" xlink:title="JAN79228.1+KZS20914.1">
<svg:circle cx="-0.223200398143041" cy="-0.111993186428557" r="0.01875" fill="black" opacity="0.5"/>
</svg:a>

<svg:a xlink:href="#det_9e6ee5c541e280bf647d987fa4d2633f" xlink:title="JAN56373.1+JAN50920.1+JAN38236.1+JAN38235.1+JAN53361.1+JAN38234.1+JAN31631.1+JAN35581.1+JAN86478.1+KZS21839.1">
<svg:circle cx="0.0267683657772368" cy="-0.0615809657723246" r="0.01875" fill="black" opacity="0.5"/>
</svg:a>

<svg:a xlink:href="#det_08e1e86e04adaf1b754e7500b90dbcb1" xlink:title="KZS06185.1+JAN58033.1+JAN44251.1+JAN71998.1+JAN48747.1+JAN63746.1">
<svg:circle cx="0.0594998544245396" cy="-0.0550314209883625" r="0.01875" fill="black" opacity="0.5"/>
</svg:a>

<svg:a xlink:href="#det_c6ebd979dfbc87554a58acc5f3a85945" xlink:title="KZS03274.1+JAN83182.1">
<svg:circle cx="0.0685513839772229" cy="0.167252168505703" r="0.01875" fill="black" opacity="0.5"/>
</svg:a>

<svg:a xlink:href="#det_6510d55a71c95f450f524fcbd4797988" xlink:title="JAN49336.1+JAN61958.1+JAN51418.1+JAN29322.1+JAN68327.1+JAN63016.1+JAN63017.1+JAN45910.1+KZS07911.1+JAN29323.1+JAN45911.1">
<svg:circle cx="-0.222901229591759" cy="-0.378963891641916" r="0.01875" fill="black" opacity="0.5"/>
</svg:a>

<svg:a xlink:href="#det_a521d5a274ccb4974b12019c3ed537fe" xlink:title="KZS03946.1">
<svg:circle cx="0.0891646081323333" cy="-0.15983569473956" r="0.01875" fill="black" opacity="0.5"/>
</svg:a>

<svg:a xlink:href="#det_6ae33dc782db07223f9f5137f75efd57" xlink:title="JAN70320.1+KZS17387.1">
<svg:circle cx="0.00205744401833916" cy="-0.190948503608998" r="0.01875" fill="black" opacity="0.5"/>
</svg:a>

<svg:a xlink:href="#det_9771d6584af20a2df13765ad77e3925c" xlink:title="JAN52530.1+JAN30039.1+JAN52531.1+JAN55334.1+JAN35390.1+JAN90014.1+JAN31540.1+JAN35389.1+JAN42272.1+KZS04667.1">
<svg:circle cx="-0.018073119150065" cy="-0.0471001587506874" r="0.01875" fill="black" opacity="0.5"/>
</svg:a>

<svg:a xlink:href="#det_276a31682980a920fb5e391c4bf619a9" xlink:title="JAN51175.1+KZS04887.1+JAN83185.1+JAN61255.1">
<svg:circle cx="-0.170591136222003" cy="0.164683574811319" r="0.01875" fill="black" opacity="0.5"/>
</svg:a>

<svg:a xlink:href="#det_2962b5af6fc371dcea620a2e42079658" xlink:title="JAN92372.1+JAN81169.1+JAN56700.1+EFX82013.1+JAN35406.1">
<svg:circle cx="0.174264642636376" cy="0.0618835102972114" r="0.01875" fill="black" opacity="0.5"/>
</svg:a>

<svg:a xlink:href="#det_af2f4db36cd30cbf234a8562198682ac" xlink:title="KZS22086.1+JAN81381.1">
<svg:circle cx="0.122237410867753" cy="-0.064853950803618" r="0.01875" fill="black" opacity="0.5"/>
</svg:a>

<svg:a xlink:href="#det_74aa0192327cb83400b0994aef2a03f5" xlink:title="KZS06099.1">
<svg:circle cx="0.237814526585937" cy="0.238283548471414" r="0.01875" fill="black" opacity="0.5"/>
</svg:a>

<svg:a xlink:href="#det_5d96b500c147e28702575b53a765e17f" xlink:title="JAN61876.1+JAN65722.1+JAN56276.1+JAN48829.1+JAN67886.1+JAN56275.1+JAN33488.1+JAN62882.1+KZS03016.1">
<svg:circle cx="0.0532244891005887" cy="-0.307435756345431" r="0.01875" fill="black" opacity="0.5"/>
</svg:a>

<svg:a xlink:href="#det_4649cf1632a6129d0f725e0f2687d318" xlink:title="JAN92484.1+KZS20631.1">
<svg:circle cx="-0.0488797326955536" cy="0.0470584542877365" r="0.01875" fill="black" opacity="0.5"/>
</svg:a>

<svg:a xlink:href="#det_dfe8c878b06b219666e03ca18505b6ae" xlink:title="KZS02885.1+JAN76932.1">
<svg:circle cx="0.123653966758857" cy="0.0223061140440913" r="0.01875" fill="black" opacity="0.5"/>
</svg:a>

<svg:a xlink:href="#det_1b60fe9f00ee6224e672db6faf67e4be" xlink:title="JAN55397.1+JAN55398.1+JAN64570.1+JAN33664.1+JAN74496.1+JAN33665.1+KZS07071.1+JAN38461.1+JAN50305.1+JAN35810.1+JAN40555.1">
<svg:circle cx="0.153365471286285" cy="-0.104562525814344" r="0.01875" fill="black" opacity="0.5"/>
</svg:a>

<svg:a xlink:href="#det_840950f2f5b03816bd9c68055d505252" xlink:title="KZS21722.1">
<svg:circle cx="-0.076828174145165" cy="-0.0478612748174385" r="0.01875" fill="black" opacity="0.5"/>
</svg:a>

<svg:a xlink:href="#det_1038c0012b9938f5dafd3e5c31c0035c" xlink:title="JAN73119.1">
<svg:circle cx="0.0548079603782309" cy="-0.0253456455003026" r="0.01875" fill="black" opacity="0.5"/>
</svg:a>

<svg:a xlink:href="#det_48afd91c11d2e6b92f1d9142b248262f" xlink:title="JAN68229.1+KZS16867.1">
<svg:circle cx="-0.0640876474833657" cy="-0.213424762312192" r="0.01875" fill="black" opacity="0.5"/>
</svg:a>

<svg:a xlink:href="#det_0f9cdfcb72551c4b4b9a3dc21f0d0fea" xlink:title="JAN70777.1+JAN47204.1+JAN47205.1+JAN58705.1+JAN51109.1+JAN49008.1+JAN56653.1+JAN45707.1+JAN44303.1+JAN60654.1+JAN57155.1+JAN34314.1+JAN41252.1">
<svg:circle cx="0.314198675938" cy="-0.0302046945378335" r="0.01875" fill="black" opacity="0.5"/>
</svg:a>

<svg:a xlink:href="#det_a712eb29e3e96b3144739f72f592967f" xlink:title="JAN45467.1+JAN88512.1+KZS03202.1">
<svg:circle cx="-0.318679491525913" cy="0.271125585803988" r="0.01875" fill="black" opacity="0.5"/>
</svg:a>

<svg:a xlink:href="#det_aa3bc4c759094aa57fe1d99cbe061a6c" xlink:title="KZS05735.1+JAN56721.1+JAN71627.1+JAN61974.1">
<svg:circle cx="-0.0149293275429818" cy="-0.0138076369442585" r="0.01875" fill="black" opacity="0.5"/>
</svg:a>

<svg:a xlink:href="#det_c89229476399b91cb10c1f5a68eeb91c" xlink:title="JAN91364.1+JAN77391.1+JAN64267.1+JAN63162.1+JAN57332.1+JAN57078.1+JAN46036.1+JAN44368.1+JAN32491.1+JAN43015.1+JAN43016.1+JAN84809.1+JAN74969.1+JAN74452.1+JAN51230.1+JAN45773.1+JAN39430.1+JAN29241.1+JAN36775.1+KZS06308.1+JAN84381.1+JAN64518.1+JAN74901.1+JAN62171.1+JAN51229.1+JAN51228.1+JAN44369.1+JAN36777.1+JAN29240.1+JAN30842.1">
<svg:circle cx="-0.0721529369074577" cy="-0.114337717888707" r="0.01875" fill="black" opacity="0.5"/>
</svg:a>

<svg:a xlink:href="#det_888cb49d68df72322f43cc9b9558cd15" xlink:title="JAN35963.1+KZS18950.1+JAN88003.1">
<svg:circle cx="0.00678983362739466" cy="-0.155278650064344" r="0.01875" fill="black" opacity="0.5"/>
</svg:a>

<svg:a xlink:href="#det_ca16ac72b44abd84d4077eab3547ddba" xlink:title="JAN39198.1+JAN39197.1+JAN34202.1+JAN39196.1+JAN64435.1+JAN53144.1+KZS22036.1+JAN53143.1+JAN85528.1+JAN81790.1+ACY45454.1+JAN40996.1">
<svg:circle cx="-0.0691708913343516" cy="-0.0557502997405648" r="0.01875" fill="black" opacity="0.5"/>
</svg:a>

<svg:a xlink:href="#det_42a500d9281176a573b38435b4fe6a77" xlink:title="KZS17311.1+JAN71924.1+JAN70174.1+JAN53723.1+JAN51272.1+JAN30670.1+JAN51271.1+JAN51273.1">
<svg:circle cx="0.0583664185881028" cy="0.00496759827649973" r="0.01875" fill="black" opacity="0.5"/>
</svg:a>

<svg:a xlink:href="#det_ccaf991c8d433e30459c9271b44580c4" xlink:title="KZS10913.1+JAN46905.1+JAN32111.1+JAN50552.1+JAN48551.1+JAN46906.1+JAN32110.1+JAN50553.1">
<svg:circle cx="0.172382891294026" cy="-0.160876709853924" r="0.01875" fill="black" opacity="0.5"/>
</svg:a>

<svg:a xlink:href="#det_cf807ef576912512f7c197d19ed64242" xlink:title="KZS07116.1+JAN86413.1+JAN40111.1+JAN41954.1+JAN50106.1">
<svg:circle cx="-0.101654414220471" cy="-0.216303176418061" r="0.01875" fill="black" opacity="0.5"/>
</svg:a>

<svg:a xlink:href="#det_4fe7a8085ee36833e87ea33b1754f61a" xlink:title="JAN91214.1+JAN68831.1+JAN45828.1+JAN30686.1+JAN44430.1+JAN30687.1+JAN30688.1+KZS07676.1+JAN29246.1">
<svg:circle cx="-0.0452353497107349" cy="0.0736438597825426" r="0.01875" fill="black" opacity="0.5"/>
</svg:a>

<svg:a xlink:href="#det_e68c0292fc925e6d0ff7519522b66831" xlink:title="KZS12215.1+JAN85380.1">
<svg:circle cx="-0.094933885709395" cy="0.0245064179451301" r="0.01875" fill="black" opacity="0.5"/>
</svg:a>

<svg:a xlink:href="#det_ea6a9bec909c883e688ad8ed7527f5d9" xlink:title="JAN55315.1+JAN40522.1+JAN79235.1+JAN55316.1">
<svg:circle cx="-0.00548757629497248" cy="0.0179625428648677" r="0.01875" fill="black" opacity="0.5"/>
</svg:a>

<svg:a xlink:href="#det_664635f8dfce552fa731d1a446e522d8" xlink:title="JAN48677.1+JAN48678.1+JAN46972.1+JAN30629.1+KZS06960.1+JAN89748.1+JAN34128.1+JAN36435.1">
<svg:circle cx="0.144261363430203" cy="-0.0687310809014678" r="0.01875" fill="black" opacity="0.5"/>
</svg:a>

<svg:a xlink:href="#det_825b6b3b3e6e82ebec78015057d4cfe9" xlink:title="KZS10153.1+JAN36355.1">
<svg:circle cx="-0.445733779801016" cy="0.21689052541213" r="0.01875" fill="black" opacity="0.5"/>
</svg:a>

<svg:a xlink:href="#det_fdcdaf85bf93614447e8a94433d9ddda" xlink:title="JAN31567.1+JAN44302.1+KZS07576.1">
<svg:circle cx="0.00437143731730621" cy="-0.179921640670308" r="0.01875" fill="black" opacity="0.5"/>
</svg:a>

<svg:a xlink:href="#det_5c00b9d06cdd522527d42c75732c0089" xlink:title="JAN42969.1+JAN33787.1+JAN30992.1+JAN37046.1+KZS16123.1+JAN65323.1+JAN29546.1+JAN70632.1+JAN81242.1+KZS05421.1+JAN42968.1">
<svg:circle cx="0.048562415440742" cy="0.0925187242491267" r="0.01875" fill="black" opacity="0.5"/>
</svg:a>

<svg:a xlink:href="#det_85d28dc60d09f5c8463e370ef343fa2f" xlink:title="JAN48363.1+JAN57865.1+JAN76994.1">
<svg:circle cx="-0.125409926910974" cy="0.294143217370629" r="0.01875" fill="black" opacity="0.5"/>
</svg:a>

<svg:a xlink:href="#det_8024cff8abb8ac9cc3d8c1b83c2bd7e4" xlink:title="KZS13836.1+JAN39392.1+JAN36786.1+JAN66831.1">
<svg:circle cx="-0.0568682350007498" cy="-0.0449697542474831" r="0.01875" fill="black" opacity="0.5"/>
</svg:a>

<svg:a xlink:href="#det_49098efc8751ab7fe0658cc9d0c2fd69" xlink:title="JAN67975.1+JAN46867.1+ACN51887.1+KZS21074.1+JAN46866.1+JAN52921.1+JAN50515.1+JAN50516.1+JAN50565.1+AEX92492.1+AEX92491.1+AEX92488.1+ACN51897.1+ACN51896.1+ACN51890.1+ACN51894.1+ACN51891.1+ACN51888.1+ACN51893.1+ACN51889.1">
<svg:circle cx="-0.0156728701192667" cy="-0.0202646502706935" r="0.01875" fill="black" opacity="0.5"/>
</svg:a>

<svg:a xlink:href="#det_1c62af67e314169887228765dd2bafc0" xlink:title="JAN44181.1+JAN44179.1+JAN44178.1+JAN73468.1+KZS14350.1+JAN44180.1+JAN36545.1+JAN34201.1+JAN36544.1+JAN36546.1">
<svg:circle cx="0.0168555489400769" cy="-0.00922917243505361" r="0.01875" fill="black" opacity="0.5"/>
</svg:a>

<svg:a xlink:href="#det_fa06629687687536cec3636affd0ef88" xlink:title="JAN60497.1+KZS07193.1+JAN93179.1">
<svg:circle cx="0.0507021764361007" cy="0.00451648625923684" r="0.01875" fill="black" opacity="0.5"/>
</svg:a>

<svg:a xlink:href="#det_6b5d5e1bddf1102de3ae0efd716639be" xlink:title="JAN41429.1+JAN87870.1+KZS07412.1">
<svg:circle cx="0.0311257665596239" cy="0.0476703737150262" r="0.01875" fill="black" opacity="0.5"/>
</svg:a>

<svg:a xlink:href="#det_bdb97dd54abb84e7074ccda18108ec8d" xlink:title="KZS07575.1">
<svg:circle cx="0.052167587203275" cy="0.00383334093431344" r="0.01875" fill="black" opacity="0.5"/>
</svg:a>

<svg:a xlink:href="#det_66ac80e7665cfe493ca7abee373f0e32" xlink:title="KZS07578.1+JAN88270.1+JAN80283.1+JAN73068.1+JAN71381.1+JAN53728.1+JAN46880.1+JAN51235.1">
<svg:circle cx="0.221820997237615" cy="0.0477708644223782" r="0.01875" fill="black" opacity="0.5"/>
</svg:a>

<svg:a xlink:href="#det_44c5c04e3a3006075d624b04ea18ad8c" xlink:title="KZS06091.1+JAN58883.1+JAN56930.1+JAN33797.1+JAN93607.1+JAN58882.1+JAN56931.1+JAN62626.1+JAN43079.1+JAN38634.1+JAN38635.1+JAN38636.1+JAN56932.1+JAN48387.1">
<svg:circle cx="-0.0388240628790038" cy="-0.08154592633288" r="0.01875" fill="black" opacity="0.5"/>
</svg:a>

<svg:a xlink:href="#det_2867ba2021d6d0f5a22d2c7640b4d7dc" xlink:title="JAN42450.1+JAN73674.1+KZS20461.1">
<svg:circle cx="0.148502136268543" cy="0.0485314494476349" r="0.01875" fill="black" opacity="0.5"/>
</svg:a>

<svg:a xlink:href="#det_24cfb534109904cd588fa067e0f92e62" xlink:title="KZS20808.1+JAN80678.1">
<svg:circle cx="-0.134898426788242" cy="0.246077202383111" r="0.01875" fill="black" opacity="0.5"/>
</svg:a>

<svg:a xlink:href="#det_c72db4dfb934da03e595c72bc422da55" xlink:title="JAN83237.1+JAN38934.1+KZS04606.1+JAN53587.1+JAN49040.1+JAN51139.1+JAN30535.1+JAN49038.1+JAN47237.1+JAN33997.1+JAN51140.1+JAN49039.1+JAN32049.1+JAN56634.1+JAN36248.1+JAN36249.1">
<svg:circle cx="0.0613968349808321" cy="0.0632062789710787" r="0.01875" fill="black" opacity="0.5"/>
</svg:a>

<svg:a xlink:href="#det_8aa4f2aa12c5d5bfe1c9250d09723ff5" xlink:title="JAN64262.1+KZS15684.1+JAN61098.1+JAN57157.1+JAN64251.1+JAN72486.1+JAN74887.1+JAN51367.1+JAN70809.1">
<svg:circle cx="0.207480445071667" cy="-0.153835648678256" r="0.01875" fill="black" opacity="0.5"/>
</svg:a>

<svg:a xlink:href="#det_866aa93129ca24297c810f3d9e8c2848" xlink:title="JAN45375.1+JAN87017.1+KZS09559.1+JAN50535.1+JAN50534.1+JAN33530.1+JAN55777.1+JAN35681.1+JAN55778.1">
<svg:circle cx="-0.323684063656905" cy="-0.190993651961224" r="0.01875" fill="black" opacity="0.5"/>
</svg:a>

<svg:a xlink:href="#det_cc2c39c35b0ffb9d04f4a1fd552e2b55" xlink:title="JAN53601.1+JAN53599.1+JAN53600.1">
<svg:circle cx="0.0457729113531423" cy="-0.117739887421902" r="0.01875" fill="black" opacity="0.5"/>
</svg:a>

<svg:a xlink:href="#det_ba702476a745b168baa5413cb021535d" xlink:title="JAN56107.1+JAN75253.1+KZS17945.1">
<svg:circle cx="0.0270001561034123" cy="-0.319303028065592" r="0.01875" fill="black" opacity="0.5"/>
</svg:a>

<svg:a xlink:href="#det_9bb887cface208240500d34f5ae252c0" xlink:title="JAN65615.1+KZS12494.1+JAN94555.1+JAN59130.1">
<svg:circle cx="0.0664109297866608" cy="0.0571297167852308" r="0.01875" fill="black" opacity="0.5"/>
</svg:a>

<svg:a xlink:href="#det_4418846c3dd6f0fb7ce34fdfb6fb3443" xlink:title="KZS05990.1+JAN68461.1+JAN65275.1+JAN58878.1+JAN61920.1">
<svg:circle cx="0.00631133285159309" cy="-0.0658198177329551" r="0.01875" fill="black" opacity="0.5"/>
</svg:a>

<svg:a xlink:href="#det_683060b90bf9999f9421e6052bd47c5b" xlink:title="KZS15277.1+JAN78737.1+JAN45376.1+JAN45377.1">
<svg:circle cx="-0.0314166037851551" cy="-0.093277750568966" r="0.01875" fill="black" opacity="0.5"/>
</svg:a>

<svg:a xlink:href="#det_512ccc5daec4ab2885cf5fca560b15ab" xlink:title="JAN57456.1+JAN52498.1+JAN80581.1+JAN31415.1+JAN33114.1+JAN43707.1+JAN29915.1+JAN57915.1">
<svg:circle cx="0.0762895733910343" cy="-0.0634532480644118" r="0.01875" fill="black" opacity="0.5"/>
</svg:a>

<svg:a xlink:href="#det_6584ee0b99341317a4863e6b5e19ecde" xlink:title="KZS13799.1+JAN89200.1">
<svg:circle cx="0.219166027169178" cy="0.210102076608552" r="0.01875" fill="black" opacity="0.5"/>
</svg:a>

<svg:a xlink:href="#det_663b94f8f2411cc9ecdff2caea19bf86" xlink:title="JAN35437.1+JAN85725.1+JAN31585.1+JAN38083.1+JAN38082.1+JAN42321.1+KZS20826.1">
<svg:circle cx="-0.075386697183873" cy="0.219064166088309" r="0.01875" fill="black" opacity="0.5"/>
</svg:a>

<svg:a xlink:href="#det_9eb22cf88cec72d96409398e9114e739" xlink:title="KZR97235.1+JAN71118.1+JAN65922.1+JAN53852.1+JAN51415.1+JAN51414.1+JAN47411.1+JAN47410.1+JAN32421.1+JAN29370.1+JAN41415.1">
<svg:circle cx="0.151730016149253" cy="-0.222536731032984" r="0.01875" fill="black" opacity="0.5"/>
</svg:a>

<svg:a xlink:href="#det_23f0a341f49cf7b08f62813cd45c9810" xlink:title="JAN57752.1+JAN48403.1+JAN55659.1+JAN55657.1+JAN55656.1+JAN55658.1+JAN83820.1+JAN65806.1+KZS04571.1+JAN38664.1+JAN50407.1">
<svg:circle cx="-0.0755964960916711" cy="-0.0057198289810596" r="0.01875" fill="black" opacity="0.5"/>
</svg:a>

<svg:a xlink:href="#det_bbd3b90d0b3f38ade1b65a5b6b1e2700" xlink:title="KZS17904.1+JAN78680.1">
<svg:circle cx="0.0299432660054821" cy="-0.0408300779069739" r="0.01875" fill="black" opacity="0.5"/>
</svg:a>

<svg:a xlink:href="#det_08e648a4fea39c386fa0562cfdd840aa" xlink:title="KZS07252.1">
<svg:circle cx="0.0953902129050698" cy="0.000244730084276443" r="0.01875" fill="black" opacity="0.5"/>
</svg:a>

<svg:a xlink:href="#det_473136074c34f47ec8c7034de5550808" xlink:title="KZS04024.1+JAN57780.1+JAN35300.1+KZS13261.1+JAN37952.1+JAN42430.1+JAN73415.1+JAN72771.1+JAN84521.1+JAN65476.1+KZS04031.1+JAN80742.1+JAN29390.1+JAN63522.1+JAN53936.1+JAN44543.1+JAN44545.1+JAN44548.1+JAN44542.1+JAN44546.1+JAN49345.1">
<svg:circle cx="-0.0750724024779101" cy="-0.194193117865382" r="0.01875" fill="black" opacity="0.5"/>
</svg:a>

<svg:a xlink:href="#det_8b16264cf03878bb38c2ae6c6d8742ef" xlink:title="JAN57350.1+KZS12607.1+JAN85336.1+JAN58347.1+JAN38706.1">
<svg:circle cx="-0.00947317780021083" cy="-0.0483633698497959" r="0.01875" fill="black" opacity="0.5"/>
</svg:a>

<svg:a xlink:href="#det_6f78860bf121df1e60db0dd6d5373a29" xlink:title="JAN72002.1+KZS21931.1">
<svg:circle cx="-0.176517772241281" cy="-0.0842986370327089" r="0.01875" fill="black" opacity="0.5"/>
</svg:a>

<svg:a xlink:href="#det_c43caf2afd577b353214220ac81276d2" xlink:title="JAN50714.1+JAN31918.1+JAN47008.1+JAN50715.1+JAN33818.1+JAN33819.1+JAN53156.1+JAN48669.1+JAN48668.1+JAN66926.1">
<svg:circle cx="-0.148577718546711" cy="-0.199417907269306" r="0.01875" fill="black" opacity="0.5"/>
</svg:a>

<svg:a xlink:href="#det_4b7e036bbb253cd39542da3a7f348a0b" xlink:title="JAN93562.1+JAN29399.1+JAN29400.1+JAN88506.1+JAN43150.1+JAN53889.1+JAN53885.1+JAN41440.1+JAN34400.1+JAN43149.1+JAN77341.1+JAN59494.1+JAN59493.1+JAN59492.1+JAN57194.1+JAN53886.1+JAN47497.1+JAN41441.1+JAN34402.1+JAN34401.1+KZS11384.1">
<svg:circle cx="0.0864364541287071" cy="0.00233969881839832" r="0.01875" fill="black" opacity="0.5"/>
</svg:a>

<svg:a xlink:href="#det_7063a5e90cdd79a9578b490e1fdb338a" xlink:title="JAN57541.1+JAN55635.1+JAN55634.1+JAN55633.1+JAN43884.1+JAN66737.1+JAN55632.1+KZS06079.1">
<svg:circle cx="0.284705288707455" cy="-0.128771954701312" r="0.01875" fill="black" opacity="0.5"/>
</svg:a>

<svg:a xlink:href="#det_ab253a47a5a4f1d0046dbf93c832363d" xlink:title="JAN86950.1+KZS20768.1">
<svg:circle cx="0.154071725482433" cy="-0.0653487735377779" r="0.01875" fill="black" opacity="0.5"/>
</svg:a>

<svg:a xlink:href="#det_0c14ab8fb61a82c71d7e9410cfc4e024" xlink:title="JAN31999.1+JAN36150.1+JAN73224.1+KZS03881.1+JAN33895.1+JAN50235.1+JAN48242.1+JAN32000.1+JAN30196.1">
<svg:circle cx="-0.00556836014058275" cy="-0.0067638669028034" r="0.01875" fill="black" opacity="0.5"/>
</svg:a>

<svg:a xlink:href="#det_7c3cb0397fb957a8a5a754a21ab6d0b9" xlink:title="ACY45662.1+JAN82989.1+JAN52987.1+JAN50633.1+KZS03725.1">
<svg:circle cx="0.0285032975390824" cy="-0.143825216371668" r="0.01875" fill="black" opacity="0.5"/>
</svg:a>

<svg:a xlink:href="#det_a12be47d8e5af8e19b4450d059398ba9" xlink:title="JAN36668.1+KZS05728.1+JAN68823.1">
<svg:circle cx="0.00656282527966266" cy="0.00396480870177424" r="0.01875" fill="black" opacity="0.5"/>
</svg:a>

<svg:a xlink:href="#det_038be3eea21455a35c56ec56cef0b106" xlink:title="JAN36338.1+JAN36340.1+JAN36339.1+JAN43624.1+JAN67783.1+JAN43625.1+JAN39030.1+JAN39031.1+JAN45026.1">
<svg:circle cx="0.103945747287349" cy="0.0851080835799399" r="0.01875" fill="black" opacity="0.5"/>
</svg:a>

<svg:a xlink:href="#det_fb91c5d701e4a682fe48e8bc2a93b857" xlink:title="KZS10791.1+JAN76306.1">
<svg:circle cx="-0.142302580327404" cy="-0.0110280424460807" r="0.01875" fill="black" opacity="0.5"/>
</svg:a>

<svg:a xlink:href="#det_1070effbf89964abaf2a6e07021754be" xlink:title="KZS18166.1+KZS03323.1+KZR97929.1+KZR98391.1+JAN93661.1+JAN63283.1+JAN57033.1+JAN34453.1+JAN30855.1+JAN44493.1+KZS06375.1+JAN83024.1+JAN75416.1+JAN51439.1+JAN59635.1+KZS06241.1+JAN67460.1+JAN39447.1+JAN45945.1+KZS01666.1+KZR95784.1+JAN82213.1+JAN61042.1+JAN34454.1+JAN49281.1+JAN86810.1+JAN79447.1+JAN47444.1+JAN57034.1+KZR97721.1+JAN79828.1+JAN61041.1+JAN30854.1+JAN51440.1+JAN49282.1+JAN72833.1+JAN57791.1+JAN92035.1">
<svg:circle cx="-0.0172179853574874" cy="-0.0373550919359331" r="0.01875" fill="black" opacity="0.5"/>
</svg:a>

<svg:a xlink:href="#det_6352174611c9ab6c0d1adda6aa460999" xlink:title="JAN79092.1+JAN61860.1+JAN57755.1+JAN57756.1+JAN56715.1+JAN47268.1+AAS02302.1+JAN36631.1+KZS15998.1+JAN57175.1+ACN51868.1+JAN53617.1+ACN51867.1+ACN51873.1">
<svg:circle cx="-0.00567545525258291" cy="-0.116590907622172" r="0.01875" fill="black" opacity="0.5"/>
</svg:a>

<svg:a xlink:href="#det_294988e81cd632c7e8664a2a6844c5e4" xlink:title="JAN35066.1+KZS21765.1+JAN75208.1">
<svg:circle cx="0.019248159322266" cy="0.339223535651764" r="0.01875" fill="black" opacity="0.5"/>
</svg:a>

<svg:a xlink:href="#det_f99cf42df2ad8f659bbe19e7967c358f" xlink:title="JAN80416.1+EFX80557.1">
<svg:circle cx="0.141490185148365" cy="-0.0480785649764494" r="0.01875" fill="black" opacity="0.5"/>
</svg:a>

<svg:a xlink:href="#det_f9044dcf3cec889a916c177ff640ed0c" xlink:title="JAN59281.1+JAN59280.1+JAN73463.1+KZS07511.1">
<svg:circle cx="0.29307839614621" cy="-0.0496124024242719" r="0.01875" fill="black" opacity="0.5"/>
</svg:a>

<svg:a xlink:href="#det_3cbca08da28ac95c287c75f68163fb45" xlink:title="JAN34217.1+JAN53002.1+JAN71613.1+KZS21268.1+JAN34216.1+JAN53003.1">
<svg:circle cx="0.239521635953599" cy="-0.188279418673798" r="0.01875" fill="black" opacity="0.5"/>
</svg:a>

<svg:a xlink:href="#det_7d55dae197106c96e3fc0bce2f62203f" xlink:title="JAN87801.1+KZS18016.1">
<svg:circle cx="-0.00113524840253191" cy="-0.061663905544647" r="0.01875" fill="black" opacity="0.5"/>
</svg:a>

<svg:a xlink:href="#det_387c0a1ba397edfd70bec2323d0aaff8" xlink:title="JAN60253.1+KZS21959.1+JAN66204.1+JAN62048.1">
<svg:circle cx="0.388143704114629" cy="0.159972256128514" r="0.01875" fill="black" opacity="0.5"/>
</svg:a>

<svg:a xlink:href="#det_5b9deeb20e526b61c9d265afbe29282d" xlink:title="JAN86167.1+JAN62569.1+KZS17445.1">
<svg:circle cx="-0.0796446441966193" cy="0.170728352791972" r="0.01875" fill="black" opacity="0.5"/>
</svg:a>

<svg:a xlink:href="#det_be0c0c3dc6c276f7aafb54063ddeeeb2" xlink:title="JAN47537.1+JAN92266.1+JAN51544.1+JAN36637.1+JAN51321.1+JAN66133.1+KZS21112.1+JAN87859.1+JAN65572.1">
<svg:circle cx="0.122292438265131" cy="0.160566005447245" r="0.01875" fill="black" opacity="0.5"/>
</svg:a>

<svg:a xlink:href="#det_afec95ff75a074316eae5abb8e4afb32" xlink:title="JAN53837.1+JAN80138.1+KZS18394.1">
<svg:circle cx="-0.0291543489120156" cy="-0.0844105796729761" r="0.01875" fill="black" opacity="0.5"/>
</svg:a>

<svg:a xlink:href="#det_9614abde85c43656054477ec6767d3a4" xlink:title="JAN56834.1+JAN41383.1+JAN73417.1+JAN49183.1+KZS05158.1+JAN56833.1">
<svg:circle cx="0.148108792045893" cy="-0.210054540450575" r="0.01875" fill="black" opacity="0.5"/>
</svg:a>

<svg:a xlink:href="#det_d68303b21cf4a7d91d12f512e85c12b2" xlink:title="JAN56674.1+JAN56673.1+JAN56672.1+JAN36278.1+JAN88065.1+KZS12267.1">
<svg:circle cx="0.0461002706452698" cy="0.101734323239603" r="0.01875" fill="black" opacity="0.5"/>
</svg:a>

<svg:a xlink:href="#det_51bf5fb4250618c8ca763334e5594cea" xlink:title="JAN48947.1+KZS14222.1">
<svg:circle cx="0.185361088032209" cy="0.0766535093509622" r="0.01875" fill="black" opacity="0.5"/>
</svg:a>

<svg:a xlink:href="#det_51fea654169413948b958cacd4d72310" xlink:title="KZS20089.1+JAN63561.1+JAN53410.1+JAN48905.1+JAN48906.1+JAN47156.1+JAN90354.1">
<svg:circle cx="0.0802091374184588" cy="0.118682081150795" r="0.01875" fill="black" opacity="0.5"/>
</svg:a>

<svg:a xlink:href="#det_ef75e3c42d10db4d56807a068cd230ca" xlink:title="KZS21036.1+KZR99610.1+KZR96762.1+JAN73075.1+JAN32503.1+JAN49286.1+KZS01693.1+KZR99431.1+JAN41342.1+JAN41343.1+JAN41341.1+KZS00775.1+KZR99430.1+JAN62231.1+JAN51443.1+JAN30799.1+JAN30800.1+KZR99631.1+JAN93804.1+JAN62189.1+JAN43037.1+JAN51442.1+KZR99837.1+KZR97327.1+KZR96209.1+JAN57037.1+JAN49287.1+JAN49285.1+JAN49284.1+JAN44494.1+JAN32504.1+JAN60544.1">
<svg:circle cx="-0.0422647543448535" cy="-0.153685287456217" r="0.01875" fill="black" opacity="0.5"/>
</svg:a>

<svg:a xlink:href="#det_9bd2ffde6ec0a613289f0eb6ea6250e9" xlink:title="JAN94533.1+JAN62391.1+JAN68470.1">
<svg:circle cx="-0.199588967109538" cy="-0.247098408010591" r="0.01875" fill="black" opacity="0.5"/>
</svg:a>

<svg:a xlink:href="#det_16a5595cb37061d388ad7be91b0e1fb4" xlink:title="JAN74208.1+KZS01722.1">
<svg:circle cx="0.121065227845019" cy="-0.109073826328726" r="0.01875" fill="black" opacity="0.5"/>
</svg:a>

<svg:a xlink:href="#det_90f8efaf4a5088cf9a70b5fb96776230" xlink:title="JAN40859.1">
<svg:circle cx="0.182180285876139" cy="-0.108319625813849" r="0.01875" fill="black" opacity="0.5"/>
</svg:a>

<svg:a xlink:href="#det_1391a35bc6cc7f3f2df923edf44c7b2d" xlink:title="KZS07833.1+JAN84527.1">
<svg:circle cx="-0.17471654419947" cy="0.113823351342463" r="0.01875" fill="black" opacity="0.5"/>
</svg:a>

<svg:a xlink:href="#det_2a55f8844523c5506bf3c04a3d5af606" xlink:title="JAN47001.1+KZS18538.1+JAN83751.1">
<svg:circle cx="0.0146546808082892" cy="0.122790814789173" r="0.01875" fill="black" opacity="0.5"/>
</svg:a>

<svg:a xlink:href="#det_c7a2dac38127aa6512a3b02c48731949" xlink:title="KZS19791.1+JAN60750.1+JAN60751.1+JAN53756.1+JAN83038.1">
<svg:circle cx="0.0520473468511221" cy="0.0462265513718988" r="0.01875" fill="black" opacity="0.5"/>
</svg:a>

<svg:a xlink:href="#det_8862da738758d72761afce6812dd4cca" xlink:title="JAN65977.1+JAN39256.1+JAN36623.1+JAN49053.1+JAN49052.1+JAN43003.1+JAN63711.1+JAN53652.1+KZS14240.1">
<svg:circle cx="0.166249236921943" cy="0.0401468426296463" r="0.01875" fill="black" opacity="0.5"/>
</svg:a>

<svg:a xlink:href="#det_246e7200487851aaab375b5c14a7902c" xlink:title="JAN78869.1+KZS07998.1">
<svg:circle cx="0.0487950118236898" cy="-0.234654878347739" r="0.01875" fill="black" opacity="0.5"/>
</svg:a>

<svg:a xlink:href="#det_94954cc03727f6cbe8b55b2767304148" xlink:title="JAN57575.1+JAN66124.1+KZS14976.1">
<svg:circle cx="0.146367794966874" cy="0.263593024667568" r="0.01875" fill="black" opacity="0.5"/>
</svg:a>

<svg:a xlink:href="#det_bbb9fb420be2f46dc1f520b75ff3038b" xlink:title="KZS03190.1+JAN66838.1+JAN65038.1+JAN56095.1+JAN48695.1+JAN29354.1+JAN47047.1+JAN32397.1+JAN32396.1+JAN32346.1+JAN30754.1+JAN30755.1">
<svg:circle cx="-0.0883715442859255" cy="-0.113734743547423" r="0.01875" fill="black" opacity="0.5"/>
</svg:a>

<svg:a xlink:href="#det_b6bcfa712624121332b9d6f9b7492efa" xlink:title="JAN33507.1+JAN48400.1+JAN48399.1+JAN80620.1+JAN63316.1+JAN64897.1+KZS16268.1">
<svg:circle cx="0.294511543246313" cy="0.0990683338588086" r="0.01875" fill="black" opacity="0.5"/>
</svg:a>

<svg:a xlink:href="#det_b6a09a3d10089207581a3058d213e647" xlink:title="KZR99923.1+JAN33783.1+JAN38676.1+KZS08932.1+JAN38677.1+JAN50363.1+JAN71325.1">
<svg:circle cx="-0.00281777463076621" cy="0.0504056325809778" r="0.01875" fill="black" opacity="0.5"/>
</svg:a>

<svg:a xlink:href="#det_1e340a009f8d9f4aedb6f4c1eebb677a" xlink:title="KZS17538.1+KZR98221.1+JAN36691.1+JAN59579.1+KZS17532.1+KZS19810.1+KZR97458.1+KZR98398.1+KZR96282.1+KZR97067.1+JAN57994.1+JAN51135.1+JAN47338.1+JAN43029.1+JAN83984.1+JAN43025.1+JAN43027.1+JAN40886.1+JAN57341.1+JAN61316.1+JAN43028.1+JAN34333.1+JAN30847.1+JAN34332.1">
<svg:circle cx="-0.183654297414873" cy="-0.0897443595759785" r="0.01875" fill="black" opacity="0.5"/>
</svg:a>

<svg:a xlink:href="#det_dae59e89a8e283ccb73ef75056ac2f31" xlink:title="KZS16923.1+JAN58752.1+JAN40706.1+JAN71672.1+JAN57121.1+JAN45904.1+JAN44456.1+JAN49250.1">
<svg:circle cx="0.137154757685019" cy="-0.150105155407032" r="0.01875" fill="black" opacity="0.5"/>
</svg:a>

<svg:a xlink:href="#det_fd99d5c310bf0df5ffa7159d74aa5ac2" xlink:title="KZS19211.1+KZS19210.1+JAN39147.1+JAN80938.1+JAN49138.1+JAN45788.1+JAN49136.1+JAN49137.1+JAN45789.1">
<svg:circle cx="-0.0338963987248988" cy="-0.0785214798645482" r="0.01875" fill="black" opacity="0.5"/>
</svg:a>

<svg:a xlink:href="#det_d4843debaea1446adc8c043d111b41e3" xlink:title="JAN46953.1+JAN53851.1+JAN46954.1+JAN46952.1+JAN49253.1+JAN68136.1+JAN59011.1+JAN60157.1+JAN56950.1+KZS19372.1">
<svg:circle cx="0.028565870997306" cy="-0.146366296978479" r="0.01875" fill="black" opacity="0.5"/>
</svg:a>

<svg:a xlink:href="#det_ffe9c39fb67aecd83344c49b5ccb7bdb" xlink:title="JAN91376.1+JAN47557.1+JAN63368.1+JAN50647.1+JAN39412.1+EFX71528.1+JAN29357.1+JAN36758.1">
<svg:circle cx="0.0687419539653347" cy="0.0415926680304359" r="0.01875" fill="black" opacity="0.5"/>
</svg:a>

<svg:a xlink:href="#det_325b4d1db92111acf29997f1250b7aee" xlink:title="JAN56738.1+JAN36798.1+JAN36797.1+JAN56737.1+JAN70831.1+KZS07370.1">
<svg:circle cx="-0.0122038918973921" cy="-0.0391461456476334" r="0.01875" fill="black" opacity="0.5"/>
</svg:a>

<svg:a xlink:href="#det_9920a6b67601052fc9eaad8086a97a06" xlink:title="JAN56623.1+JAN33780.1+JAN33779.1+JAN56622.1+JAN35930.1+JAN33781.1+KZS14482.1+JAN56624.1+JAN53567.1+JAN64867.1+JAN74213.1">
<svg:circle cx="0.0911706221078343" cy="0.0749897637508954" r="0.01875" fill="black" opacity="0.5"/>
</svg:a>

<svg:a xlink:href="#det_560cc7d0c02cd4c22ad7e477ef00b304" xlink:title="JAN68976.1+JAN30318.1+JAN57627.1+KZS14063.1">
<svg:circle cx="-0.251344722916556" cy="-0.0463757207864718" r="0.01875" fill="black" opacity="0.5"/>
</svg:a>

<svg:a xlink:href="#det_8a2a3ebf60cab86fb8512949634c13f4" xlink:title="JAN75293.1+KZS16236.1">
<svg:circle cx="0.000101380104015317" cy="-0.354704918515286" r="0.01875" fill="black" opacity="0.5"/>
</svg:a>

<svg:a xlink:href="#det_060c40031f2adbf5eb1d32435012e36f" xlink:title="JAN30208.1+KZS17320.1+JAN90051.1">
<svg:circle cx="-0.102614450253016" cy="0.0274938955811366" r="0.01875" fill="black" opacity="0.5"/>
</svg:a>

<svg:a xlink:href="#det_fee52217fb5c844c96d3cb0161a663c1" xlink:title="KZS18388.1+JAN51138.1+JAN53586.1+JAN85878.1+JAN59383.1+JAN59382.1+JAN59385.1+JAN59384.1">
<svg:circle cx="0.0591233585402617" cy="-0.240069703418682" r="0.01875" fill="black" opacity="0.5"/>
</svg:a>

<svg:a xlink:href="#det_11ac7f0768b0e1e6128c68bdc49a705e" xlink:title="JAN79029.1+KZS03698.1+JAN60279.1">
<svg:circle cx="0.174848933012195" cy="-0.0516904497347665" r="0.01875" fill="black" opacity="0.5"/>
</svg:a>

<svg:a xlink:href="#det_949e5f281c471f73414cfab5b8c6a9a4" xlink:title="JAN59702.1+JAN61622.1+JAN48718.1+JAN63670.1+KZS22010.1+JAN43966.1+JAN38219.1+JAN93300.1+JAN57334.1+JAN65017.1">
<svg:circle cx="0.413373501424701" cy="-0.403801708830596" r="0.01875" fill="black" opacity="0.5"/>
</svg:a>

<svg:a xlink:href="#det_5254268d129874c8a6e18378b8c421f2" xlink:title="JAN56215.1+JAN56216.1+JAN87852.1+KZS03608.1+JAN45568.1+JAN30573.1+JAN36273.1">
<svg:circle cx="-0.0332925674524245" cy="0.00480351802269031" r="0.01875" fill="black" opacity="0.5"/>
</svg:a>

<svg:a xlink:href="#det_a0372bb26c14c24737da1288d814b0c3" xlink:title="JAN50205.1+JAN29160.1+JAN43752.1">
<svg:circle cx="0.0493908877304331" cy="0.0875653013585378" r="0.01875" fill="black" opacity="0.5"/>
</svg:a>

<svg:a xlink:href="#det_fc4ed96aaa7cfe6085f1027777dcc5cc" xlink:title="KZS15112.1+JAN86011.1+JAN35876.1+JAN49219.1">
<svg:circle cx="-0.113095765748438" cy="-0.0831277375012668" r="0.01875" fill="black" opacity="0.5"/>
</svg:a>

<svg:a xlink:href="#det_3d42ed8aa3eb96ff6a9620738b014600" xlink:title="KZS14077.1+JAN35972.1+JAN66074.1">
<svg:circle cx="0.00108338008182328" cy="-0.0321439665999865" r="0.01875" fill="black" opacity="0.5"/>
</svg:a>

<svg:a xlink:href="#det_f6a9d056ec9250f67a19e97a5ca89d51" xlink:title="JAN88449.1+JAN39007.1+KZS14257.1">
<svg:circle cx="0.048629460349154" cy="-0.181888795736878" r="0.01875" fill="black" opacity="0.5"/>
</svg:a>

<svg:a xlink:href="#det_83fd0631e1429b6d8686a4a49382a3aa" xlink:title="KZS19001.1">
<svg:circle cx="0.176074254019215" cy="-0.00863808620924217" r="0.01875" fill="black" opacity="0.5"/>
</svg:a>

<svg:a xlink:href="#det_58f96b6b3edfa965e9117278ed693496" xlink:title="KZS19632.1+JAN60525.1+JAN71714.1">
<svg:circle cx="-0.220348212009095" cy="-0.388619505500941" r="0.01875" fill="black" opacity="0.5"/>
</svg:a>

<svg:a xlink:href="#det_0512ad005e8f0660ac8049e6c5ed2bd7" xlink:title="JAN44465.1+JAN85569.1+AFR34222.1+JAN44464.1+KZS15682.1+AFR34224.1">
<svg:circle cx="0.326051186925384" cy="0.227702500092595" r="0.01875" fill="black" opacity="0.5"/>
</svg:a>

<svg:a xlink:href="#det_238affe1d7ed397c79923e18cdad0d71" xlink:title="KZS19947.1+JAN49233.1+JAN38894.1+JAN42680.1+JAN89213.1+KZS18393.1">
<svg:circle cx="0.086993695117442" cy="0.011851733513931" r="0.01875" fill="black" opacity="0.5"/>
</svg:a>

<svg:a xlink:href="#det_ef4fc4653dd04a1e5fc6661c3a7e66d3" xlink:title="KZS03498.1+JAN77011.1+JAN42632.1+JAN60340.1">
<svg:circle cx="-0.040851373247429" cy="-0.122143487405305" r="0.01875" fill="black" opacity="0.5"/>
</svg:a>

<svg:a xlink:href="#det_36d280ed09cea1af2ddafeb6d6f97362" xlink:title="JAN57859.1+JAN74504.1+JAN33367.1">
<svg:circle cx="-0.136370426452211" cy="-0.147495361991988" r="0.01875" fill="black" opacity="0.5"/>
</svg:a>

<svg:a xlink:href="#det_1e94a241a0dd3551f11655057011ab58" xlink:title="JAN56051.1+JAN48656.1+JAN53100.1+JAN71351.1+KZS12606.1">
<svg:circle cx="0.111332088433841" cy="-0.216126905139397" r="0.01875" fill="black" opacity="0.5"/>
</svg:a>

<svg:a xlink:href="#det_9fd99f8f8174df83d67ea3a03f171e47" xlink:title="KZS20973.1+JAN70813.1">
<svg:circle cx="0.190693364329764" cy="-0.103960628815543" r="0.01875" fill="black" opacity="0.5"/>
</svg:a>

<svg:a xlink:href="#det_69837255b26c681dfa1d39f26d80532a" xlink:title="KZS17228.1+JAN48944.1+JAN48943.1+JAN33951.1+JAN33952.1+JAN45646.1+JAN47197.1+JAN48946.1+JAN51046.1+JAN78593.1+JAN64391.1+JAN48945.1">
<svg:circle cx="0.0408474536011749" cy="0.066639210981242" r="0.01875" fill="black" opacity="0.5"/>
</svg:a>

<svg:a xlink:href="#det_d56930070eca5ba4b57657857228a691" xlink:title="JAN74137.1+JAN91230.1+KZR98456.1+KZS11390.1+EFX86943.1+KZS11198.1+KZS21756.1+KZS11138.1+JAN61645.1+JAN79420.1+JAN63303.1+JAN35706.1+JAN82103.1">
<svg:circle cx="-0.0130052671169405" cy="-0.141788502313865" r="0.01875" fill="black" opacity="0.5"/>
</svg:a>

<svg:a xlink:href="#det_196f5a86ba8887987aab5f80f06df1c0" xlink:title="KZS10155.1+JAN85127.1+JAN56885.1+JAN56886.1">
<svg:circle cx="-0.116723755030945" cy="-0.113726122414601" r="0.01875" fill="black" opacity="0.5"/>
</svg:a>

<svg:a xlink:href="#det_edd71f66720f4bc2c877d4fcba7e7f1f" xlink:title="JAN85062.1+KZS05865.1+JAN41927.1+JAN33728.1+JAN33729.1">
<svg:circle cx="0.000125309659422847" cy="0.00435556605919621" r="0.01875" fill="black" opacity="0.5"/>
</svg:a>

<svg:a xlink:href="#det_fc86c6fecc9b7b7eede0cb2e5e556861" xlink:title="JAN30767.1+JAN45914.1+JAN45913.1+JAN44468.1+JAN68770.1+JAN30766.1+JAN47416.1+KZS14415.1">
<svg:circle cx="0.0696505762930667" cy="-0.195927360833746" r="0.01875" fill="black" opacity="0.5"/>
</svg:a>

<svg:a xlink:href="#det_8578aa6380a65a23ba21fbd12e9845db" xlink:title="JAN36522.1+JAN36521.1+JAN50863.1+JAN56261.1+JAN57625.1+JAN66584.1+KZS08766.1">
<svg:circle cx="0.254781272836695" cy="-0.0844604977773187" r="0.01875" fill="black" opacity="0.5"/>
</svg:a>

<svg:a xlink:href="#det_09d2833ec4d9b559c404e572b2292e31" xlink:title="JAN55982.1+JAN39439.1+KZS10629.1+JAN74220.1+JAN53032.1">
<svg:circle cx="-0.0304174133245373" cy="0.0767519861095376" r="0.01875" fill="black" opacity="0.5"/>
</svg:a>

<svg:a xlink:href="#det_7fa68418cc1583f442582c47aa829ad8" xlink:title="JAN66981.1">
<svg:circle cx="0.0240084546038973" cy="-0.0488492923952025" r="0.01875" fill="black" opacity="0.5"/>
</svg:a>

<svg:a xlink:href="#det_e033d09af272c556f5362556a1770c46" xlink:title="JAN53399.1+KZS18777.1+JAN71021.1+JAN56402.1">
<svg:circle cx="-0.00803318036833102" cy="-0.0545413156993557" r="0.01875" fill="black" opacity="0.5"/>
</svg:a>

<svg:a xlink:href="#det_72dc63fbbfb2616c5f7c31e63d6dbc5c" xlink:title="JAN92474.1+JAN47100.1+JAN47102.1+JAN70404.1+JAN63048.1+JAN50901.1+JAN50902.1+EFX85795.1+JAN65844.1+JAN47099.1">
<svg:circle cx="0.143032377451397" cy="-0.0431350263409148" r="0.01875" fill="black" opacity="0.5"/>
</svg:a>

<svg:a xlink:href="#det_7aacbe0155cfea9c5cebc7f71027976e" xlink:title="KZS16430.1">
<svg:circle cx="-0.0593980197530032" cy="-0.203524638885694" r="0.01875" fill="black" opacity="0.5"/>
</svg:a>

<svg:a xlink:href="#det_e765ebd143b82b7f0fcfa930d9c2f417" xlink:title="KZS13672.1">
<svg:circle cx="-0.0552262459947912" cy="-0.371077850384254" r="0.01875" fill="black" opacity="0.5"/>
</svg:a>

<svg:a xlink:href="#det_59b9e0f13be7bea3fb56facd5b23a89b" xlink:title="JAN76752.1+KZS07407.1+JAN52862.1+JAN57677.1+JAN38417.1+JAN35772.1">
<svg:circle cx="-0.134087594043454" cy="-0.0183452701546477" r="0.01875" fill="black" opacity="0.5"/>
</svg:a>

<svg:a xlink:href="#det_a8694a03e2c33617e7576ec7fd7fc489" xlink:title="KZS14916.1+JAN76705.1">
<svg:circle cx="-0.0406482366093896" cy="-0.0126904368971965" r="0.01875" fill="black" opacity="0.5"/>
</svg:a>

<svg:a xlink:href="#det_ed9a667c237c3992aa199f3896ee69e5" xlink:title="JAN89795.1+JAN54023.1+JAN49050.1+JAN49051.1+KZS21681.1+JAN68684.1+JAN44355.1+JAN63806.1+JAN63807.1+JAN61711.1+JAN62904.1+JAN61712.1+JAN51204.1+JAN36168.1+JAN47255.1">
<svg:circle cx="0.0480429139144466" cy="-0.184298864908793" r="0.01875" fill="black" opacity="0.5"/>
</svg:a>

<svg:a xlink:href="#det_241c38c1277aa197ca041c648f15550b" xlink:title="JAN83678.1+JAN45887.1+JAN70159.1+JAN56984.1+JAN44432.1+JAN44431.1+JAN42927.1+JAN29194.1+JAN29193.1+JAN34139.1+KZS19798.1+JAN77350.1+JAN62627.1+JAN53940.1+JAN47334.1+JAN30646.1+JAN47335.1">
<svg:circle cx="0.189437783781249" cy="-0.075211190608277" r="0.01875" fill="black" opacity="0.5"/>
</svg:a>

<svg:a xlink:href="#det_bffeb620192b7346130c83d9ad8955fe" xlink:title="JAN81422.1+KZS21865.1+JAN40558.1">
<svg:circle cx="0.0235922964257455" cy="-0.0209103449809708" r="0.01875" fill="black" opacity="0.5"/>
</svg:a>

<svg:a xlink:href="#det_8fe885fa77055b8c3c240bbd84612783" xlink:title="JAN63020.1+JAN56717.1+JAN44361.1+KZS09086.1+JAN70274.1+JAN39168.1+JAN36524.1+JAN36525.1+JAN34224.1+JAN32276.1+JAN32277.1">
<svg:circle cx="-0.100186584100859" cy="0.00536742753982161" r="0.01875" fill="black" opacity="0.5"/>
</svg:a>

<svg:a xlink:href="#det_f76dbcec96eb14dec8c684756d839cde" xlink:title="JAN45451.1+JAN68679.1+KZS19447.1">
<svg:circle cx="0.191160882953093" cy="0.00583567433180274" r="0.01875" fill="black" opacity="0.5"/>
</svg:a>

<svg:a xlink:href="#det_a798bc8590366f6e2c52398d49c40954" xlink:title="JAN74862.1+JAN57433.1+JAN30574.1+KZS02908.1">
<svg:circle cx="0.0362092985671627" cy="-0.0908654259269502" r="0.01875" fill="black" opacity="0.5"/>
</svg:a>

<svg:a xlink:href="#det_51bb438e21c7d7c09c5ed1f2536d0bbb" xlink:title="KZS05769.1+JAN86221.1">
<svg:circle cx="0.0218017129746335" cy="-0.0386665059029233" r="0.01875" fill="black" opacity="0.5"/>
</svg:a>

<svg:a xlink:href="#det_723f1048b25e05ccaaeafb96807434ae" xlink:title="KZS16848.1+JAN53694.1+JAN36397.1+JAN41345.1+JAN70332.1">
<svg:circle cx="0.075411444420784" cy="0.0465809582718183" r="0.01875" fill="black" opacity="0.5"/>
</svg:a>

<svg:a xlink:href="#det_926ffc49d7039935294628e0404246b0" xlink:title="KZS04506.1">
<svg:circle cx="-0.103210712340699" cy="-0.264406223107308" r="0.01875" fill="black" opacity="0.5"/>
</svg:a>

<svg:a xlink:href="#det_bd7b25d591877df1e6ef00f5861432dd" xlink:title="JAN91513.1+JAN71283.1+JAN53426.1+JAN51033.1+JAN51032.1+JAN51031.1+JAN36537.1+JAN36536.1+JAN36024.1+KZS07472.1+JAN33823.1+JAN33822.1+JAN57373.1+JAN45118.1+JAN50171.1+JAN31924.1+JAN50170.1+JAN88860.1+JAN34234.1+KZS03247.1+JAN34233.1+JAN32243.1+JAN29286.1+JAN29287.1">
<svg:circle cx="0.0621996994381218" cy="0.0117664866255962" r="0.01875" fill="black" opacity="0.5"/>
</svg:a>

<svg:a xlink:href="#det_11faeb80735bb79d25b1157082ef15f7" xlink:title="JAN73422.1+JAN61228.1+JAN61227.1+KZS21814.1">
<svg:circle cx="0.0349839030115893" cy="-0.0208328986813073" r="0.01875" fill="black" opacity="0.5"/>
</svg:a>

<svg:a xlink:href="#det_7fa084fcfbbecfd67b90eec35bdd7d2b" xlink:title="JAN71410.1+JAN31109.1+JAN37262.1">
<svg:circle cx="0.0766735347269156" cy="-0.0391209854080653" r="0.01875" fill="black" opacity="0.5"/>
</svg:a>

<svg:a xlink:href="#det_0e371046e9defac4b2951e03ddc7c451" xlink:title="JAN48422.1+JAN48423.1+KZS06484.1+JAN62466.1+JAN72015.1">
<svg:circle cx="0.13162104112842" cy="0.154333501481072" r="0.01875" fill="black" opacity="0.5"/>
</svg:a>

<svg:a xlink:href="#det_c4c9d829c77bd502c04218d47186802f" xlink:title="JAN51005.1+JAN70778.1+KZS18901.1+JAN32313.1+JAN34263.1">
<svg:circle cx="-0.0554412186061884" cy="-0.16134302655566" r="0.01875" fill="black" opacity="0.5"/>
</svg:a>

<svg:a xlink:href="#det_278f8284b9bf15ef98d1759b2bc2cf37" xlink:title="KZS10624.1">
<svg:circle cx="-0.131287772721163" cy="-0.104853091675409" r="0.01875" fill="black" opacity="0.5"/>
</svg:a>

<svg:a xlink:href="#det_27971d7710b560fce23b613cef37aae6" xlink:title="KZS08535.1+JAN85868.1">
<svg:circle cx="-0.139036278369165" cy="-0.216189667363002" r="0.01875" fill="black" opacity="0.5"/>
</svg:a>

<svg:a xlink:href="#det_51f69abd492a710142e9904e9dc8880b" xlink:title="JAN79777.1+JAN57510.1+KZS17545.1">
<svg:circle cx="0.102044106368001" cy="-0.0883926027605458" r="0.01875" fill="black" opacity="0.5"/>
</svg:a>

<svg:a xlink:href="#det_6dbc8a1512b8b98167357decc765730d" xlink:title="JAN57198.1+KZS17178.1">
<svg:circle cx="-0.0751778034679759" cy="0.19271367806471" r="0.01875" fill="black" opacity="0.5"/>
</svg:a>

<svg:a xlink:href="#det_5e0b5389c6b4968c7107b43e16c251cd" xlink:title="KZS13995.1+JAN85118.1+JAN45935.1+JAN53829.1+JAN44487.1+JAN53828.1">
<svg:circle cx="-0.191218552809891" cy="0.0317222788917394" r="0.01875" fill="black" opacity="0.5"/>
</svg:a>

<svg:a xlink:href="#det_08630f3bc27340bcd0802b5303c1e9e7" xlink:title="JAN91494.1+JAN54022.1+JAN81478.1+JAN63307.1+JAN47483.1+JAN41409.1+JAN45907.1+JAN67922.1+JAN57207.1">
<svg:circle cx="0.241999781680881" cy="-0.332584174094765" r="0.01875" fill="black" opacity="0.5"/>
</svg:a>

<svg:a xlink:href="#det_061b33cf4b062484103314cb9ae2a777" xlink:title="JAN83036.1+EFX76562.1">
<svg:circle cx="0.0933600289301632" cy="-0.0341620964448559" r="0.01875" fill="black" opacity="0.5"/>
</svg:a>

<svg:a xlink:href="#det_0e1d2364a2d8b1fb3ede2e9527162def" xlink:title="KZS15625.1+JAN47169.1+JAN47168.1+JAN48916.1+JAN68334.1+JAN36730.1+JAN51023.1">
<svg:circle cx="0.0682958522371085" cy="0.216887545398624" r="0.01875" fill="black" opacity="0.5"/>
</svg:a>

<svg:a xlink:href="#det_f68ec97806bf41075016c504d38a3221" xlink:title="JAN67473.1">
<svg:circle cx="0.162305153840383" cy="0.0539441111184537" r="0.01875" fill="black" opacity="0.5"/>
</svg:a>

<svg:a xlink:href="#det_5afcd09aadea77a43c7cca1c0a7a8067" xlink:title="JAN47234.1+JAN56575.1+JAN89264.1+JAN39040.1+JAN45743.1">
<svg:circle cx="-0.101376463394342" cy="-0.11386434551857" r="0.01875" fill="black" opacity="0.5"/>
</svg:a>

<svg:a xlink:href="#det_33fc702d107178d45ff99a0af8635736" xlink:title="JAN52859.1+JAN50503.1+JAN38857.1+JAN75831.1+JAN45359.1">
<svg:circle cx="-0.0488301979877983" cy="0.0795247783664387" r="0.01875" fill="black" opacity="0.5"/>
</svg:a>

<svg:a xlink:href="#det_2a75543046cbda7190b48e9fa9d158b9" xlink:title="JAN70370.1+JAN47064.1+KZS07891.1">
<svg:circle cx="-0.0878813634181843" cy="-0.00213379179965169" r="0.01875" fill="black" opacity="0.5"/>
</svg:a>

<svg:a xlink:href="#det_cc32eb54aba8ae52e76715d9f3a256ca" xlink:title="JAN69223.1+KZS08985.1+JAN32191.1">
<svg:circle cx="-0.00250386701516073" cy="0.113112499064072" r="0.01875" fill="black" opacity="0.5"/>
</svg:a>

<svg:a xlink:href="#det_2b5f4241f0ad995a11edcd83809aae65" xlink:title="ACY45508.1+KZS06051.1">
<svg:circle cx="0.15938476594054" cy="-0.145082883666739" r="0.01875" fill="black" opacity="0.5"/>
</svg:a>

<svg:a xlink:href="#det_835805e66fc46507087efb67ea3b33b6" xlink:title="KZS18502.1+JAN31726.1+JAN33519.1+JAN55624.1+JAN31725.1+JAN68078.1">
<svg:circle cx="0.0412034232223061" cy="-0.0587732082402571" r="0.01875" fill="black" opacity="0.5"/>
</svg:a>

<svg:a xlink:href="#det_caa5056a7e270c5d2947eb99ab5608b6" xlink:title="JAN30443.1+JAN48635.1+KZS18528.1+JAN42576.1">
<svg:circle cx="-0.0525986453310338" cy="0.114733759501856" r="0.01875" fill="black" opacity="0.5"/>
</svg:a>

<svg:a xlink:href="#det_3ea923c488bdef08767261babfa1bf68" xlink:title="JAN47418.1+JAN47419.1+JAN57478.1+JAN49265.1+JAN80584.1+KZS13263.1+JAN33373.1+JAN31616.1+JAN41418.1+JAN33375.1+JAN31617.1+JAN33374.1+JAN38121.1">
<svg:circle cx="0.0984156467435563" cy="-0.0979867880614951" r="0.01875" fill="black" opacity="0.5"/>
</svg:a>

<svg:a xlink:href="#det_e9560e4109ab64572c618ec0ce1fd6c0" xlink:title="JAN66277.1+JAN49059.1+JAN49060.1+JAN51210.1+KZS16930.1+JAN33971.1+JAN56762.1">
<svg:circle cx="-0.0710467251717443" cy="-0.0967173340227524" r="0.01875" fill="black" opacity="0.5"/>
</svg:a>

<svg:a xlink:href="#det_def5684b557012aecaf335485b4d65ba" xlink:title="JAN37574.1+JAN34970.1+KZS11364.1+JAN55419.1+JAN73956.1+JAN52620.1">
<svg:circle cx="0.0141345499628046" cy="-0.124801644382813" r="0.01875" fill="black" opacity="0.5"/>
</svg:a>

<svg:a xlink:href="#det_e0e8248cbc6b104969c86f256e11cd0d" xlink:title="KZS10670.1">
<svg:circle cx="-0.00518106958399594" cy="0.0112125897006979" r="0.01875" fill="black" opacity="0.5"/>
</svg:a>

<svg:a xlink:href="#det_1838fbb5d5a915f01739b990d9d1976b" xlink:title="JAN36362.1+JAN45253.1+JAN67963.1+KZS08687.1">
<svg:circle cx="0.0943204777155359" cy="0.0248149747844728" r="0.01875" fill="black" opacity="0.5"/>
</svg:a>

<svg:a xlink:href="#det_45845e06c420b3c679f98779a66e86f6" xlink:title="JAN48576.1+JAN50625.1+JAN48575.1+JAN50626.1+KZS19851.1+JAN30132.1+JAN50624.1+JAN69582.1+JAN44012.1+JAN33886.1+JAN33888.1+JAN33887.1">
<svg:circle cx="-0.0463274811456339" cy="-0.0550784780738698" r="0.01875" fill="black" opacity="0.5"/>
</svg:a>

<svg:a xlink:href="#det_bc18d22b3a8634315d080c394576d989" xlink:title="KZS20585.1+JAN57166.1+JAN53613.1+JAN53612.1+JAN66279.1+JAN32118.1+JAN34015.1">
<svg:circle cx="-0.170802740561652" cy="-0.0202764958085056" r="0.01875" fill="black" opacity="0.5"/>
</svg:a>

<svg:a xlink:href="#det_1d8b97efe6d64ffd76b0b9ceb027a7f4" xlink:title="KZS04697.1+JAN60162.1+JAN43005.1+JAN66427.1">
<svg:circle cx="0.0711373771596268" cy="0.145416333280796" r="0.01875" fill="black" opacity="0.5"/>
</svg:a>

<svg:a xlink:href="#det_0e8fec5f3c8715356b1a20a3fdbd7eec" xlink:title="KZS21624.1+JAN78288.1+JAN59735.1+JAN40196.1+JAN41995.1">
<svg:circle cx="-0.0072946208250925" cy="-0.0591770889429299" r="0.01875" fill="black" opacity="0.5"/>
</svg:a>

<svg:a xlink:href="#det_69848d849c864af05d301c5f10eb4de4" xlink:title="JAN36411.1+JAN81174.1+JAN57286.1">
<svg:circle cx="0.0287191011638305" cy="0.133829082439442" r="0.01875" fill="black" opacity="0.5"/>
</svg:a>

<svg:a xlink:href="#det_62ebc470a5b5298b8e0a0ed40e748959" xlink:title="KZS16178.1+JAN35670.1+JAN40125.1">
<svg:circle cx="0.0641903827867553" cy="-0.0704178147837312" r="0.01875" fill="black" opacity="0.5"/>
</svg:a>

<svg:a xlink:href="#det_3979f71ce8c92959ecda4e574fd9c236" xlink:title="KZS05370.1+JAN39092.1+JAN39093.1+JAN53579.1+JAN47226.1+KZS12840.1+JAN90066.1+JAN36445.1+JAN36446.1+JAN59625.1+JAN62831.1+JAN36444.1">
<svg:circle cx="-0.0851406340124665" cy="-0.123827215414345" r="0.01875" fill="black" opacity="0.5"/>
</svg:a>

<svg:a xlink:href="#det_bbd98117575551444163a94fffd0ff2d" xlink:title="JAN51056.1+JAN32114.1+KZS17658.1+JAN71853.1">
<svg:circle cx="-0.0999416382041964" cy="-0.152024710093728" r="0.01875" fill="black" opacity="0.5"/>
</svg:a>

<svg:a xlink:href="#det_b2d6365562953a53297263df3c2ec46d" xlink:title="JAN65506.1+KZS13507.1+JAN76546.1">
<svg:circle cx="-0.146569073227092" cy="-0.132028016923758" r="0.01875" fill="black" opacity="0.5"/>
</svg:a>

<svg:a xlink:href="#det_41bc0ce2a6e748c86c44b69d8970d0eb" xlink:title="JAN33560.1+JAN52056.1+JAN31763.1+JAN38410.1+JAN81773.1+JAN57501.1+KZS13437.1+JAN52055.1+JAN54703.1">
<svg:circle cx="-0.0617484167693368" cy="0.131958481113417" r="0.01875" fill="black" opacity="0.5"/>
</svg:a>

<svg:a xlink:href="#det_1c77f39562c64f383ebab1a9c413f1c5" xlink:title="KZS05989.1+KZS05982.1+JAN81330.1+JAN66224.1+JAN52961.1+JAN52960.1+JAN48564.1+JAN45062.1+JAN45063.1">
<svg:circle cx="-0.0800227646373664" cy="-0.0467656489551961" r="0.01875" fill="black" opacity="0.5"/>
</svg:a>

<svg:a xlink:href="#det_225cd7ed9456082a15d7b74050da0245" xlink:title="JAN38267.1+JAN42305.1+JAN70269.1+JAN55351.1+KZS16963.1">
<svg:circle cx="0.000507705543240211" cy="-0.0713165576901254" r="0.01875" fill="black" opacity="0.5"/>
</svg:a>

<svg:a xlink:href="#det_b7bc8f55a43fb62458a9b2118855bd4a" xlink:title="KZS12552.1+JAN29376.1+JAN72319.1+JAN42463.1+JAN36770.1+JAN34387.1+JAN32430.1+JAN30775.1+JAN32429.1">
<svg:circle cx="-0.0868008680913708" cy="-0.205800424384023" r="0.01875" fill="black" opacity="0.5"/>
</svg:a>

<svg:a xlink:href="#det_7b5a92745e2cfd532fc46b39cc47f362" xlink:title="KZS05270.1+JAN60866.1+JAN63063.1+JAN63064.1+JAN66283.1">
<svg:circle cx="0.133471111483231" cy="-0.0623503883415477" r="0.01875" fill="black" opacity="0.5"/>
</svg:a>

<svg:a xlink:href="#det_f2dad0531cb526256636376d54ae98d1" xlink:title="EFX71885.1+JAN67402.1">
<svg:circle cx="0.331630359865426" cy="0.11772875205462" r="0.01875" fill="black" opacity="0.5"/>
</svg:a>

<svg:a xlink:href="#det_6927dea503cda25bf65b773cf906eda7" xlink:title="KZS17456.1+JAN70373.1+JAN92346.1+JAN56778.1+JAN53727.1+JAN51276.1+JAN32086.1+JAN34024.1+JAN30519.1">
<svg:circle cx="0.0921902943512719" cy="-0.0151376814878944" r="0.01875" fill="black" opacity="0.5"/>
</svg:a>

<svg:a xlink:href="#det_64264c96198bd2e24a5673e4dd03de77" xlink:title="KZS17020.1+JAN34062.1+JAN36359.1+JAN34061.1+JAN36358.1">
<svg:circle cx="0.0291052624805632" cy="-0.414080792632137" r="0.01875" fill="black" opacity="0.5"/>
</svg:a>

<svg:a xlink:href="#det_9de6a6e5deb59cd053e63af87edca348" xlink:title="KZS07823.1+JAN67069.1+JAN60055.1+JAN57580.1+JAN62712.1+JAN57581.1+JAN61508.1+JAN71122.1+JAN53717.1+JAN63760.1">
<svg:circle cx="0.0230633462599852" cy="0.0620767088074675" r="0.01875" fill="black" opacity="0.5"/>
</svg:a>

<svg:a xlink:href="#det_3b723dc66284387145b15b4e55108280" xlink:title="JAN57394.1+JAN56530.1+JAN46984.1+JAN80040.1+KZS12421.1+JAN59727.1+JAN63275.1+JAN56531.1+JAN46985.1+JAN51079.1">
<svg:circle cx="0.0998063221593031" cy="0.0950372298326034" r="0.01875" fill="black" opacity="0.5"/>
</svg:a>

<svg:a xlink:href="#det_4846f38638702a478379bc583c869c11" xlink:title="JAN67074.1+JAN47425.1+JAN45929.1+JAN57381.1+JAN51483.1+JAN65857.1+JAN47424.1+KZS11494.1+JAN51482.1">
<svg:circle cx="0.108905101559446" cy="0.0882046073644483" r="0.01875" fill="black" opacity="0.5"/>
</svg:a>

<svg:a xlink:href="#det_096cea828cc11f1da3da5939fc67f403" xlink:title="JAN72264.1+JAN36728.1+JAN61669.1+JAN62667.1+KZS09361.1">
<svg:circle cx="-0.023894185221711" cy="-0.0999407366874239" r="0.01875" fill="black" opacity="0.5"/>
</svg:a>

<svg:a xlink:href="#det_4c8a829fb707bef82960c630a2a7c9fc" xlink:title="JAN93645.1">
<svg:circle cx="0.00643053565904862" cy="0.0559248310634843" r="0.01875" fill="black" opacity="0.5"/>
</svg:a>

<svg:a xlink:href="#det_e9c770b74ca1e4753aceb2498877f098" xlink:title="JAN70176.1">
<svg:circle cx="-0.0771082357157639" cy="0.208026461041508" r="0.01875" fill="black" opacity="0.5"/>
</svg:a>

<svg:a xlink:href="#det_2fdbe087dcfec8dfea6a6fb678ec7bf5" xlink:title="JAN70576.1+JAN40922.1+KZS04242.1">
<svg:circle cx="0.152909253587448" cy="0.0492208771210326" r="0.01875" fill="black" opacity="0.5"/>
</svg:a>

<svg:a xlink:href="#det_8430049f1083634d059979673f03da28" xlink:title="JAN66274.1+JAN41410.1+JAN57012.1">
<svg:circle cx="0.143826457172964" cy="-0.0619131048501133" r="0.01875" fill="black" opacity="0.5"/>
</svg:a>

<svg:a xlink:href="#det_893c8d0f8cbec4c126cc084d4b1dec21" xlink:title="KZS09712.1+JAN53571.1+JAN83522.1">
<svg:circle cx="-0.0853443180259919" cy="-0.02393489451196" r="0.01875" fill="black" opacity="0.5"/>
</svg:a>

<svg:a xlink:href="#det_b29eba1763fc5fe6f881dbefe2f31668" xlink:title="JAN60458.1+JAN60459.1+JAN36465.1+JAN29221.1+KZS18295.1+JAN71278.1+JAN53153.1+JAN29220.1+JAN64955.1+JAN50709.1+JAN34171.1+JAN56062.1+JAN39118.1+JAN39119.1+JAN56063.1">
<svg:circle cx="-0.095727581723152" cy="0.0141619350940382" r="0.01875" fill="black" opacity="0.5"/>
</svg:a>

<svg:a xlink:href="#det_d981fe3cc1dd885e6573b88d79261b4a" xlink:title="JAN57240.1+JAN83089.1+KZS15272.1">
<svg:circle cx="0.0214474933192803" cy="0.0605306778966105" r="0.01875" fill="black" opacity="0.5"/>
</svg:a>

<svg:a xlink:href="#det_ca4438cfeb247dcaebdabd5f4c7978d7" xlink:title="JAN70963.1+BAJ72724.1+JAN51430.1+JAN91196.1">
<svg:circle cx="-0.0357063795173481" cy="0.10276326717769" r="0.01875" fill="black" opacity="0.5"/>
</svg:a>

<svg:a xlink:href="#det_c9e42007702e9a232a646137de02c677" xlink:title="KZS20566.1+JAN57262.1+JAN71946.1">
<svg:circle cx="-0.28174535415044" cy="0.147459089238409" r="0.01875" fill="black" opacity="0.5"/>
</svg:a>

<svg:a xlink:href="#det_387b4472ec94ec94c675165de5b549b2" xlink:title="JAN63681.1+JAN61632.1+JAN61633.1+JAN32095.1+JAN53281.1+JAN40840.1+JAN62276.1+JAN60880.1+KZS16975.1+JAN53280.1+JAN36344.1+JAN36343.1+JAN34442.1+ACY43851.1+JAN32096.1">
<svg:circle cx="-0.0659427225846867" cy="-0.0731939025905581" r="0.01875" fill="black" opacity="0.5"/>
</svg:a>

<svg:a xlink:href="#det_9705db978cac842c816e3d1fb8f6cc75" xlink:title="KZS17754.1+JAN70335.1+KZS15347.1">
<svg:circle cx="0.127610621794097" cy="-0.264178049550902" r="0.01875" fill="black" opacity="0.5"/>
</svg:a>

<svg:a xlink:href="#det_7159e4d85f040d6116a47737dd29f642" xlink:title="JAN91351.1+JAN49417.1+JAN74964.1+KZS20094.1">
<svg:circle cx="-0.039616455695377" cy="-0.0811408603919153" r="0.01875" fill="black" opacity="0.5"/>
</svg:a>

<svg:a xlink:href="#det_50206bddbf25da24682b0b917fcaffff" xlink:title="JAN65481.1+JAN65480.1+KZS17410.1+JAN80437.1">
<svg:circle cx="-0.0160590506786045" cy="0.014464911778087" r="0.01875" fill="black" opacity="0.5"/>
</svg:a>

<svg:a xlink:href="#det_dae5a39d6685fafc5712c5bb248ff576" xlink:title="EFX77059.1+JAN33463.1">
<svg:circle cx="0.171996396323892" cy="0.0551095230743587" r="0.01875" fill="black" opacity="0.5"/>
</svg:a>

<svg:a xlink:href="#det_585a9a0328ecdacc8f0913390d73134a" xlink:title="JAN71475.1+KZS16532.1">
<svg:circle cx="-0.00251535716822651" cy="-0.172599967987948" r="0.01875" fill="black" opacity="0.5"/>
</svg:a>

<svg:a xlink:href="#det_06174a6ff36a84d8f0da8c7143eabba7" xlink:title="JAN64021.1+KZS07835.1+JAN42267.1+JAN74215.1+JAN52572.1+JAN42266.1+JAN42268.1">
<svg:circle cx="-0.0406522203535579" cy="0.01163282005477" r="0.01875" fill="black" opacity="0.5"/>
</svg:a>

<svg:a xlink:href="#det_dbc84422813ff918d9e224860344fd38" xlink:title="KZS17633.1+JAN89241.1+JAN39475.1+JAN72873.1+JAN57072.1+JAN51402.1+JAN51401.1+JAN49204.1+JAN45908.1+JAN30829.1+JAN49203.1+JAN49205.1">
<svg:circle cx="-0.00736347202446146" cy="-0.0685672051291161" r="0.01875" fill="black" opacity="0.5"/>
</svg:a>

<svg:a xlink:href="#det_3c019913a81230325bca92831fa0c710" xlink:title="JAN57388.1+KZS13850.1+JAN76555.1">
<svg:circle cx="0.201673126853126" cy="0.103842924477264" r="0.01875" fill="black" opacity="0.5"/>
</svg:a>

<svg:a xlink:href="#det_96a7052a150df460c5528cc594b81a42" xlink:title="JAN57152.1+JAN79008.1">
<svg:circle cx="0.154247910628313" cy="-0.0668702218563058" r="0.01875" fill="black" opacity="0.5"/>
</svg:a>

<svg:a xlink:href="#det_4917eb9e7ba4e9c7c5489dd4493dcc0f" xlink:title="JAN50773.1+KZS06610.1+JAN70082.1">
<svg:circle cx="0.0328982742269886" cy="0.246872494684429" r="0.01875" fill="black" opacity="0.5"/>
</svg:a>

<svg:a xlink:href="#det_26bb7a87a184d9e4942fa78514503320" xlink:title="JAN92384.1+JAN34121.1+JAN50311.1+JAN36424.1+JAN67285.1+JAN34120.1+JAN57421.1+JAN50312.1+JAN63325.1+JAN32173.1+JAN34119.1+JAN59758.1+KZS06032.1+JAN71014.1">
<svg:circle cx="0.183045086371197" cy="-0.0965499032028671" r="0.01875" fill="black" opacity="0.5"/>
</svg:a>

<svg:a xlink:href="#det_18df97549b053b044d4634992b9b7c67" xlink:title="KZS03609.1+JAN56926.1+JAN68481.1">
<svg:circle cx="-0.447769665896804" cy="0.15938973396762" r="0.01875" fill="black" opacity="0.5"/>
</svg:a>

<svg:a xlink:href="#det_504aa907d49a0c0acf41b351c757cf0d" xlink:title="KZS02943.1+JAN56973.1+JAN53933.1+JAN49344.1+JAN47436.1+JAN30488.1+JAN45937.1+JAN45936.1+JAN68083.1">
<svg:circle cx="0.063796839039603" cy="-0.0658621829898464" r="0.01875" fill="black" opacity="0.5"/>
</svg:a>

<svg:a xlink:href="#det_b56abaf88e6608bbe0fce87662a6b911" xlink:title="KZR99617.1">
<svg:circle cx="-0.154116785819491" cy="0.10134243129067" r="0.01875" fill="black" opacity="0.5"/>
</svg:a>

<svg:a xlink:href="#det_109f48716a128c2ae5b0fa9b465d248e" xlink:title="JAN59203.1+KZS03531.1+JAN71953.1+JAN37812.1+JAN37811.1+JAN61804.1">
<svg:circle cx="-0.045556700192855" cy="0.21122624666427" r="0.01875" fill="black" opacity="0.5"/>
</svg:a>

<svg:a xlink:href="#det_cccdf85a86633a682877258cedee68f4" xlink:title="JAN39366.1+JAN66823.1+KZS21807.1">
<svg:circle cx="0.158464574560748" cy="-0.0615836833912745" r="0.01875" fill="black" opacity="0.5"/>
</svg:a>

<svg:a xlink:href="#det_a857cac98dfb551214ab69e03801af90" xlink:title="KZS03855.1+JAN86404.1+JAN75952.1+JAN72874.1+JAN72323.1+JAN51378.1+JAN51377.1+JAN45879.1+JAN45878.1+JAN42967.1+JAN34327.1+JAN34326.1+JAN29333.1+JAN32383.1">
<svg:circle cx="0.0194472843207039" cy="-0.0208715276974349" r="0.01875" fill="black" opacity="0.5"/>
</svg:a>

<svg:a xlink:href="#det_71297db7e5e4e1c70d820210862db1d3" xlink:title="KZS22043.1+JAN88399.1">
<svg:circle cx="0.220259052987712" cy="-0.191228192885115" r="0.01875" fill="black" opacity="0.5"/>
</svg:a>

<svg:a xlink:href="#det_ee9d4665629b60001b5f340bb691d4e0" xlink:title="KZS14882.1+KZS10058.1+JAN85363.1+JAN30744.1+JAN61028.1">
<svg:circle cx="0.134761793239892" cy="-0.105569564649434" r="0.01875" fill="black" opacity="0.5"/>
</svg:a>

<svg:a xlink:href="#det_d9608055918629480a235aae9b24f51a" xlink:title="JAN38506.1+JAN51102.1+KZS07132.1">
<svg:circle cx="0.101068254064556" cy="-0.13152400673156" r="0.01875" fill="black" opacity="0.5"/>
</svg:a>

<svg:a xlink:href="#det_dd11e6a4fcecc053c1ed00b77f3f130b" xlink:title="JAN47016.1+KZS07496.1+JAN83919.1+JAN34382.1">
<svg:circle cx="0.0037659735104487" cy="0.027833872592414" r="0.01875" fill="black" opacity="0.5"/>
</svg:a>

<svg:a xlink:href="#det_efb73dd4c3f4ce3f536c6f8e0d7ea07b" xlink:title="JAN87513.1+KZS10928.1">
<svg:circle cx="0.0939140781178859" cy="-0.0142832116937064" r="0.01875" fill="black" opacity="0.5"/>
</svg:a>

<svg:a xlink:href="#det_a74a3289b0e6a774599659a21906e73e" xlink:title="JAN55359.1+JAN55358.1+JAN55357.1+JAN39264.1+JAN52565.1+EFX82001.1+JAN52566.1+JAN82177.1">
<svg:circle cx="0.0294829053525742" cy="-0.158363881954573" r="0.01875" fill="black" opacity="0.5"/>
</svg:a>

<svg:a xlink:href="#det_6810e23ab23d1069d576dcdb8717ddae" xlink:title="JAN94686.1+JAN66373.1+JAN53818.1+JAN47360.1+JAN47359.1+JAN45862.1+JAN45861.1+JAN33926.1+JAN33925.1+JAN30483.1+JAN43062.1+JAN45863.1+JAN45864.1+KZS07519.1">
<svg:circle cx="0.0211541168576803" cy="-0.149127066985288" r="0.01875" fill="black" opacity="0.5"/>
</svg:a>

<svg:a xlink:href="#det_80cce2e46c2a6fa4920cf833f77ad5a7" xlink:title="JAN91409.1+JAN47522.1+JAN79021.1+JAN42808.1+JAN59306.1+EFX67868.1+JAN46611.1+JAN33012.1+JAN69571.1+JAN53978.1">
<svg:circle cx="0.434471145795254" cy="0.0167656493193841" r="0.01875" fill="black" opacity="0.5"/>
</svg:a>

<svg:a xlink:href="#det_0adda84ea42c61ff3403646f74d19108" xlink:title="JAN85110.1+KZS07012.1+JAN57181.1">
<svg:circle cx="0.0576559564809606" cy="0.110187852666925" r="0.01875" fill="black" opacity="0.5"/>
</svg:a>

<svg:a xlink:href="#det_95d286640e073476c67e01e0688465eb" xlink:title="KZS13426.1+JAN53691.1+JAN44377.1+JAN53690.1+JAN85515.1">
<svg:circle cx="-0.0115903785931298" cy="0.233181187067344" r="0.01875" fill="black" opacity="0.5"/>
</svg:a>

<svg:a xlink:href="#det_a62e2c71145f2fca01558f50496ad3b0" xlink:title="JAN92004.1+KZS07032.1">
<svg:circle cx="0.077929525794803" cy="0.191961538360457" r="0.01875" fill="black" opacity="0.5"/>
</svg:a>

<svg:a xlink:href="#det_b83309acfdf83318bc353ae8932cfd84" xlink:title="JAN29325.1+JAN45716.1+JAN49015.1+KZR99454.1+JAN83979.1">
<svg:circle cx="-0.3144436781451" cy="-0.0506522889298021" r="0.01875" fill="black" opacity="0.5"/>
</svg:a>

<svg:a xlink:href="#det_354c16e8149be4d4675a2c7eb429259c" xlink:title="JAN36575.1+JAN88268.1+JAN61523.1+JAN57486.1+JAN58519.1+JAN76102.1+KZS09622.1">
<svg:circle cx="-0.017130292934102" cy="-0.125234739233232" r="0.01875" fill="black" opacity="0.5"/>
</svg:a>

<svg:a xlink:href="#det_33352519d9b87547de33e79d2db84906" xlink:title="JAN55417.1+JAN30117.1+JAN52959.1+JAN40868.1+JAN37925.1+JAN70416.1+JAN65406.1+KZS10890.1+JAN37924.1+JAN57323.1+JAN62166.1+JAN83763.1+KZS10893.1+JAN50317.1+JAN40572.1+JAN43818.1+JAN57379.1+JAN39023.1+JAN55418.1">
<svg:circle cx="0.174626069556382" cy="-0.127931911763998" r="0.01875" fill="black" opacity="0.5"/>
</svg:a>

<svg:a xlink:href="#det_52763615fae08e9772b3b0d401c20370" xlink:title="JAN88900.1+JAN85876.1+KZS14249.1+JAN58070.1+JAN47441.1+JAN51489.1+JAN44081.1+JAN36735.1+JAN32389.1+JAN34397.1">
<svg:circle cx="-0.0541040140077949" cy="-0.00847448571391012" r="0.01875" fill="black" opacity="0.5"/>
</svg:a>

<svg:a xlink:href="#det_c2acdf944244abeb481a5bfb44271ef1" xlink:title="JAN66537.1+KZS10926.1+JAN54992.1+JAN38941.1+JAN52290.1+JAN61133.1+JAN54993.1+JAN38942.1+JAN61134.1">
<svg:circle cx="-0.118390486822784" cy="0.0390268563710098" r="0.01875" fill="black" opacity="0.5"/>
</svg:a>

<svg:a xlink:href="#det_1184c8440851731f9ed93b8679c3697a" xlink:title="KZS12589.1+JAN72816.1+JAN67818.1+JAN59704.1+JAN67929.1+JAN56368.1+JAN53323.1+JAN50986.1+JAN50985.1+JAN50984.1+JAN50983.1+JAN50982.1+JAN48814.1+JAN48813.1+JAN48812.1+JAN47125.1+JAN44161.1+JAN47124.1">
<svg:circle cx="-0.0656982656965406" cy="0.0096391676648543" r="0.01875" fill="black" opacity="0.5"/>
</svg:a>

<svg:a xlink:href="#det_95b7a65fe9055453445cae058a954609" xlink:title="JAN57269.1+KZS15273.1">
<svg:circle cx="0.121383920916061" cy="0.214414003656167" r="0.01875" fill="black" opacity="0.5"/>
</svg:a>

<svg:a xlink:href="#det_ad5a5532d478ec918e30567a1b67f662" xlink:title="JAN83086.1+KZS15286.1">
<svg:circle cx="0.0975316654362259" cy="-0.00393324792373246" r="0.01875" fill="black" opacity="0.5"/>
</svg:a>

<svg:a xlink:href="#det_733d066962194125e6a1f107b1049cf9" xlink:title="KZS19770.1+JAN71196.1">
<svg:circle cx="-0.119156945681193" cy="-0.0533873298207371" r="0.01875" fill="black" opacity="0.5"/>
</svg:a>

<svg:a xlink:href="#det_54cec8b1e58fa01899654712d58a1970" xlink:title="JAN40709.1+KZS10082.1+JAN84061.1">
<svg:circle cx="-0.0974411970756543" cy="-0.00197597850487263" r="0.01875" fill="black" opacity="0.5"/>
</svg:a>

<svg:a xlink:href="#det_88a9f573d9fc0cdd58543655100d89fc" xlink:title="JAN62099.1+JAN63147.1+JAN50904.1+JAN50903.1+JAN57148.1">
<svg:circle cx="-0.179039623585276" cy="0.0605303723941288" r="0.01875" fill="black" opacity="0.5"/>
</svg:a>

<svg:a xlink:href="#det_1cd716eed019167d25d54363bc648560" xlink:title="JAN70377.1+KZS15098.1">
<svg:circle cx="0.112264189497968" cy="0.130172345883809" r="0.01875" fill="black" opacity="0.5"/>
</svg:a>

<svg:a xlink:href="#det_84f1be81beb9f3b227d0b45c526f75c9" xlink:title="JAN76153.1+KZS10142.1">
<svg:circle cx="-0.225781631001728" cy="0.0343881807119846" r="0.01875" fill="black" opacity="0.5"/>
</svg:a>

<svg:a xlink:href="#det_62b24a33f2b2defc745e03a685dd020e" xlink:title="KZS03199.1+KZS00545.1+JAN61085.1+JAN53991.1+JAN44236.1+JAN44237.1+KZS01586.1+JAN75409.1+JAN56943.1+JAN49239.1+JAN32506.1+BAD05137.1+BAE94323.1+KZS01801.1+KZS01587.1+KZR96379.1+JAN57794.1+JAN51395.1+JAN51394.1+JAN49238.1+JAN45946.1+JAN30856.1+JAN57195.1+JAN42695.1+KZS00833.1+JAN59445.1+JAN84497.1">
<svg:circle cx="-0.204019312732569" cy="-0.138579714663356" r="0.01875" fill="black" opacity="0.5"/>
</svg:a>

<svg:a xlink:href="#det_791988d6aa696d658144842d5639d283" xlink:title="KZS19776.1+JAN59346.1+KZS17025.1">
<svg:circle cx="0.0158005028381551" cy="-0.0166778977627317" r="0.01875" fill="black" opacity="0.5"/>
</svg:a>

<svg:a xlink:href="#det_7f952bde930da3511bd8790175c15d2f" xlink:title="KZS01694.1">
<svg:circle cx="0.291410342727162" cy="0.00754770508367388" r="0.01875" fill="black" opacity="0.5"/>
</svg:a>

<svg:a xlink:href="#det_558a9085caaac8f48fc133b504b593ef" xlink:title="JAN88897.1+JAN81480.1+JAN63055.1+JAN63054.1+JAN59210.1+JAN57313.1+JAN57129.1+JAN53714.1+JAN36428.1+JAN29166.1+JAN32175.1">
<svg:circle cx="-0.112966875650978" cy="-0.0825993047961782" r="0.01875" fill="black" opacity="0.5"/>
</svg:a>

<svg:a xlink:href="#det_8c5c04721070f72bdf76956823f7c650" xlink:title="KZS22007.1+JAN42950.1+JAN42944.1+JAN83835.1+JAN75712.1+JAN65639.1+JAN61195.1+JAN61194.1+JAN57545.1+JAN47397.1+JAN47396.1+JAN47097.1+JAN29456.1+JAN59541.1+JAN36503.1+JAN42947.1+JAN45898.1+JAN36502.1+JAN42949.1+JAN34205.1+JAN34155.1+JAN30356.1+JAN30353.1+JAN32254.1+JAN32252.1+JAN30354.1+JAN30355.1+JAN32253.1">
<svg:circle cx="0.0171544750866745" cy="-0.0704343932509563" r="0.01875" fill="black" opacity="0.5"/>
</svg:a>

<svg:a xlink:href="#det_a8bf8e199a91b14b84ffd708b3cdb0ce" xlink:title="JAN76503.1+KZS19393.1+JAN36292.1+JAN45780.1+JAN36293.1+JAN47333.1">
<svg:circle cx="0.0925360387620909" cy="0.0258741096675916" r="0.01875" fill="black" opacity="0.5"/>
</svg:a>

<svg:a xlink:href="#det_cb7b98f790ed0605fe79e4ab00ef7a5f" xlink:title="KZS20329.1+JAN91103.1">
<svg:circle cx="-0.0338816714191603" cy="-0.557278065047177" r="0.01875" fill="black" opacity="0.5"/>
</svg:a>

<svg:a xlink:href="#det_f6df393f43a209c5ae79c40af2df9cb7" xlink:title="KZS09093.1+JAN56372.1+JAN56371.1+JAN81432.1">
<svg:circle cx="0.0120607326913965" cy="-0.0299965968853472" r="0.01875" fill="black" opacity="0.5"/>
</svg:a>

<svg:a xlink:href="#det_48c07d4be0756ed020cf81d61a0f090d" xlink:title="JAN50307.1+JAN52604.1+KZS15037.1+JAN86154.1">
<svg:circle cx="0.0617616732133921" cy="0.0128301960338459" r="0.01875" fill="black" opacity="0.5"/>
</svg:a>

<svg:a xlink:href="#det_4f68ec7b54cbe9c4992c099c96924121" xlink:title="JAN33471.1+JAN88409.1+JAN38269.1">
<svg:circle cx="0.0967090717666674" cy="0.0136215307835709" r="0.01875" fill="black" opacity="0.5"/>
</svg:a>

<svg:a xlink:href="#det_0746bdc59ab516c02a6e1e5359c77068" xlink:title="KZS06852.1+JAN89493.1+JAN53259.1+JAN56217.1+JAN50812.1+ACY45291.1+JAN47061.1">
<svg:circle cx="-0.096276072769947" cy="0.0791306130704245" r="0.01875" fill="black" opacity="0.5"/>
</svg:a>

<svg:a xlink:href="#det_34eda7b560c28b85a0ad22cb19728e4a" xlink:title="JAN56608.1+JAN51114.1+JAN39016.1+ACY43802.1+JAN34071.1+JAN56607.1+JAN32117.1+JAN71857.1+JAN34070.1+KZS20095.1">
<svg:circle cx="0.0710366239216615" cy="-0.119257620828139" r="0.01875" fill="black" opacity="0.5"/>
</svg:a>

<svg:a xlink:href="#det_2a1df4bfa03c19c840ba48e75a91ff76" xlink:title="JAN57463.1+JAN81424.1+KZS08860.1">
<svg:circle cx="-0.0563179156548415" cy="0.123151389268242" r="0.01875" fill="black" opacity="0.5"/>
</svg:a>

<svg:a xlink:href="#det_547d55363d8b676e9aa24d6ce3641a49" xlink:title="KZS01486.1+JAN80682.1">
<svg:circle cx="0.0508475986396805" cy="-0.162318743659704" r="0.01875" fill="black" opacity="0.5"/>
</svg:a>

<svg:a xlink:href="#det_ba9b48bd07bb76f036f1e8c0e36c90c6" xlink:title="JAN53604.1+KZS07110.1+JAN45706.1+JAN47256.1+JAN79011.1">
<svg:circle cx="-0.170552531039244" cy="-0.0563697293868967" r="0.01875" fill="black" opacity="0.5"/>
</svg:a>

<svg:a xlink:href="#det_a0d35104d3438675e4c6fb938e48b4f0" xlink:title="ACY44237.1+JAN86030.1+JAN41349.1+KZS05452.1+JAN41348.1+JAN91384.1+ACY44201.1+ACY44168.1+JAN61193.1">
<svg:circle cx="0.0474093256981977" cy="-0.0381728793555781" r="0.01875" fill="black" opacity="0.5"/>
</svg:a>

<svg:a xlink:href="#det_2e45661b8351b944c97f52f3f9838edd" xlink:title="JAN38891.1+JAN36848.1+JAN30497.1+JAN33939.1+JAN87069.1+JAN33938.1+JAN32040.1">
<svg:circle cx="-0.143894244357289" cy="-0.004965012697185" r="0.01875" fill="black" opacity="0.5"/>
</svg:a>

<svg:a xlink:href="#det_ee8720003cbed05cff3e90eb7edd4db2" xlink:title="JAN57471.1+KZS05729.1+JAN66218.1">
<svg:circle cx="-0.264212989993864" cy="0.117468949729501" r="0.01875" fill="black" opacity="0.5"/>
</svg:a>

<svg:a xlink:href="#det_bd9a356d3e202b7c6cfe34e8e87cf214" xlink:title="EFX73844.1+JAN72000.1">
<svg:circle cx="-0.0757580774118918" cy="0.163069021919994" r="0.01875" fill="black" opacity="0.5"/>
</svg:a>

<svg:a xlink:href="#det_09f2e8cbbbc2f33fe0a65b2d0115e62b" xlink:title="KZS03568.1+JAN78103.1+JAN32759.1">
<svg:circle cx="-0.0156007733456001" cy="-0.0772034801885262" r="0.01875" fill="black" opacity="0.5"/>
</svg:a>

<svg:a xlink:href="#det_0d1c1c53465beab2a1f8decd144397bc" xlink:title="JAN53120.1+JAN48679.1+JAN50724.1+JAN57236.1+JAN65170.1+JAN32229.1+JAN32228.1+JAN65169.1+JAN48680.1+JAN81486.1+JAN30674.1+JAN32226.1+JAN32227.1">
<svg:circle cx="0.110425701857769" cy="-0.027421342819246" r="0.01875" fill="black" opacity="0.5"/>
</svg:a>

<svg:a xlink:href="#det_fe734ea5fc5a18ff59349de9c4bd4928" xlink:title="JAN55730.1+JAN40785.1+JAN78090.1+KZS06131.1+JAN36051.1+JAN38697.1">
<svg:circle cx="-0.0710138671591586" cy="-0.11589589547212" r="0.01875" fill="black" opacity="0.5"/>
</svg:a>

<svg:a xlink:href="#det_6b3695fda2ae1dcf6d8b7db73713a3c4" xlink:title="KZS12160.1">
<svg:circle cx="0.0958478074726877" cy="-0.185852804090055" r="0.01875" fill="black" opacity="0.5"/>
</svg:a>

<svg:a xlink:href="#det_a3be99aa2908ad5e6cccd01807f57522" xlink:title="JAN36174.1+KZS04816.1+JAN72007.1">
<svg:circle cx="-0.0215312295788595" cy="0.102208161269356" r="0.01875" fill="black" opacity="0.5"/>
</svg:a>

<svg:a xlink:href="#det_a9e6a95f27912e9247cf60d20c08d5fa" xlink:title="JAN71519.1+KZS11579.1">
<svg:circle cx="-0.0750490484694551" cy="-0.0579929179079398" r="0.01875" fill="black" opacity="0.5"/>
</svg:a>

<svg:a xlink:href="#det_48367d8145fa0705784c6edacd6572a0" xlink:title="JAN53707.1+JAN38963.1+JAN38964.1+JAN53705.1+JAN36315.1+JAN53706.1+JAN88848.1+KZS04442.1">
<svg:circle cx="-0.185618576818161" cy="-0.126775464759487" r="0.01875" fill="black" opacity="0.5"/>
</svg:a>

<svg:a xlink:href="#det_dddf44e12c13e2e172cebeea778031b7" xlink:title="JAN45842.1+JAN44442.1+JAN90068.1+JAN45841.1+JAN63778.1+KZS08572.1">
<svg:circle cx="0.0133244733946405" cy="-0.523020861702752" r="0.01875" fill="black" opacity="0.5"/>
</svg:a>

<svg:a xlink:href="#det_fe57a8a89697f2018fb1dd91e58e6e76" xlink:title="KZS04357.1">
<svg:circle cx="-0.099636642196578" cy="-0.106419757139792" r="0.01875" fill="black" opacity="0.5"/>
</svg:a>

<svg:a xlink:href="#det_8b6cd68254bd6c17f8072b3f36367a79" xlink:title="JAN76096.1+KZS20167.1">
<svg:circle cx="0.0596559976502375" cy="0.107950987280297" r="0.01875" fill="black" opacity="0.5"/>
</svg:a>

<svg:a xlink:href="#det_1fbca031e4889029ba087d6609372301" xlink:title="JAN84109.1+JAN79818.1+JAN84108.1+KZS06130.1">
<svg:circle cx="0.00963111842921768" cy="-0.119547220342337" r="0.01875" fill="black" opacity="0.5"/>
</svg:a>

<svg:a xlink:href="#det_fccaefd28fed60ba04212380e58ce899" xlink:title="JAN44520.1+JAN45985.1+JAN90417.1+JAN57209.1">
<svg:circle cx="-0.152429060175259" cy="-0.113624941418703" r="0.01875" fill="black" opacity="0.5"/>
</svg:a>

<svg:a xlink:href="#det_a478350523fab004ee0f6a59093bd8eb" xlink:title="KZS12428.1+JAN70277.1+JAN57762.1+JAN57179.1+JAN59420.1+JAN57180.1+BAJ72723.1+JAN43134.1">
<svg:circle cx="0.383630621877314" cy="-0.0284013913209268" r="0.01875" fill="black" opacity="0.5"/>
</svg:a>

<svg:a xlink:href="#det_14eaeff34709118dc044e94d078a90ec" xlink:title="JAN45564.1+JAN87454.1+JAN44121.1+KZS04159.1">
<svg:circle cx="0.0116865045216794" cy="0.0455348369767187" r="0.01875" fill="black" opacity="0.5"/>
</svg:a>

<svg:a xlink:href="#det_8e38c0bdaeb0804fac0bff840b3efc44" xlink:title="KZS08111.1+JAN39266.1+JAN39267.1+KZS15160.1+JAN57321.1+JAN76349.1">
<svg:circle cx="0.00127374804622641" cy="-0.0682383616832649" r="0.01875" fill="black" opacity="0.5"/>
</svg:a>

<svg:a xlink:href="#det_ac0bc780eb2568a3d476bbbf6dc55810" xlink:title="KZS13935.1+JAN57187.1+JAN51070.1+JAN42923.1+JAN30737.1+JAN70324.1">
<svg:circle cx="-0.142949478933893" cy="-0.0586174529484593" r="0.01875" fill="black" opacity="0.5"/>
</svg:a>

<svg:a xlink:href="#det_54c21e63af3ab5e750c33da537f2d546" xlink:title="KZR99076.1+KZR99075.1+JAN60989.1+JAN66738.1+JAN41388.1+JAN59388.1+JAN59389.1+JAN32455.1+JAN41389.1+JAN30797.1">
<svg:circle cx="-0.00323264726573656" cy="-0.0442673588080375" r="0.01875" fill="black" opacity="0.5"/>
</svg:a>

<svg:a xlink:href="#det_07855f58fe49ee66a94dc963597a9464" xlink:title="JAN88067.1+KZS15584.1">
<svg:circle cx="-0.0982802835217592" cy="0.0662889229167201" r="0.01875" fill="black" opacity="0.5"/>
</svg:a>

<svg:a xlink:href="#det_1719ec9d65844aa102ad7d488d7f6fcd" xlink:title="KZS15791.1+JAN64058.1+JAN53623.1+JAN47216.1+JAN70816.1+JAN29327.1+JAN36678.1+JAN36677.1">
<svg:circle cx="0.03097016746902" cy="0.0211904469463349" r="0.01875" fill="black" opacity="0.5"/>
</svg:a>

<svg:a xlink:href="#det_21648331b2aa0d650fdaf67b64d32f94" xlink:title="JAN89569.1+JAN59743.1+KZS19651.1">
<svg:circle cx="-0.0148439390559808" cy="0.234549705789742" r="0.01875" fill="black" opacity="0.5"/>
</svg:a>

<svg:a xlink:href="#det_5eeaeb1046b71d7117d9ec2704369e07" xlink:title="JAN71850.1+JAN63377.1+KZS18354.1+JAN48653.1+JAN34107.1+JAN48652.1+JAN32158.1+JAN59646.1">
<svg:circle cx="-0.0955300700694601" cy="0.0956975001467978" r="0.01875" fill="black" opacity="0.5"/>
</svg:a>

<svg:a xlink:href="#det_b7a0b566dfbb2831a42156ff9212ef6f" xlink:title="JAN88867.1+JAN45527.1+JAN48821.1+JAN45526.1+JAN48820.1+JAN82920.1+KZS11153.1+JAN30584.1+JAN30583.1+JAN92242.1">
<svg:circle cx="0.0431714462151723" cy="0.0359536500592221" r="0.01875" fill="black" opacity="0.5"/>
</svg:a>

<svg:a xlink:href="#det_9226cbe3cd8b49730c58b4433ad02f33" xlink:title="ACY44760.1+JAN57359.1+KZS11259.1">
<svg:circle cx="-0.0327410031735585" cy="-0.0171144308987822" r="0.01875" fill="black" opacity="0.5"/>
</svg:a>

<svg:a xlink:href="#det_f2dc3b9e0274989077b6506d679843ee" xlink:title="KZS04723.1+JAN49220.1+JAN47366.1+JAN74212.1+JAN30515.1+JAN34131.1+JAN39126.1">
<svg:circle cx="-0.0571782997083877" cy="-0.0264526414874423" r="0.01875" fill="black" opacity="0.5"/>
</svg:a>

<svg:a xlink:href="#det_59b77804c9c385cda01f35b48d824f98" xlink:title="JAN92215.1+CAG29664.1+JAN42309.1+JAN76100.1+KZS03523.1+JAN32030.1+JAN34183.1">
<svg:circle cx="0.0422116004666702" cy="-0.0694177624310485" r="0.01875" fill="black" opacity="0.5"/>
</svg:a>

<svg:a xlink:href="#det_d866eaa529138a38eb580aa469666f2d" xlink:title="JAN35522.1+JAN88005.1+KZS21644.1">
<svg:circle cx="0.0643531783186777" cy="0.10803853881312" r="0.01875" fill="black" opacity="0.5"/>
</svg:a>

<svg:a xlink:href="#det_b824f2680e4f84ffee9c122707476dc5" xlink:title="JAN74190.1+JAN29957.1+KZS09451.1">
<svg:circle cx="-0.232585151510809" cy="-0.166119601617044" r="0.01875" fill="black" opacity="0.5"/>
</svg:a>

<svg:a xlink:href="#det_606db12744725f5e831eeba5fe8510c8" xlink:title="JAN56728.1+KZS13641.1+JAN82937.1">
<svg:circle cx="0.299821676810914" cy="0.0695811475940519" r="0.01875" fill="black" opacity="0.5"/>
</svg:a>

<svg:a xlink:href="#det_038180aea5b3781010f359dcd38a3b35" xlink:title="JAN65554.1+JAN42913.1+JAN61507.1+KZS07630.1+JAN67066.1">
<svg:circle cx="-0.126151689156035" cy="0.338837994738193" r="0.01875" fill="black" opacity="0.5"/>
</svg:a>

<svg:a xlink:href="#det_4a5f5d429dec0c4d618019564f585e73" xlink:title="JAN91418.1+JAN59534.1+JAN47545.1+JAN72327.1+KZS15716.1+JAN53640.1+ACY44808.1+JAN51592.1">
<svg:circle cx="-0.0396123858562573" cy="0.0372479177652651" r="0.01875" fill="black" opacity="0.5"/>
</svg:a>

<svg:a xlink:href="#det_ba660d7cb9d71efe2ba976a940dfa6c4" xlink:title="KZS21640.1+JAN70704.1">
<svg:circle cx="-0.0590808073300445" cy="0.0523489861278389" r="0.01875" fill="black" opacity="0.5"/>
</svg:a>

<svg:a xlink:href="#det_adf3b20f4960dbcb1bd3730cb1489ba7" xlink:title="JAN30728.1+JAN30727.1+JAN57891.1+JAN47319.1+KZS17998.1">
<svg:circle cx="0.0545791745963507" cy="-0.251440901609391" r="0.01875" fill="black" opacity="0.5"/>
</svg:a>

<svg:a xlink:href="#det_4638029913cd95375192deb76a52f794" xlink:title="JAN57702.1+JAN90694.1+KZS21174.1">
<svg:circle cx="0.436350849433181" cy="0.017943548725426" r="0.01875" fill="black" opacity="0.5"/>
</svg:a>

<svg:a xlink:href="#det_6ec3b12842ac67498c9fc8286626bdf8" xlink:title="JAN36563.1+KZS10019.1+JAN87841.1">
<svg:circle cx="-0.0723172382196018" cy="0.0817979532077576" r="0.01875" fill="black" opacity="0.5"/>
</svg:a>

<svg:a xlink:href="#det_372d9c9f3bba06ed75648386b915373c" xlink:title="JAN66816.1+JAN57289.1+KZS21833.1">
<svg:circle cx="0.0511708824302641" cy="0.0760106972677241" r="0.01875" fill="black" opacity="0.5"/>
</svg:a>

<svg:a xlink:href="#det_0639b2ae97a8d6f5a5b6a17047de0749" xlink:title="KZS15448.1">
<svg:circle cx="-0.0647904951241839" cy="-0.0657887949045309" r="0.01875" fill="black" opacity="0.5"/>
</svg:a>

<svg:a xlink:href="#det_a5ccb0cbdcb11b50c4c607756494ec55" xlink:title="JAN45708.1+JAN51060.1+JAN68765.1+KZS13556.1">
<svg:circle cx="0.0418677244972637" cy="0.0612120587587375" r="0.01875" fill="black" opacity="0.5"/>
</svg:a>

<svg:a xlink:href="#det_dbe267c0f3dd1f951426bfbdb83f5879" xlink:title="JAN65419.1+JAN60434.1+JAN62475.1+JAN29392.1+JAN66187.1+JAN57340.1+KZS17817.1+JAN45941.1+JAN29393.1">
<svg:circle cx="-0.107343124975861" cy="0.168195824283717" r="0.01875" fill="black" opacity="0.5"/>
</svg:a>

<svg:a xlink:href="#det_77ec3c592deb242394e513992c611c4d" xlink:title="JAN33853.1+KZS04535.1+JAN71331.1+JAN71332.1+JAN58442.1">
<svg:circle cx="-0.334490694940854" cy="0.16172217500202" r="0.01875" fill="black" opacity="0.5"/>
</svg:a>

<svg:a xlink:href="#det_190125cc13e1ebd23893d5b7c728f98c" xlink:title="JAN46578.1+KZS11392.1+JAN77305.1+JAN58177.1">
<svg:circle cx="-0.0646813993480641" cy="-0.107400423472216" r="0.01875" fill="black" opacity="0.5"/>
</svg:a>

<svg:a xlink:href="#det_ac97894579d7cfb97585c5bc4f32f403" xlink:title="JAN84264.1+KZS16426.1">
<svg:circle cx="0.0662818467618745" cy="-0.0199408769839073" r="0.01875" fill="black" opacity="0.5"/>
</svg:a>

<svg:a xlink:href="#det_f24e3901cdb8d85025ccb76f16076288" xlink:title="KZS07601.1+JAN31858.1+JAN67664.1">
<svg:circle cx="-0.123054899960269" cy="0.0175851294187104" r="0.01875" fill="black" opacity="0.5"/>
</svg:a>

<svg:a xlink:href="#det_f5085f228f234c637319642f29e11332" xlink:title="JAN35806.1+JAN72694.1">
<svg:circle cx="0.305036713575929" cy="0.266479395508489" r="0.01875" fill="black" opacity="0.5"/>
</svg:a>

<svg:a xlink:href="#det_03aa9719ab8c7abc74b3806928ddf772" xlink:title="JAN57293.1+JAN40562.1+JAN84766.1">
<svg:circle cx="0.23329390034689" cy="0.210083333296671" r="0.01875" fill="black" opacity="0.5"/>
</svg:a>

<svg:a xlink:href="#det_7ec9586397c3fb6f23a449cc3ee3a25f" xlink:title="JAN38818.1+JAN38819.1+JAN32031.1+JAN36184.1+JAN36183.1+JAN43913.1+JAN78732.1+KZS14926.1">
<svg:circle cx="0.0087268189297521" cy="-0.0798471717210543" r="0.01875" fill="black" opacity="0.5"/>
</svg:a>

<svg:a xlink:href="#det_45a07d5facb1eccc73fca8446e82fe8f" xlink:title="JAN76039.1+JAN93550.1+JAN59301.1+KZS00491.1">
<svg:circle cx="-0.046722892249997" cy="-0.0851824545785714" r="0.01875" fill="black" opacity="0.5"/>
</svg:a>

<svg:a xlink:href="#det_dc977b5946067ca9da1939fe8537c06e" xlink:title="JAN86745.1+KZS14148.1">
<svg:circle cx="-0.160883823478891" cy="0.106182572494078" r="0.01875" fill="black" opacity="0.5"/>
</svg:a>

<svg:a xlink:href="#det_e16cbfa5ff103a54191ebcfa8bad61d7" xlink:title="JAN50646.1+KZS21620.1+JAN89221.1+JAN42593.1">
<svg:circle cx="-0.0800662459932143" cy="0.0568510199583827" r="0.01875" fill="black" opacity="0.5"/>
</svg:a>

<svg:a xlink:href="#det_ef8891cab9345b95a09abc7ca8a656a0" xlink:title="JAN66123.1+KZS18768.1+JAN51409.1+JAN51408.1+JAN57667.1">
<svg:circle cx="0.0242138929950489" cy="0.126370255369422" r="0.01875" fill="black" opacity="0.5"/>
</svg:a>

<svg:a xlink:href="#det_4f45203a53ec6c5107b6fbb54762d626" xlink:title="KZS12172.1+JAN88060.1">
<svg:circle cx="0.121430402166395" cy="0.0560279180164247" r="0.01875" fill="black" opacity="0.5"/>
</svg:a>

<svg:a xlink:href="#det_3c2da2d9d197f0078d63b881f2f09aab" xlink:title="KZR96813.1+JAN41442.1+JAN41443.1">
<svg:circle cx="-0.412633974144726" cy="-0.9" r="0.01875" fill="black" opacity="0.5"/>
</svg:a>

<svg:a xlink:href="#det_d794ce13d71a68a9b9d8df6ea9037101" xlink:title="JAN57192.1+JAN53532.1+JAN32337.1+JAN32336.1+JAN29345.1+JAN29346.1+JAN34291.1+KZS13829.1+JAN88071.1+JAN36694.1+JAN82975.1">
<svg:circle cx="0.139413167294488" cy="0.0638335593963232" r="0.01875" fill="black" opacity="0.5"/>
</svg:a>

<svg:a xlink:href="#det_bfd6bf52707e8f1fa0452888cc4433b0" xlink:title="JAN57690.1+JAN86017.1+KZS04508.1">
<svg:circle cx="0.391783038407559" cy="0.361835705317091" r="0.01875" fill="black" opacity="0.5"/>
</svg:a>

<svg:a xlink:href="#det_3e6fe1c70db8d6538982ae720910dd85" xlink:title="JAN52884.1+JAN38239.1+JAN35586.1+JAN74167.1+JAN51037.1+KZS05302.1+JAN57842.1+JAN30088.1+JAN33438.1+JAN35585.1">
<svg:circle cx="0.0751225631183172" cy="-0.0185786313295961" r="0.01875" fill="black" opacity="0.5"/>
</svg:a>

<svg:a xlink:href="#det_7c800e160e05968ebf8d0aad24cb44ae" xlink:title="JAN66435.1+JAN49079.1+JAN53683.1+JAN59476.1+JAN56724.1+JAN49080.1+JAN30740.1+JAN36640.1+KZS12716.1+JAN29285.1+JAN29284.1+JAN30741.1+JAN61827.1+JAN57767.1+JAN53684.1+JAN47281.1+JAN51237.1+JAN47282.1+JAN44373.1+JAN59477.1">
<svg:circle cx="0.11390013012948" cy="0.0305718824503133" r="0.01875" fill="black" opacity="0.5"/>
</svg:a>

<svg:a xlink:href="#det_16905ef9e5b9169d9b60102b0612239a" xlink:title="KZS16957.1+JAN93200.1">
<svg:circle cx="0.0971423783412687" cy="-0.0617923442952201" r="0.01875" fill="black" opacity="0.5"/>
</svg:a>

<svg:a xlink:href="#det_5174bfd3294cc83ca268eca124e5c72e" xlink:title="JAN83091.1+JAN57493.1+JAN45777.1+KZS13121.1+JAN56975.1+JAN53934.1+JAN49273.1+JAN29388.1+JAN47437.1">
<svg:circle cx="-0.166250022450453" cy="-0.0240784600117576" r="0.01875" fill="black" opacity="0.5"/>
</svg:a>

<svg:a xlink:href="#det_660b07e030b19038f5f527103ae5ad69" xlink:title="JAN91147.1+KZS15376.1">
<svg:circle cx="0.165103056331871" cy="0.0530417056205561" r="0.01875" fill="black" opacity="0.5"/>
</svg:a>

<svg:a xlink:href="#det_e8a17934b3e7cc963b6872b8841e75fe" xlink:title="JAN90774.1+JAN47498.1+JAN70523.1+JAN46904.1+EFX69895.1+JAN44211.1">
<svg:circle cx="0.071185944235717" cy="0.0545229800701061" r="0.01875" fill="black" opacity="0.5"/>
</svg:a>

<svg:a xlink:href="#det_13caa324c8cfdcb61c41158a9c3238b3" xlink:title="JAN34218.1+KZS10843.1">
<svg:circle cx="-0.0562739689382718" cy="0.167730990484306" r="0.01875" fill="black" opacity="0.5"/>
</svg:a>

<svg:a xlink:href="#det_0eb25dcb9e8b92194bb0b39e015f7df1" xlink:title="JAN38212.1+JAN53460.1+JAN56462.1+JAN47154.1+KZS17458.1+JAN88202.1+JAN33416.1+JAN35559.1">
<svg:circle cx="-0.0608097035157613" cy="-0.0925338358087411" r="0.01875" fill="black" opacity="0.5"/>
</svg:a>

<svg:a xlink:href="#det_dfcc5e0803f30e15ad95606d3e695129" xlink:title="JAN59430.1+JAN55972.1+JAN50621.1+JAN50620.1+JAN34030.1+JAN48626.1+JAN48627.1+JAN86168.1+ACN51920.1+JAN40928.1+JAN50622.1+JAN40925.1+JAN36335.1+JAN36334.1+JAN34032.1+JAN34031.1+ACN51928.1+ACN51926.1+ACN51925.1+JAN40927.1+KZS17552.1+ACN51924.1+ACN51922.1+ACN51921.1+ACN51923.1+ACN51919.1+ACN51918.1">
<svg:circle cx="0.0250409808870287" cy="-0.0528603246581008" r="0.01875" fill="black" opacity="0.5"/>
</svg:a>

<svg:a xlink:href="#det_c7af2e99df59f417ec19f486cb696048" xlink:title="KZS18387.1+JAN85728.1+JAN65130.1+JAN65129.1+JAN63682.1+JAN62730.1+JAN61535.1+JAN59437.1+JAN57783.1+JAN47088.1+JAN47087.1+JAN47086.1+JAN47085.1+JAN45582.1+JAN48834.1+JAN48835.1+JAN36347.1+JAN42741.1+JAN45581.1+JAN45583.1">
<svg:circle cx="0.00678511971214435" cy="-0.0211482596838455" r="0.01875" fill="black" opacity="0.5"/>
</svg:a>

<svg:a xlink:href="#det_4948a36eb48aa4b9b0ac6cfd1a8f7f66" xlink:title="JAN34134.1+JAN32189.1+KZS14676.1+JAN89400.1">
<svg:circle cx="-0.0619455635164696" cy="0.0316505073630701" r="0.01875" fill="black" opacity="0.5"/>
</svg:a>

<svg:a xlink:href="#det_828b89dc6bbe05a6dc7549285ff8768e" xlink:title="KZS14265.1+JAN90411.1+JAN30612.1+JAN74489.1+JAN65350.1+JAN39111.1+JAN71469.1">
<svg:circle cx="-0.0510411496524652" cy="0.0594542596160836" r="0.01875" fill="black" opacity="0.5"/>
</svg:a>

<svg:a xlink:href="#det_7ce6ab605f2653d2e1ae399226e96475" xlink:title="JAN89458.1+JAN40887.1+KZS03314.1">
<svg:circle cx="-0.130861152534333" cy="0.0933719401591598" r="0.01875" fill="black" opacity="0.5"/>
</svg:a>

<svg:a xlink:href="#det_1d2dddeed6db931ad7b09340d883cf19" xlink:title="JAN89229.1+KZS13969.1+JAN41202.1">
<svg:circle cx="0.166753649893101" cy="0.375539825376712" r="0.01875" fill="black" opacity="0.5"/>
</svg:a>

<svg:a xlink:href="#det_2fc735d50995cdf1555b61da82529f80" xlink:title="JAN66609.1+KZS16425.1">
<svg:circle cx="0.0909556760313637" cy="-0.0615616116638069" r="0.01875" fill="black" opacity="0.5"/>
</svg:a>

<svg:a xlink:href="#det_dd927bf5d1a3cd0c21ee5806ac7a4f7a" xlink:title="JAN88794.1+JAN57603.1+JAN38156.1+JAN51148.1+KZS17305.1+JAN58548.1">
<svg:circle cx="-0.0951339338792912" cy="-0.0375805514691376" r="0.01875" fill="black" opacity="0.5"/>
</svg:a>

<svg:a xlink:href="#det_7d94858a1614fc61607ab83b2b3b47b2" xlink:title="KZS01324.1+JAN57336.1+JAN34435.1+JAN56921.1+KZS14459.1+JAN71778.1+JAN42320.1+JAN56922.1">
<svg:circle cx="0.0609135028645853" cy="0.00399056143884523" r="0.01875" fill="black" opacity="0.5"/>
</svg:a>

<svg:a xlink:href="#det_9f163fc45a793500dd53f7e48d39d148" xlink:title="JAN55069.1+KZS19867.1+JAN83134.1+JAN43670.1">
<svg:circle cx="0.0192524251521703" cy="0.051274066547177" r="0.01875" fill="black" opacity="0.5"/>
</svg:a>

<svg:a xlink:href="#det_92606c26aa035530b155f202183818ff" xlink:title="JAN56750.1+JAN53700.1+JAN51200.1+JAN51201.1+JAN81172.1+KZS21434.1+JAN51202.1+JAN64994.1">
<svg:circle cx="0.0584881591475949" cy="0.16325073431724" r="0.01875" fill="black" opacity="0.5"/>
</svg:a>

<svg:a xlink:href="#det_55eb0d0a2f937f6fbdceebaa962bcbb4" xlink:title="KZR99188.1+KZS00007.1+JAN90865.1+JAN43123.1+JAN54038.1+JAN65662.1+JAN64157.1+JAN57524.1+JAN41417.1+JAN45992.1+JAN29321.1+JAN41262.1+JAN76995.1">
<svg:circle cx="-0.00591607085573165" cy="-0.0914853685917918" r="0.01875" fill="black" opacity="0.5"/>
</svg:a>

<svg:a xlink:href="#det_2423f05fa679c6ee362a29ef8e32c1b5" xlink:title="JAN92010.1+KZS12635.1">
<svg:circle cx="0.148624294714377" cy="-0.05471455921246" r="0.01875" fill="black" opacity="0.5"/>
</svg:a>

<svg:a xlink:href="#det_ee9c132f046ef8f0b99ef007a1015353" xlink:title="JAN36906.1">
<svg:circle cx="0.0166369446880909" cy="0.0727840682386149" r="0.01875" fill="black" opacity="0.5"/>
</svg:a>

<svg:a xlink:href="#det_23f3301a11bd6d038d36457fec21ee63" xlink:title="JAN94552.1+KZS08909.1+JAN83233.1+KZS12288.1">
<svg:circle cx="0.0599571304417614" cy="0.0456828802903207" r="0.01875" fill="black" opacity="0.5"/>
</svg:a>

<svg:a xlink:href="#det_88f148318a7bfba01e080009dae7d704" xlink:title="JAN53066.1+JAN70565.1+KZS13319.1+JAN61058.1">
<svg:circle cx="0.0219601260232318" cy="-0.0418796373114586" r="0.01875" fill="black" opacity="0.5"/>
</svg:a>

<svg:a xlink:href="#det_3317880e4bd17841fe37198a33d47405" xlink:title="JAN74157.1+KZS14530.1+JAN56361.1+JAN50909.1+JAN56363.1+JAN45614.1+JAN56362.1+JAN41113.1+JAN47058.1+JAN45987.1+JAN53981.1+JAN47489.1+JAN44525.1+JAN57426.1">
<svg:circle cx="-0.210875766719606" cy="-0.223611395177056" r="0.01875" fill="black" opacity="0.5"/>
</svg:a>

<svg:a xlink:href="#det_5a1890587d8be13c57e1562eeb60a9db" xlink:title="ACY42858.1+KZS05094.1+JAN40985.1">
<svg:circle cx="0.0254005988431742" cy="-0.186175196671601" r="0.01875" fill="black" opacity="0.5"/>
</svg:a>

<svg:a xlink:href="#det_90500df91699ee333653ec077927e860" xlink:title="JAN73646.1+KZS05165.1+JAN42464.1">
<svg:circle cx="0.122983565213569" cy="0.172765077214125" r="0.01875" fill="black" opacity="0.5"/>
</svg:a>

<svg:a xlink:href="#det_8e55cfd3eff14a71ee6c4968acc171e5" xlink:title="KZS19875.1">
<svg:circle cx="-0.0169659280480308" cy="-0.124936812052819" r="0.01875" fill="black" opacity="0.5"/>
</svg:a>

<svg:a xlink:href="#det_ed5fe2e6feba0456292d2315128d0b3c" xlink:title="JAN55589.1+JAN52740.1+JAN31649.1+JAN30695.1+JAN29295.1+JAN50382.1+JAN48391.1+JAN39194.1+JAN39193.1+JAN40693.1+JAN83189.1+JAN64983.1+JAN64982.1+KZS04808.1+JAN40646.1">
<svg:circle cx="-0.000617577720923481" cy="-0.177559862258099" r="0.01875" fill="black" opacity="0.5"/>
</svg:a>

<svg:a xlink:href="#det_c56a883191b5fca36ea1cbfbff77b943" xlink:title="JAN66272.1+KZS20042.1">
<svg:circle cx="0.144363091084408" cy="-0.0881392082245516" r="0.01875" fill="black" opacity="0.5"/>
</svg:a>

<svg:a xlink:href="#det_c059b617d7c9cf12b0f70795a97242e5" xlink:title="KZS11490.1+JAN67463.1+JAN51407.1+JAN51406.1+JAN51405.1+JAN49255.1+JAN32419.1+JAN32420.1+JAN49254.1+JAN49256.1">
<svg:circle cx="0.188049455189811" cy="0.13144188056644" r="0.01875" fill="black" opacity="0.5"/>
</svg:a>

<svg:a xlink:href="#det_922cfc97d3023180fa1779827d2a9c2e" xlink:title="JAN57615.1+JAN48159.1+JAN36176.1+JAN33921.1+JAN42214.1+JAN59503.1+JAN52415.1+KZS13673.1+JAN43714.1+JAN59504.1+JAN73392.1">
<svg:circle cx="0.0771198878171988" cy="-0.171030293190755" r="0.01875" fill="black" opacity="0.5"/>
</svg:a>

<svg:a xlink:href="#det_34381efb2294fc2f04ecf6eeb22b5970" xlink:title="JAN83115.1+KZS06110.1">
<svg:circle cx="0.0343357224939975" cy="0.117561824885002" r="0.01875" fill="black" opacity="0.5"/>
</svg:a>

<svg:a xlink:href="#det_08c0e37e3610a78f75a6841c2cfb00c2" xlink:title="JAN33486.1+JAN74012.1+JAN42769.1+JAN44172.1+JAN44171.1+JAN60727.1+JAN59279.1">
<svg:circle cx="-0.0593177382437951" cy="0.214442359042667" r="0.01875" fill="black" opacity="0.5"/>
</svg:a>

<svg:a xlink:href="#det_6ee82b28dccb78a7cbd7687d45dfc019" xlink:title="KZS15965.1+JAN57435.1+JAN38174.1+JAN86014.1+JAN44273.1">
<svg:circle cx="-0.113326906438608" cy="0.0760974159697788" r="0.01875" fill="black" opacity="0.5"/>
</svg:a>

<svg:a xlink:href="#det_ddcc345ef1c304e1489a7269321ed976" xlink:title="KZS04728.1+JAN51011.1+JAN80186.1">
<svg:circle cx="-0.260319834150283" cy="0.0972655560082475" r="0.01875" fill="black" opacity="0.5"/>
</svg:a>

<svg:a xlink:href="#det_5fac29876d0aec1aaf831ea712154a55" xlink:title="KZS12429.1+JAN62265.1+JAN47427.1+BAJ72722.1+JAN57763.1+JAN44476.1">
<svg:circle cx="0.226686777130202" cy="0.138303355910609" r="0.01875" fill="black" opacity="0.5"/>
</svg:a>

<svg:a xlink:href="#det_70e59eaf09fcc0a0598d1ecaf52e4b13" xlink:title="JAN42570.1+JAN58530.1+KZS11577.1+JAN48578.1+JAN86022.1+JAN34284.1+JAN42569.1+JAN42568.1+JAN42567.1">
<svg:circle cx="0.0150748425271018" cy="0.0208049379911109" r="0.01875" fill="black" opacity="0.5"/>
</svg:a>

<svg:a xlink:href="#det_9fba1e80e2e71203f07210d299d326c5" xlink:title="KZS20356.1+JAN70325.1+JAN65373.1+JAN48977.1+JAN51026.1">
<svg:circle cx="0.0780770514997081" cy="-0.0612777573422015" r="0.01875" fill="black" opacity="0.5"/>
</svg:a>

<svg:a xlink:href="#det_6934a448687c13328f877040aafdc68b" xlink:title="JAN60602.1+JAN63953.1+KZS04885.1+JAN49003.1+JAN71851.1+JAN30466.1+JAN32014.1+JAN36114.1">
<svg:circle cx="0.0757218636776353" cy="0.119218979610156" r="0.01875" fill="black" opacity="0.5"/>
</svg:a>

<svg:a xlink:href="#det_1d40a1236090ac2ccb1b1c64e3dd5923" xlink:title="JAN50048.1+JAN38454.1+JAN38453.1+JAN88840.1+JAN35757.1+JAN58032.1+JAN50049.1+KZS16004.1+JAN45152.1">
<svg:circle cx="0.0610720002094408" cy="0.100001920514873" r="0.01875" fill="black" opacity="0.5"/>
</svg:a>

<svg:a xlink:href="#det_8601439820e17a99d83e27b8cbe67445" xlink:title="JAN85120.1+KZS13985.1">
<svg:circle cx="0.0260222480552653" cy="-0.0673018091442469" r="0.01875" fill="black" opacity="0.5"/>
</svg:a>

<svg:a xlink:href="#det_070999fbffe52dc518a65fc394120efd" xlink:title="JAN83163.1+JAN41157.1+JAN48860.1+JAN56405.1+JAN50966.1">
<svg:circle cx="-0.00260962217173915" cy="0.043458799102477" r="0.01875" fill="black" opacity="0.5"/>
</svg:a>

<svg:a xlink:href="#det_9d841511bddfccf7c45e3937a0c25911" xlink:title="JAN73566.1+KZS09468.1+JAN57773.1">
<svg:circle cx="-0.25773083344781" cy="0.0619231056259538" r="0.01875" fill="black" opacity="0.5"/>
</svg:a>

<svg:a xlink:href="#det_947975b502ce45f79d0b8ffe0d979d2e" xlink:title="KZS22058.1+JAN79485.1">
<svg:circle cx="-0.0689709088580626" cy="0.0588198577314994" r="0.01875" fill="black" opacity="0.5"/>
</svg:a>

<svg:a xlink:href="#det_0f285bde22cbf4c9ef0daac34319ad46" xlink:title="KZS06023.1+JAN88467.1">
<svg:circle cx="0.111372922018805" cy="-0.14765252856361" r="0.01875" fill="black" opacity="0.5"/>
</svg:a>

<svg:a xlink:href="#det_7c9620d658bd5cac27c320df9ac989d8" xlink:title="JAN66579.1+JAN57467.1+KZS08995.1">
<svg:circle cx="0.0821694158588901" cy="0.0537811170850157" r="0.01875" fill="black" opacity="0.5"/>
</svg:a>

<svg:a xlink:href="#det_84e14d8df5fe8756b2690aed77f328c4" xlink:title="JAN47383.1+JAN53831.1+JAN45827.1+JAN47381.1+JAN51334.1+JAN29288.1+JAN51335.1+JAN47382.1+JAN53832.1+KZS04032.1+JAN74072.1">
<svg:circle cx="-0.0482907853654829" cy="-0.156354713074193" r="0.01875" fill="black" opacity="0.5"/>
</svg:a>

<svg:a xlink:href="#det_512cdf172a933f9b59c1ee47b423bc49" xlink:title="KZS04037.1+JAN85711.1+JAN33663.1+JAN57607.1">
<svg:circle cx="0.0479671841601562" cy="-0.0753103994700716" r="0.01875" fill="black" opacity="0.5"/>
</svg:a>

<svg:a xlink:href="#det_0e33f0b3909835530891a32903694c81" xlink:title="JAN56923.1+KZS09326.1+JAN70424.1">
<svg:circle cx="0.0589941324973574" cy="0.013168675283041" r="0.01875" fill="black" opacity="0.5"/>
</svg:a>

<svg:a xlink:href="#det_1a9cd13ca21aa2cbcde02177bff10f6c" xlink:title="KZS14636.1+JAN56555.1+JAN31764.1+JAN51053.1+JAN30260.1+JAN47200.1+JAN66120.1">
<svg:circle cx="-0.00875460289456007" cy="0.0920753747962484" r="0.01875" fill="black" opacity="0.5"/>
</svg:a>

<svg:a xlink:href="#det_eeb5dd4d2834eb696343847333ea6247" xlink:title="KZR98771.1+JAN50840.1+JAN45588.1+JAN67937.1+JAN57544.1+JAN30538.1">
<svg:circle cx="-0.252638610149048" cy="-0.34706017501621" r="0.01875" fill="black" opacity="0.5"/>
</svg:a>

<svg:a xlink:href="#det_bd7083ff93f8a254b696b8a0b0e964dd" xlink:title="JAN55904.1+JAN68132.1+JAN45453.1+JAN55906.1+JAN55905.1">
<svg:circle cx="0.14204277809987" cy="-0.157186970789738" r="0.01875" fill="black" opacity="0.5"/>
</svg:a>

<svg:a xlink:href="#det_f6e9305eb55a3c0dd6516b8e40f61904" xlink:title="JAN94625.1+JAN74358.1+JAN62258.1+JAN62259.1+KZS14481.1">
<svg:circle cx="0.0200372656783437" cy="-0.0395700394405661" r="0.01875" fill="black" opacity="0.5"/>
</svg:a>

<svg:a xlink:href="#det_5610028226e42fc4115cafa6d254e297" xlink:title="KZR97089.1+KZS21230.1+JAN86226.1">
<svg:circle cx="0.1190993998436" cy="-0.195086825850302" r="0.01875" fill="black" opacity="0.5"/>
</svg:a>

<svg:a xlink:href="#det_8d589dc46f7b9be1ff8db0293c5c4447" xlink:title="KZS21621.1+JAN50809.1+JAN85016.1">
<svg:circle cx="0.0286851609507272" cy="-0.0842556064930087" r="0.01875" fill="black" opacity="0.5"/>
</svg:a>

<svg:a xlink:href="#det_7f99f1a34e4365cf0319390873d5ea01" xlink:title="KZS08953.1">
<svg:circle cx="-0.0482379732933762" cy="0.128040025636293" r="0.01875" fill="black" opacity="0.5"/>
</svg:a>

<svg:a xlink:href="#det_301f00bd3dbee46bd015720aa514ff09" xlink:title="JAN87996.1+KZS18356.1+JAN31711.1+JAN88451.1">
<svg:circle cx="0.0379836800862446" cy="0.0449694143817507" r="0.01875" fill="black" opacity="0.5"/>
</svg:a>

<svg:a xlink:href="#det_69337221785356ca38212affc841e936" xlink:title="KZS19887.1+JAN50818.1+JAN50817.1+JAN85722.1+JAN60182.1+JAN53269.1+JAN56234.1">
<svg:circle cx="-0.00503765067959744" cy="-0.270308310769519" r="0.01875" fill="black" opacity="0.5"/>
</svg:a>

<svg:a xlink:href="#det_3f6df014ca061da8126ad41c74449fc4" xlink:title="JAN46849.1+JAN48497.1+KZS15605.1+JAN70520.1+JAN32209.1+JAN43951.1+JAN30661.1+JAN64553.1+JAN34167.1+JAN34166.1">
<svg:circle cx="0.20041803126839" cy="-0.0207925068860613" r="0.01875" fill="black" opacity="0.5"/>
</svg:a>

<svg:a xlink:href="#det_8e98d2ab8c4c691f2e09e344ed24ac99" xlink:title="JAN52112.1+JAN54812.1+JAN83126.1+KZS08596.1">
<svg:circle cx="-0.113665419233571" cy="0.0438255225828625" r="0.01875" fill="black" opacity="0.5"/>
</svg:a>

<svg:a xlink:href="#det_6cd1cf606000f3d99c41b65bae927f15" xlink:title="JAN57443.1+JAN34137.1+JAN34138.1+KZS21107.1+KZS21105.1+JAN53522.1+JAN62576.1+JAN53523.1">
<svg:circle cx="-0.0486464207865744" cy="-0.0073598596503936" r="0.01875" fill="black" opacity="0.5"/>
</svg:a>

<svg:a xlink:href="#det_ed740c2f5d95b2e4a4d585a3c9368f6e" xlink:title="JAN38031.1+KZS06141.1+JAN75652.1">
<svg:circle cx="0.111774926300125" cy="0.0386196375560869" r="0.01875" fill="black" opacity="0.5"/>
</svg:a>

<svg:a xlink:href="#det_5254ed83db7935cf410e0bfb32fbed46" xlink:title="KZS01913.1+KZR96237.1+KZS01853.1+JAN38933.1+JAN38932.1+JAN85079.1">
<svg:circle cx="-0.174244925797988" cy="-0.0406093419936703" r="0.01875" fill="black" opacity="0.5"/>
</svg:a>

<svg:a xlink:href="#det_9cefa8fbf22342dca0f302abf32b4c6a" xlink:title="JAN49201.1+JAN57901.1+JAN65919.1">
<svg:circle cx="0.19662861937064" cy="-0.00230192983583713" r="0.01875" fill="black" opacity="0.5"/>
</svg:a>

<svg:a xlink:href="#det_0c1e7270efe472f19b0c53bb767fe189" xlink:title="KZS16232.1">
<svg:circle cx="0.0119398807166128" cy="0.0315726472840115" r="0.01875" fill="black" opacity="0.5"/>
</svg:a>

<svg:a xlink:href="#det_653a4807b6d37a10fafda8acd1ac927f" xlink:title="JAN48261.1+JAN45203.1+JAN33319.1+JAN35425.1+JAN31517.1+JAN48262.1+KZS11038.1+JAN40512.1+JAN79017.1+JAN48260.1">
<svg:circle cx="0.0722836989770577" cy="0.0213762575474536" r="0.01875" fill="black" opacity="0.5"/>
</svg:a>

<svg:a xlink:href="#det_d28ac6533c8b625e52fb659842858ae8" xlink:title="JAN81737.1+JAN53826.1+JAN59177.1+KZS07699.1+JAN61774.1+JAN73366.1+JAN60329.1+JAN62774.1+KZS07700.1+JAN64218.1+JAN53825.1+JAN35831.1+JAN53824.1">
<svg:circle cx="0.0200664553638436" cy="-0.187100065468442" r="0.01875" fill="black" opacity="0.5"/>
</svg:a>

<svg:a xlink:href="#det_4490fae66297c7a99ec9b4c5deae5817" xlink:title="JAN57119.1+JAN53975.1+KZS16746.1+JAN33960.1">
<svg:circle cx="-0.287942017493489" cy="0.119562588512232" r="0.01875" fill="black" opacity="0.5"/>
</svg:a>

<svg:a xlink:href="#det_e659fdff249d74e29ea72ba4f11adb05" xlink:title="JAN57204.1+KZS16616.1">
<svg:circle cx="-0.0916385538244754" cy="-0.0158587014415023" r="0.01875" fill="black" opacity="0.5"/>
</svg:a>

<svg:a xlink:href="#det_75a43f97f9a24b592869c43a26eb7600" xlink:title="JAN36581.1+JAN75115.1+JAN57528.1+JAN53411.1+JAN50977.1+JAN91208.1+JAN53412.1+KZS07929.1+JAN36580.1">
<svg:circle cx="0.343940389110758" cy="0.0617884191089795" r="0.01875" fill="black" opacity="0.5"/>
</svg:a>

<svg:a xlink:href="#det_50ca30616de1b14f45ddeca64e3d5d5a" xlink:title="JAN51178.1+JAN87064.1+KZS17173.1+KZS05848.1">
<svg:circle cx="0.147453001436549" cy="0.157231903217022" r="0.01875" fill="black" opacity="0.5"/>
</svg:a>

<svg:a xlink:href="#det_e3da6839d60b35e57e7fcef090b5fc2f" xlink:title="JAN60197.1+JAN37558.1+JAN67366.1+JAN52250.1+JAN63304.1+KZS04441.1">
<svg:circle cx="0.127744531965176" cy="-0.134586573148874" r="0.01875" fill="black" opacity="0.5"/>
</svg:a>

<svg:a xlink:href="#det_432e93e17aa01a377c5705d8832e18a9" xlink:title="KZS16926.1+JAN57746.1+JAN66012.1+JAN43002.1">
<svg:circle cx="-0.0330027988878043" cy="-0.0032448246839783" r="0.01875" fill="black" opacity="0.5"/>
</svg:a>

<svg:a xlink:href="#det_e625bf4fac3f6223a60a6e8ee6072b60" xlink:title="KZS16625.1+JAN55160.1+JAN55161.1+JAN55159.1+JAN66213.1">
<svg:circle cx="-0.0668295550386562" cy="0.168495860133192" r="0.01875" fill="black" opacity="0.5"/>
</svg:a>

<svg:a xlink:href="#det_e7c18a90c2d31c057a1a8266d25ceea4" xlink:title="KZS09073.1+JAN66034.1+JAN60280.1+JAN63965.1+JAN50919.1+JAN50918.1+JAN48817.1+JAN48818.1+ACB11340.1+JAN31885.1+JAN31884.1">
<svg:circle cx="0.0859667431823008" cy="0.0785039609641107" r="0.01875" fill="black" opacity="0.5"/>
</svg:a>

<svg:a xlink:href="#det_558756fb5f4a07be3a1a114891e08d57" xlink:title="JAN49112.1+JAN56772.1+JAN86996.1+JAN38311.1+JAN41367.1+JAN53718.1+JAN51267.1">
<svg:circle cx="0.188968239484524" cy="0.122985749660385" r="0.01875" fill="black" opacity="0.5"/>
</svg:a>

<svg:a xlink:href="#det_4976440fcc4be983b861e5ed5259f138" xlink:title="JAN83188.1+JAN59733.1+JAN40143.1+JAN41985.1+KZS09066.1+JAN46441.1+JAN47988.1">
<svg:circle cx="0.0236322136711174" cy="-0.0405947481114766" r="0.01875" fill="black" opacity="0.5"/>
</svg:a>

<svg:a xlink:href="#det_2c03df93e303abb25f2f0c915f6b05dc" xlink:title="KZS09820.1+JAN57234.1+JAN71371.1+JAN30484.1+JAN36124.1">
<svg:circle cx="0.00175686435583315" cy="0.0240897361965726" r="0.01875" fill="black" opacity="0.5"/>
</svg:a>

<svg:a xlink:href="#det_1f237ec443f73aee939c78b041210396" xlink:title="JAN53661.1+JAN56707.1+KZS19036.1+JAN85863.1+JAN57468.1+JAN46806.1+JAN49058.1+JAN51209.1">
<svg:circle cx="-0.0546162518047445" cy="0.111253230339109" r="0.01875" fill="black" opacity="0.5"/>
</svg:a>

<svg:a xlink:href="#det_bbacbd6da1c85597da68819b0fc89153" xlink:title="JAN75352.1+JAN53059.1+JAN37865.1+JAN34919.1+JAN33169.1+JAN31474.1+JAN53060.1">
<svg:circle cx="-0.372762009880813" cy="0.0561502083979096" r="0.01875" fill="black" opacity="0.5"/>
</svg:a>

<svg:a xlink:href="#det_509e0c72fe32a9b7198e2f7bb2c28f16" xlink:title="JAN57217.1+JAN83655.1+JAN53453.1+JAN57160.1">
<svg:circle cx="-0.0998063531626954" cy="0.108355535469694" r="0.01875" fill="black" opacity="0.5"/>
</svg:a>

<svg:a xlink:href="#det_646f105d24dce9690d472c1bc2f417e3" xlink:title="KZS20637.1+JAN55048.1+KZS08859.1+JAN58083.1+JAN51186.1+JAN51187.1+JAN51185.1+JAN64886.1+JAN51188.1+JAN44185.1+JAN73423.1+JAN34048.1+JAN34049.1">
<svg:circle cx="-0.0172971650598482" cy="-0.0362058637696674" r="0.01875" fill="black" opacity="0.5"/>
</svg:a>

<svg:a xlink:href="#det_3f790e9aa54461d765b20f5cf5140f25" xlink:title="JAN51150.1+JAN53606.1+KZS21641.1+JAN59250.1+JAN90346.1">
<svg:circle cx="0.213821741002149" cy="0.21237414662401" r="0.01875" fill="black" opacity="0.5"/>
</svg:a>

<svg:a xlink:href="#det_d72898e36e3c2b0841f63fb28c093e4e" xlink:title="JAN58418.1+JAN29174.1+JAN78521.1+KZS19005.1+JAN30633.1+JAN48615.1+JAN46973.1+JAN46974.1">
<svg:circle cx="-0.0754097945357403" cy="0.179777090767984" r="0.01875" fill="black" opacity="0.5"/>
</svg:a>

<svg:a xlink:href="#det_ddb0146201fc5870427daeba309e3ed3" xlink:title="JAN76754.1+KZS20002.1+JAN56774.1+JAN53720.1+JAN53719.1+JAN38277.1+JAN31670.1+JAN33474.1">
<svg:circle cx="-0.161183508619508" cy="-0.0541552618000641" r="0.01875" fill="black" opacity="0.5"/>
</svg:a>

<svg:a xlink:href="#det_d7a3d474d7f89eff07e8cffd13154a42" xlink:title="JAN67769.1">
<svg:circle cx="-0.497658661732539" cy="-0.137879925562234" r="0.01875" fill="black" opacity="0.5"/>
</svg:a>

<svg:a xlink:href="#det_d56b49ca764668abada6e81d18ad7e19" xlink:title="KZS19297.1+JAN67956.1">
<svg:circle cx="0.232139416598688" cy="0.12538851056965" r="0.01875" fill="black" opacity="0.5"/>
</svg:a>

<svg:a xlink:href="#det_adc79ab0556b6b65537cbf8c2848b033" xlink:title="JAN83176.1+KZS21468.1">
<svg:circle cx="0.118000137946988" cy="0.129969383318925" r="0.01875" fill="black" opacity="0.5"/>
</svg:a>

<svg:a xlink:href="#det_2db24f2dba7e9125c0ca921029a6cc1f" xlink:title="KZS17720.1+KZS07918.1+JAN36354.1+JAN73667.1">
<svg:circle cx="-0.164924738091307" cy="0.0466112780895207" r="0.01875" fill="black" opacity="0.5"/>
</svg:a>

<svg:a xlink:href="#det_06477e03adf97d8331d30ae65e14f74d" xlink:title="JAN90060.1+JAN49268.1+JAN32490.1+BAM29151.1+JAN32489.1">
<svg:circle cx="-0.121331908762787" cy="0.052356308873672" r="0.01875" fill="black" opacity="0.5"/>
</svg:a>

<svg:a xlink:href="#det_418401610bf9061bd15eb0a376aae232" xlink:title="JAN60598.1+JAN70802.1+KZS15595.1">
<svg:circle cx="-0.00614289070069072" cy="0.104920566846156" r="0.01875" fill="black" opacity="0.5"/>
</svg:a>

<svg:a xlink:href="#det_fa61f86abd680c87b0faa1ff4f5265e0" xlink:title="JAN65258.1+KZS16526.1+JAN78013.1+JAN32480.1">
<svg:circle cx="-0.0589240001981967" cy="-0.421883900692195" r="0.01875" fill="black" opacity="0.5"/>
</svg:a>

<svg:a xlink:href="#det_2458c53b6d23c3bcc61a81fe92993957" xlink:title="JAN79782.1+KZS04090.1">
<svg:circle cx="0.0169682800017187" cy="-0.118702076271752" r="0.01875" fill="black" opacity="0.5"/>
</svg:a>

<svg:a xlink:href="#det_d4b37925cfefdcb0bca2dae53b1f924d" xlink:title="JAN46718.1+KZS03445.1+JAN66531.1">
<svg:circle cx="-0.132811398697684" cy="0.05168010787933" r="0.01875" fill="black" opacity="0.5"/>
</svg:a>

<svg:a xlink:href="#det_1dafadb8b388863e08473d6cb5be9c2f" xlink:title="JAN44999.1+JAN31158.1+JAN64614.1+JAN80658.1">
<svg:circle cx="-0.039127900368601" cy="-0.0234309729443087" r="0.01875" fill="black" opacity="0.5"/>
</svg:a>

<svg:a xlink:href="#det_2a956a994f1a9f9d16688d7b2d525d93" xlink:title="JAN57372.1+KZS03008.1">
<svg:circle cx="-0.0944675047457255" cy="0.0250131693605527" r="0.01875" fill="black" opacity="0.5"/>
</svg:a>

<svg:a xlink:href="#det_066f12dff50c4ba730261f28358c5f40" xlink:title="JAN70069.1+KZS04804.1">
<svg:circle cx="0.265709633703908" cy="0.108707522701629" r="0.01875" fill="black" opacity="0.5"/>
</svg:a>

<svg:a xlink:href="#det_8731bb8f6af50abc36662fd19d32a93e" xlink:title="KZS06140.1+JAN48885.1+JAN87671.1">
<svg:circle cx="0.0666635009594377" cy="0.0371593070569809" r="0.01875" fill="black" opacity="0.5"/>
</svg:a>

<svg:a xlink:href="#det_42496031173175e92424f979a1e494c4" xlink:title="JAN88916.1">
<svg:circle cx="0.139033161462258" cy="0.029463556919266" r="0.01875" fill="black" opacity="0.5"/>
</svg:a>

<svg:a xlink:href="#det_213fa1296720163a5c62b6e89357c639" xlink:title="JAN82229.1+JAN51370.1+JAN51369.1+JAN46043.1+JAN44589.1+JAN54043.1+JAN44590.1+JAN43067.1+JAN32231.1+JAN29237.1+JAN89808.1+JAN47374.1+JAN29238.1+JAN29239.1">
<svg:circle cx="0.0821305683932666" cy="-0.0150944540057244" r="0.01875" fill="black" opacity="0.5"/>
</svg:a>

<svg:a xlink:href="#det_e56880e659430d8ac4768e6e0f0060bb" xlink:title="JAN57377.1+JAN41267.1+JAN71072.1+KZS05929.1+JAN42861.1+JAN53512.1+JAN35778.1">
<svg:circle cx="0.00700455592933229" cy="-0.0986971289619584" r="0.01875" fill="black" opacity="0.5"/>
</svg:a>

<svg:a xlink:href="#det_83f7119745c01f70fc2757714012344a" xlink:title="JAN47442.1+JAN90367.1+JAN49278.1+JAN51435.1+KZS15054.1">
<svg:circle cx="0.181090754482571" cy="0.00873425661248932" r="0.01875" fill="black" opacity="0.5"/>
</svg:a>

<svg:a xlink:href="#det_78b7b2a5a9ef0f9cd2821ac621a3e51f" xlink:title="JAN70776.1+KZS18722.1+JAN31867.1+JAN46754.1">
<svg:circle cx="-0.10626001639474" cy="0.0793477617347907" r="0.01875" fill="black" opacity="0.5"/>
</svg:a>

<svg:a xlink:href="#det_3f144cd93dca93822472250cda2468f5" xlink:title="JAN59256.1+JAN33765.1+JAN43137.1+JAN30365.1+JAN74356.1+JAN49215.1+JAN31870.1">
<svg:circle cx="-0.0507004399008624" cy="0.113638140424372" r="0.01875" fill="black" opacity="0.5"/>
</svg:a>

<svg:a xlink:href="#det_dbda03eb05c83479032046714d3c7e0e" xlink:title="JAN53255.1+JAN83228.1+JAN48805.1+JAN56211.1+KZS06726.1">
<svg:circle cx="0.170057141436765" cy="-0.129764232163994" r="0.01875" fill="black" opacity="0.5"/>
</svg:a>

<svg:a xlink:href="#det_fd81d16f556b7e58228e1f934a838638" xlink:title="JAN38909.1+JAN47209.1+JAN44306.1+JAN45711.1+JAN42912.1+JAN32022.1+JAN48964.1+JAN74355.1+JAN30512.1+KZS08534.1">
<svg:circle cx="-0.109794611555616" cy="0.0812747300479402" r="0.01875" fill="black" opacity="0.5"/>
</svg:a>

<svg:a xlink:href="#det_4ec582e4d4f948e201e571993e257a40" xlink:title="JAN47328.1+JAN31881.1+JAN47327.1+JAN51329.1+JAN51328.1+JAN62976.1+JAN89562.1+JAN31882.1+JAN63970.1+JAN63971.1+JAN53769.1+JAN30381.1+JAN31883.1+JAN62977.1+JAN51330.1">
<svg:circle cx="-0.0813687210751532" cy="-0.0951373153415582" r="0.01875" fill="black" opacity="0.5"/>
</svg:a>

<svg:a xlink:href="#det_2e3978c0623a77696f88565669d8d784" xlink:title="JAN78741.1+KZS19663.1+JAN32334.1+JAN53525.1+JAN39281.1+JAN36690.1+JAN41183.1">
<svg:circle cx="0.152056028501903" cy="-0.0591937618342123" r="0.01875" fill="black" opacity="0.5"/>
</svg:a>

<svg:a xlink:href="#det_e7a4857a67360d2a51adfabd86208a84" xlink:title="KZS03797.1+JAN57318.1+JAN52866.1+JAN52865.1+JAN50517.1+JAN39369.1+ACY45133.1+EFX87628.1">
<svg:circle cx="-0.0913152850357015" cy="0.0332047403157367" r="0.01875" fill="black" opacity="0.5"/>
</svg:a>

<svg:a xlink:href="#det_1bdc8a8fdc334f40898e6a03cdab387a" xlink:title="JAN77840.1+KZS08594.1">
<svg:circle cx="0.0411225194762921" cy="-0.1719493376315" r="0.01875" fill="black" opacity="0.5"/>
</svg:a>

<svg:a xlink:href="#det_48113f62c5dc283e79fc6ee96a99fa59" xlink:title="JAN92151.1+JAN79467.1+JAN56651.1+JAN51108.1+JAN51107.1+JAN32475.1+JAN57202.1+KZS02935.1">
<svg:circle cx="0.113182360789634" cy="0.0938742953914586" r="0.01875" fill="black" opacity="0.5"/>
</svg:a>

<svg:a xlink:href="#det_a7ef2660714d6f4330fa761fe0a152f7" xlink:title="JAN90111.1+JAN75156.1+JAN51399.1+JAN71310.1+JAN43114.1+EFX71844.1">
<svg:circle cx="-0.123253102036924" cy="-0.0681741405855601" r="0.01875" fill="black" opacity="0.5"/>
</svg:a>

<svg:a xlink:href="#det_437f19a5be122d1bfc301b869aa8e296" xlink:title="JAN59779.1+KZS06107.1+JAN57432.1+JAN71518.1+JAN71517.1">
<svg:circle cx="0.0142760131273388" cy="-0.114536120431257" r="0.01875" fill="black" opacity="0.5"/>
</svg:a>

<svg:a xlink:href="#det_e5a10ce6118d6e3e6ad73c930e43f92c" xlink:title="JAN71629.1+KZS21866.1+JAN39338.1+JAN39387.1+JAN39386.1+JAN39388.1">
<svg:circle cx="0.106489479179244" cy="-0.148331285990278" r="0.01875" fill="black" opacity="0.5"/>
</svg:a>

<svg:a xlink:href="#det_512c3b626659b510888680509fcce629" xlink:title="KZS17446.1+KZS10700.1+JAN60688.1+JAN58687.1+JAN41029.1+JAN85364.1+JAN44015.1">
<svg:circle cx="-0.017876689122582" cy="0.0940884652058005" r="0.01875" fill="black" opacity="0.5"/>
</svg:a>

<svg:a xlink:href="#det_359012ea4593ef1d47a221493a04ad14" xlink:title="JAN55370.1+JAN55369.1+JAN57588.1+JAN40580.1+JAN87010.1+JAN35435.1+KZS11152.1">
<svg:circle cx="0.0333674752220309" cy="-0.0670477000132272" r="0.01875" fill="black" opacity="0.5"/>
</svg:a>

<svg:a xlink:href="#det_49194a99879e44cfe53002ea3f8132fb" xlink:title="JAN39061.1+JAN40205.1+JAN57283.1+JAN84056.1">
<svg:circle cx="0.443054772901134" cy="-0.335580824375149" r="0.01875" fill="black" opacity="0.5"/>
</svg:a>

<svg:a xlink:href="#det_483f571d1067705789797d3e5f6ba1e6" xlink:title="JAN90053.1+JAN51308.1+JAN49410.1+JAN89236.1+JAN44459.1+JAN45807.1+EFX82862.1">
<svg:circle cx="-0.0348642216096979" cy="-0.429066036077837" r="0.01875" fill="black" opacity="0.5"/>
</svg:a>

<svg:a xlink:href="#det_1d1912c31a9a4c67a87aeda9e3c92095" xlink:title="KZS14176.1+JAN80056.1">
<svg:circle cx="-0.119751438603247" cy="0.000957634914813813" r="0.01875" fill="black" opacity="0.5"/>
</svg:a>

<svg:a xlink:href="#det_95c2659548d6c132144c339555c865f9" xlink:title="JAN32090.1+KZS15678.1+JAN45876.1+JAN30579.1+JAN64177.1+JAN30578.1+JAN45875.1+JAN51373.1+JAN32087.1+JAN51375.1+JAN65764.1+JAN45877.1+JAN32089.1+JAN32088.1+JAN61216.1+JAN59470.1+JAN51323.1+JAN51376.1+JAN51374.1+JAN89812.1+JAN44481.1+JAN45874.1">
<svg:circle cx="-0.0747675338909942" cy="0.0013888435145233" r="0.01875" fill="black" opacity="0.5"/>
</svg:a>

<svg:a xlink:href="#det_8293b7d6820862fe93b095426d47d39f" xlink:title="JAN37369.1+JAN92005.1+JAN37370.1+KZS04243.1">
<svg:circle cx="-0.0528041803244249" cy="-0.061554633527717" r="0.01875" fill="black" opacity="0.5"/>
</svg:a>

<svg:a xlink:href="#det_6ac334d485725348df8a08c56523ac53" xlink:title="JAN51133.1+JAN73413.1+KZS08597.1+JAN59278.1+JAN63130.1">
<svg:circle cx="0.1926897536407" cy="0.218125775384176" r="0.01875" fill="black" opacity="0.5"/>
</svg:a>

<svg:a xlink:href="#det_5f0c1963ad814945708b4247f40921b2" xlink:title="JAN35630.1+JAN35631.1+JAN86667.1+KZS13220.1+JAN38576.1">
<svg:circle cx="0.381683207057045" cy="0.128334553593276" r="0.01875" fill="black" opacity="0.5"/>
</svg:a>

<svg:a xlink:href="#det_bae9680869617f843c733494ca7d3bdc" xlink:title="KZS20189.1+JAN49148.1">
<svg:circle cx="0.197289049278204" cy="0.198988740069038" r="0.01875" fill="black" opacity="0.5"/>
</svg:a>

<svg:a xlink:href="#det_35a73293e3fd0b043716c65b64a79039" xlink:title="JAN61311.1+JAN51132.1+KZS14907.1+JAN67437.1+JAN59716.1+JAN53575.1">
<svg:circle cx="0.00307516236630296" cy="0.0307674897560225" r="0.01875" fill="black" opacity="0.5"/>
</svg:a>

<svg:a xlink:href="#det_30b1a123b95556129bba620f1fd7980a" xlink:title="JAN77286.1+JAN59512.1+JAN34223.1+KZS07151.1+JAN65981.1+JAN49116.1">
<svg:circle cx="-0.0547848012547218" cy="0.118334148084597" r="0.01875" fill="black" opacity="0.5"/>
</svg:a>

<svg:a xlink:href="#det_4cc7922e2f829905cf5e5e637f3e1946" xlink:title="KZS17930.1+JAN57611.1+JAN72408.1">
<svg:circle cx="0.224198645276951" cy="-0.0354968136757786" r="0.01875" fill="black" opacity="0.5"/>
</svg:a>

<svg:a xlink:href="#det_3be2f19fbc47ab65ff37f903b95369b9" xlink:title="KZS16738.1+JAN71625.1">
<svg:circle cx="-0.0444685039479547" cy="-0.381538052823653" r="0.01875" fill="black" opacity="0.5"/>
</svg:a>

<svg:a xlink:href="#det_c541651ad7338b9f46dbb804aea4143c" xlink:title="KZS04729.1+JAN73060.1+JAN60648.1+JAN45150.1+JAN45151.1">
<svg:circle cx="0.0392900088573384" cy="-0.11135464338437" r="0.01875" fill="black" opacity="0.5"/>
</svg:a>

<svg:a xlink:href="#det_21286986f7213144572bd9f5ebb148f6" xlink:title="JAN55306.1+JAN83159.1+JAN52504.1+JAN33713.1+KZS18094.1+JAN57571.1">
<svg:circle cx="0.422814501124927" cy="0.167242048117142" r="0.01875" fill="black" opacity="0.5"/>
</svg:a>

<svg:a xlink:href="#det_5d648d84afe2581c0608c49edbea4134" xlink:title="JAN55312.1+JAN52510.1+JAN34930.1+JAN40228.1+JAN48219.1+JAN49912.1+JAN46518.1+JAN46517.1+KZS10838.1+JAN55311.1+JAN48217.1+JAN42009.1+JAN92236.1+JAN48218.1+JAN34381.1+KZS16873.1+JAN71679.1+JAN30768.1">
<svg:circle cx="0.0904900724835892" cy="-0.154201843589819" r="0.01875" fill="black" opacity="0.5"/>
</svg:a>

<svg:a xlink:href="#det_a028c73e4ef2c609c220a4c49f206af6" xlink:title="JAN76353.1+KZS14735.1">
<svg:circle cx="0.0111976193046091" cy="-0.199827639932339" r="0.01875" fill="black" opacity="0.5"/>
</svg:a>

<svg:a xlink:href="#det_688d8479f67240b47b43bcb575ed55f1" xlink:title="KZS12979.1+JAN89763.1+JAN38740.1+JAN38739.1+JAN56631.1+JAN33846.1+JAN38738.1">
<svg:circle cx="0.0875222066820414" cy="0.0403789775897239" r="0.01875" fill="black" opacity="0.5"/>
</svg:a>

<svg:a xlink:href="#det_fab921a0890814c0357d1685397800a6" xlink:title="JAN53792.1+JAN72028.1+JAN56844.1+JAN53793.1+JAN43100.1+JAN58395.1+JAN49192.1+JAN56845.1+JAN44299.1+KZS09351.1">
<svg:circle cx="-0.033489526179535" cy="-0.0194889718471356" r="0.01875" fill="black" opacity="0.5"/>
</svg:a>

<svg:a xlink:href="#det_26153d133fb7bf1695fff01d3c32d88f" xlink:title="JAN74544.1+KZS07197.1">
<svg:circle cx="0.103274154281535" cy="-0.407027694287028" r="0.01875" fill="black" opacity="0.5"/>
</svg:a>

<svg:a xlink:href="#det_71ea49d09ea63fc8811523d4744cda0b" xlink:title="JAN41023.1+JAN56080.1+KZS11683.1+JAN72421.1">
<svg:circle cx="0.0202960168821186" cy="0.120051004000227" r="0.01875" fill="black" opacity="0.5"/>
</svg:a>

<svg:a xlink:href="#det_6672feba1162588bd3822e18b6a4e550" xlink:title="JAN46062.1+JAN92482.1+KZS09092.1+JAN73839.1">
<svg:circle cx="0.0819257497800469" cy="0.0450082658560463" r="0.01875" fill="black" opacity="0.5"/>
</svg:a>

<svg:a xlink:href="#det_cf162138ea74e2103ca94611e98cd2b7" xlink:title="KZS18435.1+JAN60889.1+JAN55995.1+JAN55994.1+ACY45819.1+JAN55992.1+JAN74572.1">
<svg:circle cx="0.362622280367594" cy="-0.124909211208738" r="0.01875" fill="black" opacity="0.5"/>
</svg:a>

<svg:a xlink:href="#det_b70bb0b54910e0bdc6b846e2177e4655" xlink:title="KZS16393.1+JAN67974.1+JAN57231.1+JAN31431.1+JAN92454.1+JAN73917.1+JAN74913.1+JAN63159.1+JAN61721.1+JAN49338.1+JAN47315.1+JAN45993.1+JAN31432.1+JAN29372.1+JAN66071.1+KZS06100.1">
<svg:circle cx="0.0430212257219909" cy="-0.102017301677161" r="0.01875" fill="black" opacity="0.5"/>
</svg:a>

<svg:a xlink:href="#det_25a3553ca1e24836e638a3a1add35529" xlink:title="JAN76341.1+JAN54606.1+KZS19814.1">
<svg:circle cx="-0.287761105633312" cy="0.196853740660441" r="0.01875" fill="black" opacity="0.5"/>
</svg:a>

<svg:a xlink:href="#det_485587866aa1d77b811bd344b6fccb84" xlink:title="JAN68177.1+JAN41066.1">
<svg:circle cx="-0.256835378639693" cy="0.117773993828515" r="0.01875" fill="black" opacity="0.5"/>
</svg:a>

<svg:a xlink:href="#det_16d7c5ef51a91a4ee19492d2e8239432" xlink:title="KZS04208.1+JAN71473.1">
<svg:circle cx="0.326808438213403" cy="-0.114599401979256" r="0.01875" fill="black" opacity="0.5"/>
</svg:a>

<svg:a xlink:href="#det_04a46e8f0fb759735e040aa66944615f" xlink:title="JAN62046.1+JAN67364.1+AHD24663.1+KZS19373.1+JAN63049.1">
<svg:circle cx="-0.230062753199014" cy="0.0306492809838999" r="0.01875" fill="black" opacity="0.5"/>
</svg:a>

<svg:a xlink:href="#det_0a816bbbd6b9e680c81dbbecd4e8edb3" xlink:title="JAN65759.1+JAN65760.1+JAN74001.1+JAN32286.1+JAN59119.1+JAN50014.1+JAN52222.1+JAN32281.1+JAN42069.1+JAN52223.1+JAN32279.1+JAN36588.1+KZS14706.1+JAN52226.1+JAN74005.1+JAN50015.1+JAN34225.1+JAN84830.1+JAN32280.1+JAN48070.1+KZS14704.1+JAN64314.1">
<svg:circle cx="0.216254010499135" cy="-0.133100678310316" r="0.01875" fill="black" opacity="0.5"/>
</svg:a>

<svg:a xlink:href="#det_6fd7ebc6a383e223df08b41d04b3cd24" xlink:title="JAN74866.1+KZS20845.1">
<svg:circle cx="-0.0369458656631686" cy="0.0280588646966536" r="0.01875" fill="black" opacity="0.5"/>
</svg:a>

<svg:a xlink:href="#det_a30b3e614bbdd6e0286f8d442b6b8bd9" xlink:title="KZS19567.1+JAN61053.1+JAN59549.1+JAN30312.1+JAN51058.1+JAN47306.1+JAN30311.1+JAN61052.1+JAN47307.1+JAN48955.1+JAN61054.1">
<svg:circle cx="-0.110473761964637" cy="0.0109986312414224" r="0.01875" fill="black" opacity="0.5"/>
</svg:a>

<svg:a xlink:href="#det_045b6cc97607e643d3d14c5770d32e3c" xlink:title="JAN81772.1+JAN75135.1+JAN74745.1+JAN72502.1+EFX73745.1+JAN90104.1+JAN48949.1">
<svg:circle cx="0.0384905644998012" cy="-0.0414090175448309" r="0.01875" fill="black" opacity="0.5"/>
</svg:a>

<svg:a xlink:href="#det_89b64d265a3e4002a27485e263bfd08a" xlink:title="KZS12489.1+KZS12484.1+KZR97880.1+JAN76564.1+JAN64130.1+JAN62934.1+JAN47389.1+JAN39442.1+JAN34339.1+JAN32392.1+JAN32391.1+JAN29294.1+JAN65684.1+KZS20243.1+JAN54494.1+JAN30693.1+JAN83533.1+JAN41897.1+JAN29348.1">
<svg:circle cx="0.0285305818150052" cy="0.0539460973664462" r="0.01875" fill="black" opacity="0.5"/>
</svg:a>

<svg:a xlink:href="#det_1883c8f01c07aa5757f4acd05890386b" xlink:title="JAN30265.1+JAN50558.1+KZS21457.1+JAN82980.1+JAN50557.1">
<svg:circle cx="0.20757576954565" cy="0.0297071924552497" r="0.01875" fill="black" opacity="0.5"/>
</svg:a>

<svg:a xlink:href="#det_134a14cc00173c7fd610f53d7c030ca5" xlink:title="JAN68183.1+JAN41291.1+JAN34292.1+JAN53588.1">
<svg:circle cx="0.118178941055352" cy="-0.0749648344976883" r="0.01875" fill="black" opacity="0.5"/>
</svg:a>

<svg:a xlink:href="#det_d57de42470ed9491c2f29b7e362b9e91" xlink:title="JAN70127.1+KZS07875.1">
<svg:circle cx="-0.035668593435114" cy="0.0458688262458428" r="0.01875" fill="black" opacity="0.5"/>
</svg:a>

<svg:a xlink:href="#det_6c88963f8c60238d50c684fda4b75e69" xlink:title="KZS12915.1+JAN69581.1">
<svg:circle cx="-0.0839659276353074" cy="-0.0769326126051272" r="0.01875" fill="black" opacity="0.5"/>
</svg:a>

<svg:a xlink:href="#det_88ea5cc34204f831067948dae33c96e5" xlink:title="JAN59307.1+KZS15211.1">
<svg:circle cx="0.476696921471471" cy="0.207399878380172" r="0.01875" fill="black" opacity="0.5"/>
</svg:a>

<svg:a xlink:href="#det_4254732b769d18a972b2d65a2abc4d88" xlink:title="JAN79725.1+KZS08073.1+JAN44266.1">
<svg:circle cx="-0.0776126387518561" cy="-0.395619566898983" r="0.01875" fill="black" opacity="0.5"/>
</svg:a>

<svg:a xlink:href="#det_f5e1a746748f2ffa1ee5eb83c0961eb1" xlink:title="JAN66815.1+JAN53448.1+JAN51000.1+JAN45651.1+JAN45652.1+KZS04039.1+JAN57971.1">
<svg:circle cx="0.105567764435438" cy="-0.0595299903139857" r="0.01875" fill="black" opacity="0.5"/>
</svg:a>

<svg:a xlink:href="#det_c5c0f27a379092edd7f9902a45e0089d" xlink:title="KZS15705.1+JAN56270.1+JAN30841.1+JAN60870.1+JAN78884.1">
<svg:circle cx="-0.14320852321125" cy="0.071466623264893" r="0.01875" fill="black" opacity="0.5"/>
</svg:a>

<svg:a xlink:href="#det_786b9a6dbfc88489b5f3eee07f82d6b3" xlink:title="JAN47068.1+JAN68979.1+KZS20568.1">
<svg:circle cx="0.056820245985964" cy="-0.0142075165113638" r="0.01875" fill="black" opacity="0.5"/>
</svg:a>

<svg:a xlink:href="#det_2ee59c3522c020f7b1f6f75d1b033ca5" xlink:title="JAN45970.1+JAN91252.1+KZS21089.1+JAN79479.1">
<svg:circle cx="-0.121639783588782" cy="0.0360263252980648" r="0.01875" fill="black" opacity="0.5"/>
</svg:a>

<svg:a xlink:href="#det_8c0a76499b58830d7b1f62c14a89aca3" xlink:title="JAN56347.1+KZS07302.1+JAN91994.1">
<svg:circle cx="0.103315959301857" cy="-0.0586103579135111" r="0.01875" fill="black" opacity="0.5"/>
</svg:a>

<svg:a xlink:href="#det_16e1e750c2425be17467b33c51e063b3" xlink:title="KZS19969.1+JAN40765.1+JAN89749.1+JAN30630.1">
<svg:circle cx="0.0092992685631417" cy="0.0476892866978846" r="0.01875" fill="black" opacity="0.5"/>
</svg:a>

<svg:a xlink:href="#det_9cfd9d04715ab5086d1355e27693fd78" xlink:title="KZS05870.1+JAN38146.1+JAN40496.1+JAN68786.1">
<svg:circle cx="0.0537142954277897" cy="0.0537936112345812" r="0.01875" fill="black" opacity="0.5"/>
</svg:a>

<svg:a xlink:href="#det_9df104a69fb092795ad04311959d1d22" xlink:title="JAN90262.1+KZS10612.1+JAN49916.1+JAN54772.1+JAN46419.1+JAN49915.1">
<svg:circle cx="0.0499430407332699" cy="-0.076345258264598" r="0.01875" fill="black" opacity="0.5"/>
</svg:a>

<svg:a xlink:href="#det_941fb3cd53cd09c4cc891a13e633f220" xlink:title="JAN85338.1+KZS05784.1">
<svg:circle cx="-0.100719659566373" cy="-0.288334643756093" r="0.01875" fill="black" opacity="0.5"/>
</svg:a>

<svg:a xlink:href="#det_34925e0c66ae7cf9680c3e3e5aee11eb" xlink:title="KZS15035.1">
<svg:circle cx="0.0942459290161337" cy="0.0876739202315596" r="0.01875" fill="black" opacity="0.5"/>
</svg:a>

<svg:a xlink:href="#det_78babad20cedaba8a682e8e237ab55ec" xlink:title="JAN57495.1+JAN49131.1+JAN78141.1+KZS06157.1+JAN29293.1+JAN63036.1+JAN31690.1+JAN31691.1">
<svg:circle cx="0.119611429633914" cy="0.0439533268733884" r="0.01875" fill="black" opacity="0.5"/>
</svg:a>

<svg:a xlink:href="#det_a4ec31ebb8411fd9f9e987af1ac09906" xlink:title="JAN55916.1+KZS11394.1+JAN72520.1">
<svg:circle cx="-0.0735454472004381" cy="-0.466355463864691" r="0.01875" fill="black" opacity="0.5"/>
</svg:a>

<svg:a xlink:href="#det_96d14e6eae85419c655f59d89ad3acac" xlink:title="KZS10869.1+JAN48770.1+JAN45569.1+JAN68777.1+JAN62264.1+JAN60573.1+JAN60572.1+JAN59221.1+JAN59220.1+JAN57384.1+JAN64213.1+JAN56172.1+JAN56171.1+JAN32124.1+JAN56170.1+JAN56169.1+JAN47021.1+JAN30217.1+JAN41068.1+JAN38673.1+JAN38674.1+JAN35975.1+JAN35974.1+JAN32125.1+JAN32126.1">
<svg:circle cx="-0.203797539235133" cy="-0.0881485329199079" r="0.01875" fill="black" opacity="0.5"/>
</svg:a>

<svg:a xlink:href="#det_2038332ef52591694d99ae5047219b8d" xlink:title="JAN83258.1+KZS06665.1">
<svg:circle cx="-0.0035895678951875" cy="0.0599689511185467" r="0.01875" fill="black" opacity="0.5"/>
</svg:a>

<svg:a xlink:href="#det_dc109dc266b8bea08134e162f0837311" xlink:title="KZS16423.1+JAN93304.1+JAN57825.1">
<svg:circle cx="-0.0161857828470075" cy="-0.0201235833445514" r="0.01875" fill="black" opacity="0.5"/>
</svg:a>

<svg:a xlink:href="#det_4e09787334925146e0de7a35e804037a" xlink:title="KZS18561.1+JAN85719.1+JAN57766.1+JAN64215.1+JAN57184.1+JAN41444.1+JAN41446.1+JAN41445.1">
<svg:circle cx="-0.225853506878904" cy="0.0814118005478457" r="0.01875" fill="black" opacity="0.5"/>
</svg:a>

<svg:a xlink:href="#det_6d05f89657d522217f68008c7c4f1b48" xlink:title="JAN73715.1+JAN78527.1+KZS03558.1+JAN40638.1+JAN56927.1">
<svg:circle cx="-0.0319237697817036" cy="0.223140505449492" r="0.01875" fill="black" opacity="0.5"/>
</svg:a>

<svg:a xlink:href="#det_a42aee0ab1b460c1f114a2894519d59b" xlink:title="KZS12375.1+JAN67049.1+JAN71467.1+JAN48449.1+JAN57276.1">
<svg:circle cx="-0.0248853529509712" cy="-0.174285832335432" r="0.01875" fill="black" opacity="0.5"/>
</svg:a>

<svg:a xlink:href="#det_8bfdf2d8c9daac818a888143b2c58c8c" xlink:title="JAN61842.1+JAN41450.1+JAN62843.1+JAN41448.1+JAN41447.1+JAN41449.1+JAN61843.1+JAN64341.1+JAN64340.1+KZS04705.1+JAN62842.1+JAN65890.1+JAN84135.1+JAN35605.1+JAN65889.1+JAN65888.1+JAN65887.1">
<svg:circle cx="0.0559870508545004" cy="-0.0108589717402205" r="0.01875" fill="black" opacity="0.5"/>
</svg:a>

<svg:a xlink:href="#det_239f9d71e3969e059f890a9415a35343" xlink:title="JAN89142.1+KZS18847.1">
<svg:circle cx="0.301081249510319" cy="-0.112831680050876" r="0.01875" fill="black" opacity="0.5"/>
</svg:a>

<svg:a xlink:href="#det_7210b700679401f6f9c21e49a320c404" xlink:title="JAN35819.1+JAN70363.1+KZS07115.1">
<svg:circle cx="0.00640109348220064" cy="-0.0349569510069805" r="0.01875" fill="black" opacity="0.5"/>
</svg:a>

<svg:a xlink:href="#det_dd3228f6ebdbf0968e69879577def721" xlink:title="JAN66808.1+KZS14057.1">
<svg:circle cx="-0.042267637725444" cy="-0.004463425518176" r="0.01875" fill="black" opacity="0.5"/>
</svg:a>

<svg:a xlink:href="#det_a5ca8958ecff843fb62ba0dc408be043" xlink:title="JAN90704.1+JAN59649.1">
<svg:circle cx="0.056994354261741" cy="0.0675398307420971" r="0.01875" fill="black" opacity="0.5"/>
</svg:a>

<svg:a xlink:href="#det_94a560b29261a0f3b066ebe98331aab0" xlink:title="JAN34194.1+JAN57694.1+KZS13443.1">
<svg:circle cx="0.0932228857764978" cy="-0.041904718543231" r="0.01875" fill="black" opacity="0.5"/>
</svg:a>

<svg:a xlink:href="#det_b3da6085937ccaa449b0cb33a70bd75e" xlink:title="JAN56730.1+JAN38544.1+JAN56729.1+KZS14136.1+JAN35891.1+JAN73466.1+JAN33690.1">
<svg:circle cx="-0.0253813893832255" cy="0.0977694116018157" r="0.01875" fill="black" opacity="0.5"/>
</svg:a>

<svg:a xlink:href="#det_6a7458fb157cc532a7f3cb194f58172d" xlink:title="JAN80115.1+KZS13587.1">
<svg:circle cx="0.233953963570855" cy="0.0497752843939267" r="0.01875" fill="black" opacity="0.5"/>
</svg:a>

<svg:a xlink:href="#det_eb63cc10738850c089eb565a8bc45252" xlink:title="JAN59283.1+KZS05993.1+JAN68635.1+JAN42531.1+JAN42530.1+JAN40890.1">
<svg:circle cx="0.112790249901006" cy="0.191173205465637" r="0.01875" fill="black" opacity="0.5"/>
</svg:a>

<svg:a xlink:href="#det_4b0f7dc1a61f525c89a6afef7ee087a6" xlink:title="KZS20023.1+JAN82238.1+JAN53202.1+JAN53203.1">
<svg:circle cx="-0.00294807340699479" cy="0.266706670200714" r="0.01875" fill="black" opacity="0.5"/>
</svg:a>

<svg:a xlink:href="#det_3c90e9f59cb40f75c5488ac7565130a1" xlink:title="JAN60553.1+KZS11674.1+JAN67060.1">
<svg:circle cx="-0.0280085345177994" cy="-0.0601677818903155" r="0.01875" fill="black" opacity="0.5"/>
</svg:a>

<svg:a xlink:href="#det_ebbdb495ae3de295084649092ef20cb0" xlink:title="JAN72471.1+JAN56515.1+JAN56513.1+JAN56514.1+JAN53519.1+JAN38536.1+JAN38537.1+JAN35828.1+JAN35827.1+JAN30326.1+JAN31832.1+JAN65266.1+JAN31833.1+KZS08086.1+JAN57238.1+JAN33683.1">
<svg:circle cx="0.0614334990810774" cy="0.104481203420552" r="0.01875" fill="black" opacity="0.5"/>
</svg:a>

<svg:a xlink:href="#det_86b8dec6a660137eb17bf9e506944290" xlink:title="JAN48550.1+JAN73943.1+KZS06936.1">
<svg:circle cx="-0.321090780139876" cy="0.209404747494499" r="0.01875" fill="black" opacity="0.5"/>
</svg:a>

<svg:a xlink:href="#det_2d2e0cae049e7670841b6de63b175a34" xlink:title="KZS10589.1">
<svg:circle cx="-0.155400880703198" cy="0.00123280090473454" r="0.01875" fill="black" opacity="0.5"/>
</svg:a>

<svg:a xlink:href="#det_b78f58a7c1ba531cf2ac02d946d972bf" xlink:title="KZS04001.1">
<svg:circle cx="0.00144365762275046" cy="-0.121408317389201" r="0.01875" fill="black" opacity="0.5"/>
</svg:a>

<svg:a xlink:href="#det_0b0524f12bf0be1ca4509415a1507b61" xlink:title="JAN90818.1+JAN66085.1+JAN65714.1+JAN64277.1+JAN64276.1+JAN59975.1+JAN53874.1+JAN46095.1+JAN36733.1+JAN30791.1+ACY44288.1+JAN29389.1+JAN93384.1+JAN74903.1+JAN65715.1+JAN65713.1+JAN62181.1+JAN62182.1+JAN54090.1+JAN91464.1+JAN47439.1+JAN47438.1+JAN45939.1+JAN45938.1+JAN41423.1+JAN32447.1+JAN32448.1">
<svg:circle cx="-0.0138025133022509" cy="-0.0349365240303985" r="0.01875" fill="black" opacity="0.5"/>
</svg:a>

<svg:a xlink:href="#det_0d430abee0b3e66d0abc14b630106de4" xlink:title="JAN91261.1+JAN89814.1+JAN77325.1+JAN72818.1+JAN53778.1+JAN53777.1+JAN49184.1+JAN29343.1+JAN36692.1+KZS20849.1+JAN51338.1+JAN62883.1">
<svg:circle cx="0.104635842885173" cy="-0.00994416153434719" r="0.01875" fill="black" opacity="0.5"/>
</svg:a>

<svg:a xlink:href="#det_d62f805821b086d1664a357b4e025e3b" xlink:title="JAN30652.1+JAN30653.1+JAN59043.1+JAN64036.1+JAN60042.1+JAN51184.1+JAN78890.1+JAN47289.1+KZS11965.1+JAN47291.1+JAN47290.1">
<svg:circle cx="0.0236639519519132" cy="-0.141658511885705" r="0.01875" fill="black" opacity="0.5"/>
</svg:a>

<svg:a xlink:href="#det_8c40532d5f6795f7cfa04366d6e3d188" xlink:title="JAN60288.1+JAN59379.1+JAN32245.1+JAN36540.1+JAN45329.1+KZS16122.1+JAN86227.1">
<svg:circle cx="0.18733644308814" cy="0.0863568490504448" r="0.01875" fill="black" opacity="0.5"/>
</svg:a>

<svg:a xlink:href="#det_2886f9a48e7ab6992173889f40ef5887" xlink:title="KZS11328.1+JAN90712.1">
<svg:circle cx="-0.113294334674763" cy="0.147729698677185" r="0.01875" fill="black" opacity="0.5"/>
</svg:a>

<svg:a xlink:href="#det_691a8b525808987aa574d283b9fdb081" xlink:title="JAN44210.1+JAN31760.1+JAN53998.1+JAN48849.1+JAN31761.1+JAN48850.1+JAN48851.1+JAN30259.1+KZS15029.1+JAN41152.1+JAN31762.1">
<svg:circle cx="0.138340154739405" cy="-0.112752339627917" r="0.01875" fill="black" opacity="0.5"/>
</svg:a>

<svg:a xlink:href="#det_e723fa7c90d882a69d22946c5b5e2b52" xlink:title="JAN30460.1+JAN50999.1+JAN71354.1+JAN57150.1+KZS12271.1+JAN44252.1+JAN32012.1">
<svg:circle cx="-0.0445701863643213" cy="0.0585992041400953" r="0.01875" fill="black" opacity="0.5"/>
</svg:a>

<svg:a xlink:href="#det_1df7c394516b677799e1f4a1efc30646" xlink:title="KZS21625.1+JAN72253.1">
<svg:circle cx="0.0181271535359998" cy="0.0582607864506915" r="0.01875" fill="black" opacity="0.5"/>
</svg:a>

<svg:a xlink:href="#det_5c524ecb473affa13b9f32ee07672794" xlink:title="JAN93251.1+JAN35977.1+JAN43962.1+JAN52962.1+JAN35976.1+JAN33782.1+JAN50571.1+JAN57434.1">
<svg:circle cx="0.0883583896810931" cy="-0.0286218136959169" r="0.01875" fill="black" opacity="0.5"/>
</svg:a>

<svg:a xlink:href="#det_0d79b188a24fb667bf747b15f7fb8c3e" xlink:title="JAN56159.1+JAN33720.1+JAN38622.1+JAN83920.1+JAN50761.1+JAN30367.1+JAN61516.1+JAN58970.1">
<svg:circle cx="-0.184506545829481" cy="-0.0183652879340892" r="0.01875" fill="black" opacity="0.5"/>
</svg:a>

<svg:a xlink:href="#det_f2d788535e64b48fa3d5beac557dc617" xlink:title="JAN77344.1+JAN67471.1+JAN62266.1+BAA76873.1+JAN41253.1+JAN67277.1+AAF66070.1+JAN41254.1+JAN67279.1+KZS12425.1+JAN71511.1+JAN48667.1+JAN64348.1+JAN46959.1+JAN46958.1+JAN31971.1+JAN45465.1+JAN60052.1">
<svg:circle cx="0.108744833930925" cy="0.200564978050621" r="0.01875" fill="black" opacity="0.5"/>
</svg:a>

<svg:a xlink:href="#det_6cb6945dc150627024f1539625d61e1f" xlink:title="JAN51117.1+JAN48967.1+JAN65163.1+JAN41261.1+KZS09625.1+JAN73850.1">
<svg:circle cx="0.152170152261247" cy="0.109450798202683" r="0.01875" fill="black" opacity="0.5"/>
</svg:a>

<svg:a xlink:href="#det_ea796f54bbbd316a208d2c6936ae0fbe" xlink:title="JAN35362.1+KZS07947.1+JAN47254.1+JAN37962.1+JAN37963.1+JAN85944.1">
<svg:circle cx="0.150340011645991" cy="-0.0648311219589643" r="0.01875" fill="black" opacity="0.5"/>
</svg:a>

<svg:a xlink:href="#det_df408fa574ace7926801166db1f8b71a" xlink:title="JAN56850.1+JAN92428.1+JAN62751.1+EFX84739.1+JAN49197.1">
<svg:circle cx="0.327011648327748" cy="-0.393908172561604" r="0.01875" fill="black" opacity="0.5"/>
</svg:a>

<svg:a xlink:href="#det_ae2c398d6c5e850a5cbf5ce0e4e09fac" xlink:title="JAN56160.1+KZS16279.1+JAN56161.1+JAN41065.1+JAN75648.1+JAN30116.1+JAN50811.1+JAN50810.1">
<svg:circle cx="0.0424678515453832" cy="0.136007537801187" r="0.01875" fill="black" opacity="0.5"/>
</svg:a>

<svg:a xlink:href="#det_542dd5298abdcd8a1c951609012c4f2f" xlink:title="JAN53836.1+JAN72017.1+KZS20442.1">
<svg:circle cx="0.0064170394959248" cy="0.00780499054973053" r="0.01875" fill="black" opacity="0.5"/>
</svg:a>

<svg:a xlink:href="#det_f667381c27a34d54312759a7ec3b842d" xlink:title="JAN56903.1+JAN53807.1+JAN53806.1+JAN51358.1+JAN36510.1+JAN49206.1+JAN63101.1+JAN75686.1+JAN45909.1">
<svg:circle cx="0.00549219136595512" cy="0.115555122975212" r="0.01875" fill="black" opacity="0.5"/>
</svg:a>

<svg:a xlink:href="#det_516ce95b3cdef280de7d9ed8a3ba680a" xlink:title="JAN91368.1+JAN46046.1+JAN53931.1+JAN47542.1+JAN47433.1+JAN47432.1+ABI35831.1+JAN70674.1+KZS14841.1">
<svg:circle cx="-0.148396148218809" cy="-0.0808650741402833" r="0.01875" fill="black" opacity="0.5"/>
</svg:a>

<svg:a xlink:href="#det_3df1990cf828de21f0acf7dd74e860c9" xlink:title="JAN83227.1+KZS05740.1">
<svg:circle cx="-0.0312503683696223" cy="-0.576186976740765" r="0.01875" fill="black" opacity="0.5"/>
</svg:a>

<svg:a xlink:href="#det_92a2f21d5eecc416ce296eb8aa14dd67" xlink:title="KZS15034.1+JAN91834.1">
<svg:circle cx="-0.0583700142549126" cy="-0.0686672863506465" r="0.01875" fill="black" opacity="0.5"/>
</svg:a>

<svg:a xlink:href="#det_eeb0abb9510d86c8f6a80a51e76ffd6a" xlink:title="JAN50947.1+JAN88392.1">
<svg:circle cx="0.109344647883814" cy="-0.255408462030273" r="0.01875" fill="black" opacity="0.5"/>
</svg:a>

<svg:a xlink:href="#det_a0cb77dc81aa0c2a67937f0eb03b1df1" xlink:title="KZS08028.1+JAN73342.1">
<svg:circle cx="0.0587177012804511" cy="0.0906979377858381" r="0.01875" fill="black" opacity="0.5"/>
</svg:a>

<svg:a xlink:href="#det_800949fc2a377591ac8bee5e63f5878c" xlink:title="JAN78363.1+KZS21494.1+JAN48869.1+JAN36778.1+JAN48868.1+JAN30843.1+JAN32492.1">
<svg:circle cx="-0.0599734796042283" cy="0.0500106600558628" r="0.01875" fill="black" opacity="0.5"/>
</svg:a>

<svg:a xlink:href="#det_3474836a30d0282165233307dada3678" xlink:title="JAN67971.1+KZS17123.1">
<svg:circle cx="0.0219569342477061" cy="-0.186781385348362" r="0.01875" fill="black" opacity="0.5"/>
</svg:a>

<svg:a xlink:href="#det_8e7f791540882155e88f702ddd02f837" xlink:title="KZS10375.1+JAN85426.1+JAN42876.1+JAN45741.1+JAN44332.1+JAN48492.1+JAN51081.1">
<svg:circle cx="0.17810056920401" cy="0.0339804971942631" r="0.01875" fill="black" opacity="0.5"/>
</svg:a>

<svg:a xlink:href="#det_9753aeb6ff4248a8d81744be5f15ba37" xlink:title="KZR99549.1+JAN36792.1+JAN48729.1+JAN36789.1+KZS04068.1+JAN80933.1+JAN34398.1+JAN48728.1+JAN32451.1+JAN60290.1+JAN47036.1+JAN47037.1+JAN60289.1">
<svg:circle cx="-0.0256774234144498" cy="0.0175100781234432" r="0.01875" fill="black" opacity="0.5"/>
</svg:a>

<svg:a xlink:href="#det_1d175b3fd9e7879314b239ff1884fabb" xlink:title="JAN57292.1+JAN45405.1+JAN29219.1+JAN34109.1+KZS19194.1">
<svg:circle cx="-0.0606055464113296" cy="0.053645724746354" r="0.01875" fill="black" opacity="0.5"/>
</svg:a>

<svg:a xlink:href="#det_46100cc7adaf5663bc928ec39f8c6a63" xlink:title="KZS01729.1+JAN85117.1+JAN42924.1+KZS01728.1+JAN53574.1">
<svg:circle cx="0.114322983896704" cy="-0.0141856899881373" r="0.01875" fill="black" opacity="0.5"/>
</svg:a>

<svg:a xlink:href="#det_18b1b8d614e81bc06bbed39d63d44d41" xlink:title="EFX72688.1">
<svg:circle cx="0.339647774105854" cy="-0.135559901094025" r="0.01875" fill="black" opacity="0.5"/>
</svg:a>

<svg:a xlink:href="#det_aa9a4a32c7b93611359b70828d5781a3" xlink:title="JAN41151.1+JAN67421.1+KZS13798.1">
<svg:circle cx="-0.119051190559622" cy="-0.256525002670645" r="0.01875" fill="black" opacity="0.5"/>
</svg:a>

<svg:a xlink:href="#det_78aa38822724b6199fe780f2498f6b2f" xlink:title="KZS05122.1+JAN36233.1+JAN32034.1+JAN61679.1+JAN33981.1+KZS05123.1+JAN73069.1+JAN53930.1+JAN36234.1+JAN36232.1+JAN85355.1+JAN57592.1+JAN60721.1">
<svg:circle cx="0.0315063295420591" cy="-0.117821363480688" r="0.01875" fill="black" opacity="0.5"/>
</svg:a>

<svg:a xlink:href="#det_052f4fb253f6c9a88241bb14bb36ec24" xlink:title="JAN72259.1+JAN64102.1+KZS09758.1+JAN65553.1+JAN53659.1+JAN53658.1+JAN53660.1">
<svg:circle cx="-0.203135756012297" cy="-0.0589548666204597" r="0.01875" fill="black" opacity="0.5"/>
</svg:a>

<svg:a xlink:href="#det_cfd92b0efa09ef52b7fda8bc62a925b6" xlink:title="KZS16985.1+JAN94584.1+JAN80671.1+JAN45611.1+JAN63716.1+JAN61661.1+JAN62763.1+JAN50964.1">
<svg:circle cx="-0.122503423618012" cy="-0.0908525422774739" r="0.01875" fill="black" opacity="0.5"/>
</svg:a>

<svg:a xlink:href="#det_94dae285a2961062d56e070c2e8f09c7" xlink:title="KZS06946.1+JAN85050.1+JAN34878.1+JAN52557.1+JAN52558.1+JAN60265.1+JAN40515.1+JAN34877.1">
<svg:circle cx="-0.0462093984274423" cy="0.119427846129058" r="0.01875" fill="black" opacity="0.5"/>
</svg:a>

<svg:a xlink:href="#det_d5745a2a1540af52821855232eaaeb6c" xlink:title="JAN72769.1+JAN70927.1+JAN64273.1+JAN62130.1+JAN38985.1+JAN48485.1+JAN48484.1+JAN34035.1+JAN34026.1+JAN50777.1+JAN30785.1+JAN50779.1+JAN62066.1+JAN65928.1+JAN40779.1+JAN67983.1+JAN40778.1+JAN62126.1+JAN50775.1+JAN40775.1+JAN40774.1+KZS21690.1+KZS16473.1+JAN39743.1+JAN40776.1+JAN65929.1+JAN34027.1">
<svg:circle cx="-0.0397919818034497" cy="-0.0925173591740201" r="0.01875" fill="black" opacity="0.5"/>
</svg:a>

<svg:a xlink:href="#det_1bec413059d1b43f6806a4eee8f67d1d" xlink:title="KZS08942.1+JAN91939.1+JAN53098.1+JAN53099.1+JAN53097.1+JAN38355.1+JAN48651.1">
<svg:circle cx="-0.238588178888166" cy="-0.0930041272467261" r="0.01875" fill="black" opacity="0.5"/>
</svg:a>

<svg:a xlink:href="#det_6de3ab09adf952ccd62cd9f24c4ab5f7" xlink:title="JAN29227.1+JAN83917.1+JAN36515.1+JAN52472.1+JAN46560.1+JAN39163.1+JAN61609.1+JAN46559.1+JAN52470.1+JAN62913.1+JAN52471.1+KZS13994.1+JAN46558.1+JAN36514.1+JAN32177.1+JAN32178.1+JAN29226.1+JAN55268.1+JAN65663.1+JAN46557.1+JAN50165.1">
<svg:circle cx="-0.0631649788826043" cy="0.041414503443894" r="0.01875" fill="black" opacity="0.5"/>
</svg:a>

<svg:a xlink:href="#det_bd01c2b2c655f044e09aaa16e24d6146" xlink:title="JAN51167.1+JAN29175.1+JAN29176.1+JAN30634.1+KZS07300.1+JAN32187.1+JAN42960.1+JAN66132.1+JAN57887.1">
<svg:circle cx="0.0345688820848125" cy="0.0374883404553168" r="0.01875" fill="black" opacity="0.5"/>
</svg:a>

<svg:a xlink:href="#det_ec2025bcff32ba33afbd8e7cf51e169b" xlink:title="JAN36707.1+JAN39304.1+JAN84755.1+KZS07460.1+JAN50848.1+JAN32358.1">
<svg:circle cx="0.127577406506607" cy="-0.0660624456186037" r="0.01875" fill="black" opacity="0.5"/>
</svg:a>

<svg:a xlink:href="#det_9a80486142f4a88eeb552f356a7c5eb1" xlink:title="KZS15891.1+JAN53445.1+JAN50938.1+JAN70684.1+KZS03254.1">
<svg:circle cx="-0.000652896602102509" cy="0.0709720989048952" r="0.01875" fill="black" opacity="0.5"/>
</svg:a>

<svg:a xlink:href="#det_4a127863d594e44d6016542b9d385399" xlink:title="KZS11134.1">
<svg:circle cx="-0.107640588030843" cy="0.11317769564239" r="0.01875" fill="black" opacity="0.5"/>
</svg:a>

<svg:a xlink:href="#det_53c2be1c4adb63958d077fd6fa73c129" xlink:title="JAN49018.1+JAN29978.1+JAN39371.1+JAN39370.1+JAN53562.1+JAN53563.1+JAN66220.1+JAN56613.1+JAN41265.1+JAN56614.1+JAN56612.1+KZS05818.1">
<svg:circle cx="-0.0730079981402152" cy="0.00584437427222132" r="0.01875" fill="black" opacity="0.5"/>
</svg:a>

<svg:a xlink:href="#det_6443a0ac64925c6e9627f99d57fc1de2" xlink:title="KZS07533.1+JAN55954.1+JAN76539.1">
<svg:circle cx="0.0270169582976362" cy="0.0215694796794487" r="0.01875" fill="black" opacity="0.5"/>
</svg:a>

<svg:a xlink:href="#det_170af7b433b6ee2a40116ae0893d2547" xlink:title="JAN56704.1+JAN53653.1+JAN32417.1+JAN47259.1+JAN34372.1+JAN57570.1+JAN34419.1+JAN34373.1+JAN49057.1+JAN49056.1+JAN66620.1+JAN32418.1+KZS18698.1">
<svg:circle cx="-0.119842015169279" cy="-0.454512860659411" r="0.01875" fill="black" opacity="0.5"/>
</svg:a>

<svg:a xlink:href="#det_55516a669e63d272003c581d689179fe" xlink:title="JAN33071.1+JAN93353.1+JAN29870.1">
<svg:circle cx="0.285466808538544" cy="-0.0261256155461882" r="0.01875" fill="black" opacity="0.5"/>
</svg:a>

<svg:a xlink:href="#det_84bf21df00fbb0fd5570c32761e3b475" xlink:title="JAN34320.1+JAN67973.1+KZS20883.1">
<svg:circle cx="0.269961229765241" cy="-0.191372394583508" r="0.01875" fill="black" opacity="0.5"/>
</svg:a>

<svg:a xlink:href="#det_f1cb350dc060b8c8400ab4afe59f9e29" xlink:title="KZS21417.1+JAN90362.1">
<svg:circle cx="-0.100374261001731" cy="0.00293067012909304" r="0.01875" fill="black" opacity="0.5"/>
</svg:a>

<svg:a xlink:href="#det_ddec534b81bdbe3572640197e94d48cb" xlink:title="KZS14519.1+JAN71598.1">
<svg:circle cx="0.885189720987001" cy="0.0273437519507293" r="0.01875" fill="black" opacity="0.5"/>
</svg:a>

<svg:a xlink:href="#det_dc717d079fe132ec827cffca9a613a76" xlink:title="KZS10581.1+JAN63168.1+JAN62134.1+JAN44378.1+JAN44435.1+JAN49130.1+JAN71284.1+JAN30795.1+JAN30796.1+JAN84324.1+JAN45782.1+JAN51286.1">
<svg:circle cx="-0.0109488069544909" cy="-0.167722716588215" r="0.01875" fill="black" opacity="0.5"/>
</svg:a>

<svg:a xlink:href="#det_8740acbacfc64e2bc0820fc5669f148b" xlink:title="JAN91330.1">
<svg:circle cx="-0.0767749185486931" cy="0.015620064407527" r="0.01875" fill="black" opacity="0.5"/>
</svg:a>

<svg:a xlink:href="#det_cecf48565a30eb7759faaf579a779170" xlink:title="JAN36312.1+JAN36311.1+KZS11909.1+JAN73585.1">
<svg:circle cx="-0.137864232083105" cy="-0.209421153070192" r="0.01875" fill="black" opacity="0.5"/>
</svg:a>

<svg:a xlink:href="#det_b2e2a4b88bec91892e3ca6365f06e6d1" xlink:title="JAN92543.1+JAN51560.1+JAN51256.1+JAN49102.1+JAN49101.1+JAN34066.1+JAN34067.1+JAN59820.1">
<svg:circle cx="0.134039059166575" cy="-0.0290873293038567" r="0.01875" fill="black" opacity="0.5"/>
</svg:a>

<svg:a xlink:href="#det_717f7f624059c2ddf528c21e43aa9cd5" xlink:title="KZS06182.1+JAN55923.1+JAN38477.1+JAN55925.1+JAN55922.1+JAN53013.1+JAN53017.1+JAN53015.1+JAN53016.1+JAN53014.1+JAN53012.1+JAN31778.1+JAN53011.1+JAN44009.1+JAN48573.1+JAN70322.1+JAN48572.1+JAN31779.1+JAN55924.1+JAN48571.1">
<svg:circle cx="0.194297090565024" cy="-0.187503366795209" r="0.01875" fill="black" opacity="0.5"/>
</svg:a>

<svg:a xlink:href="#det_2096d5bb586607ae35829d7705be2810" xlink:title="JAN50202.1+JAN50201.1+JAN31809.1+JAN46652.1+JAN45153.1+JAN46651.1+JAN64615.1+JAN87631.1+KZS18353.1+JAN48199.1+JAN48198.1+JAN46653.1">
<svg:circle cx="0.110581923012034" cy="0.049137657882431" r="0.01875" fill="black" opacity="0.5"/>
</svg:a>

<svg:a xlink:href="#det_f584868687b2a6749420cb17fba7271f" xlink:title="JAN73868.1+KZS15341.1+JAN36145.1+JAN38788.1">
<svg:circle cx="0.10916579969436" cy="-0.0601644630161702" r="0.01875" fill="black" opacity="0.5"/>
</svg:a>

<svg:a xlink:href="#det_7c70c23472886359dc710d925245656e" xlink:title="JAN47002.1+JAN62102.1+JAN63050.1+JAN58805.1">
<svg:circle cx="0.197511643360026" cy="0.0879580658823402" r="0.01875" fill="black" opacity="0.5"/>
</svg:a>

<svg:a xlink:href="#det_03a57dc7e79e8609311fbf84a5cc8e72" xlink:title="JAN48601.1+JAN29310.1+JAN30715.1+JAN32314.1+KZS18123.1+JAN32315.1+JAN90701.1+JAN50653.1+JAN34264.1">
<svg:circle cx="0.0510255384760666" cy="-0.0670421366461552" r="0.01875" fill="black" opacity="0.5"/>
</svg:a>

<svg:a xlink:href="#det_f3ab08b289c0a7f10218915f4d3c5d19" xlink:title="KZS18577.1+JAN64042.1+JAN44499.1+JAN36704.1+JAN61943.1">
<svg:circle cx="0.0924658858944591" cy="-0.129476598051434" r="0.01875" fill="black" opacity="0.5"/>
</svg:a>

<svg:a xlink:href="#det_4ad34de0a89c30b87a8de88ef89501cb" xlink:title="JAN70775.1">
<svg:circle cx="-0.259073446957407" cy="-0.206639016598269" r="0.01875" fill="black" opacity="0.5"/>
</svg:a>

<svg:a xlink:href="#det_4856e836e4bcd6354975153f2ec3cb78" xlink:title="JAN78733.1+KZS20840.1">
<svg:circle cx="0.159744170001776" cy="-0.0148193569907529" r="0.01875" fill="black" opacity="0.5"/>
</svg:a>

<svg:a xlink:href="#det_ea7bf6c414c93b8fe79d115a0b3ef719" xlink:title="JAN45466.1+KZS19828.1+JAN84221.1">
<svg:circle cx="-0.0344890937229018" cy="-0.20980302394594" r="0.01875" fill="black" opacity="0.5"/>
</svg:a>

<svg:a xlink:href="#det_94869da0755b9f03eb3a7ecce6001f2f" xlink:title="KZS18551.1+JAN59527.1+JAN60135.1+JAN87518.1+JAN41336.1+JAN64827.1+JAN33852.1+JAN36094.1">
<svg:circle cx="0.0547481060818284" cy="0.0281147813361138" r="0.01875" fill="black" opacity="0.5"/>
</svg:a>

<svg:a xlink:href="#det_c21d1f3a43296dbc328945e797c43c37" xlink:title="KZS16455.1+JAN65696.1+JAN31857.1+JAN76530.1+JAN33707.1+JAN48697.1+JAN85935.1">
<svg:circle cx="0.184034008538814" cy="-0.0811378984972618" r="0.01875" fill="black" opacity="0.5"/>
</svg:a>

<svg:a xlink:href="#det_f806d0803ce5907634888ff9829a0787" xlink:title="JAN34269.1+KZS16931.1">
<svg:circle cx="-0.0943060173253424" cy="0.0203826019739026" r="0.01875" fill="black" opacity="0.5"/>
</svg:a>

<svg:a xlink:href="#det_0a603c09b990b647a7404678f3256ede" xlink:title="JAN66725.1+JAN40610.1+KZS17846.1+JAN65354.1">
<svg:circle cx="0.0148549687634937" cy="0.0373535130672397" r="0.01875" fill="black" opacity="0.5"/>
</svg:a>

<svg:a xlink:href="#det_05512e3f52eb55b355279b4739b8241e" xlink:title="JAN57326.1+KZS11144.1+JAN30675.1+JAN57800.1+JAN66730.1+JAN56269.1+JAN34185.1+JAN64358.1+JAN53261.1+JAN53262.1">
<svg:circle cx="0.0395862902149979" cy="0.136016070015929" r="0.01875" fill="black" opacity="0.5"/>
</svg:a>

<svg:a xlink:href="#det_c413e34b766ffb7ae4f973a8bc9cf6ab" xlink:title="JAN57331.1+JAN66782.1+KZS15435.1">
<svg:circle cx="-0.11462159915198" cy="-0.066844733772751" r="0.01875" fill="black" opacity="0.5"/>
</svg:a>

<svg:a xlink:href="#det_c6aa2b2fd1e72e0bbec9d2281c600715" xlink:title="JAN66013.1+KZS06305.1">
<svg:circle cx="0.0960765478862594" cy="0.0375930410754114" r="0.01875" fill="black" opacity="0.5"/>
</svg:a>

<svg:a xlink:href="#det_c92cbf17bb5f028606e0ebb97c9a8e74" xlink:title="JAN44337.1+JAN41294.1+JAN38747.1+JAN65990.1+JAN44336.1+JAN51088.1+KZS17796.1+JAN51089.1+JAN41295.1+JAN36096.1+JAN64834.1">
<svg:circle cx="-0.131744923058448" cy="0.241011737898155" r="0.01875" fill="black" opacity="0.5"/>
</svg:a>

<svg:a xlink:href="#det_9fa712093144a978c2c06a1b8fa30371" xlink:title="JAN72063.1+KZS07417.1">
<svg:circle cx="0.212565033986988" cy="0.0578253095504865" r="0.01875" fill="black" opacity="0.5"/>
</svg:a>

<svg:a xlink:href="#det_9e4a64018b0c5a752fd202fd8c9bba38" xlink:title="KZS07874.1+JAN91268.1+JAN60844.1">
<svg:circle cx="-0.023673612218801" cy="-0.0214086015670603" r="0.01875" fill="black" opacity="0.5"/>
</svg:a>

<svg:a xlink:href="#det_5677decad64e066ec412a4e62742467e" xlink:title="JAN75651.1+KZS17524.1">
<svg:circle cx="-0.13284814999346" cy="-0.0881459439879633" r="0.01875" fill="black" opacity="0.5"/>
</svg:a>

<svg:a xlink:href="#det_55f0a6d37f68f8df071def63e36592a9" xlink:title="JAN33861.1+JAN31963.1+EFX89778.1+JAN31962.1+JAN33862.1">
<svg:circle cx="0.189989150073168" cy="-0.129164945363347" r="0.01875" fill="black" opacity="0.5"/>
</svg:a>

<svg:a xlink:href="#det_3259027e695f917a2f9fed6cc01bd507" xlink:title="JAN84130.1+JAN65680.1+JAN71912.1+JAN30759.1+JAN39411.1+JAN32452.1+JAN63078.1+JAN41035.1+KZS12368.1+JAN65679.1">
<svg:circle cx="0.0783839538001669" cy="0.0318653096266184" r="0.01875" fill="black" opacity="0.5"/>
</svg:a>

<svg:a xlink:href="#det_e38ce6c04c4dc8ea5a6d840f4a46683c" xlink:title="JAN52699.1+KZS05823.1">
<svg:circle cx="0.164783278001786" cy="0.103014660664209" r="0.01875" fill="black" opacity="0.5"/>
</svg:a>

<svg:a xlink:href="#det_0ec2990773f5eea815645256f2a54e37" xlink:title="KZS14640.1">
<svg:circle cx="0.0995091336558756" cy="-0.0898612576076598" r="0.01875" fill="black" opacity="0.5"/>
</svg:a>

<svg:a xlink:href="#det_bec1ea3c885b5287d2b1453c2d004b73" xlink:title="JAN85795.1">
<svg:circle cx="-0.272528812378967" cy="0.0305194880416477" r="0.01875" fill="black" opacity="0.5"/>
</svg:a>

<svg:a xlink:href="#det_8f683f3903ac6d9d81f25848dc4187ff" xlink:title="JAN34391.1+JAN30786.1+JAN67436.1+JAN30787.1+KZS13345.1">
<svg:circle cx="0.0362745425772277" cy="0.25625902787071" r="0.01875" fill="black" opacity="0.5"/>
</svg:a>

<svg:a xlink:href="#det_c210475c9c0d5242abb6ce67ce66e65d" xlink:title="JAN57515.1+KZS14245.1+JAN83361.1">
<svg:circle cx="-0.0738071634926906" cy="-0.00816175112191351" r="0.01875" fill="black" opacity="0.5"/>
</svg:a>

<svg:a xlink:href="#det_b543953a2ed2ea148f7e2f61b5d4aa02" xlink:title="JAN63622.1+JAN55731.1+JAN42480.1+JAN43932.1+JAN43933.1+JAN42481.1+JAN89459.1+KZR99494.1+JAN39036.1+JAN39034.1+JAN39035.1">
<svg:circle cx="-0.00703975274106122" cy="0.161156285057961" r="0.01875" fill="black" opacity="0.5"/>
</svg:a>

<svg:a xlink:href="#det_36b6beb9149c46d42c6ba2bad2e3802a" xlink:title="KZS17327.1+KZS04523.1+JAN83824.1+KZR97647.1+JAN90512.1+JAN78878.1+JAN78877.1+JAN66980.1+JAN63216.1+JAN62269.1+JAN62268.1+JAN62267.1+JAN62251.1+JAN51486.1+JAN51475.1+JAN44484.1+JAN34502.1+JAN34501.1+JAN32494.1+CAB99474.1+JAN32493.1">
<svg:circle cx="0.0254695406746183" cy="-0.102484280935852" r="0.01875" fill="black" opacity="0.5"/>
</svg:a>

<svg:a xlink:href="#det_3f1eb4be19aa3551a88a25e66e019551" xlink:title="KZS14800.1+JAN30835.1">
<svg:circle cx="-0.107516097265137" cy="0.128600644386611" r="0.01875" fill="black" opacity="0.5"/>
</svg:a>

<svg:a xlink:href="#det_c4bb73505c7c5d38a84277bec0545da1" xlink:title="JAN62655.1+JAN29311.1+JAN53350.1+JAN70179.1+JAN66681.1+JAN63810.1+KZS16329.1+JAN50905.1">
<svg:circle cx="-0.147843396454303" cy="-0.0330933275492498" r="0.01875" fill="black" opacity="0.5"/>
</svg:a>

<svg:a xlink:href="#det_49c24ca99ffa478f7c345ebdcdd378c2" xlink:title="KZS08362.1+KZS08360.1+KZS01472.1+JAN44449.1+JAN78594.1">
<svg:circle cx="0.043421583938239" cy="0.005557053809443" r="0.01875" fill="black" opacity="0.5"/>
</svg:a>

<svg:a xlink:href="#det_e8204fb21c094b36ed896b1784a40a16" xlink:title="JAN39321.1+JAN39320.1+JAN30418.1+JAN66822.1+KZS17591.1">
<svg:circle cx="-0.19791089514008" cy="0.0957418063724272" r="0.01875" fill="black" opacity="0.5"/>
</svg:a>

<svg:a xlink:href="#det_753632cd7560d78d23fcbe33f6a02a33" xlink:title="KZS21000.1+JAN48636.1+KZS20999.1">
<svg:circle cx="-0.0445070781171708" cy="0.00348763675681027" r="0.01875" fill="black" opacity="0.5"/>
</svg:a>

<svg:a xlink:href="#det_a191d45e07ed32e922c835df8d7ee816" xlink:title="KZS12927.1">
<svg:circle cx="0.16823836832579" cy="0.0549261601831316" r="0.01875" fill="black" opacity="0.5"/>
</svg:a>

<svg:a xlink:href="#det_b3b0850d18f9ccdd338ef018803bcbb3" xlink:title="KZS09217.1">
<svg:circle cx="0.172151116047318" cy="-0.028025281373491" r="0.01875" fill="black" opacity="0.5"/>
</svg:a>

<svg:a xlink:href="#det_07a34d0f404735302513a9579b7732a4" xlink:title="JAN52776.1+JAN43883.1+JAN78089.1+JAN58124.1">
<svg:circle cx="0.104040150732447" cy="-0.151221150854223" r="0.01875" fill="black" opacity="0.5"/>
</svg:a>

<svg:a xlink:href="#det_3248f15de38fe935e677afdaef485f17" xlink:title="JAN36152.1+JAN89266.1+JAN56581.1+JAN53533.1+JAN53534.1+JAN36151.1+JAN56582.1+JAN38847.1+JAN53535.1+JAN56580.1+JAN38846.1+KZS09400.1">
<svg:circle cx="-0.0326442539825545" cy="-0.00901523619919439" r="0.01875" fill="black" opacity="0.5"/>
</svg:a>

<svg:a xlink:href="#det_8cbf6381e5baeccdf60c2e7c5e5ae297" xlink:title="JAN57319.1+JAN56469.1+JAN56470.1+KZS18806.1+JAN68975.1+JAN53464.1+JAN56468.1">
<svg:circle cx="0.0692122290204643" cy="-0.192067018029461" r="0.01875" fill="black" opacity="0.5"/>
</svg:a>

<svg:a xlink:href="#det_fc29aeb45cf9b9772a2a3fb939f68d13" xlink:title="JAN56403.1+JAN36061.1+JAN61359.1+JAN30412.1+KZS09378.1+JAN71358.1+JAN50957.1">
<svg:circle cx="-0.0299530007590399" cy="-0.262875875120227" r="0.01875" fill="black" opacity="0.5"/>
</svg:a>

<svg:a xlink:href="#det_964ee4f2f13c0585cdc2f1b05accd2e9" xlink:title="KZS21438.1+ACY44707.1+JAN47010.1+KZS21439.1+JAN47208.1+JAN70357.1+JAN65306.1">
<svg:circle cx="-0.0297411425737547" cy="-0.0466867381934438" r="0.01875" fill="black" opacity="0.5"/>
</svg:a>

<svg:a xlink:href="#det_ffb170216a3fc5ce9f609657cc27a5e7" xlink:title="KZR99755.1+KZR98997.1+KZR97428.1+KZS01460.1+JAN72110.1+JAN50763.1+JAN50762.1+JAN44214.1+JAN39123.1+JAN30628.1+JAN44215.1+JAN32223.1+JAN62162.1">
<svg:circle cx="0.158856226324573" cy="0.00921734310324269" r="0.01875" fill="black" opacity="0.5"/>
</svg:a>

<svg:a xlink:href="#det_c2d2bf4079ceda39b6b96afca2a83c42" xlink:title="KZS03322.1+JAN94058.1+JAN93239.1+KZS16524.1+JAN57561.1+JAN79718.1">
<svg:circle cx="-0.00149624158773074" cy="-0.101064652561189" r="0.01875" fill="black" opacity="0.5"/>
</svg:a>

<svg:a xlink:href="#det_4dd1f6c8a25f36cd82d32dd992a268be" xlink:title="JAN78136.1+KZS14195.1">
<svg:circle cx="0.128429742246244" cy="-0.042351790244632" r="0.01875" fill="black" opacity="0.5"/>
</svg:a>

<svg:a xlink:href="#det_f3cb868d0809bdb4eeea238b5e427db0" xlink:title="JAN78127.1+JAN59700.1+KZS13276.1">
<svg:circle cx="0.0485928516590868" cy="0.00899804885189262" r="0.01875" fill="black" opacity="0.5"/>
</svg:a>

<svg:a xlink:href="#det_775a1eac2314179461b8538f00056acb" xlink:title="JAN53554.1+JAN85651.1+KZS07995.1">
<svg:circle cx="-0.282903214132865" cy="0.0117248210558336" r="0.01875" fill="black" opacity="0.5"/>
</svg:a>

<svg:a xlink:href="#det_a0b4dcc095560fbf542ec535ae8e1bca" xlink:title="JAN56606.1+JAN31970.1+KZS16258.1+JAN85339.1+JAN33866.1">
<svg:circle cx="-0.154468881568481" cy="-0.12270153839347" r="0.01875" fill="black" opacity="0.5"/>
</svg:a>

<svg:a xlink:href="#det_b6cf7e506e9e933d7d0ca00e8aa80472" xlink:title="JAN56040.1+JAN45483.1+KZS15502.1+JAN73664.1+JAN32390.1+JAN53089.1+JAN50682.1+JAN40943.1+JAN39346.1+JAN34338.1+JAN36697.1">
<svg:circle cx="0.0741197310638144" cy="0.0841754736018274" r="0.01875" fill="black" opacity="0.5"/>
</svg:a>

<svg:a xlink:href="#det_dcbb92fd8ce7be8e49541dfd118a156a" xlink:title="AGI59482.1+JAN57710.1">
<svg:circle cx="0.00314842258511698" cy="0.00700980123293197" r="0.01875" fill="black" opacity="0.5"/>
</svg:a>

<svg:a xlink:href="#det_13b8b37f95b3364a63c6226433e479c9" xlink:title="JAN62869.1+JAN48974.1+JAN53470.1+JAN53469.1">
<svg:circle cx="0.0974152207570237" cy="0.271600666662671" r="0.01875" fill="black" opacity="0.5"/>
</svg:a>

<svg:a xlink:href="#det_e59bac08216df2fe94098d70516f3141" xlink:title="JAN74223.1+JAN47345.1+JAN72875.1+JAN49189.1+JAN30700.1+JAN30699.1+JAN32294.1+KZS18403.1+JAN59291.1+JAN45845.1+JAN44444.1+JAN45844.1+JAN45846.1+JAN45843.1+JAN29298.1+JAN43094.1">
<svg:circle cx="-0.0316220031213871" cy="-0.013515322128854" r="0.01875" fill="black" opacity="0.5"/>
</svg:a>

<svg:a xlink:href="#det_02cb7d065be61bc4db6822bb49eaff58" xlink:title="JAN49005.1+KZS03737.1">
<svg:circle cx="-0.0398747189209912" cy="0.1846130724771" r="0.01875" fill="black" opacity="0.5"/>
</svg:a>

<svg:a xlink:href="#det_7878e5205b59944afe34af068553106d" xlink:title="KZS20413.1+KZR97526.1+JAN56457.1+JAN48954.1+JAN41205.1+JAN36508.1+JAN71313.1">
<svg:circle cx="0.290391227845291" cy="-0.0316339960792584" r="0.01875" fill="black" opacity="0.5"/>
</svg:a>

<svg:a xlink:href="#det_f5fa128c292e161ed18744ec50a881a6" xlink:title="JAN69333.1+JAN59809.1">
<svg:circle cx="-0.140781305738731" cy="0.0566130047041167" r="0.01875" fill="black" opacity="0.5"/>
</svg:a>

<svg:a xlink:href="#det_c878f20a9aaa07d908de2361953cf986" xlink:title="JAN83040.1+JAN38612.1+JAN38614.1+JAN38613.1+KZS21633.1">
<svg:circle cx="0.0164247667587486" cy="-0.0614052695921193" r="0.01875" fill="black" opacity="0.5"/>
</svg:a>

<svg:a xlink:href="#det_3466b02149fd89beb50e7134b3c2af03" xlink:title="KZS18803.1+JAN51125.1+JAN51124.1+JAN77986.1+JAN36127.1+JAN38823.1">
<svg:circle cx="0.146566664010158" cy="-0.0011117437016105" r="0.01875" fill="black" opacity="0.5"/>
</svg:a>

<svg:a xlink:href="#det_151faf4c3c2a89797d1387f23616fb64" xlink:title="JAN52700.1+JAN45254.1+JAN57452.1+JAN75941.1+KZS12243.1+JAN46752.1">
<svg:circle cx="-0.235933450075868" cy="-0.0253030061196104" r="0.01875" fill="black" opacity="0.5"/>
</svg:a>

<svg:a xlink:href="#det_9734f8c4a28b8fa839c6f6adea4af45f" xlink:title="JAN62073.1+JAN61263.1+JAN51179.1+JAN49033.1+JAN49032.1+JAN42974.1+KZS03412.1+JAN34141.1+JAN34140.1+JAN32194.1+JAN29247.1+JAN30647.1+JAN74015.1">
<svg:circle cx="-0.297750176349018" cy="-0.0709312292165342" r="0.01875" fill="black" opacity="0.5"/>
</svg:a>

<svg:a xlink:href="#det_f71b70f65181e9208fd76eb881c923b2" xlink:title="KZS17459.1+JAN66527.1+KZS03800.1">
<svg:circle cx="0.185018704313524" cy="0.242536319232417" r="0.01875" fill="black" opacity="0.5"/>
</svg:a>

<svg:a xlink:href="#det_3cc290bfd8c6bef394904ea0b6478b60" xlink:title="JAN56965.1+KZS20481.1+JAN70369.1">
<svg:circle cx="0.0452332567584592" cy="-0.0168205456243172" r="0.01875" fill="black" opacity="0.5"/>
</svg:a>

<svg:a xlink:href="#det_f443a3ccb564060fa8267490690f491c" xlink:title="JAN65056.1+JAN50455.1+JAN48203.1+JAN59010.1+JAN62656.1+JAN59009.1+JAN63857.1+JAN68575.1+KZS19572.1">
<svg:circle cx="-0.206065675072964" cy="-0.256413566571883" r="0.01875" fill="black" opacity="0.5"/>
</svg:a>

<svg:a xlink:href="#det_3494821cf8f7a956bb9d5fb483acc599" xlink:title="KZS05419.1+JAN67961.1">
<svg:circle cx="0.118727910759575" cy="-0.148595397474922" r="0.01875" fill="black" opacity="0.5"/>
</svg:a>

<svg:a xlink:href="#det_bac3602fb2a6abebd1754611c8c3b3ff" xlink:title="JAN77737.1+JAN64458.1+JAN58675.1">
<svg:circle cx="0.0663621636978667" cy="-0.0390236209795528" r="0.01875" fill="black" opacity="0.5"/>
</svg:a>

<svg:a xlink:href="#det_964cd688ea17fa7f4e480c63e14a510c" xlink:title="KZS21278.1+JAN38580.1+KZR99729.1+JAN40281.1+JAN50470.1+JAN31624.1+JAN87300.1">
<svg:circle cx="0.312901061605328" cy="-0.203688779986029" r="0.01875" fill="black" opacity="0.5"/>
</svg:a>

<svg:a xlink:href="#det_38a8a6906d8694e0adaa19ae4fdf7a2d" xlink:title="JAN63416.1+KZS20224.1">
<svg:circle cx="-0.0457780685210035" cy="-0.177663560900763" r="0.01875" fill="black" opacity="0.5"/>
</svg:a>

<svg:a xlink:href="#det_76abdc37230c645c75282e8a56d9d056" xlink:title="JAN65979.1+KZS13675.1">
<svg:circle cx="0.178187601532922" cy="0.0574926572830253" r="0.01875" fill="black" opacity="0.5"/>
</svg:a>

<svg:a xlink:href="#det_123bbf854d9a00a0a6d851ac9dcb605d" xlink:title="KZS09393.1+JAN66286.1+JAN43138.1+JAN92565.1+JAN34434.1+JAN63261.1">
<svg:circle cx="0.089417310001366" cy="0.111826271014398" r="0.01875" fill="black" opacity="0.5"/>
</svg:a>

<svg:a xlink:href="#det_d8f3fe85b0730e7023c9d03c35b5cf98" xlink:title="JAN56198.1+JAN53248.1+JAN44152.1+JAN45553.1+KZS16249.1+JAN44106.1+JAN66471.1">
<svg:circle cx="-0.267833982079021" cy="-0.0005329854997446" r="0.01875" fill="black" opacity="0.5"/>
</svg:a>

<svg:a xlink:href="#det_b829d7aaa0581e37b6a8beb4d9e32b39" xlink:title="KZS14509.1+JAN53322.1+JAN38727.1+JAN59569.1+JAN73409.1">
<svg:circle cx="-0.163195746249454" cy="-0.0895590558503398" r="0.01875" fill="black" opacity="0.5"/>
</svg:a>

<svg:a xlink:href="#det_0d13180c08e686976198a0eece8834d7" xlink:title="KZS06116.1+JAN73673.1+JAN56945.1+JAN45947.1+JAN49246.1">
<svg:circle cx="-0.0542388005429695" cy="-0.0969676150526771" r="0.01875" fill="black" opacity="0.5"/>
</svg:a>

<svg:a xlink:href="#det_486a741e699b5dc1304bd8c00e1acc8c" xlink:title="KZS14432.1+JAN36149.1+JAN70283.1+JAN51082.1+JAN51083.1+JAN47233.1+JAN31998.1+JAN47232.1">
<svg:circle cx="-0.0406827343010572" cy="0.0578379426127914" r="0.01875" fill="black" opacity="0.5"/>
</svg:a>

<svg:a xlink:href="#det_25f1cea7e49db6f56d7b06418c5846a1" xlink:title="JAN89563.1+JAN41327.1+KZS05401.1+ACY45239.1+JAN51174.1">
<svg:circle cx="0.130500338664392" cy="-0.149284562519479" r="0.01875" fill="black" opacity="0.5"/>
</svg:a>

<svg:a xlink:href="#det_ab2e1de11b6e2f6bc4471e69346ffe39" xlink:title="KZS11056.1+JAN33271.1+JAN91899.1">
<svg:circle cx="-0.0295474302846233" cy="-0.0318254163818693" r="0.01875" fill="black" opacity="0.5"/>
</svg:a>

<svg:a xlink:href="#det_d3da44925627fea4065d34abea03bac3" xlink:title="JAN91341.1+JAN58446.1+JAN66017.1+EFX83971.1+JAN79417.1">
<svg:circle cx="0.0238277725951406" cy="-0.0151575741890592" r="0.01875" fill="black" opacity="0.5"/>
</svg:a>

<svg:a xlink:href="#det_c47de9797054bdfda3c2ae2f6f6fc575" xlink:title="JAN31625.1+KZS17380.1+JAN87009.1+JAN30122.1+JAN30124.1+JAN30123.1">
<svg:circle cx="-0.00532972564662458" cy="-0.033058602798048" r="0.01875" fill="black" opacity="0.5"/>
</svg:a>

<svg:a xlink:href="#det_73518f68cb6c33317c760182aa4e1415" xlink:title="JAN79732.1+JAN65114.1+KZS04109.1+JAN32382.1+JAN34325.1">
<svg:circle cx="0.105798861324006" cy="-0.200658272368317" r="0.01875" fill="black" opacity="0.5"/>
</svg:a>

<svg:a xlink:href="#det_752fbcb6d7c95c859c29e47fc35c3c7d" xlink:title="JAN82904.1+JAN57962.1+JAN47103.1+JAN30660.1+JAN45601.1">
<svg:circle cx="0.0446661927930135" cy="0.045939164824833" r="0.01875" fill="black" opacity="0.5"/>
</svg:a>

<svg:a xlink:href="#det_672147272aa8a90ee85e1e0904f189c0" xlink:title="JAN36070.1+KZS21546.1">
<svg:circle cx="0.0990599403525685" cy="0.0945250222401312" r="0.01875" fill="black" opacity="0.5"/>
</svg:a>

<svg:a xlink:href="#det_2fd66ecabd6c0ead8bd050b7d1987d73" xlink:title="JAN45521.1+JAN33078.1+KZS21416.1+JAN87458.1">
<svg:circle cx="0.0544579145882276" cy="0.103715962112708" r="0.01875" fill="black" opacity="0.5"/>
</svg:a>

<svg:a xlink:href="#det_1c9fc3adadf1014c3ad4b91154d602f1" xlink:title="JAN43000.1+JAN42997.1+JAN33806.1+JAN87325.1+JAN42999.1+KZS04686.1+JAN42998.1">
<svg:circle cx="-0.0286213848612825" cy="0.135402359405065" r="0.01875" fill="black" opacity="0.5"/>
</svg:a>

<svg:a xlink:href="#det_6ae9a544d361926c60b8c41d3c54bacf" xlink:title="JAN66982.1+KZS07703.1">
<svg:circle cx="0.155061321121465" cy="0.0685116023118541" r="0.01875" fill="black" opacity="0.5"/>
</svg:a>

<svg:a xlink:href="#det_98e4f52774ce84e195e97f6bf4720b3f" xlink:title="KZS18524.1+JAN52567.1+JAN39178.1+JAN32287.1+JAN42319.1+JAN64464.1+JAN89152.1+JAN58107.1">
<svg:circle cx="-0.102097089854098" cy="-0.4819306134499" r="0.01875" fill="black" opacity="0.5"/>
</svg:a>

<svg:a xlink:href="#det_6ffe8615d746784789e3f7cd0a4d8e3e" xlink:title="EFX85184.1+JAN66119.1">
<svg:circle cx="-0.087014003021601" cy="0.078001970088597" r="0.01875" fill="black" opacity="0.5"/>
</svg:a>

<svg:a xlink:href="#det_51a29b0ce79d7f0a5ee8701e36eaa626" xlink:title="JAN36796.1+JAN36795.1+JAN29397.1+JAN30852.1+JAN34444.1+JAN34445.1+JAN34449.1+JAN34451.1+JAN44289.1+JAN34450.1+JAN30853.1+JAN89268.1+KZS08855.1+JAN34447.1+JAN34446.1+JAN34448.1+JAN44288.1+JAN57788.1">
<svg:circle cx="0.186096836974105" cy="-0.0952069997844265" r="0.01875" fill="black" opacity="0.5"/>
</svg:a>

<svg:a xlink:href="#det_ebc225b9b6ccb92e05bfbeb8a365cf5e" xlink:title="JAN32374.1+KZS13671.1">
<svg:circle cx="-0.209552222204788" cy="0.0155489752749942" r="0.01875" fill="black" opacity="0.5"/>
</svg:a>

<svg:a xlink:href="#det_2141909489d6b6491ba1235195eba92a" xlink:title="JAN78378.1+JAN45436.1+KZS21288.1">
<svg:circle cx="-0.00849481579498046" cy="0.119293531404148" r="0.01875" fill="black" opacity="0.5"/>
</svg:a>

<svg:a xlink:href="#det_d75656d0f6a919b259b24d2d7fa3bbdc" xlink:title="KZS18631.1+JAN76027.1">
<svg:circle cx="0.113272053953832" cy="-0.0345394660150316" r="0.01875" fill="black" opacity="0.5"/>
</svg:a>

<svg:a xlink:href="#det_18d37fb833cd3449ba2d6698b4ac1f36" xlink:title="ACY45764.1+JAN53763.1+JAN53762.1+JAN57881.1+JAN87194.1+KZS08650.1+JAN56868.1">
<svg:circle cx="0.176854982853618" cy="0.0591254864215336" r="0.01875" fill="black" opacity="0.5"/>
</svg:a>

<svg:a xlink:href="#det_8815c3cb9e535fd7f944b6ae1739141b" xlink:title="JAN39121.1+JAN57869.1+JAN79836.1">
<svg:circle cx="0.0169382080996139" cy="-0.0438970052605631" r="0.01875" fill="black" opacity="0.5"/>
</svg:a>

<svg:a xlink:href="#det_a59c119b0c96025bdc5a2cfd55ca33c0" xlink:title="JAN57156.1+JAN60202.1+JAN71470.1+JAN58298.1+KZS03727.1">
<svg:circle cx="-0.0587292560754228" cy="-0.00618566783951594" r="0.01875" fill="black" opacity="0.5"/>
</svg:a>

<svg:a xlink:href="#det_9b57db6e9d84ba5f537ce97b13079736" xlink:title="XP">
<svg:circle cx="-0.100764047246947" cy="0.0378892603503226" r="0.01875" fill="black" opacity="0.5"/>
</svg:a>

<svg:a xlink:href="#det_9a24cf4425dd19f4119115adf738cb1a" xlink:title="KZS19650.1+JAN55538.1+JAN87270.1">
<svg:circle cx="0.107233036414318" cy="-0.084921812849735" r="0.01875" fill="black" opacity="0.5"/>
</svg:a>

<svg:a xlink:href="#det_cb6a2781d67aaf09b47779bb29d5b061" xlink:title="JAN53074.1+JAN53073.1+JAN33885.1+JAN36085.1+JAN59703.1+JAN85113.1+KZS16331.1">
<svg:circle cx="0.0188918511524246" cy="0.0920949684412918" r="0.01875" fill="black" opacity="0.5"/>
</svg:a>

<svg:a xlink:href="#det_7722509b55cd8b9ffb7e6036b45ff0ad" xlink:title="JAN75699.1+JAN40723.1+JAN57325.1+JAN48416.1+JAN48415.1+JAN33930.1+JAN36187.1">
<svg:circle cx="-0.0272855720037518" cy="0.0466412785125931" r="0.01875" fill="black" opacity="0.5"/>
</svg:a>

<svg:a xlink:href="#det_c4ac146a88b4d3b5a3f1aef5ccfb53c6" xlink:title="KZS05119.1">
<svg:circle cx="-0.406866247651175" cy="-0.884105370830701" r="0.01875" fill="black" opacity="0.5"/>
</svg:a>

<svg:a xlink:href="#det_92916294b0a08ce9c83bc9d951082cf7" xlink:title="KZS13511.1+JAN34249.1+JAN34248.1+JAN32299.1+JAN32300.1+KZS18592.1+JAN57042.1+JAN83833.1">
<svg:circle cx="-0.045943191826145" cy="-0.105576103717787" r="0.01875" fill="black" opacity="0.5"/>
</svg:a>

<svg:a xlink:href="#det_232a80e9f0cbe28ddd9ca6ca608faad1" xlink:title="JAN56015.1+JAN70919.1+KZS02938.1">
<svg:circle cx="-0.198122914121267" cy="0.166833867527681" r="0.01875" fill="black" opacity="0.5"/>
</svg:a>

<svg:a xlink:href="#det_2ab381d27f46246e277c59d848895432" xlink:title="JAN76748.1+KZS12925.1+JAN35812.1+JAN57458.1">
<svg:circle cx="-0.0618181578703536" cy="0.061946519897007" r="0.01875" fill="black" opacity="0.5"/>
</svg:a>

<svg:a xlink:href="#det_efb4252d666a88e9ecdfdde4e34463ed" xlink:title="JAN50281.1+JAN52540.1+KZS01802.1+JAN48291.1+JAN31349.1+JAN43786.1+JAN60938.1+KZR98723.1+JAN33998.1+JAN68184.1+JAN43784.1+JAN36298.1+JAN38935.1+JAN48289.1+JAN50280.1+JAN50279.1+JAN55339.1+JAN48290.1">
<svg:circle cx="-0.330256673848113" cy="-0.188872533130231" r="0.01875" fill="black" opacity="0.5"/>
</svg:a>

<svg:a xlink:href="#det_61bdd343a86aa496d4e8e6ae7ec14963" xlink:title="JAN38653.1+KZS12325.1+JAN68964.1">
<svg:circle cx="-0.0341306706030906" cy="-0.115033055308486" r="0.01875" fill="black" opacity="0.5"/>
</svg:a>

<svg:a xlink:href="#det_07711b54c06fe3abafb3ba2597672e66" xlink:title="KZR96866.1+JAN52964.1+JAN52963.1+JAN48568.1+JAN48517.1+JAN30276.1+JAN32444.1+JAN50572.1+KZS20360.1+KZR97180.1+JAN55859.1+JAN81783.1+JAN60115.1">
<svg:circle cx="0.0848581726712292" cy="-0.0808757037621808" r="0.01875" fill="black" opacity="0.5"/>
</svg:a>

<svg:a xlink:href="#det_21f48f7dc7a1157c329e3a1527116538" xlink:title="KZS06089.1+JAN77832.1+JAN75412.1+JAN66477.1+JAN46025.1+AID69955.1+JAN32484.1">
<svg:circle cx="0.210453829472863" cy="-0.0993385091136482" r="0.01875" fill="black" opacity="0.5"/>
</svg:a>

<svg:a xlink:href="#det_f20088d0c044861ef547e19bcb764e66" xlink:title="KZS15194.1+JAN81136.1">
<svg:circle cx="0.13880554724017" cy="-0.138131759763713" r="0.01875" fill="black" opacity="0.5"/>
</svg:a>

<svg:a xlink:href="#det_63c283119fc06af84017f3c97fffbf02" xlink:title="JAN66180.1+JAN64210.1+JAN63059.1+JAN61389.1+JAN44320.1+JAN63060.1+JAN63061.1+JAN51426.1+JAN51427.1+JAN51425.1+JAN47365.1+JAN45920.1+JAN45919.1+JAN44319.1+EFX87974.1+JAN64211.1+EFX82035.1+JAN53511.1+JAN62453.1+JAN83226.1+JAN65361.1+JAN30778.1">
<svg:circle cx="-0.000957727600435357" cy="0.0538177581598309" r="0.01875" fill="black" opacity="0.5"/>
</svg:a>

<svg:a xlink:href="#det_e4597182627497eebdd5f747f46b8bb9" xlink:title="JAN52663.1+KZS21097.1+JAN85660.1+JAN60368.1">
<svg:circle cx="0.0931303900973381" cy="-0.00866271437586575" r="0.01875" fill="black" opacity="0.5"/>
</svg:a>

<svg:a xlink:href="#det_c1e5ad057870356beebb4fe14bd1c385" xlink:title="JAN76548.1+KZS06758.1">
<svg:circle cx="0.215508788229273" cy="-0.0733892765119328" r="0.01875" fill="black" opacity="0.5"/>
</svg:a>

<svg:a xlink:href="#det_739a965430fdb2a12779d2c0762bc647" xlink:title="JAN57223.1">
<svg:circle cx="0.153446317656552" cy="-0.0366607463120892" r="0.01875" fill="black" opacity="0.5"/>
</svg:a>

<svg:a xlink:href="#det_cd1448043d723f971c1cb52e133f9754" xlink:title="JAN58804.1+KZS05688.1+JAN72511.1+JAN33661.1">
<svg:circle cx="-0.0125380876924561" cy="0.0601671766031138" r="0.01875" fill="black" opacity="0.5"/>
</svg:a>

<svg:a xlink:href="#det_0643680d7e5c1da1ef9e22644e1c98ad" xlink:title="KZS01522.1+JAN67828.1+JAN44234.1+JAN44235.1+KZS03198.1+KZS00546.1+JAN65939.1+JAN53989.1+JAN40798.1+BAE94322.1+BAE94324.1">
<svg:circle cx="-0.356196063255844" cy="-0.395608973829474" r="0.01875" fill="black" opacity="0.5"/>
</svg:a>

<svg:a xlink:href="#det_f531a729b3556dd7dd5e4260d71b9225" xlink:title="KZS07963.1">
<svg:circle cx="0.113238381344496" cy="0.0237262090318041" r="0.01875" fill="black" opacity="0.5"/>
</svg:a>

<svg:a xlink:href="#det_551f3880ca19869d8979d6f1188158e2" xlink:title="KZS03319.1+JAN36267.1+JAN64306.1">
<svg:circle cx="-0.103316113005248" cy="-0.207801035936087" r="0.01875" fill="black" opacity="0.5"/>
</svg:a>

<svg:a xlink:href="#det_936f61ee612405ec7cdc15b3b843ac5b" xlink:title="JAN90860.1+JAN30262.1+JAN87034.1+JAN46075.1">
<svg:circle cx="0.226680940565082" cy="-0.0736335087236423" r="0.01875" fill="black" opacity="0.5"/>
</svg:a>

<svg:a xlink:href="#det_2ce44a183452ce786a6098890d89e46b" xlink:title="JAN57200.1+KZS16000.1">
<svg:circle cx="0.162131444667184" cy="-0.165774303003611" r="0.01875" fill="black" opacity="0.5"/>
</svg:a>

<svg:a xlink:href="#det_087e8d56c43db8d580a2353ee946805a" xlink:title="JAN59678.1+JAN36737.1+JAN36736.1+JAN36738.1+JAN47238.1+JAN51085.1+JAN45744.1+JAN42890.1+JAN89267.1+JAN53536.1+JAN62536.1+JAN30537.1+KZS14261.1+JAN56542.1">
<svg:circle cx="0.198080878464575" cy="-0.136590194189478" r="0.01875" fill="black" opacity="0.5"/>
</svg:a>

<svg:a xlink:href="#det_a7167c120c4f5f518c486a081b958a87" xlink:title="JAN68070.1+JAN48962.1+JAN56504.1+KZR99791.1+JAN34874.1+JAN34875.1">
<svg:circle cx="0.135412239087264" cy="-0.0845012249936003" r="0.01875" fill="black" opacity="0.5"/>
</svg:a>

<svg:a xlink:href="#det_e503605291cf4f2b387cf359e9e6c304" xlink:title="JAN94680.1+JAN53078.1+JAN31889.1+JAN94681.1+JAN94679.1+JAN90363.1+KZS07862.1">
<svg:circle cx="0.111950153570391" cy="-0.0535076741176132" r="0.01875" fill="black" opacity="0.5"/>
</svg:a>

<svg:a xlink:href="#det_07bf4659ea9d17db18d21be1f5824279" xlink:title="JAN33574.1+JAN84224.1+KZS13435.1+JAN55514.1">
<svg:circle cx="0.077392036862526" cy="0.0287711623142535" r="0.01875" fill="black" opacity="0.5"/>
</svg:a>

<svg:a xlink:href="#det_c1227035e049c67992b0cae1b4c555e2" xlink:title="JAN52486.1+JAN93507.1+KZS14840.1">
<svg:circle cx="0.066984740875682" cy="-0.00278348465397794" r="0.01875" fill="black" opacity="0.5"/>
</svg:a>

<svg:a xlink:href="#det_2aae1a42caa045c632559724c00da0b0" xlink:title="JAN63805.1+JAN56052.1+JAN72652.1+JAN57904.1+JAN38159.1+JAN67425.1+JAN73382.1+JAN56747.1+KZS21712.1+JAN49903.1+JAN68969.1+JAN88744.1+JAN56053.1+KZS17470.1+JAN29808.1+JAN35510.1+JAN49902.1+JAN56760.1+JAN47951.1+KZS12971.1">
<svg:circle cx="-0.130199779333569" cy="0.0958467091061026" r="0.01875" fill="black" opacity="0.5"/>
</svg:a>

<svg:a xlink:href="#det_4abec981fac7d78b3688f2e21f3b037c" xlink:title="KZS14516.1">
<svg:circle cx="-0.046093779904863" cy="-0.0213346797795391" r="0.01875" fill="black" opacity="0.5"/>
</svg:a>

<svg:a xlink:href="#det_4ba6b0e9b4f8d16a00b3cce56283f47f" xlink:title="JAN67372.1+KZS21354.1+JAN53109.1+JAN56061.1">
<svg:circle cx="-0.184755680401543" cy="0.21466462434905" r="0.01875" fill="black" opacity="0.5"/>
</svg:a>

<svg:a xlink:href="#det_4a2cd96f74d2439668f94530688e45dc" xlink:title="KZS16627.1+JAN82982.1+JAN86314.1+KZS20059.1">
<svg:circle cx="0.0588330837529609" cy="-0.0169503042470626" r="0.01875" fill="black" opacity="0.5"/>
</svg:a>

</svg:svg></div>


<table class="summary">
<thead>
<tr>
<th>no</th>
<th>protein</th>
<th>qvalue</th>
<th>ratio</th>
<th>fold change</th>
<th>peptides</th>
<th>description</th>
</tr>
</thead>
<tbody>


<tr class="even"> 

<td>
<a href="#det_030b162b37c2ad8220b55be5d9e27b07">1</a>
</td>
<td>
<a name="sum_030b162b37c2ad8220b55be5d9e27b07" />
<ul>

<li>
KZS16579.1

</li>

<!--

<li><a href="#det_030b162b37c2ad8220b55be5d9e27b07">KZS16579.1</a></li>

-->

</ul></td>

<td class="na">NA</td>
<td class="reg">only in 1</td>
<td class="na">NA</td>

<td class="int">2</td>
<td><ul><li>
Uncharacterized protein APZ42_017126 [Daphnia magna]
</li></ul></td>
</tr>


<tr class="odd"> 

<td>
<a href="#det_a6c0aa9c4508991bc8bee9c20553595d">2</a>
</td>
<td>
<a name="sum_a6c0aa9c4508991bc8bee9c20553595d" />
<ul>

<li>
KZS08626.1

</li>

<!--

<li><a href="#det_a6c0aa9c4508991bc8bee9c20553595d">KZS08626.1</a></li>

-->

</ul></td>

<td class="na">NA</td>
<td class="reg">only in 1</td>
<td class="na">NA</td>

<td class="int">2</td>
<td><ul><li>
NADH dehydrogenase [ubiquinone] 1 alpha subcomplex subunit 2 [Daphnia magna]
</li></ul></td>
</tr>


<tr class="even"> 

<td>
<a href="#det_f157d5d556fe079346b8f411104b4f52">3</a>
</td>
<td>
<a name="sum_f157d5d556fe079346b8f411104b4f52" />
<ul>

<li>
JAN29398.1

</li>

<li>
KZS21037.1

</li>

<!--

<li><a href="#det_f157d5d556fe079346b8f411104b4f52">JAN29398.1</a></li>

<li><a href="#det_f157d5d556fe079346b8f411104b4f52">KZS21037.1</a></li>

-->

</ul></td>

<td class="na">NA</td>
<td class="reg">only in 1</td>
<td class="na">NA</td>

<td class="int">2</td>
<td><ul><li>
Vitellogenin-1 precursor-like protein [Daphnia magna]</li><li>Uncharacterized protein APZ42_012128 [Daphnia magna]
</li></ul></td>
</tr>


<tr class="odd"> 

<td>
<a href="#det_259423f65f07bb1271399597768416ed">4</a>
</td>
<td>
<a name="sum_259423f65f07bb1271399597768416ed" />
<ul>

<li>
JAN86019.1

</li>

<li>
JAN30129.1

</li>

<li>
KZS21347.1

</li>

<li>
JAN49269.1

</li>

<li>
JAN31626.1

</li>

<li>
JAN31627.1

</li>

<li>
JAN44428.1

</li>

<!--

<li><a href="#det_259423f65f07bb1271399597768416ed">JAN86019.1</a></li>

<li><a href="#det_259423f65f07bb1271399597768416ed">JAN30129.1</a></li>

<li><a href="#det_259423f65f07bb1271399597768416ed">KZS21347.1</a></li>

<li><a href="#det_259423f65f07bb1271399597768416ed">JAN49269.1</a></li>

<li><a href="#det_259423f65f07bb1271399597768416ed">JAN31626.1</a></li>

<li><a href="#det_259423f65f07bb1271399597768416ed">JAN31627.1</a></li>

<li><a href="#det_259423f65f07bb1271399597768416ed">JAN44428.1</a></li>

-->
(5 more)
</ul></td>

<td class="na">NA</td>
<td class="reg">only in 1</td>
<td class="na">NA</td>

<td class="int">2</td>
<td><ul><li>
hypothetical protein [Daphnia magna]</li><li>hypothetical protein [Daphnia magna]</li><li>Uncharacterized protein APZ42_011246 [Daphnia magna]</li><li>hypothetical protein, partial [Daphnia magna]</li><li>hypothetical protein, partial [Daphnia magna]</li><li>hypothetical protein, partial [Daphnia magna]</li><li>hypothetical protein, partial [Daphnia magna]
</li></ul></td>
</tr>


<tr class="even"> 

<td>
<a href="#det_0476da68c5721acaf83b8ed524501b20">5</a>
</td>
<td>
<a name="sum_0476da68c5721acaf83b8ed524501b20" />
<ul>

<li>
JAN41153.1

</li>

<li>
KZS11037.1

</li>

<!--

<li><a href="#det_0476da68c5721acaf83b8ed524501b20">JAN41153.1</a></li>

<li><a href="#det_0476da68c5721acaf83b8ed524501b20">KZS11037.1</a></li>

-->

</ul></td>

<td class="na">NA</td>
<td class="reg">only in 1</td>
<td class="na">NA</td>

<td class="int">4</td>
<td><ul><li>
Glutathione S-transferase theta-1 [Daphnia magna]</li><li>putative Glutathione S-transferase theta-1 [Daphnia magna]
</li></ul></td>
</tr>


<tr class="odd"> 

<td>
<a href="#det_96908d52667b16f1462d58b8e446c538">6</a>
</td>
<td>
<a name="sum_96908d52667b16f1462d58b8e446c538" />
<ul>

<li>
JAN56176.1

</li>

<li>
JAN38323.1

</li>

<li>
JAN35680.1

</li>

<li>
JAN35679.1

</li>

<!--

<li><a href="#det_96908d52667b16f1462d58b8e446c538">JAN56176.1</a></li>

<li><a href="#det_96908d52667b16f1462d58b8e446c538">JAN38323.1</a></li>

<li><a href="#det_96908d52667b16f1462d58b8e446c538">JAN35680.1</a></li>

<li><a href="#det_96908d52667b16f1462d58b8e446c538">JAN35679.1</a></li>

-->

</ul></td>

<td class="na">NA</td>
<td class="reg">only in 1</td>
<td class="na">NA</td>

<td class="int">2</td>
<td><ul><li>
Ectonucleotide pyrophosphatase/phosphodiesterase family member [Daphnia magna]</li><li>Ectonucleotide pyrophosphatase/phosphodiesterase family member, partial [Daphnia magna]</li><li>Ectonucleotide pyrophosphatase/phosphodiesterase family member, partial [Daphnia magna]</li><li>Ectonucleotide pyrophosphatase/phosphodiesterase family member, partial [Daphnia magna]
</li></ul></td>
</tr>


<tr class="even"> 

<td>
<a href="#det_dffa6f44fe8413b2bfa6104fd062c752">7</a>
</td>
<td>
<a name="sum_dffa6f44fe8413b2bfa6104fd062c752" />
<ul>

<li>
KZS20885.1

</li>

<li>
JAN57391.1

</li>

<li>
JAN64473.1

</li>

<!--

<li><a href="#det_dffa6f44fe8413b2bfa6104fd062c752">KZS20885.1</a></li>

<li><a href="#det_dffa6f44fe8413b2bfa6104fd062c752">JAN57391.1</a></li>

<li><a href="#det_dffa6f44fe8413b2bfa6104fd062c752">JAN64473.1</a></li>

-->

</ul></td>

<td class="na">NA</td>
<td class="reg">only in 1</td>
<td class="na">NA</td>

<td class="int">2</td>
<td><ul><li>
Uncharacterized protein APZ42_012329 [Daphnia magna]</li><li>putative Lethal (1) G0193 [Daphnia magna]</li><li>Lethal (1) G0193 [Daphnia magna]
</li></ul></td>
</tr>


<tr class="odd"> 

<td>
<a href="#det_0643680d7e5c1da1ef9e22644e1c98ad">8</a>
</td>
<td>
<a name="sum_0643680d7e5c1da1ef9e22644e1c98ad" />
<ul>

<li>
KZS01522.1

</li>

<li>
JAN67828.1

</li>

<li>
JAN44234.1

</li>

<li>
JAN44235.1

</li>

<li>
KZS03198.1

</li>

<li>
KZS00546.1

</li>

<li>
JAN65939.1

</li>

<!--

<li><a href="#det_0643680d7e5c1da1ef9e22644e1c98ad">KZS01522.1</a></li>

<li><a href="#det_0643680d7e5c1da1ef9e22644e1c98ad">JAN67828.1</a></li>

<li><a href="#det_0643680d7e5c1da1ef9e22644e1c98ad">JAN44234.1</a></li>

<li><a href="#det_0643680d7e5c1da1ef9e22644e1c98ad">JAN44235.1</a></li>

<li><a href="#det_0643680d7e5c1da1ef9e22644e1c98ad">KZS03198.1</a></li>

<li><a href="#det_0643680d7e5c1da1ef9e22644e1c98ad">KZS00546.1</a></li>

<li><a href="#det_0643680d7e5c1da1ef9e22644e1c98ad">JAN65939.1</a></li>

-->
(4 more)
</ul></td>

<td class="num">0.02027<!-- 0.00003--></td>
<td class="num">0.37</td>
<td class="num">2.69</td>

<td class="int">6</td>
<td><ul><li>
Vitellogenin fused with superoxide dismutase, partial [Daphnia magna]</li><li>hypothetical protein [Daphnia magna]</li><li>Copper-zinc cu-zn superoxide dismutase-like protein, partial [Daphnia magna]</li><li>putative Copper-zinc cu-zn superoxide dismutase, partial [Daphnia magna]</li><li>Vitellogenin fused with superoxide dismutase [Daphnia magna]</li><li>Vitellogenin fused with superoxide dismutase, partial [Daphnia magna]</li><li>hypothetical protein [Daphnia magna]
</li></ul></td>
</tr>


<tr class="even"> 

<td>
<a href="#det_62b24a33f2b2defc745e03a685dd020e">9</a>
</td>
<td>
<a name="sum_62b24a33f2b2defc745e03a685dd020e" />
<ul>

<li>
KZS03199.1

</li>

<li>
KZS00545.1

</li>

<li>
JAN61085.1

</li>

<li>
JAN53991.1

</li>

<li>
JAN44236.1

</li>

<li>
JAN44237.1

</li>

<li>
KZS01586.1

</li>

<!--

<li><a href="#det_62b24a33f2b2defc745e03a685dd020e">KZS03199.1</a></li>

<li><a href="#det_62b24a33f2b2defc745e03a685dd020e">KZS00545.1</a></li>

<li><a href="#det_62b24a33f2b2defc745e03a685dd020e">JAN61085.1</a></li>

<li><a href="#det_62b24a33f2b2defc745e03a685dd020e">JAN53991.1</a></li>

<li><a href="#det_62b24a33f2b2defc745e03a685dd020e">JAN44236.1</a></li>

<li><a href="#det_62b24a33f2b2defc745e03a685dd020e">JAN44237.1</a></li>

<li><a href="#det_62b24a33f2b2defc745e03a685dd020e">KZS01586.1</a></li>

-->
(20 more)
</ul></td>

<td class="num">0.03012<!-- 0.00003--></td>
<td class="num">0.61</td>
<td class="num">1.64</td>

<td class="int">63</td>
<td><ul><li>
Vitellogenin fused with superoxide dismutase [Daphnia magna]</li><li>Vitellogenin fused with superoxide dismutase, partial [Daphnia magna]</li><li>Copper-zinc cu-zn superoxide dismutase [Daphnia magna]</li><li>hypothetical protein, partial [Daphnia magna]</li><li>putative Copper-zinc cu-zn superoxide dismutase, partial [Daphnia magna]</li><li>putative Copper-zinc cu-zn superoxide dismutase, partial [Daphnia magna]</li><li>Vitellogenin fused with superoxide dismutase, partial [Daphnia magna]
</li></ul></td>
</tr>


<tr class="odd"> 

<td>
<a href="#det_c4ac146a88b4d3b5a3f1aef5ccfb53c6">10</a>
</td>
<td>
<a name="sum_c4ac146a88b4d3b5a3f1aef5ccfb53c6" />
<ul>

<li>
KZS05119.1

</li>

<!--

<li><a href="#det_c4ac146a88b4d3b5a3f1aef5ccfb53c6">KZS05119.1</a></li>

-->

</ul></td>

<td class="num">0.03475<!-- 0.00009--></td>
<td class="num">0.48</td>
<td class="num">2.10</td>

<td class="int">2</td>
<td><ul><li>
Acetyl-CoA acetyltransferase, cytosolic [Daphnia magna]
</li></ul></td>
</tr>


<tr class="even"> 

<td>
<a href="#det_8cc446410e225264dc1de4b9fb38b672">11</a>
</td>
<td>
<a name="sum_8cc446410e225264dc1de4b9fb38b672" />
<ul>

<li>
JAN34199.1

</li>

<li>
JAN72018.1

</li>

<li>
JAN36492.1

</li>

<li>
JAN39142.1

</li>

<li>
KZS10371.1

</li>

<li>
JAN63621.1

</li>

<!--

<li><a href="#det_8cc446410e225264dc1de4b9fb38b672">JAN34199.1</a></li>

<li><a href="#det_8cc446410e225264dc1de4b9fb38b672">JAN72018.1</a></li>

<li><a href="#det_8cc446410e225264dc1de4b9fb38b672">JAN36492.1</a></li>

<li><a href="#det_8cc446410e225264dc1de4b9fb38b672">JAN39142.1</a></li>

<li><a href="#det_8cc446410e225264dc1de4b9fb38b672">KZS10371.1</a></li>

<li><a href="#det_8cc446410e225264dc1de4b9fb38b672">JAN63621.1</a></li>

-->

</ul></td>

<td class="num">0.13125<!-- 0.00055--></td>
<td class="num">1.80</td>
<td class="num">1.80</td>

<td class="int">74</td>
<td><ul><li>
Paramyosin, long form-like protein [Daphnia magna]</li><li>Paramyosin, long form [Daphnia magna]</li><li>Paramyosin, long form-like protein [Daphnia magna]</li><li>Paramyosin, long form-like protein [Daphnia magna]</li><li>Paramyosin [Daphnia magna]</li><li>Paramyosin, long form [Daphnia magna]
</li></ul></td>
</tr>


<tr class="odd"> 

<td>
<a href="#det_bac09b1d18a07693a51250a45fcd3097">12</a>
</td>
<td>
<a name="sum_bac09b1d18a07693a51250a45fcd3097" />
<ul>

<li>
JAN87056.1

</li>

<li>
JAN42231.1

</li>

<li>
JAN40877.1

</li>

<li>
JAN62270.1

</li>

<li>
KZR99578.1

</li>

<!--

<li><a href="#det_bac09b1d18a07693a51250a45fcd3097">JAN87056.1</a></li>

<li><a href="#det_bac09b1d18a07693a51250a45fcd3097">JAN42231.1</a></li>

<li><a href="#det_bac09b1d18a07693a51250a45fcd3097">JAN40877.1</a></li>

<li><a href="#det_bac09b1d18a07693a51250a45fcd3097">JAN62270.1</a></li>

<li><a href="#det_bac09b1d18a07693a51250a45fcd3097">KZR99578.1</a></li>

-->

</ul></td>

<td class="num">0.16149<!-- 0.00055--></td>
<td class="num">0.07</td>
<td class="num">13.51</td>

<td class="int">3</td>
<td><ul><li>
Alkyldihydroxyacetonephosphate synthase, peroxisomal [Daphnia magna]</li><li>Alkyldihydroxyacetonephosphate synthase, peroxisomal [Daphnia magna]</li><li>Alkyldihydroxyacetonephosphate synthase, peroxisomal [Daphnia magna]</li><li>Alkyldihydroxyacetonephosphate synthase, peroxisomal [Daphnia magna]</li><li>putative Alkyldihydroxyacetonephosphate synthase, partial [Daphnia magna]
</li></ul></td>
</tr>


<tr class="even"> 

<td>
<a href="#det_3c9dad4130aa723784350bbdb2a61291">13</a>
</td>
<td>
<a name="sum_3c9dad4130aa723784350bbdb2a61291" />
<ul>

<li>
KZS16485.1

</li>

<li>
KZS15141.1

</li>

<li>
JAN85430.1

</li>

<li>
JAN30555.1

</li>

<li>
JAN30556.1

</li>

<li>
JAN59995.1

</li>

<li>
JAN57095.1

</li>

<!--

<li><a href="#det_3c9dad4130aa723784350bbdb2a61291">KZS16485.1</a></li>

<li><a href="#det_3c9dad4130aa723784350bbdb2a61291">KZS15141.1</a></li>

<li><a href="#det_3c9dad4130aa723784350bbdb2a61291">JAN85430.1</a></li>

<li><a href="#det_3c9dad4130aa723784350bbdb2a61291">JAN30555.1</a></li>

<li><a href="#det_3c9dad4130aa723784350bbdb2a61291">JAN30556.1</a></li>

<li><a href="#det_3c9dad4130aa723784350bbdb2a61291">JAN59995.1</a></li>

<li><a href="#det_3c9dad4130aa723784350bbdb2a61291">JAN57095.1</a></li>

-->
(5 more)
</ul></td>

<td class="num">0.20137<!-- 0.00102--></td>
<td class="num">1.17</td>
<td class="num">1.17</td>

<td class="int">217</td>
<td><ul><li>
putative Fibronectin type-III domain-containing protein 3A [Daphnia magna]</li><li>Uncharacterized protein APZ42_019374, partial [Daphnia magna]</li><li>Myosin light chain kinase [Daphnia magna]</li><li>Myosin light chain kinase [Daphnia magna]</li><li>Myosin light chain kinase [Daphnia magna]</li><li>Myosin light chain kinase [Daphnia magna]</li><li>hypothetical protein, partial [Daphnia magna]
</li></ul></td>
</tr>


<tr class="odd"> 

<td>
<a href="#det_0512ad005e8f0660ac8049e6c5ed2bd7">14</a>
</td>
<td>
<a name="sum_0512ad005e8f0660ac8049e6c5ed2bd7" />
<ul>

<li>
JAN44465.1

</li>

<li>
JAN85569.1

</li>

<li>
AFR34222.1

</li>

<li>
JAN44464.1

</li>

<li>
KZS15682.1

</li>

<li>
AFR34224.1

</li>

<!--

<li><a href="#det_0512ad005e8f0660ac8049e6c5ed2bd7">JAN44465.1</a></li>

<li><a href="#det_0512ad005e8f0660ac8049e6c5ed2bd7">JAN85569.1</a></li>

<li><a href="#det_0512ad005e8f0660ac8049e6c5ed2bd7">AFR34222.1</a></li>

<li><a href="#det_0512ad005e8f0660ac8049e6c5ed2bd7">JAN44464.1</a></li>

<li><a href="#det_0512ad005e8f0660ac8049e6c5ed2bd7">KZS15682.1</a></li>

<li><a href="#det_0512ad005e8f0660ac8049e6c5ed2bd7">AFR34224.1</a></li>

-->

</ul></td>

<td class="num">0.21887<!-- 0.00203--></td>
<td class="num">1.94</td>
<td class="num">1.94</td>

<td class="int">4</td>
<td><ul><li>
Serine protease [Daphnia magna]</li><li>Serine protease [Daphnia magna]</li><li>trypsin 208, partial [Daphnia magna]</li><li>Serine protease [Daphnia magna]</li><li>Trypsin [Daphnia magna]</li><li>trypsin 208, partial [Daphnia magna]
</li></ul></td>
</tr>


<tr class="even"> 

<td>
<a href="#det_0fea45d9aa133b0623d14fd47ea4e2fa">15</a>
</td>
<td>
<a name="sum_0fea45d9aa133b0623d14fd47ea4e2fa" />
<ul>

<li>
JAN45566.1

</li>

<li>
JAN65010.1

</li>

<li>
JAN83414.1

</li>

<li>
JAN57378.1

</li>

<li>
JAN50868.1

</li>

<li>
JAN48808.1

</li>

<li>
JAN30370.1

</li>

<!--

<li><a href="#det_0fea45d9aa133b0623d14fd47ea4e2fa">JAN45566.1</a></li>

<li><a href="#det_0fea45d9aa133b0623d14fd47ea4e2fa">JAN65010.1</a></li>

<li><a href="#det_0fea45d9aa133b0623d14fd47ea4e2fa">JAN83414.1</a></li>

<li><a href="#det_0fea45d9aa133b0623d14fd47ea4e2fa">JAN57378.1</a></li>

<li><a href="#det_0fea45d9aa133b0623d14fd47ea4e2fa">JAN50868.1</a></li>

<li><a href="#det_0fea45d9aa133b0623d14fd47ea4e2fa">JAN48808.1</a></li>

<li><a href="#det_0fea45d9aa133b0623d14fd47ea4e2fa">JAN30370.1</a></li>

-->
(1 more)
</ul></td>

<td class="num">0.23825<!-- 0.00181--></td>
<td class="num">0.67</td>
<td class="num">1.50</td>

<td class="int">25</td>
<td><ul><li>
Disulfide-isomerase A3 [Daphnia magna]</li><li>Disulfide-isomerase A3 [Daphnia magna]</li><li>Disulfide-isomerase A3 [Daphnia magna]</li><li>Disulfide-isomerase A3 [Daphnia magna]</li><li>Disulfide-isomerase A3 [Daphnia magna]</li><li>Disulfide-isomerase A3 [Daphnia magna]</li><li>Disulfide-isomerase A3, partial [Daphnia magna]
</li></ul></td>
</tr>


<tr class="odd"> 

<td>
<a href="#det_7159e4d85f040d6116a47737dd29f642">16</a>
</td>
<td>
<a name="sum_7159e4d85f040d6116a47737dd29f642" />
<ul>

<li>
JAN91351.1

</li>

<li>
JAN49417.1

</li>

<li>
JAN74964.1

</li>

<li>
KZS20094.1

</li>

<!--

<li><a href="#det_7159e4d85f040d6116a47737dd29f642">JAN91351.1</a></li>

<li><a href="#det_7159e4d85f040d6116a47737dd29f642">JAN49417.1</a></li>

<li><a href="#det_7159e4d85f040d6116a47737dd29f642">JAN74964.1</a></li>

<li><a href="#det_7159e4d85f040d6116a47737dd29f642">KZS20094.1</a></li>

-->

</ul></td>

<td class="num">0.23888<!-- 0.00202--></td>
<td class="num">0.81</td>
<td class="num">1.24</td>

<td class="int">30</td>
<td><ul><li>
putative Adenosylhomocysteinase adohcyaseec hydrolase, partial [Daphnia magna]</li><li>putative Adenosylhomocysteinase adohcyaseec hydrolase, partial [Daphnia magna]</li><li>Adenosylhomocysteinase adohcyaseec hydrolase-like protein [Daphnia magna]</li><li>Adenosylhomocysteinase [Daphnia magna]
</li></ul></td>
</tr>


<tr class="even"> 

<td>
<a href="#det_8e7f791540882155e88f702ddd02f837">17</a>
</td>
<td>
<a name="sum_8e7f791540882155e88f702ddd02f837" />
<ul>

<li>
KZS10375.1

</li>

<li>
JAN85426.1

</li>

<li>
JAN42876.1

</li>

<li>
JAN45741.1

</li>

<li>
JAN44332.1

</li>

<li>
JAN48492.1

</li>

<li>
JAN51081.1

</li>

<!--

<li><a href="#det_8e7f791540882155e88f702ddd02f837">KZS10375.1</a></li>

<li><a href="#det_8e7f791540882155e88f702ddd02f837">JAN85426.1</a></li>

<li><a href="#det_8e7f791540882155e88f702ddd02f837">JAN42876.1</a></li>

<li><a href="#det_8e7f791540882155e88f702ddd02f837">JAN45741.1</a></li>

<li><a href="#det_8e7f791540882155e88f702ddd02f837">JAN44332.1</a></li>

<li><a href="#det_8e7f791540882155e88f702ddd02f837">JAN48492.1</a></li>

<li><a href="#det_8e7f791540882155e88f702ddd02f837">JAN51081.1</a></li>

-->

</ul></td>

<td class="num">0.24847<!-- 0.00419--></td>
<td class="num">1.35</td>
<td class="num">1.35</td>

<td class="int">14</td>
<td><ul><li>
Aconitate hydratase, mitochondrial [Daphnia magna]</li><li>Iron-responsive element binding protein 2 variant [Daphnia magna]</li><li>Iron-responsive element binding protein 2 variant [Daphnia magna]</li><li>Iron-responsive element binding protein 2 variant [Daphnia magna]</li><li>Iron-responsive element binding protein 2 variant [Daphnia magna]</li><li>Iron-responsive element binding protein 2 variant [Daphnia magna]</li><li>Iron-responsive element binding protein 2 variant [Daphnia magna]
</li></ul></td>
</tr>


<tr class="odd"> 

<td>
<a href="#det_ead4004da7d13908b02a707a18ec9e57">18</a>
</td>
<td>
<a name="sum_ead4004da7d13908b02a707a18ec9e57" />
<ul>

<li>
JAN73843.1

</li>

<!--

<li><a href="#det_ead4004da7d13908b02a707a18ec9e57">JAN73843.1</a></li>

-->

</ul></td>

<td class="num">0.25302<!-- 0.00448--></td>
<td class="num">0.27</td>
<td class="num">3.77</td>

<td class="int">2</td>
<td><ul><li>
hypothetical protein [Daphnia magna]
</li></ul></td>
</tr>


<tr class="even"> 

<td>
<a href="#det_b188ce5038b2b59ecf3a5d0dd1ae974b">19</a>
</td>
<td>
<a name="sum_b188ce5038b2b59ecf3a5d0dd1ae974b" />
<ul>

<li>
JAN53619.1

</li>

<li>
JAN33515.1

</li>

<li>
JAN35667.1

</li>

<li>
JAN35665.1

</li>

<li>
JAN35666.1

</li>

<li>
JAN77838.1

</li>

<li>
JAN38313.1

</li>

<!--

<li><a href="#det_b188ce5038b2b59ecf3a5d0dd1ae974b">JAN53619.1</a></li>

<li><a href="#det_b188ce5038b2b59ecf3a5d0dd1ae974b">JAN33515.1</a></li>

<li><a href="#det_b188ce5038b2b59ecf3a5d0dd1ae974b">JAN35667.1</a></li>

<li><a href="#det_b188ce5038b2b59ecf3a5d0dd1ae974b">JAN35665.1</a></li>

<li><a href="#det_b188ce5038b2b59ecf3a5d0dd1ae974b">JAN35666.1</a></li>

<li><a href="#det_b188ce5038b2b59ecf3a5d0dd1ae974b">JAN77838.1</a></li>

<li><a href="#det_b188ce5038b2b59ecf3a5d0dd1ae974b">JAN38313.1</a></li>

-->
(4 more)
</ul></td>

<td class="num">0.25393<!-- 0.00171--></td>
<td class="num">0.82</td>
<td class="num">1.23</td>

<td class="int">13</td>
<td><ul><li>
putative Inorganic pyrophosphatase, partial [Daphnia magna]</li><li>putative Inorganic pyrophosphatase [Daphnia magna]</li><li>Inorganic pyrophosphatase [Daphnia magna]</li><li>Inorganic pyrophosphatase [Daphnia magna]</li><li>Inorganic pyrophosphatase [Daphnia magna]</li><li>Inorganic pyrophosphatase, partial [Daphnia magna]</li><li>Inorganic pyrophosphatase [Daphnia magna]
</li></ul></td>
</tr>


<tr class="odd"> 

<td>
<a href="#det_6584ee0b99341317a4863e6b5e19ecde">20</a>
</td>
<td>
<a name="sum_6584ee0b99341317a4863e6b5e19ecde" />
<ul>

<li>
KZS13799.1

</li>

<li>
JAN89200.1

</li>

<!--

<li><a href="#det_6584ee0b99341317a4863e6b5e19ecde">KZS13799.1</a></li>

<li><a href="#det_6584ee0b99341317a4863e6b5e19ecde">JAN89200.1</a></li>

-->

</ul></td>

<td class="num">0.25535<!-- 0.00539--></td>
<td class="num">1.66</td>
<td class="num">1.66</td>

<td class="int">5</td>
<td><ul><li>
Eukaryotic peptide chain release factor GTP-binding subunit ERF3B [Daphnia magna]</li><li>Eukaryotic peptide chain release factor GTP-binding subunit ERF3A [Daphnia magna]
</li></ul></td>
</tr>


<tr class="even"> 

<td>
<a href="#det_c059b617d7c9cf12b0f70795a97242e5">21</a>
</td>
<td>
<a name="sum_c059b617d7c9cf12b0f70795a97242e5" />
<ul>

<li>
KZS11490.1

</li>

<li>
JAN67463.1

</li>

<li>
JAN51407.1

</li>

<li>
JAN51406.1

</li>

<li>
JAN51405.1

</li>

<li>
JAN49255.1

</li>

<li>
JAN32419.1

</li>

<!--

<li><a href="#det_c059b617d7c9cf12b0f70795a97242e5">KZS11490.1</a></li>

<li><a href="#det_c059b617d7c9cf12b0f70795a97242e5">JAN67463.1</a></li>

<li><a href="#det_c059b617d7c9cf12b0f70795a97242e5">JAN51407.1</a></li>

<li><a href="#det_c059b617d7c9cf12b0f70795a97242e5">JAN51406.1</a></li>

<li><a href="#det_c059b617d7c9cf12b0f70795a97242e5">JAN51405.1</a></li>

<li><a href="#det_c059b617d7c9cf12b0f70795a97242e5">JAN49255.1</a></li>

<li><a href="#det_c059b617d7c9cf12b0f70795a97242e5">JAN32419.1</a></li>

-->
(3 more)
</ul></td>

<td class="num">0.25551<!-- 0.00410--></td>
<td class="num">1.84</td>
<td class="num">1.84</td>

<td class="int">13</td>
<td><ul><li>
40S ribosomal protein SA [Daphnia magna]</li><li>putative 40S ribosomal protein SA [Daphnia magna]</li><li>putative 40S ribosomal protein SA [Daphnia magna]</li><li>putative 40S ribosomal protein SA, partial [Daphnia magna]</li><li>putative 40S ribosomal protein SA [Daphnia magna]</li><li>40S ribosomal protein SA [Daphnia magna]</li><li>40S ribosomal protein SA, partial [Daphnia magna]
</li></ul></td>
</tr>


<tr class="odd"> 

<td>
<a href="#det_8aea8b79e355583dcf3f913b4485d651">22</a>
</td>
<td>
<a name="sum_8aea8b79e355583dcf3f913b4485d651" />
<ul>

<li>
JAN83656.1

</li>

<li>
KZS11645.1

</li>

<li>
JAN60611.1

</li>

<li>
JAN41206.1

</li>

<li>
JAN59209.1

</li>

<!--

<li><a href="#det_8aea8b79e355583dcf3f913b4485d651">JAN83656.1</a></li>

<li><a href="#det_8aea8b79e355583dcf3f913b4485d651">KZS11645.1</a></li>

<li><a href="#det_8aea8b79e355583dcf3f913b4485d651">JAN60611.1</a></li>

<li><a href="#det_8aea8b79e355583dcf3f913b4485d651">JAN41206.1</a></li>

<li><a href="#det_8aea8b79e355583dcf3f913b4485d651">JAN59209.1</a></li>

-->

</ul></td>

<td class="num">0.25706<!-- 0.00521--></td>
<td class="num">0.84</td>
<td class="num">1.19</td>

<td class="int">6</td>
<td><ul><li>
Galectin-8 [Daphnia magna]</li><li>Galectin [Daphnia magna]</li><li>Galectin-8 [Daphnia magna]</li><li>Galectin-8 [Daphnia magna]</li><li>Galectin-8 [Daphnia magna]
</li></ul></td>
</tr>


<tr class="even"> 

<td>
<a href="#det_75a43f97f9a24b592869c43a26eb7600">23</a>
</td>
<td>
<a name="sum_75a43f97f9a24b592869c43a26eb7600" />
<ul>

<li>
JAN36581.1

</li>

<li>
JAN75115.1

</li>

<li>
JAN57528.1

</li>

<li>
JAN53411.1

</li>

<li>
JAN50977.1

</li>

<li>
JAN91208.1

</li>

<li>
JAN53412.1

</li>

<!--

<li><a href="#det_75a43f97f9a24b592869c43a26eb7600">JAN36581.1</a></li>

<li><a href="#det_75a43f97f9a24b592869c43a26eb7600">JAN75115.1</a></li>

<li><a href="#det_75a43f97f9a24b592869c43a26eb7600">JAN57528.1</a></li>

<li><a href="#det_75a43f97f9a24b592869c43a26eb7600">JAN53411.1</a></li>

<li><a href="#det_75a43f97f9a24b592869c43a26eb7600">JAN50977.1</a></li>

<li><a href="#det_75a43f97f9a24b592869c43a26eb7600">JAN91208.1</a></li>

<li><a href="#det_75a43f97f9a24b592869c43a26eb7600">JAN53412.1</a></li>

-->
(2 more)
</ul></td>

<td class="num">0.25909<!-- 0.00590--></td>
<td class="num">1.63</td>
<td class="num">1.63</td>

<td class="int">6</td>
<td><ul><li>
Nucleolar protein nop5 [Daphnia magna]</li><li>Nucleolar protein nop5, partial [Daphnia magna]</li><li>putative Nucleolar protein nop5, partial [Daphnia magna]</li><li>putative Nucleolar protein nop5, partial [Daphnia magna]</li><li>Nucleolar protein nop5 [Daphnia magna]</li><li>Nucleolar protein nop5 [Daphnia magna]</li><li>Nucleolar protein nop5 [Daphnia magna]
</li></ul></td>
</tr>


<tr class="odd"> 

<td>
<a href="#det_d8f3fe85b0730e7023c9d03c35b5cf98">24</a>
</td>
<td>
<a name="sum_d8f3fe85b0730e7023c9d03c35b5cf98" />
<ul>

<li>
JAN56198.1

</li>

<li>
JAN53248.1

</li>

<li>
JAN44152.1

</li>

<li>
JAN45553.1

</li>

<li>
KZS16249.1

</li>

<li>
JAN44106.1

</li>

<li>
JAN66471.1

</li>

<!--

<li><a href="#det_d8f3fe85b0730e7023c9d03c35b5cf98">JAN56198.1</a></li>

<li><a href="#det_d8f3fe85b0730e7023c9d03c35b5cf98">JAN53248.1</a></li>

<li><a href="#det_d8f3fe85b0730e7023c9d03c35b5cf98">JAN44152.1</a></li>

<li><a href="#det_d8f3fe85b0730e7023c9d03c35b5cf98">JAN45553.1</a></li>

<li><a href="#det_d8f3fe85b0730e7023c9d03c35b5cf98">KZS16249.1</a></li>

<li><a href="#det_d8f3fe85b0730e7023c9d03c35b5cf98">JAN44106.1</a></li>

<li><a href="#det_d8f3fe85b0730e7023c9d03c35b5cf98">JAN66471.1</a></li>

-->

</ul></td>

<td class="num">0.26237<!-- 0.00487--></td>
<td class="num">0.78</td>
<td class="num">1.29</td>

<td class="int">11</td>
<td><ul><li>
Muscle-specific protein, partial [Daphnia magna]</li><li>Muscle-specific protein, partial [Daphnia magna]</li><li>Muscle-specific protein, partial [Daphnia magna]</li><li>Muscle-specific protein [Daphnia magna]</li><li>Calponin [Daphnia magna]</li><li>Muscle-specific protein, partial [Daphnia magna]</li><li>Muscle-specific protein, partial [Daphnia magna]
</li></ul></td>
</tr>


<tr class="even"> 

<td>
<a href="#det_6ac334d485725348df8a08c56523ac53">25</a>
</td>
<td>
<a name="sum_6ac334d485725348df8a08c56523ac53" />
<ul>

<li>
JAN51133.1

</li>

<li>
JAN73413.1

</li>

<li>
KZS08597.1

</li>

<li>
JAN59278.1

</li>

<li>
JAN63130.1

</li>

<!--

<li><a href="#det_6ac334d485725348df8a08c56523ac53">JAN51133.1</a></li>

<li><a href="#det_6ac334d485725348df8a08c56523ac53">JAN73413.1</a></li>

<li><a href="#det_6ac334d485725348df8a08c56523ac53">KZS08597.1</a></li>

<li><a href="#det_6ac334d485725348df8a08c56523ac53">JAN59278.1</a></li>

<li><a href="#det_6ac334d485725348df8a08c56523ac53">JAN63130.1</a></li>

-->

</ul></td>

<td class="num">0.26248<!-- 0.00687--></td>
<td class="num">1.73</td>
<td class="num">1.73</td>

<td class="int">9</td>
<td><ul><li>
hu-li tai shao [Daphnia magna]</li><li>hu-li tai shao [Daphnia magna]</li><li>Gamma-adducin [Daphnia magna]</li><li>hu-li tai shao [Daphnia magna]</li><li>hu-li tai shao [Daphnia magna]
</li></ul></td>
</tr>


<tr class="odd"> 

<td>
<a href="#det_7ca01dc84c617838c299e66611aa294f">26</a>
</td>
<td>
<a name="sum_7ca01dc84c617838c299e66611aa294f" />
<ul>

<li>
JAN56348.1

</li>

<li>
JAN36709.1

</li>

<li>
JAN87921.1

</li>

<!--

<li><a href="#det_7ca01dc84c617838c299e66611aa294f">JAN56348.1</a></li>

<li><a href="#det_7ca01dc84c617838c299e66611aa294f">JAN36709.1</a></li>

<li><a href="#det_7ca01dc84c617838c299e66611aa294f">JAN87921.1</a></li>

-->

</ul></td>

<td class="num">0.26248<!-- 0.00687--></td>
<td class="num">0.48</td>
<td class="num">2.09</td>

<td class="int">5</td>
<td><ul><li>
putative Thymosin beta-4, Y-chromosomal [Daphnia magna]</li><li>putative Thymosin beta-4, Y-chromosomal [Daphnia magna]</li><li>Thymosin beta-4, Y-chromosomal [Daphnia magna]
</li></ul></td>
</tr>


<tr class="even"> 

<td>
<a href="#det_516ce95b3cdef280de7d9ed8a3ba680a">27</a>
</td>
<td>
<a name="sum_516ce95b3cdef280de7d9ed8a3ba680a" />
<ul>

<li>
JAN91368.1

</li>

<li>
JAN46046.1

</li>

<li>
JAN53931.1

</li>

<li>
JAN47542.1

</li>

<li>
JAN47433.1

</li>

<li>
JAN47432.1

</li>

<li>
ABI35831.1

</li>

<!--

<li><a href="#det_516ce95b3cdef280de7d9ed8a3ba680a">JAN91368.1</a></li>

<li><a href="#det_516ce95b3cdef280de7d9ed8a3ba680a">JAN46046.1</a></li>

<li><a href="#det_516ce95b3cdef280de7d9ed8a3ba680a">JAN53931.1</a></li>

<li><a href="#det_516ce95b3cdef280de7d9ed8a3ba680a">JAN47542.1</a></li>

<li><a href="#det_516ce95b3cdef280de7d9ed8a3ba680a">JAN47433.1</a></li>

<li><a href="#det_516ce95b3cdef280de7d9ed8a3ba680a">JAN47432.1</a></li>

<li><a href="#det_516ce95b3cdef280de7d9ed8a3ba680a">ABI35831.1</a></li>

-->
(2 more)
</ul></td>

<td class="num">0.26377<!-- 0.00579--></td>
<td class="num">0.77</td>
<td class="num">1.30</td>

<td class="int">50</td>
<td><ul><li>
Heat shock protein HSP 90-alpha, partial [Daphnia magna]</li><li>putative Heat shock protein HSP 90-alpha, partial [Daphnia magna]</li><li>Heat shock HSP 90-alpha-like protein, partial [Daphnia magna]</li><li>putative Heat shock protein HSP 90-alpha, partial [Daphnia magna]</li><li>Heat shock protein HSP 90-alpha, partial [Daphnia magna]</li><li>Heat shock protein HSP 90-alpha [Daphnia magna]</li><li>heat shock protein 90kDa, partial [Daphnia magna]
</li></ul></td>
</tr>


<tr class="odd"> 

<td>
<a href="#det_2ce44a183452ce786a6098890d89e46b">28</a>
</td>
<td>
<a name="sum_2ce44a183452ce786a6098890d89e46b" />
<ul>

<li>
JAN57200.1

</li>

<li>
KZS16000.1

</li>

<!--

<li><a href="#det_2ce44a183452ce786a6098890d89e46b">JAN57200.1</a></li>

<li><a href="#det_2ce44a183452ce786a6098890d89e46b">KZS16000.1</a></li>

-->

</ul></td>

<td class="num">0.26546<!-- 0.00403--></td>
<td class="num">1.24</td>
<td class="num">1.24</td>

<td class="int">19</td>
<td><ul><li>
Prohibitin-2 [Daphnia magna]</li><li>Prohibitin-2 [Daphnia magna]
</li></ul></td>
</tr>


<tr class="even"> 

<td>
<a href="#det_9eb22cf88cec72d96409398e9114e739">29</a>
</td>
<td>
<a name="sum_9eb22cf88cec72d96409398e9114e739" />
<ul>

<li>
KZR97235.1

</li>

<li>
JAN71118.1

</li>

<li>
JAN65922.1

</li>

<li>
JAN53852.1

</li>

<li>
JAN51415.1

</li>

<li>
JAN51414.1

</li>

<li>
JAN47411.1

</li>

<!--

<li><a href="#det_9eb22cf88cec72d96409398e9114e739">KZR97235.1</a></li>

<li><a href="#det_9eb22cf88cec72d96409398e9114e739">JAN71118.1</a></li>

<li><a href="#det_9eb22cf88cec72d96409398e9114e739">JAN65922.1</a></li>

<li><a href="#det_9eb22cf88cec72d96409398e9114e739">JAN53852.1</a></li>

<li><a href="#det_9eb22cf88cec72d96409398e9114e739">JAN51415.1</a></li>

<li><a href="#det_9eb22cf88cec72d96409398e9114e739">JAN51414.1</a></li>

<li><a href="#det_9eb22cf88cec72d96409398e9114e739">JAN47411.1</a></li>

-->
(4 more)
</ul></td>

<td class="num">0.26579<!-- 0.00516--></td>
<td class="num">1.54</td>
<td class="num">1.54</td>

<td class="int">16</td>
<td><ul><li>
Uncharacterized protein APZ42_008009, partial [Daphnia magna]</li><li>Brain chitinase and chia-like protein, partial [Daphnia magna]</li><li>putative Brain chitinase and chia, partial [Daphnia magna]</li><li>Brain chitinase and chia-like protein, partial [Daphnia magna]</li><li>Brain chitinase and chia-like protein [Daphnia magna]</li><li>Brain chitinase and chia-like protein [Daphnia magna]</li><li>Brain chitinase and chia-like protein, partial [Daphnia magna]
</li></ul></td>
</tr>


<tr class="odd"> 

<td>
<a href="#det_8fe885fa77055b8c3c240bbd84612783">30</a>
</td>
<td>
<a name="sum_8fe885fa77055b8c3c240bbd84612783" />
<ul>

<li>
JAN63020.1

</li>

<li>
JAN56717.1

</li>

<li>
JAN44361.1

</li>

<li>
KZS09086.1

</li>

<li>
JAN70274.1

</li>

<li>
JAN39168.1

</li>

<li>
JAN36524.1

</li>

<!--

<li><a href="#det_8fe885fa77055b8c3c240bbd84612783">JAN63020.1</a></li>

<li><a href="#det_8fe885fa77055b8c3c240bbd84612783">JAN56717.1</a></li>

<li><a href="#det_8fe885fa77055b8c3c240bbd84612783">JAN44361.1</a></li>

<li><a href="#det_8fe885fa77055b8c3c240bbd84612783">KZS09086.1</a></li>

<li><a href="#det_8fe885fa77055b8c3c240bbd84612783">JAN70274.1</a></li>

<li><a href="#det_8fe885fa77055b8c3c240bbd84612783">JAN39168.1</a></li>

<li><a href="#det_8fe885fa77055b8c3c240bbd84612783">JAN36524.1</a></li>

-->
(4 more)
</ul></td>

<td class="num">0.26602<!-- 0.00629--></td>
<td class="num">0.80</td>
<td class="num">1.25</td>

<td class="int">22</td>
<td><ul><li>
Cytochrome b-c1 complex subunit 1, mitochondrial, partial [Daphnia magna]</li><li>putative Cytochrome b-c1 complex subunit 1, mitochondrial [Daphnia magna]</li><li>Cytochrome b-c1 complex subunit 1, mitochondrial, partial [Daphnia magna]</li><li>Mitochondrial-processing peptidase subunit beta [Daphnia magna]</li><li>Cytochrome b-c1 complex subunit 1, mitochondrial [Daphnia magna]</li><li>Cytochrome b-c1 complex subunit 1, mitochondrial-like protein [Daphnia magna]</li><li>putative Cytochrome b-c1 complex subunit 1, mitochondrial [Daphnia magna]
</li></ul></td>
</tr>


<tr class="even"> 

<td>
<a href="#det_c1e5ad057870356beebb4fe14bd1c385">31</a>
</td>
<td>
<a name="sum_c1e5ad057870356beebb4fe14bd1c385" />
<ul>

<li>
JAN76548.1

</li>

<li>
KZS06758.1

</li>

<!--

<li><a href="#det_c1e5ad057870356beebb4fe14bd1c385">JAN76548.1</a></li>

<li><a href="#det_c1e5ad057870356beebb4fe14bd1c385">KZS06758.1</a></li>

-->

</ul></td>

<td class="num">0.27218<!-- 0.00390--></td>
<td class="num">1.65</td>
<td class="num">1.65</td>

<td class="int">9</td>
<td><ul><li>
Tryptophan 2,3-dioxygenase A [Daphnia magna]</li><li>Tryptophan 2,3-dioxygenase [Daphnia magna]
</li></ul></td>
</tr>


<tr class="odd"> 

<td>
<a href="#det_ddec534b81bdbe3572640197e94d48cb">32</a>
</td>
<td>
<a name="sum_ddec534b81bdbe3572640197e94d48cb" />
<ul>

<li>
KZS14519.1

</li>

<li>
JAN71598.1

</li>

<!--

<li><a href="#det_ddec534b81bdbe3572640197e94d48cb">KZS14519.1</a></li>

<li><a href="#det_ddec534b81bdbe3572640197e94d48cb">JAN71598.1</a></li>

-->

</ul></td>

<td class="num">0.27274<!-- 0.00276--></td>
<td class="num">2.26</td>
<td class="num">2.26</td>

<td class="int">3</td>
<td><ul><li>
Uncharacterized protein APZ42_019846 [Daphnia magna]</li><li>hypothetical protein [Daphnia magna]
</li></ul></td>
</tr>


<tr class="even"> 

<td>
<a href="#det_0746bdc59ab516c02a6e1e5359c77068">33</a>
</td>
<td>
<a name="sum_0746bdc59ab516c02a6e1e5359c77068" />
<ul>

<li>
KZS06852.1

</li>

<li>
JAN89493.1

</li>

<li>
JAN53259.1

</li>

<li>
JAN56217.1

</li>

<li>
JAN50812.1

</li>

<li>
ACY45291.1

</li>

<li>
JAN47061.1

</li>

<!--

<li><a href="#det_0746bdc59ab516c02a6e1e5359c77068">KZS06852.1</a></li>

<li><a href="#det_0746bdc59ab516c02a6e1e5359c77068">JAN89493.1</a></li>

<li><a href="#det_0746bdc59ab516c02a6e1e5359c77068">JAN53259.1</a></li>

<li><a href="#det_0746bdc59ab516c02a6e1e5359c77068">JAN56217.1</a></li>

<li><a href="#det_0746bdc59ab516c02a6e1e5359c77068">JAN50812.1</a></li>

<li><a href="#det_0746bdc59ab516c02a6e1e5359c77068">ACY45291.1</a></li>

<li><a href="#det_0746bdc59ab516c02a6e1e5359c77068">JAN47061.1</a></li>

-->

</ul></td>

<td class="num">0.27462<!-- 0.00927--></td>
<td class="num">0.70</td>
<td class="num">1.42</td>

<td class="int">20</td>
<td><ul><li>
Methylmalonate-semialdehyde dehydrogenase [Daphnia magna]</li><li>Methylmalonate-semialdehyde dehydrogenase [acylating], mitochondrial [Daphnia magna]</li><li>Methylmalonate-semialdehyde dehydrogenase [acylating], mitochondrial-like protein, partial [Daphnia magna]</li><li>Methylmalonate-semialdehyde dehydrogenase [acylating], mitochondrial-like protein, partial [Daphnia magna]</li><li>Methylmalonate-semialdehyde dehydrogenase [acylating], mitochondrial-like protein, partial [Daphnia magna]</li><li>methylmalonate semialdehyde dehydrogenase, partial [Daphnia magna]</li><li>Methylmalonate-semialdehyde dehydrogenase [acylating], mitochondrial [Daphnia magna]
</li></ul></td>
</tr>


<tr class="odd"> 

<td>
<a href="#det_21f4bab620b6117e556dac6695df3880">34</a>
</td>
<td>
<a name="sum_21f4bab620b6117e556dac6695df3880" />
<ul>

<li>
JAN57401.1

</li>

<li>
JAN71218.1

</li>

<li>
KZS08788.1

</li>

<li>
JAN35613.1

</li>

<li>
JAN53607.1

</li>

<li>
JAN51151.1

</li>

<!--

<li><a href="#det_21f4bab620b6117e556dac6695df3880">JAN57401.1</a></li>

<li><a href="#det_21f4bab620b6117e556dac6695df3880">JAN71218.1</a></li>

<li><a href="#det_21f4bab620b6117e556dac6695df3880">KZS08788.1</a></li>

<li><a href="#det_21f4bab620b6117e556dac6695df3880">JAN35613.1</a></li>

<li><a href="#det_21f4bab620b6117e556dac6695df3880">JAN53607.1</a></li>

<li><a href="#det_21f4bab620b6117e556dac6695df3880">JAN51151.1</a></li>

-->

</ul></td>

<td class="num">0.27530<!-- 0.00767--></td>
<td class="num">0.74</td>
<td class="num">1.36</td>

<td class="int">14</td>
<td><ul><li>
Transaldolase [Daphnia magna]</li><li>Transaldolase [Daphnia magna]</li><li>Transaldolase [Daphnia magna]</li><li>putative Transaldolase [Daphnia magna]</li><li>Transaldolase, partial [Daphnia magna]</li><li>Transaldolase, partial [Daphnia magna]
</li></ul></td>
</tr>


<tr class="even"> 

<td>
<a href="#det_b83309acfdf83318bc353ae8932cfd84">35</a>
</td>
<td>
<a name="sum_b83309acfdf83318bc353ae8932cfd84" />
<ul>

<li>
JAN29325.1

</li>

<li>
JAN45716.1

</li>

<li>
JAN49015.1

</li>

<li>
KZR99454.1

</li>

<li>
JAN83979.1

</li>

<!--

<li><a href="#det_b83309acfdf83318bc353ae8932cfd84">JAN29325.1</a></li>

<li><a href="#det_b83309acfdf83318bc353ae8932cfd84">JAN45716.1</a></li>

<li><a href="#det_b83309acfdf83318bc353ae8932cfd84">JAN49015.1</a></li>

<li><a href="#det_b83309acfdf83318bc353ae8932cfd84">KZR99454.1</a></li>

<li><a href="#det_b83309acfdf83318bc353ae8932cfd84">JAN83979.1</a></li>

-->

</ul></td>

<td class="num">0.27549<!-- 0.00674--></td>
<td class="num">0.56</td>
<td class="num">1.80</td>

<td class="int">9</td>
<td><ul><li>
Nucleosome assembly protein 1 4 [Daphnia magna]</li><li>Nucleosome assembly protein 1 4 [Daphnia magna]</li><li>Nucleosome assembly protein 1 4 [Daphnia magna]</li><li>Nucleosome assembly protein 1 1 [Daphnia magna]</li><li>Nucleosome assembly protein 1 4 [Daphnia magna]
</li></ul></td>
</tr>


<tr class="odd"> 

<td>
<a href="#det_49194a99879e44cfe53002ea3f8132fb">36</a>
</td>
<td>
<a name="sum_49194a99879e44cfe53002ea3f8132fb" />
<ul>

<li>
JAN39061.1

</li>

<li>
JAN40205.1

</li>

<li>
JAN57283.1

</li>

<li>
JAN84056.1

</li>

<!--

<li><a href="#det_49194a99879e44cfe53002ea3f8132fb">JAN39061.1</a></li>

<li><a href="#det_49194a99879e44cfe53002ea3f8132fb">JAN40205.1</a></li>

<li><a href="#det_49194a99879e44cfe53002ea3f8132fb">JAN57283.1</a></li>

<li><a href="#det_49194a99879e44cfe53002ea3f8132fb">JAN84056.1</a></li>

-->

</ul></td>

<td class="num">0.27746<!-- 0.00960--></td>
<td class="num">3.42</td>
<td class="num">3.42</td>

<td class="int">5</td>
<td><ul><li>
Pyrroline-5-carboxylate reductase (PYCRL), partial [Daphnia magna]</li><li>Pyrroline-5-carboxylate reductase (PYCRL) [Daphnia magna]</li><li>Pyrroline-5-carboxylate reductase (PYCRL), partial [Daphnia magna]</li><li>Pyrroline-5-carboxylate reductase (PYCRL) [Daphnia magna]
</li></ul></td>
</tr>


<tr class="even"> 

<td>
<a href="#det_5fac29876d0aec1aaf831ea712154a55">37</a>
</td>
<td>
<a name="sum_5fac29876d0aec1aaf831ea712154a55" />
<ul>

<li>
KZS12429.1

</li>

<li>
JAN62265.1

</li>

<li>
JAN47427.1

</li>

<li>
BAJ72722.1

</li>

<li>
JAN57763.1

</li>

<li>
JAN44476.1

</li>

<!--

<li><a href="#det_5fac29876d0aec1aaf831ea712154a55">KZS12429.1</a></li>

<li><a href="#det_5fac29876d0aec1aaf831ea712154a55">JAN62265.1</a></li>

<li><a href="#det_5fac29876d0aec1aaf831ea712154a55">JAN47427.1</a></li>

<li><a href="#det_5fac29876d0aec1aaf831ea712154a55">BAJ72722.1</a></li>

<li><a href="#det_5fac29876d0aec1aaf831ea712154a55">JAN57763.1</a></li>

<li><a href="#det_5fac29876d0aec1aaf831ea712154a55">JAN44476.1</a></li>

-->

</ul></td>

<td class="num">0.27751<!-- 0.00913--></td>
<td class="num">1.16</td>
<td class="num">1.16</td>

<td class="int">10</td>
<td><ul><li>
Uncharacterized protein APZ42_022503 [Daphnia magna]</li><li>di-domain hemoglobin precursor-like protein [Daphnia magna]</li><li>di-domain hemoglobin precursor-like protein [Daphnia magna]</li><li>2-domain hemoglobin [Daphnia magna]</li><li>di-domain hemoglobin precursor [Daphnia magna]</li><li>putative di-domain hemoglobin precursor [Daphnia magna]
</li></ul></td>
</tr>


<tr class="odd"> 

<td>
<a href="#det_825b6b3b3e6e82ebec78015057d4cfe9">38</a>
</td>
<td>
<a name="sum_825b6b3b3e6e82ebec78015057d4cfe9" />
<ul>

<li>
KZS10153.1

</li>

<li>
JAN36355.1

</li>

<!--

<li><a href="#det_825b6b3b3e6e82ebec78015057d4cfe9">KZS10153.1</a></li>

<li><a href="#det_825b6b3b3e6e82ebec78015057d4cfe9">JAN36355.1</a></li>

-->

</ul></td>

<td class="num">0.27858<!-- 0.00893--></td>
<td class="num">0.40</td>
<td class="num">2.50</td>

<td class="int">3</td>
<td><ul><li>
Uncharacterized protein APZ42_025427 [Daphnia magna]</li><li>hypothetical protein [Daphnia magna]
</li></ul></td>
</tr>


<tr class="even"> 

<td>
<a href="#det_029dc40d3262a57f4d63141a3bb32f1f">39</a>
</td>
<td>
<a name="sum_029dc40d3262a57f4d63141a3bb32f1f" />
<ul>

<li>
AIW06385.1

</li>

<li>
AIW06379.1

</li>

<li>
AIW06378.1

</li>

<li>
AHY19799.1

</li>

<li>
YP

</li>

<!--

<li><a href="#det_029dc40d3262a57f4d63141a3bb32f1f">AIW06385.1</a></li>

<li><a href="#det_029dc40d3262a57f4d63141a3bb32f1f">AIW06379.1</a></li>

<li><a href="#det_029dc40d3262a57f4d63141a3bb32f1f">AIW06378.1</a></li>

<li><a href="#det_029dc40d3262a57f4d63141a3bb32f1f">AHY19799.1</a></li>

<li><a href="#det_029dc40d3262a57f4d63141a3bb32f1f">YP</a></li>

-->

</ul></td>

<td class="num">0.28144<!-- 0.00760--></td>
<td class="num">1.52</td>
<td class="num">1.52</td>

<td class="int">12</td>
<td><ul><li>
NADH dehydrogenase subunit 1 (mitochondrion) [Daphnia magna]</li><li>NADH dehydrogenase subunit 3 (mitochondrion) [Daphnia magna]</li><li>cytochrome c oxidase subunit III (mitochondrion) [Daphnia magna]</li><li>cytochrome c oxidase subunit II, partial (mitochondrion), partial (mitochondrion) [Daphnia magna]
</li></ul></td>
</tr>


<tr class="odd"> 

<td>
<a href="#det_7878e5205b59944afe34af068553106d">40</a>
</td>
<td>
<a name="sum_7878e5205b59944afe34af068553106d" />
<ul>

<li>
KZS20413.1

</li>

<li>
KZR97526.1

</li>

<li>
JAN56457.1

</li>

<li>
JAN48954.1

</li>

<li>
JAN41205.1

</li>

<li>
JAN36508.1

</li>

<li>
JAN71313.1

</li>

<!--

<li><a href="#det_7878e5205b59944afe34af068553106d">KZS20413.1</a></li>

<li><a href="#det_7878e5205b59944afe34af068553106d">KZR97526.1</a></li>

<li><a href="#det_7878e5205b59944afe34af068553106d">JAN56457.1</a></li>

<li><a href="#det_7878e5205b59944afe34af068553106d">JAN48954.1</a></li>

<li><a href="#det_7878e5205b59944afe34af068553106d">JAN41205.1</a></li>

<li><a href="#det_7878e5205b59944afe34af068553106d">JAN36508.1</a></li>

<li><a href="#det_7878e5205b59944afe34af068553106d">JAN71313.1</a></li>

-->

</ul></td>

<td class="num">0.28397<!-- 0.00887--></td>
<td class="num">1.80</td>
<td class="num">1.80</td>

<td class="int">8</td>
<td><ul><li>
40S ribosomal protein S9 [Daphnia magna]</li><li>40S ribosomal protein S9, partial [Daphnia magna]</li><li>putative 40S ribosomal protein S9 [Daphnia magna]</li><li>putative 40S ribosomal protein S9 [Daphnia magna]</li><li>hypothetical protein, partial [Daphnia magna]</li><li>putative 40S ribosomal protein S9 [Daphnia magna]</li><li>40S ribosomal protein S9 [Daphnia magna]
</li></ul></td>
</tr>


<tr class="even"> 

<td>
<a href="#det_9b57db6e9d84ba5f537ce97b13079736">41</a>
</td>
<td>
<a name="sum_9b57db6e9d84ba5f537ce97b13079736" />
<ul>

<li>
XP

</li>

<!--

<li><a href="#det_9b57db6e9d84ba5f537ce97b13079736">XP</a></li>

-->

</ul></td>

<td class="num">0.28430<!-- 0.00384--></td>
<td class="num">0.82</td>
<td class="num">1.22</td>

<td class="int">50</td>
<td><ul><li>

</li></ul></td>
</tr>


<tr class="odd"> 

<td>
<a href="#det_c18c43f638ccb23babeff93765a41487">42</a>
</td>
<td>
<a name="sum_c18c43f638ccb23babeff93765a41487" />
<ul>

<li>
JAN44473.1

</li>

<li>
JAN60760.1

</li>

<li>
KZS21785.1

</li>

<li>
JAN66525.1

</li>

<!--

<li><a href="#det_c18c43f638ccb23babeff93765a41487">JAN44473.1</a></li>

<li><a href="#det_c18c43f638ccb23babeff93765a41487">JAN60760.1</a></li>

<li><a href="#det_c18c43f638ccb23babeff93765a41487">KZS21785.1</a></li>

<li><a href="#det_c18c43f638ccb23babeff93765a41487">JAN66525.1</a></li>

-->

</ul></td>

<td class="num">0.28483<!-- 0.00168--></td>
<td class="num">0.21</td>
<td class="num">4.72</td>

<td class="int">4</td>
<td><ul><li>
Dehydrogenase/reductase SDR family member [Daphnia magna]</li><li>Dehydrogenase/reductase SDR family member [Daphnia magna]</li><li>Carbonyl reductase [Daphnia magna]</li><li>Dehydrogenase/reductase SDR family member [Daphnia magna]
</li></ul></td>
</tr>


<tr class="even"> 

<td>
<a href="#det_2dd0b855d05a9b76407d6446980d3a8a">43</a>
</td>
<td>
<a name="sum_2dd0b855d05a9b76407d6446980d3a8a" />
<ul>

<li>
JAN49214.1

</li>

<li>
JAN63156.1

</li>

<li>
JAN44466.1

</li>

<li>
JAN44467.1

</li>

<li>
KZS17319.1

</li>

<!--

<li><a href="#det_2dd0b855d05a9b76407d6446980d3a8a">JAN49214.1</a></li>

<li><a href="#det_2dd0b855d05a9b76407d6446980d3a8a">JAN63156.1</a></li>

<li><a href="#det_2dd0b855d05a9b76407d6446980d3a8a">JAN44466.1</a></li>

<li><a href="#det_2dd0b855d05a9b76407d6446980d3a8a">JAN44467.1</a></li>

<li><a href="#det_2dd0b855d05a9b76407d6446980d3a8a">KZS17319.1</a></li>

-->

</ul></td>

<td class="num">0.28657<!-- 0.00822--></td>
<td class="num">1.54</td>
<td class="num">1.54</td>

<td class="int">10</td>
<td><ul><li>
hypothetical protein [Daphnia magna]</li><li>hypothetical protein [Daphnia magna]</li><li>hypothetical protein [Daphnia magna]</li><li>hypothetical protein [Daphnia magna]</li><li>Uncharacterized protein APZ42_016912 [Daphnia magna]
</li></ul></td>
</tr>


<tr class="odd"> 

<td>
<a href="#det_b48eb90da22c06e65cb4d83d9436d2cb">44</a>
</td>
<td>
<a name="sum_b48eb90da22c06e65cb4d83d9436d2cb" />
<ul>

<li>
KZS13265.1

</li>

<li>
JAN32318.1

</li>

<li>
JAN72754.1

</li>

<li>
JAN67068.1

</li>

<li>
JAN43006.1

</li>

<li>
JAN30720.1

</li>

<li>
JAN51315.1

</li>

<!--

<li><a href="#det_b48eb90da22c06e65cb4d83d9436d2cb">KZS13265.1</a></li>

<li><a href="#det_b48eb90da22c06e65cb4d83d9436d2cb">JAN32318.1</a></li>

<li><a href="#det_b48eb90da22c06e65cb4d83d9436d2cb">JAN72754.1</a></li>

<li><a href="#det_b48eb90da22c06e65cb4d83d9436d2cb">JAN67068.1</a></li>

<li><a href="#det_b48eb90da22c06e65cb4d83d9436d2cb">JAN43006.1</a></li>

<li><a href="#det_b48eb90da22c06e65cb4d83d9436d2cb">JAN30720.1</a></li>

<li><a href="#det_b48eb90da22c06e65cb4d83d9436d2cb">JAN51315.1</a></li>

-->
(9 more)
</ul></td>

<td class="num">0.28747<!-- 0.00873--></td>
<td class="num">1.35</td>
<td class="num">1.35</td>

<td class="int">7</td>
<td><ul><li>
Uncharacterized protein APZ42_021732 [Daphnia magna]</li><li>Chorion peroxidase precursor [Daphnia magna]</li><li>Chorion peroxidase precursor [Daphnia magna]</li><li>Chorion peroxidase precursor [Daphnia magna]</li><li>Chorion peroxidase precursor [Daphnia magna]</li><li>Chorion peroxidase precursor [Daphnia magna]</li><li>Chorion peroxidase precursor [Daphnia magna]
</li></ul></td>
</tr>


<tr class="even"> 

<td>
<a href="#det_691a8b525808987aa574d283b9fdb081">45</a>
</td>
<td>
<a name="sum_691a8b525808987aa574d283b9fdb081" />
<ul>

<li>
JAN44210.1

</li>

<li>
JAN31760.1

</li>

<li>
JAN53998.1

</li>

<li>
JAN48849.1

</li>

<li>
JAN31761.1

</li>

<li>
JAN48850.1

</li>

<li>
JAN48851.1

</li>

<!--

<li><a href="#det_691a8b525808987aa574d283b9fdb081">JAN44210.1</a></li>

<li><a href="#det_691a8b525808987aa574d283b9fdb081">JAN31760.1</a></li>

<li><a href="#det_691a8b525808987aa574d283b9fdb081">JAN53998.1</a></li>

<li><a href="#det_691a8b525808987aa574d283b9fdb081">JAN48849.1</a></li>

<li><a href="#det_691a8b525808987aa574d283b9fdb081">JAN31761.1</a></li>

<li><a href="#det_691a8b525808987aa574d283b9fdb081">JAN48850.1</a></li>

<li><a href="#det_691a8b525808987aa574d283b9fdb081">JAN48851.1</a></li>

-->
(4 more)
</ul></td>

<td class="num">0.28797<!-- 0.00365--></td>
<td class="num">1.44</td>
<td class="num">1.44</td>

<td class="int">8</td>
<td><ul><li>
40S ribosomal protein S17, partial [Daphnia magna]</li><li>putative 40S ribosomal protein S17 [Daphnia magna]</li><li>40S ribosomal protein S17 [Daphnia magna]</li><li>40S ribosomal protein S17 [Daphnia magna]</li><li>40S ribosomal protein S17 [Daphnia magna]</li><li>40S ribosomal protein S17 [Daphnia magna]</li><li>40S ribosomal protein S17 [Daphnia magna]
</li></ul></td>
</tr>


<tr class="odd"> 

<td>
<a href="#det_c542ef3e8b8ff7d3c0ea839e1ebfbbdb">46</a>
</td>
<td>
<a name="sum_c542ef3e8b8ff7d3c0ea839e1ebfbbdb" />
<ul>

<li>
JAN63617.1

</li>

<li>
KZS07851.1

</li>

<li>
JAN61922.1

</li>

<li>
JAN30332.1

</li>

<li>
JAN50885.1

</li>

<li>
JAN47069.1

</li>

<li>
JAN48815.1

</li>

<!--

<li><a href="#det_c542ef3e8b8ff7d3c0ea839e1ebfbbdb">JAN63617.1</a></li>

<li><a href="#det_c542ef3e8b8ff7d3c0ea839e1ebfbbdb">KZS07851.1</a></li>

<li><a href="#det_c542ef3e8b8ff7d3c0ea839e1ebfbbdb">JAN61922.1</a></li>

<li><a href="#det_c542ef3e8b8ff7d3c0ea839e1ebfbbdb">JAN30332.1</a></li>

<li><a href="#det_c542ef3e8b8ff7d3c0ea839e1ebfbbdb">JAN50885.1</a></li>

<li><a href="#det_c542ef3e8b8ff7d3c0ea839e1ebfbbdb">JAN47069.1</a></li>

<li><a href="#det_c542ef3e8b8ff7d3c0ea839e1ebfbbdb">JAN48815.1</a></li>

-->
(4 more)
</ul></td>

<td class="num">0.28891<!-- 0.00853--></td>
<td class="num">0.36</td>
<td class="num">2.76</td>

<td class="int">4</td>
<td><ul><li>
Para-nitrobenzyl esterase [Daphnia magna]</li><li>Carboxylic ester hydrolase [Daphnia magna]</li><li>Para-nitrobenzyl esterase [Daphnia magna]</li><li>Para-nitrobenzyl esterase [Daphnia magna]</li><li>Para-nitrobenzyl esterase [Daphnia magna]</li><li>Para-nitrobenzyl esterase [Daphnia magna]</li><li>Para-nitrobenzyl esterase [Daphnia magna]
</li></ul></td>
</tr>


<tr class="even"> 

<td>
<a href="#det_f1cb350dc060b8c8400ab4afe59f9e29">47</a>
</td>
<td>
<a name="sum_f1cb350dc060b8c8400ab4afe59f9e29" />
<ul>

<li>
KZS21417.1

</li>

<li>
JAN90362.1

</li>

<!--

<li><a href="#det_f1cb350dc060b8c8400ab4afe59f9e29">KZS21417.1</a></li>

<li><a href="#det_f1cb350dc060b8c8400ab4afe59f9e29">JAN90362.1</a></li>

-->

</ul></td>

<td class="num">0.29183<!-- 0.01157--></td>
<td class="num">0.82</td>
<td class="num">1.21</td>

<td class="int">51</td>
<td><ul><li>
HEAT shock 70 kDa protein cognate 4 [Daphnia magna]</li><li>Heat shock 70 kDa protein cognate [Daphnia magna]
</li></ul></td>
</tr>


<tr class="odd"> 

<td>
<a href="#det_6f78860bf121df1e60db0dd6d5373a29">48</a>
</td>
<td>
<a name="sum_6f78860bf121df1e60db0dd6d5373a29" />
<ul>

<li>
JAN72002.1

</li>

<li>
KZS21931.1

</li>

<!--

<li><a href="#det_6f78860bf121df1e60db0dd6d5373a29">JAN72002.1</a></li>

<li><a href="#det_6f78860bf121df1e60db0dd6d5373a29">KZS21931.1</a></li>

-->

</ul></td>

<td class="num">0.29318<!-- 0.01113--></td>
<td class="num">0.63</td>
<td class="num">1.60</td>

<td class="int">7</td>
<td><ul><li>
Ferric-chelate reductase [Daphnia magna]</li><li>Ferric-chelate reductase 1 [Daphnia magna]
</li></ul></td>
</tr>


<tr class="even"> 

<td>
<a href="#det_ac0bc780eb2568a3d476bbbf6dc55810">49</a>
</td>
<td>
<a name="sum_ac0bc780eb2568a3d476bbbf6dc55810" />
<ul>

<li>
KZS13935.1

</li>

<li>
JAN57187.1

</li>

<li>
JAN51070.1

</li>

<li>
JAN42923.1

</li>

<li>
JAN30737.1

</li>

<li>
JAN70324.1

</li>

<!--

<li><a href="#det_ac0bc780eb2568a3d476bbbf6dc55810">KZS13935.1</a></li>

<li><a href="#det_ac0bc780eb2568a3d476bbbf6dc55810">JAN57187.1</a></li>

<li><a href="#det_ac0bc780eb2568a3d476bbbf6dc55810">JAN51070.1</a></li>

<li><a href="#det_ac0bc780eb2568a3d476bbbf6dc55810">JAN42923.1</a></li>

<li><a href="#det_ac0bc780eb2568a3d476bbbf6dc55810">JAN30737.1</a></li>

<li><a href="#det_ac0bc780eb2568a3d476bbbf6dc55810">JAN70324.1</a></li>

-->

</ul></td>

<td class="num">0.29326<!-- 0.01089--></td>
<td class="num">0.82</td>
<td class="num">1.22</td>

<td class="int">39</td>
<td><ul><li>
Glutamate dehydrogenase [Daphnia magna]</li><li>putative Glutamate dehydrogenase, mitochondrial [Daphnia magna]</li><li>putative Glutamate dehydrogenase, mitochondrial [Daphnia magna]</li><li>Glutamate dehydrogenase, mitochondrial [Daphnia magna]</li><li>Glutamate dehydrogenase, mitochondrial [Daphnia magna]</li><li>Glutamate dehydrogenase, mitochondrial [Daphnia magna]
</li></ul></td>
</tr>


<tr class="odd"> 

<td>
<a href="#det_8f9351f78b344520182af8d73918a443">50</a>
</td>
<td>
<a name="sum_8f9351f78b344520182af8d73918a443" />
<ul>

<li>
JAN62052.1

</li>

<li>
JAN57978.1

</li>

<li>
JAN42954.1

</li>

<li>
JAN71416.1

</li>

<li>
JAN42953.1

</li>

<li>
AFR34220.1

</li>

<li>
AFR34218.1

</li>

<!--

<li><a href="#det_8f9351f78b344520182af8d73918a443">JAN62052.1</a></li>

<li><a href="#det_8f9351f78b344520182af8d73918a443">JAN57978.1</a></li>

<li><a href="#det_8f9351f78b344520182af8d73918a443">JAN42954.1</a></li>

<li><a href="#det_8f9351f78b344520182af8d73918a443">JAN71416.1</a></li>

<li><a href="#det_8f9351f78b344520182af8d73918a443">JAN42953.1</a></li>

<li><a href="#det_8f9351f78b344520182af8d73918a443">AFR34220.1</a></li>

<li><a href="#det_8f9351f78b344520182af8d73918a443">AFR34218.1</a></li>

-->
(2 more)
</ul></td>

<td class="num">0.29482<!-- 0.01144--></td>
<td class="num">1.80</td>
<td class="num">1.80</td>

<td class="int">6</td>
<td><ul><li>
putative Serine protease P76 precursor [Daphnia magna]</li><li>Serine protease P76 precursor [Daphnia magna]</li><li>Serine protease P76 precursor [Daphnia magna]</li><li>Serine protease P76 precursor, partial [Daphnia magna]</li><li>Serine protease P76 precursor [Daphnia magna]</li><li>trypsin 610, partial [Daphnia magna]</li><li>trypsin 610, partial [Daphnia magna]
</li></ul></td>
</tr>


<tr class="even"> 

<td>
<a href="#det_c67a78dba82fbaaa5a884d8eacf5bf71">51</a>
</td>
<td>
<a name="sum_c67a78dba82fbaaa5a884d8eacf5bf71" />
<ul>

<li>
KZS04409.1

</li>

<li>
JAN45991.1

</li>

<li>
JAN71474.1

</li>

<!--

<li><a href="#det_c67a78dba82fbaaa5a884d8eacf5bf71">KZS04409.1</a></li>

<li><a href="#det_c67a78dba82fbaaa5a884d8eacf5bf71">JAN45991.1</a></li>

<li><a href="#det_c67a78dba82fbaaa5a884d8eacf5bf71">JAN71474.1</a></li>

-->

</ul></td>

<td class="num">0.29947<!-- 0.01087--></td>
<td class="num">1.43</td>
<td class="num">1.43</td>

<td class="int">13</td>
<td><ul><li>
Uncharacterized protein APZ42_032685 [Daphnia magna]</li><li>putative Gram-negative bacteria-binding protein, partial [Daphnia magna]</li><li>Gram-negative bacteria-binding protein, partial [Daphnia magna]
</li></ul></td>
</tr>


<tr class="odd"> 

<td>
<a href="#det_4638029913cd95375192deb76a52f794">52</a>
</td>
<td>
<a name="sum_4638029913cd95375192deb76a52f794" />
<ul>

<li>
JAN57702.1

</li>

<li>
JAN90694.1

</li>

<li>
KZS21174.1

</li>

<!--

<li><a href="#det_4638029913cd95375192deb76a52f794">JAN57702.1</a></li>

<li><a href="#det_4638029913cd95375192deb76a52f794">JAN90694.1</a></li>

<li><a href="#det_4638029913cd95375192deb76a52f794">KZS21174.1</a></li>

-->

</ul></td>

<td class="num">0.29947<!-- 0.01087--></td>
<td class="num">1.76</td>
<td class="num">1.76</td>

<td class="int">4</td>
<td><ul><li>
hypothetical protein [Daphnia magna]</li><li>hypothetical protein [Daphnia magna]</li><li>Vitelline membrane outer layer protein 1 [Daphnia magna]
</li></ul></td>
</tr>


<tr class="even"> 

<td>
<a href="#det_93f4962105fdd413df2bfeb5ec40329e">53</a>
</td>
<td>
<a name="sum_93f4962105fdd413df2bfeb5ec40329e" />
<ul>

<li>
JAN33058.1

</li>

<li>
KZS15470.1

</li>

<li>
JAN68228.1

</li>

<li>
JAN50851.1

</li>

<!--

<li><a href="#det_93f4962105fdd413df2bfeb5ec40329e">JAN33058.1</a></li>

<li><a href="#det_93f4962105fdd413df2bfeb5ec40329e">KZS15470.1</a></li>

<li><a href="#det_93f4962105fdd413df2bfeb5ec40329e">JAN68228.1</a></li>

<li><a href="#det_93f4962105fdd413df2bfeb5ec40329e">JAN50851.1</a></li>

-->

</ul></td>

<td class="num">0.30330<!-- 0.01229--></td>
<td class="num">1.72</td>
<td class="num">1.72</td>

<td class="int">6</td>
<td><ul><li>
60S ribosomal protein L36, partial [Daphnia magna]</li><li>60S ribosomal protein L36 [Daphnia magna]</li><li>60S ribosomal protein L36 [Daphnia magna]</li><li>60S ribosomal protein L36, partial [Daphnia magna]
</li></ul></td>
</tr>


<tr class="odd"> 

<td>
<a href="#det_5f2b050e7bac7875bfb2af7e8ab39de9">54</a>
</td>
<td>
<a name="sum_5f2b050e7bac7875bfb2af7e8ab39de9" />
<ul>

<li>
JAN57385.1

</li>

<li>
JAN80367.1

</li>

<li>
KZS15050.1

</li>

<!--

<li><a href="#det_5f2b050e7bac7875bfb2af7e8ab39de9">JAN57385.1</a></li>

<li><a href="#det_5f2b050e7bac7875bfb2af7e8ab39de9">JAN80367.1</a></li>

<li><a href="#det_5f2b050e7bac7875bfb2af7e8ab39de9">KZS15050.1</a></li>

-->

</ul></td>

<td class="num">0.30581<!-- 0.00361--></td>
<td class="num">0.66</td>
<td class="num">1.53</td>

<td class="int">11</td>
<td><ul><li>
T-complex protein 1 subunit zeta [Daphnia magna]</li><li>T-complex protein 1 subunit zeta [Daphnia magna]</li><li>T-complex protein 1 subunit zeta [Daphnia magna]
</li></ul></td>
</tr>


<tr class="even"> 

<td>
<a href="#det_71297db7e5e4e1c70d820210862db1d3">55</a>
</td>
<td>
<a name="sum_71297db7e5e4e1c70d820210862db1d3" />
<ul>

<li>
KZS22043.1

</li>

<li>
JAN88399.1

</li>

<!--

<li><a href="#det_71297db7e5e4e1c70d820210862db1d3">KZS22043.1</a></li>

<li><a href="#det_71297db7e5e4e1c70d820210862db1d3">JAN88399.1</a></li>

-->

</ul></td>

<td class="num">0.32051<!-- 0.00352--></td>
<td class="num">1.47</td>
<td class="num">1.47</td>

<td class="int">5</td>
<td><ul><li>
Trimeric intracellular cation channel type B [Daphnia magna]</li><li>Trimeric intracellular cation channel type B [Daphnia magna]
</li></ul></td>
</tr>


<tr class="odd"> 

<td>
<a href="#det_32d48802d3e3dc99d26cd4a01b6710dd">56</a>
</td>
<td>
<a name="sum_32d48802d3e3dc99d26cd4a01b6710dd" />
<ul>

<li>
JAN92337.1

</li>

<li>
JAN79231.1

</li>

<li>
JAN51206.1

</li>

<li>
JAN51205.1

</li>

<li>
JAN47304.1

</li>

<li>
JAN49106.1

</li>

<li>
JAN45756.1

</li>

<!--

<li><a href="#det_32d48802d3e3dc99d26cd4a01b6710dd">JAN92337.1</a></li>

<li><a href="#det_32d48802d3e3dc99d26cd4a01b6710dd">JAN79231.1</a></li>

<li><a href="#det_32d48802d3e3dc99d26cd4a01b6710dd">JAN51206.1</a></li>

<li><a href="#det_32d48802d3e3dc99d26cd4a01b6710dd">JAN51205.1</a></li>

<li><a href="#det_32d48802d3e3dc99d26cd4a01b6710dd">JAN47304.1</a></li>

<li><a href="#det_32d48802d3e3dc99d26cd4a01b6710dd">JAN49106.1</a></li>

<li><a href="#det_32d48802d3e3dc99d26cd4a01b6710dd">JAN45756.1</a></li>

-->
(3 more)
</ul></td>

<td class="num">0.33525<!-- 0.01443--></td>
<td class="num">0.93</td>
<td class="num">1.07</td>

<td class="int">19</td>
<td><ul><li>
Peptidyl-prolyl cis-trans isomerase F, mitochondrial [Daphnia magna]</li><li>Peptidyl-prolyl cis-trans isomerase F, mitochondrial-like protein [Daphnia magna]</li><li>Peptidyl-prolyl cis-trans isomerase F, mitochondrial [Daphnia magna]</li><li>Peptidyl-prolyl cis-trans isomerase F, mitochondrial, partial [Daphnia magna]</li><li>Peptidyl-prolyl cis-trans isomerase F, mitochondrial [Daphnia magna]</li><li>Peptidyl-prolyl cis-trans isomerase F, mitochondrial [Daphnia magna]</li><li>Peptidyl-prolyl cis-trans isomerase F, mitochondrial, partial [Daphnia magna]
</li></ul></td>
</tr>


<tr class="even"> 

<td>
<a href="#det_ec2025bcff32ba33afbd8e7cf51e169b">57</a>
</td>
<td>
<a name="sum_ec2025bcff32ba33afbd8e7cf51e169b" />
<ul>

<li>
JAN36707.1

</li>

<li>
JAN39304.1

</li>

<li>
JAN84755.1

</li>

<li>
KZS07460.1

</li>

<li>
JAN50848.1

</li>

<li>
JAN32358.1

</li>

<!--

<li><a href="#det_ec2025bcff32ba33afbd8e7cf51e169b">JAN36707.1</a></li>

<li><a href="#det_ec2025bcff32ba33afbd8e7cf51e169b">JAN39304.1</a></li>

<li><a href="#det_ec2025bcff32ba33afbd8e7cf51e169b">JAN84755.1</a></li>

<li><a href="#det_ec2025bcff32ba33afbd8e7cf51e169b">KZS07460.1</a></li>

<li><a href="#det_ec2025bcff32ba33afbd8e7cf51e169b">JAN50848.1</a></li>

<li><a href="#det_ec2025bcff32ba33afbd8e7cf51e169b">JAN32358.1</a></li>

-->

</ul></td>

<td class="num">0.33532<!-- 0.01471--></td>
<td class="num">1.41</td>
<td class="num">1.41</td>

<td class="int">12</td>
<td><ul><li>
Cytochrome c oxidase subunit 5A, mitochondrial [Daphnia magna]</li><li>Cytochrome c oxidase subunit 5A, mitochondrial [Daphnia magna]</li><li>Cytochrome c oxidase subunit 5A, mitochondrial, partial [Daphnia magna]</li><li>Cytochrome c oxidase subunit 5A, mitochondrial [Daphnia magna]</li><li>Cytochrome c oxidase subunit 5A, mitochondrial [Daphnia magna]</li><li>Cytochrome c oxidase subunit 5A, mitochondrial [Daphnia magna]
</li></ul></td>
</tr>


<tr class="odd"> 

<td>
<a href="#det_455f7100b2af0d0fa2711a8f256c048c">58</a>
</td>
<td>
<a name="sum_455f7100b2af0d0fa2711a8f256c048c" />
<ul>

<li>
JAN50500.1

</li>

<li>
JAN87844.1

</li>

<!--

<li><a href="#det_455f7100b2af0d0fa2711a8f256c048c">JAN50500.1</a></li>

<li><a href="#det_455f7100b2af0d0fa2711a8f256c048c">JAN87844.1</a></li>

-->

</ul></td>

<td class="num">0.33696<!-- 0.01393--></td>
<td class="num">0.26</td>
<td class="num">3.82</td>

<td class="int">4</td>
<td><ul><li>
60S acidic ribosomal protein P1, partial [Daphnia magna]</li><li>60S acidic ribosomal protein P1 [Daphnia magna]
</li></ul></td>
</tr>


<tr class="even"> 

<td>
<a href="#det_92916294b0a08ce9c83bc9d951082cf7">59</a>
</td>
<td>
<a name="sum_92916294b0a08ce9c83bc9d951082cf7" />
<ul>

<li>
KZS13511.1

</li>

<li>
JAN34249.1

</li>

<li>
JAN34248.1

</li>

<li>
JAN32299.1

</li>

<li>
JAN32300.1

</li>

<li>
KZS18592.1

</li>

<li>
JAN57042.1

</li>

<!--

<li><a href="#det_92916294b0a08ce9c83bc9d951082cf7">KZS13511.1</a></li>

<li><a href="#det_92916294b0a08ce9c83bc9d951082cf7">JAN34249.1</a></li>

<li><a href="#det_92916294b0a08ce9c83bc9d951082cf7">JAN34248.1</a></li>

<li><a href="#det_92916294b0a08ce9c83bc9d951082cf7">JAN32299.1</a></li>

<li><a href="#det_92916294b0a08ce9c83bc9d951082cf7">JAN32300.1</a></li>

<li><a href="#det_92916294b0a08ce9c83bc9d951082cf7">KZS18592.1</a></li>

<li><a href="#det_92916294b0a08ce9c83bc9d951082cf7">JAN57042.1</a></li>

-->
(1 more)
</ul></td>

<td class="num">0.33815<!-- 0.01541--></td>
<td class="num">0.90</td>
<td class="num">1.11</td>

<td class="int">120</td>
<td><ul><li>
Filamin-B [Daphnia magna]</li><li>putative Filamin-A [Daphnia magna]</li><li>putative Filamin-A [Daphnia magna]</li><li>Filamin-A [Daphnia magna]</li><li>Filamin-A [Daphnia magna]</li><li>Filamin-B [Daphnia magna]</li><li>hypothetical protein, partial [Daphnia magna]
</li></ul></td>
</tr>


<tr class="odd"> 

<td>
<a href="#det_18d2bc9481e2fdf1113ab5b01ed348d9">60</a>
</td>
<td>
<a name="sum_18d2bc9481e2fdf1113ab5b01ed348d9" />
<ul>

<li>
JAN57442.1

</li>

<li>
JAN65175.1

</li>

<li>
KZS08657.1

</li>

<li>
JAN36487.1

</li>

<li>
JAN36488.1

</li>

<li>
JAN36489.1

</li>

<li>
JAN80084.1

</li>

<!--

<li><a href="#det_18d2bc9481e2fdf1113ab5b01ed348d9">JAN57442.1</a></li>

<li><a href="#det_18d2bc9481e2fdf1113ab5b01ed348d9">JAN65175.1</a></li>

<li><a href="#det_18d2bc9481e2fdf1113ab5b01ed348d9">KZS08657.1</a></li>

<li><a href="#det_18d2bc9481e2fdf1113ab5b01ed348d9">JAN36487.1</a></li>

<li><a href="#det_18d2bc9481e2fdf1113ab5b01ed348d9">JAN36488.1</a></li>

<li><a href="#det_18d2bc9481e2fdf1113ab5b01ed348d9">JAN36489.1</a></li>

<li><a href="#det_18d2bc9481e2fdf1113ab5b01ed348d9">JAN80084.1</a></li>

-->
(3 more)
</ul></td>

<td class="num">0.33857<!-- 0.01429--></td>
<td class="num">2.52</td>
<td class="num">2.52</td>

<td class="int">4</td>
<td><ul><li>
putative 1,4-alpha-glucan-branching enzyme [Daphnia magna]</li><li>1,4-alpha-glucan-branching enzyme [Daphnia magna]</li><li>1,4-Alpha-Glucan branching enzyme [Daphnia magna]</li><li>1,4-alpha-glucan-branching enzyme [Daphnia magna]</li><li>1,4-alpha-glucan-branching enzyme [Daphnia magna]</li><li>1,4-alpha-glucan-branching enzyme [Daphnia magna]</li><li>1,4-alpha-glucan-branching enzyme [Daphnia magna]
</li></ul></td>
</tr>


<tr class="even"> 

<td>
<a href="#det_9d9c190121742258949fdede327158e6">61</a>
</td>
<td>
<a name="sum_9d9c190121742258949fdede327158e6" />
<ul>

<li>
KZS14779.1

</li>

<li>
JAN68075.1

</li>

<li>
JAN62612.1

</li>

<li>
JAN32222.1

</li>

<li>
JAN61613.1

</li>

<li>
JAN48561.1

</li>

<li>
JAN34182.1

</li>

<!--

<li><a href="#det_9d9c190121742258949fdede327158e6">KZS14779.1</a></li>

<li><a href="#det_9d9c190121742258949fdede327158e6">JAN68075.1</a></li>

<li><a href="#det_9d9c190121742258949fdede327158e6">JAN62612.1</a></li>

<li><a href="#det_9d9c190121742258949fdede327158e6">JAN32222.1</a></li>

<li><a href="#det_9d9c190121742258949fdede327158e6">JAN61613.1</a></li>

<li><a href="#det_9d9c190121742258949fdede327158e6">JAN48561.1</a></li>

<li><a href="#det_9d9c190121742258949fdede327158e6">JAN34182.1</a></li>

-->
(1 more)
</ul></td>

<td class="num">0.33857<!-- 0.01514--></td>
<td class="num">1.17</td>
<td class="num">1.17</td>

<td class="int">45</td>
<td><ul><li>
Calreticulin [Daphnia magna]</li><li>Calreticulin [Daphnia magna]</li><li>Calreticulin [Daphnia magna]</li><li>Calreticulin [Daphnia magna]</li><li>Calreticulin [Daphnia magna]</li><li>Calreticulin [Daphnia magna]</li><li>Calreticulin, partial [Daphnia magna]
</li></ul></td>
</tr>


<tr class="odd"> 

<td>
<a href="#det_52763615fae08e9772b3b0d401c20370">62</a>
</td>
<td>
<a name="sum_52763615fae08e9772b3b0d401c20370" />
<ul>

<li>
JAN88900.1

</li>

<li>
JAN85876.1

</li>

<li>
KZS14249.1

</li>

<li>
JAN58070.1

</li>

<li>
JAN47441.1

</li>

<li>
JAN51489.1

</li>

<li>
JAN44081.1

</li>

<!--

<li><a href="#det_52763615fae08e9772b3b0d401c20370">JAN88900.1</a></li>

<li><a href="#det_52763615fae08e9772b3b0d401c20370">JAN85876.1</a></li>

<li><a href="#det_52763615fae08e9772b3b0d401c20370">KZS14249.1</a></li>

<li><a href="#det_52763615fae08e9772b3b0d401c20370">JAN58070.1</a></li>

<li><a href="#det_52763615fae08e9772b3b0d401c20370">JAN47441.1</a></li>

<li><a href="#det_52763615fae08e9772b3b0d401c20370">JAN51489.1</a></li>

<li><a href="#det_52763615fae08e9772b3b0d401c20370">JAN44081.1</a></li>

-->
(3 more)
</ul></td>

<td class="num">0.36935<!-- 0.01714--></td>
<td class="num">0.92</td>
<td class="num">1.08</td>

<td class="int">72</td>
<td><ul><li>
Glycogen phosphorylase, liver form-like protein [Daphnia magna]</li><li>Glycogen phosphorylase, liver form [Daphnia magna]</li><li>Glycogen phosphorylase, liver form [Daphnia magna]</li><li>putative Glycogen phosphorylase, liver form [Daphnia magna]</li><li>putative Glycogen phosphorylase, liver form [Daphnia magna]</li><li>putative Glycogen phosphorylase, liver form [Daphnia magna]</li><li>Glycogen phosphorylase, liver form [Daphnia magna]
</li></ul></td>
</tr>


<tr class="even"> 

<td>
<a href="#det_8a123b38abee290f7ef6bcd96a20fd76">63</a>
</td>
<td>
<a name="sum_8a123b38abee290f7ef6bcd96a20fd76" />
<ul>

<li>
JAN35331.1

</li>

<li>
JAN83825.1

</li>

<li>
KZS07041.1

</li>

<!--

<li><a href="#det_8a123b38abee290f7ef6bcd96a20fd76">JAN35331.1</a></li>

<li><a href="#det_8a123b38abee290f7ef6bcd96a20fd76">JAN83825.1</a></li>

<li><a href="#det_8a123b38abee290f7ef6bcd96a20fd76">KZS07041.1</a></li>

-->

</ul></td>

<td class="num">0.37485<!-- 0.01771--></td>
<td class="num">0.80</td>
<td class="num">1.26</td>

<td class="int">3</td>
<td><ul><li>
Leucine-rich repeat-containing protein [Daphnia magna]</li><li>Leucine-rich repeat-containing protein [Daphnia magna]</li><li>Uncharacterized protein APZ42_029565 [Daphnia magna]
</li></ul></td>
</tr>


<tr class="odd"> 

<td>
<a href="#det_1ef390e69709e72a5b3614c71d61ebf5">64</a>
</td>
<td>
<a name="sum_1ef390e69709e72a5b3614c71d61ebf5" />
<ul>

<li>
KZS17652.1

</li>

<li>
JAN65256.1

</li>

<li>
JAN86276.1

</li>

<li>
JAN64253.1

</li>

<li>
JAN60852.1

</li>

<li>
JAN62004.1

</li>

<li>
JAN62118.1

</li>

<!--

<li><a href="#det_1ef390e69709e72a5b3614c71d61ebf5">KZS17652.1</a></li>

<li><a href="#det_1ef390e69709e72a5b3614c71d61ebf5">JAN65256.1</a></li>

<li><a href="#det_1ef390e69709e72a5b3614c71d61ebf5">JAN86276.1</a></li>

<li><a href="#det_1ef390e69709e72a5b3614c71d61ebf5">JAN64253.1</a></li>

<li><a href="#det_1ef390e69709e72a5b3614c71d61ebf5">JAN60852.1</a></li>

<li><a href="#det_1ef390e69709e72a5b3614c71d61ebf5">JAN62004.1</a></li>

<li><a href="#det_1ef390e69709e72a5b3614c71d61ebf5">JAN62118.1</a></li>

-->
(13 more)
</ul></td>

<td class="num">0.37568<!-- 0.01807--></td>
<td class="num">1.28</td>
<td class="num">1.28</td>

<td class="int">27</td>
<td><ul><li>
ADP/ATP translocase 3 [Daphnia magna]</li><li>ADP/ATP translocase [Daphnia magna]</li><li>ADP/ATP translocase [Daphnia magna]</li><li>ADP/ATP translocase, partial [Daphnia magna]</li><li>putative ADP/ATP translocase [Daphnia magna]</li><li>hypothetical protein, partial [Daphnia magna]</li><li>putative ADP/ATP translocase, partial [Daphnia magna]
</li></ul></td>
</tr>


<tr class="even"> 

<td>
<a href="#det_c80f438f2dd3592fb3a8d378064e42d7">65</a>
</td>
<td>
<a name="sum_c80f438f2dd3592fb3a8d378064e42d7" />
<ul>

<li>
KZS15904.1

</li>

<li>
KZR99172.1

</li>

<li>
JAN30632.1

</li>

<li>
JAN47020.1

</li>

<li>
JAN48768.1

</li>

<li>
JAN75649.1

</li>

<li>
JAN30631.1

</li>

<!--

<li><a href="#det_c80f438f2dd3592fb3a8d378064e42d7">KZS15904.1</a></li>

<li><a href="#det_c80f438f2dd3592fb3a8d378064e42d7">KZR99172.1</a></li>

<li><a href="#det_c80f438f2dd3592fb3a8d378064e42d7">JAN30632.1</a></li>

<li><a href="#det_c80f438f2dd3592fb3a8d378064e42d7">JAN47020.1</a></li>

<li><a href="#det_c80f438f2dd3592fb3a8d378064e42d7">JAN48768.1</a></li>

<li><a href="#det_c80f438f2dd3592fb3a8d378064e42d7">JAN75649.1</a></li>

<li><a href="#det_c80f438f2dd3592fb3a8d378064e42d7">JAN30631.1</a></li>

-->
(3 more)
</ul></td>

<td class="num">0.37587<!-- 0.01871--></td>
<td class="num">0.72</td>
<td class="num">1.39</td>

<td class="int">12</td>
<td><ul><li>
T-complex protein 1 subunit delta [Daphnia magna]</li><li>T-complex protein 1 subunit delta, partial [Daphnia magna]</li><li>T-complex protein 1 subunit delta [Daphnia magna]</li><li>T-complex protein 1 subunit delta [Daphnia magna]</li><li>T-complex protein 1 subunit delta [Daphnia magna]</li><li>T-complex protein 1 subunit delta [Daphnia magna]</li><li>T-complex protein 1 subunit delta [Daphnia magna]
</li></ul></td>
</tr>


<tr class="odd"> 

<td>
<a href="#det_3fc42472f6402056f492942553fd5697">66</a>
</td>
<td>
<a name="sum_3fc42472f6402056f492942553fd5697" />
<ul>

<li>
JAN67132.1

</li>

<!--

<li><a href="#det_3fc42472f6402056f492942553fd5697">JAN67132.1</a></li>

-->

</ul></td>

<td class="num">0.37943<!-- 0.01857--></td>
<td class="num">0.53</td>
<td class="num">1.87</td>

<td class="int">5</td>
<td><ul><li>
Actin, alpha skeletal muscle [Daphnia magna]
</li></ul></td>
</tr>


<tr class="even"> 

<td>
<a href="#det_3c2da2d9d197f0078d63b881f2f09aab">67</a>
</td>
<td>
<a name="sum_3c2da2d9d197f0078d63b881f2f09aab" />
<ul>

<li>
KZR96813.1

</li>

<li>
JAN41442.1

</li>

<li>
JAN41443.1

</li>

<!--

<li><a href="#det_3c2da2d9d197f0078d63b881f2f09aab">KZR96813.1</a></li>

<li><a href="#det_3c2da2d9d197f0078d63b881f2f09aab">JAN41442.1</a></li>

<li><a href="#det_3c2da2d9d197f0078d63b881f2f09aab">JAN41443.1</a></li>

-->

</ul></td>

<td class="num">0.39218<!-- 0.01986--></td>
<td class="num">0.49</td>
<td class="num">2.05</td>

<td class="int">2</td>
<td><ul><li>
Vitellogenin fused with superoxide dismutase, partial [Daphnia magna]</li><li>Copper-zinc cu-zn superoxide dismutase-like protein, partial [Daphnia magna]</li><li>Copper-zinc cu-zn superoxide dismutase-like protein, partial [Daphnia magna]
</li></ul></td>
</tr>


<tr class="odd"> 

<td>
<a href="#det_9de6a6e5deb59cd053e63af87edca348">68</a>
</td>
<td>
<a name="sum_9de6a6e5deb59cd053e63af87edca348" />
<ul>

<li>
KZS07823.1

</li>

<li>
JAN67069.1

</li>

<li>
JAN60055.1

</li>

<li>
JAN57580.1

</li>

<li>
JAN62712.1

</li>

<li>
JAN57581.1

</li>

<li>
JAN61508.1

</li>

<!--

<li><a href="#det_9de6a6e5deb59cd053e63af87edca348">KZS07823.1</a></li>

<li><a href="#det_9de6a6e5deb59cd053e63af87edca348">JAN67069.1</a></li>

<li><a href="#det_9de6a6e5deb59cd053e63af87edca348">JAN60055.1</a></li>

<li><a href="#det_9de6a6e5deb59cd053e63af87edca348">JAN57580.1</a></li>

<li><a href="#det_9de6a6e5deb59cd053e63af87edca348">JAN62712.1</a></li>

<li><a href="#det_9de6a6e5deb59cd053e63af87edca348">JAN57581.1</a></li>

<li><a href="#det_9de6a6e5deb59cd053e63af87edca348">JAN61508.1</a></li>

-->
(3 more)
</ul></td>

<td class="num">0.39255<!-- 0.02286--></td>
<td class="num">1.26</td>
<td class="num">1.26</td>

<td class="int">12</td>
<td><ul><li>
Cht8 [Daphnia magna]</li><li>Brain chitinase and chia [Daphnia magna]</li><li>Brain chitinase and chia [Daphnia magna]</li><li>Brain chitinase and chia [Daphnia magna]</li><li>Brain chitinase and chia [Daphnia magna]</li><li>Brain chitinase and chia [Daphnia magna]</li><li>Brain chitinase and chia [Daphnia magna]
</li></ul></td>
</tr>


<tr class="even"> 

<td>
<a href="#det_9eda16476613327fc6687b3332ea6715">69</a>
</td>
<td>
<a name="sum_9eda16476613327fc6687b3332ea6715" />
<ul>

<li>
KZS21957.1

</li>

<li>
JAN72119.1

</li>

<li>
JAN30644.1

</li>

<li>
JAN32193.1

</li>

<!--

<li><a href="#det_9eda16476613327fc6687b3332ea6715">KZS21957.1</a></li>

<li><a href="#det_9eda16476613327fc6687b3332ea6715">JAN72119.1</a></li>

<li><a href="#det_9eda16476613327fc6687b3332ea6715">JAN30644.1</a></li>

<li><a href="#det_9eda16476613327fc6687b3332ea6715">JAN32193.1</a></li>

-->

</ul></td>

<td class="num">0.39583<!-- 0.02271--></td>
<td class="num">0.20</td>
<td class="num">5.09</td>

<td class="int">2</td>
<td><ul><li>
Uncharacterized protein APZ42_011066 [Daphnia magna]</li><li>Chorion peroxidase precursor [Daphnia magna]</li><li>Chorion peroxidase precursor [Daphnia magna]</li><li>Chorion peroxidase precursor [Daphnia magna]
</li></ul></td>
</tr>


<tr class="odd"> 

<td>
<a href="#det_8fe73596f02dc4fc6468dda257c9610b">70</a>
</td>
<td>
<a name="sum_8fe73596f02dc4fc6468dda257c9610b" />
<ul>

<li>
JAN36009.1

</li>

<li>
JAN36008.1

</li>

<!--

<li><a href="#det_8fe73596f02dc4fc6468dda257c9610b">JAN36009.1</a></li>

<li><a href="#det_8fe73596f02dc4fc6468dda257c9610b">JAN36008.1</a></li>

-->

</ul></td>

<td class="num">0.39756<!-- 0.02214--></td>
<td class="num">1.50</td>
<td class="num">1.50</td>

<td class="int">3</td>
<td><ul><li>
Thiosulfate sulfurtransferase/rhodanese domain-containing protein 1 [Daphnia magna]</li><li>Thiosulfate sulfurtransferase/rhodanese domain-containing protein 1 [Daphnia magna]
</li></ul></td>
</tr>


<tr class="even"> 

<td>
<a href="#det_196f5a86ba8887987aab5f80f06df1c0">71</a>
</td>
<td>
<a name="sum_196f5a86ba8887987aab5f80f06df1c0" />
<ul>

<li>
KZS10155.1

</li>

<li>
JAN85127.1

</li>

<li>
JAN56885.1

</li>

<li>
JAN56886.1

</li>

<!--

<li><a href="#det_196f5a86ba8887987aab5f80f06df1c0">KZS10155.1</a></li>

<li><a href="#det_196f5a86ba8887987aab5f80f06df1c0">JAN85127.1</a></li>

<li><a href="#det_196f5a86ba8887987aab5f80f06df1c0">JAN56885.1</a></li>

<li><a href="#det_196f5a86ba8887987aab5f80f06df1c0">JAN56886.1</a></li>

-->

</ul></td>

<td class="num">0.39921<!-- 0.02257--></td>
<td class="num">0.73</td>
<td class="num">1.37</td>

<td class="int">17</td>
<td><ul><li>
Pyruvate carboxylase [Daphnia magna]</li><li>Pyruvate carboxylase, mitochondrial [Daphnia magna]</li><li>putative Pyruvate carboxylase, mitochondrial [Daphnia magna]</li><li>Pyruvate carboxylase, mitochondrial [Daphnia magna]
</li></ul></td>
</tr>


<tr class="odd"> 

<td>
<a href="#det_36896982513e1fc5e35a9fbcd1512e61">72</a>
</td>
<td>
<a name="sum_36896982513e1fc5e35a9fbcd1512e61" />
<ul>

<li>
KZS13652.1

</li>

<li>
JAN57138.1

</li>

<li>
JAN53872.1

</li>

<li>
JAN36780.1

</li>

<li>
JAN32496.1

</li>

<li>
JAN89813.1

</li>

<!--

<li><a href="#det_36896982513e1fc5e35a9fbcd1512e61">KZS13652.1</a></li>

<li><a href="#det_36896982513e1fc5e35a9fbcd1512e61">JAN57138.1</a></li>

<li><a href="#det_36896982513e1fc5e35a9fbcd1512e61">JAN53872.1</a></li>

<li><a href="#det_36896982513e1fc5e35a9fbcd1512e61">JAN36780.1</a></li>

<li><a href="#det_36896982513e1fc5e35a9fbcd1512e61">JAN32496.1</a></li>

<li><a href="#det_36896982513e1fc5e35a9fbcd1512e61">JAN89813.1</a></li>

-->

</ul></td>

<td class="num">0.40108<!-- 0.02200--></td>
<td class="num">1.26</td>
<td class="num">1.26</td>

<td class="int">15</td>
<td><ul><li>
Alpha-amylase [Daphnia magna]</li><li>Alpha-amylase [Daphnia magna]</li><li>Alpha-amylase-like protein [Daphnia magna]</li><li>Alpha-amylase-like protein, partial [Daphnia magna]</li><li>Alpha-amylase [Daphnia magna]</li><li>Alpha-amylase [Daphnia magna]
</li></ul></td>
</tr>


<tr class="even"> 

<td>
<a href="#det_a0d35104d3438675e4c6fb938e48b4f0">73</a>
</td>
<td>
<a name="sum_a0d35104d3438675e4c6fb938e48b4f0" />
<ul>

<li>
ACY44237.1

</li>

<li>
JAN86030.1

</li>

<li>
JAN41349.1

</li>

<li>
KZS05452.1

</li>

<li>
JAN41348.1

</li>

<li>
JAN91384.1

</li>

<li>
ACY44201.1

</li>

<!--

<li><a href="#det_a0d35104d3438675e4c6fb938e48b4f0">ACY44237.1</a></li>

<li><a href="#det_a0d35104d3438675e4c6fb938e48b4f0">JAN86030.1</a></li>

<li><a href="#det_a0d35104d3438675e4c6fb938e48b4f0">JAN41349.1</a></li>

<li><a href="#det_a0d35104d3438675e4c6fb938e48b4f0">KZS05452.1</a></li>

<li><a href="#det_a0d35104d3438675e4c6fb938e48b4f0">JAN41348.1</a></li>

<li><a href="#det_a0d35104d3438675e4c6fb938e48b4f0">JAN91384.1</a></li>

<li><a href="#det_a0d35104d3438675e4c6fb938e48b4f0">ACY44201.1</a></li>

-->
(2 more)
</ul></td>

<td class="num">0.40137<!-- 0.02100--></td>
<td class="num">1.16</td>
<td class="num">1.16</td>

<td class="int">79</td>
<td><ul><li>
alpha-spectrin, partial [Daphnia magna]</li><li>Spectrin alpha chain, non-erythrocytic [Daphnia magna]</li><li>Spectrin alpha chain, non-erythrocytic [Daphnia magna]</li><li>Spectrin alpha chain [Daphnia magna]</li><li>Spectrin alpha chain, non-erythrocytic [Daphnia magna]</li><li>hypothetical protein, partial [Daphnia magna]</li><li>alpha-spectrin, partial [Daphnia magna]
</li></ul></td>
</tr>


<tr class="odd"> 

<td>
<a href="#det_c9a65bce764499215d752edc98c3e7f6">74</a>
</td>
<td>
<a name="sum_c9a65bce764499215d752edc98c3e7f6" />
<ul>

<li>
JAN33912.1

</li>

<li>
JAN70406.1

</li>

<li>
KZS11844.1

</li>

<li>
JAN47000.1

</li>

<!--

<li><a href="#det_c9a65bce764499215d752edc98c3e7f6">JAN33912.1</a></li>

<li><a href="#det_c9a65bce764499215d752edc98c3e7f6">JAN70406.1</a></li>

<li><a href="#det_c9a65bce764499215d752edc98c3e7f6">KZS11844.1</a></li>

<li><a href="#det_c9a65bce764499215d752edc98c3e7f6">JAN47000.1</a></li>

-->

</ul></td>

<td class="num">0.40306<!-- 0.02143--></td>
<td class="num">2.85</td>
<td class="num">2.85</td>

<td class="int">4</td>
<td><ul><li>
putative Nascent polypeptide-associated complex subunit alpha, muscle-specific form, partial [Daphnia magna]</li><li>Nascent polypeptide-associated complex subunit alpha, muscle-specific form [Daphnia magna]</li><li>Nascent Polypeptide-associated complex subunit alpha [Daphnia magna]</li><li>putative Nascent polypeptide-associated complex subunit alpha, muscle-specific form [Daphnia magna]
</li></ul></td>
</tr>


<tr class="even"> 

<td>
<a href="#det_8aa4f2aa12c5d5bfe1c9250d09723ff5">75</a>
</td>
<td>
<a name="sum_8aa4f2aa12c5d5bfe1c9250d09723ff5" />
<ul>

<li>
JAN64262.1

</li>

<li>
KZS15684.1

</li>

<li>
JAN61098.1

</li>

<li>
JAN57157.1

</li>

<li>
JAN64251.1

</li>

<li>
JAN72486.1

</li>

<li>
JAN74887.1

</li>

<!--

<li><a href="#det_8aa4f2aa12c5d5bfe1c9250d09723ff5">JAN64262.1</a></li>

<li><a href="#det_8aa4f2aa12c5d5bfe1c9250d09723ff5">KZS15684.1</a></li>

<li><a href="#det_8aa4f2aa12c5d5bfe1c9250d09723ff5">JAN61098.1</a></li>

<li><a href="#det_8aa4f2aa12c5d5bfe1c9250d09723ff5">JAN57157.1</a></li>

<li><a href="#det_8aa4f2aa12c5d5bfe1c9250d09723ff5">JAN64251.1</a></li>

<li><a href="#det_8aa4f2aa12c5d5bfe1c9250d09723ff5">JAN72486.1</a></li>

<li><a href="#det_8aa4f2aa12c5d5bfe1c9250d09723ff5">JAN74887.1</a></li>

-->
(2 more)
</ul></td>

<td class="num">0.40470<!-- 0.02186--></td>
<td class="num">1.60</td>
<td class="num">1.60</td>

<td class="int">4</td>
<td><ul><li>
Trypsin serine protease [Daphnia magna]</li><li>Trypsin [Daphnia magna]</li><li>Trypsin serine protease [Daphnia magna]</li><li>Trypsin serine protease [Daphnia magna]</li><li>putative Trypsin serine protease [Daphnia magna]</li><li>Trypsin serine protease-like protein [Daphnia magna]</li><li>putative Trypsin serine protease [Daphnia magna]
</li></ul></td>
</tr>


<tr class="odd"> 

<td>
<a href="#det_21286986f7213144572bd9f5ebb148f6">76</a>
</td>
<td>
<a name="sum_21286986f7213144572bd9f5ebb148f6" />
<ul>

<li>
JAN55306.1

</li>

<li>
JAN83159.1

</li>

<li>
JAN52504.1

</li>

<li>
JAN33713.1

</li>

<li>
KZS18094.1

</li>

<li>
JAN57571.1

</li>

<!--

<li><a href="#det_21286986f7213144572bd9f5ebb148f6">JAN55306.1</a></li>

<li><a href="#det_21286986f7213144572bd9f5ebb148f6">JAN83159.1</a></li>

<li><a href="#det_21286986f7213144572bd9f5ebb148f6">JAN52504.1</a></li>

<li><a href="#det_21286986f7213144572bd9f5ebb148f6">JAN33713.1</a></li>

<li><a href="#det_21286986f7213144572bd9f5ebb148f6">KZS18094.1</a></li>

<li><a href="#det_21286986f7213144572bd9f5ebb148f6">JAN57571.1</a></li>

-->

</ul></td>

<td class="num">0.40518<!-- 0.02086--></td>
<td class="num">3.55</td>
<td class="num">3.55</td>

<td class="int">3</td>
<td><ul><li>
Minor histocompatibility antigen H13 [Daphnia magna]</li><li>Minor histocompatibility antigen H13 [Daphnia magna]</li><li>putative Minor histocompatibility antigen H13, partial [Daphnia magna]</li><li>Minor histocompatibility antigen H13, partial [Daphnia magna]</li><li>Minor histocompatibility antigen H13 [Daphnia magna]</li><li>Minor histocompatibility antigen H13 [Daphnia magna]
</li></ul></td>
</tr>


<tr class="even"> 

<td>
<a href="#det_5174bfd3294cc83ca268eca124e5c72e">77</a>
</td>
<td>
<a name="sum_5174bfd3294cc83ca268eca124e5c72e" />
<ul>

<li>
JAN83091.1

</li>

<li>
JAN57493.1

</li>

<li>
JAN45777.1

</li>

<li>
KZS13121.1

</li>

<li>
JAN56975.1

</li>

<li>
JAN53934.1

</li>

<li>
JAN49273.1

</li>

<!--

<li><a href="#det_5174bfd3294cc83ca268eca124e5c72e">JAN83091.1</a></li>

<li><a href="#det_5174bfd3294cc83ca268eca124e5c72e">JAN57493.1</a></li>

<li><a href="#det_5174bfd3294cc83ca268eca124e5c72e">JAN45777.1</a></li>

<li><a href="#det_5174bfd3294cc83ca268eca124e5c72e">KZS13121.1</a></li>

<li><a href="#det_5174bfd3294cc83ca268eca124e5c72e">JAN56975.1</a></li>

<li><a href="#det_5174bfd3294cc83ca268eca124e5c72e">JAN53934.1</a></li>

<li><a href="#det_5174bfd3294cc83ca268eca124e5c72e">JAN49273.1</a></li>

-->
(2 more)
</ul></td>

<td class="num">0.41122<!-- 0.02429--></td>
<td class="num">0.79</td>
<td class="num">1.27</td>

<td class="int">31</td>
<td><ul><li>
putative Aconitate hydratase, mitochondrial [Daphnia magna]</li><li>putative Aconitate hydratase, mitochondrial [Daphnia magna]</li><li>putative Aconitate hydratase, mitochondrial [Daphnia magna]</li><li>Aconitate hydratase, mitochondrial [Daphnia magna]</li><li>hypothetical protein [Daphnia magna]</li><li>hypothetical protein [Daphnia magna]</li><li>putative Aconitate hydratase, mitochondrial [Daphnia magna]
</li></ul></td>
</tr>


<tr class="odd"> 

<td>
<a href="#det_b6bcfa712624121332b9d6f9b7492efa">78</a>
</td>
<td>
<a name="sum_b6bcfa712624121332b9d6f9b7492efa" />
<ul>

<li>
JAN33507.1

</li>

<li>
JAN48400.1

</li>

<li>
JAN48399.1

</li>

<li>
JAN80620.1

</li>

<li>
JAN63316.1

</li>

<li>
JAN64897.1

</li>

<li>
KZS16268.1

</li>

<!--

<li><a href="#det_b6bcfa712624121332b9d6f9b7492efa">JAN33507.1</a></li>

<li><a href="#det_b6bcfa712624121332b9d6f9b7492efa">JAN48400.1</a></li>

<li><a href="#det_b6bcfa712624121332b9d6f9b7492efa">JAN48399.1</a></li>

<li><a href="#det_b6bcfa712624121332b9d6f9b7492efa">JAN80620.1</a></li>

<li><a href="#det_b6bcfa712624121332b9d6f9b7492efa">JAN63316.1</a></li>

<li><a href="#det_b6bcfa712624121332b9d6f9b7492efa">JAN64897.1</a></li>

<li><a href="#det_b6bcfa712624121332b9d6f9b7492efa">KZS16268.1</a></li>

-->

</ul></td>

<td class="num">0.41381<!-- 0.02514--></td>
<td class="num">1.58</td>
<td class="num">1.58</td>

<td class="int">6</td>
<td><ul><li>
Steroid dehydrogenase [Daphnia magna]</li><li>Steroid dehydrogenase [Daphnia magna]</li><li>Steroid dehydrogenase [Daphnia magna]</li><li>Steroid dehydrogenase [Daphnia magna]</li><li>Steroid dehydrogenase [Daphnia magna]</li><li>Steroid dehydrogenase [Daphnia magna]</li><li>Very-long-chain 3-oxoacyl-CoA reductase [Daphnia magna]
</li></ul></td>
</tr>


<tr class="even"> 

<td>
<a href="#det_ebc225b9b6ccb92e05bfbeb8a365cf5e">79</a>
</td>
<td>
<a name="sum_ebc225b9b6ccb92e05bfbeb8a365cf5e" />
<ul>

<li>
JAN32374.1

</li>

<li>
KZS13671.1

</li>

<!--

<li><a href="#det_ebc225b9b6ccb92e05bfbeb8a365cf5e">JAN32374.1</a></li>

<li><a href="#det_ebc225b9b6ccb92e05bfbeb8a365cf5e">KZS13671.1</a></li>

-->

</ul></td>

<td class="num">0.41381<!-- 0.02514--></td>
<td class="num">0.66</td>
<td class="num">1.51</td>

<td class="int">6</td>
<td><ul><li>
hypothetical protein [Daphnia magna]</li><li>putative Muscle LIM protein Mlp84B [Daphnia magna]
</li></ul></td>
</tr>


<tr class="odd"> 

<td>
<a href="#det_568d657c574decac5ce565e01211c194">80</a>
</td>
<td>
<a name="sum_568d657c574decac5ce565e01211c194" />
<ul>

<li>
KZS01596.1

</li>

<li>
KZR97858.1

</li>

<li>
JAN92608.1

</li>

<li>
JAN44592.1

</li>

<li>
JAN81785.1

</li>

<li>
JAN42722.1

</li>

<li>
JAN31985.1

</li>

<!--

<li><a href="#det_568d657c574decac5ce565e01211c194">KZS01596.1</a></li>

<li><a href="#det_568d657c574decac5ce565e01211c194">KZR97858.1</a></li>

<li><a href="#det_568d657c574decac5ce565e01211c194">JAN92608.1</a></li>

<li><a href="#det_568d657c574decac5ce565e01211c194">JAN44592.1</a></li>

<li><a href="#det_568d657c574decac5ce565e01211c194">JAN81785.1</a></li>

<li><a href="#det_568d657c574decac5ce565e01211c194">JAN42722.1</a></li>

<li><a href="#det_568d657c574decac5ce565e01211c194">JAN31985.1</a></li>

-->
(1 more)
</ul></td>

<td class="num">0.41406<!-- 0.02586--></td>
<td class="num">1.12</td>
<td class="num">1.12</td>

<td class="int">20</td>
<td><ul><li>
Moesin/ezrin/radixin 1, partial [Daphnia magna]</li><li>Moesin/ezrin/radixin 1, partial [Daphnia magna]</li><li>Ezrin-moesin-radixin [Daphnia magna]</li><li>Ezrin-moesin-radixin [Daphnia magna]</li><li>Ezrin-moesin-radixin [Daphnia magna]</li><li>Ezrin-moesin-radixin [Daphnia magna]</li><li>putative Ezrin-moesin-radixin, partial [Daphnia magna]
</li></ul></td>
</tr>


<tr class="even"> 

<td>
<a href="#det_c9e42007702e9a232a646137de02c677">81</a>
</td>
<td>
<a name="sum_c9e42007702e9a232a646137de02c677" />
<ul>

<li>
KZS20566.1

</li>

<li>
JAN57262.1

</li>

<li>
JAN71946.1

</li>

<!--

<li><a href="#det_c9e42007702e9a232a646137de02c677">KZS20566.1</a></li>

<li><a href="#det_c9e42007702e9a232a646137de02c677">JAN57262.1</a></li>

<li><a href="#det_c9e42007702e9a232a646137de02c677">JAN71946.1</a></li>

-->

</ul></td>

<td class="num">0.41510<!-- 0.02557--></td>
<td class="num">0.73</td>
<td class="num">1.36</td>

<td class="int">6</td>
<td><ul><li>
Peptidyl-prolyl cis-trans isomerase [Daphnia magna]</li><li>Peptidyl-prolyl cis-trans isomerase FKBP1B [Daphnia magna]</li><li>Peptidyl-prolyl cis-trans isomerase FKBP1B [Daphnia magna]
</li></ul></td>
</tr>


<tr class="odd"> 

<td>
<a href="#det_d30895659658e497bafec69fe6ced4d3">82</a>
</td>
<td>
<a name="sum_d30895659658e497bafec69fe6ced4d3" />
<ul>

<li>
KZS07978.1

</li>

<li>
JAN83250.1

</li>

<!--

<li><a href="#det_d30895659658e497bafec69fe6ced4d3">KZS07978.1</a></li>

<li><a href="#det_d30895659658e497bafec69fe6ced4d3">JAN83250.1</a></li>

-->

</ul></td>

<td class="num">0.41757<!-- 0.02643--></td>
<td class="num">1.05</td>
<td class="num">1.05</td>

<td class="int">2</td>
<td><ul><li>
putative Cell growth-regulating nucleolar protein [Daphnia magna]</li><li>hypothetical protein [Daphnia magna]
</li></ul></td>
</tr>


<tr class="even"> 

<td>
<a href="#det_672147272aa8a90ee85e1e0904f189c0">83</a>
</td>
<td>
<a name="sum_672147272aa8a90ee85e1e0904f189c0" />
<ul>

<li>
JAN36070.1

</li>

<li>
KZS21546.1

</li>

<!--

<li><a href="#det_672147272aa8a90ee85e1e0904f189c0">JAN36070.1</a></li>

<li><a href="#det_672147272aa8a90ee85e1e0904f189c0">KZS21546.1</a></li>

-->

</ul></td>

<td class="num">0.43680<!-- 0.02986--></td>
<td class="num">1.26</td>
<td class="num">1.26</td>

<td class="int">15</td>
<td><ul><li>
putative Annexin A4 [Daphnia magna]</li><li>Annexin [Daphnia magna]
</li></ul></td>
</tr>


<tr class="odd"> 

<td>
<a href="#det_8e507cac08497e3c18ba527939e2ae33">84</a>
</td>
<td>
<a name="sum_8e507cac08497e3c18ba527939e2ae33" />
<ul>

<li>
JAN75623.1

</li>

<li>
KZS04258.1

</li>

<!--

<li><a href="#det_8e507cac08497e3c18ba527939e2ae33">JAN75623.1</a></li>

<li><a href="#det_8e507cac08497e3c18ba527939e2ae33">KZS04258.1</a></li>

-->

</ul></td>

<td class="num">0.43841<!-- 0.02886--></td>
<td class="num">1.67</td>
<td class="num">1.67</td>

<td class="int">5</td>
<td><ul><li>
Lethal (2) 35Di [Daphnia magna]</li><li>Uncharacterized protein APZ42_032509 [Daphnia magna]
</li></ul></td>
</tr>


<tr class="even"> 

<td>
<a href="#det_325b4d1db92111acf29997f1250b7aee">85</a>
</td>
<td>
<a name="sum_325b4d1db92111acf29997f1250b7aee" />
<ul>

<li>
JAN56738.1

</li>

<li>
JAN36798.1

</li>

<li>
JAN36797.1

</li>

<li>
JAN56737.1

</li>

<li>
JAN70831.1

</li>

<li>
KZS07370.1

</li>

<!--

<li><a href="#det_325b4d1db92111acf29997f1250b7aee">JAN56738.1</a></li>

<li><a href="#det_325b4d1db92111acf29997f1250b7aee">JAN36798.1</a></li>

<li><a href="#det_325b4d1db92111acf29997f1250b7aee">JAN36797.1</a></li>

<li><a href="#det_325b4d1db92111acf29997f1250b7aee">JAN56737.1</a></li>

<li><a href="#det_325b4d1db92111acf29997f1250b7aee">JAN70831.1</a></li>

<li><a href="#det_325b4d1db92111acf29997f1250b7aee">KZS07370.1</a></li>

-->

</ul></td>

<td class="num">0.43841<!-- 0.02886--></td>
<td class="num">0.82</td>
<td class="num">1.22</td>

<td class="int">25</td>
<td><ul><li>
hypothetical protein [Daphnia magna]</li><li>Dodeca-satellite-binding-like protein [Daphnia magna]</li><li>Dodeca-satellite-binding-like protein [Daphnia magna]</li><li>hypothetical protein [Daphnia magna]</li><li>Dodeca-satellite-binding protein [Daphnia magna]</li><li>Dodeca-satellite-binding protein 1 [Daphnia magna]
</li></ul></td>
</tr>


<tr class="odd"> 

<td>
<a href="#det_d56b49ca764668abada6e81d18ad7e19">86</a>
</td>
<td>
<a name="sum_d56b49ca764668abada6e81d18ad7e19" />
<ul>

<li>
KZS19297.1

</li>

<li>
JAN67956.1

</li>

<!--

<li><a href="#det_d56b49ca764668abada6e81d18ad7e19">KZS19297.1</a></li>

<li><a href="#det_d56b49ca764668abada6e81d18ad7e19">JAN67956.1</a></li>

-->

</ul></td>

<td class="num">0.43841<!-- 0.02886--></td>
<td class="num">1.30</td>
<td class="num">1.30</td>

<td class="int">6</td>
<td><ul><li>
Cytochrome c oxidase subunit 6C [Daphnia magna]</li><li>Cytochrome c oxidase subunit 6C-1, partial [Daphnia magna]
</li></ul></td>
</tr>


<tr class="even"> 

<td>
<a href="#det_df408fa574ace7926801166db1f8b71a">87</a>
</td>
<td>
<a name="sum_df408fa574ace7926801166db1f8b71a" />
<ul>

<li>
JAN56850.1

</li>

<li>
JAN92428.1

</li>

<li>
JAN62751.1

</li>

<li>
EFX84739.1

</li>

<li>
JAN49197.1

</li>

<!--

<li><a href="#det_df408fa574ace7926801166db1f8b71a">JAN56850.1</a></li>

<li><a href="#det_df408fa574ace7926801166db1f8b71a">JAN92428.1</a></li>

<li><a href="#det_df408fa574ace7926801166db1f8b71a">JAN62751.1</a></li>

<li><a href="#det_df408fa574ace7926801166db1f8b71a">EFX84739.1</a></li>

<li><a href="#det_df408fa574ace7926801166db1f8b71a">JAN49197.1</a></li>

-->

</ul></td>

<td class="num">0.43929<!-- 0.02929--></td>
<td class="num">1.28</td>
<td class="num">1.28</td>

<td class="int">6</td>
<td><ul><li>
40S ribosomal protein S23, partial [Daphnia magna]</li><li>40S ribosomal protein S23, partial [Daphnia magna]</li><li>40S ribosomal protein S23 [Daphnia magna]</li><li>hypothetical protein DAPPUDRAFT_230600 [Daphnia pulex]</li><li>40S ribosomal protein S23 [Daphnia magna]
</li></ul></td>
</tr>


<tr class="odd"> 

<td>
<a href="#det_9bf2561afbde03c2960e59d1d800dcb9">88</a>
</td>
<td>
<a name="sum_9bf2561afbde03c2960e59d1d800dcb9" />
<ul>

<li>
JAN39424.1

</li>

<li>
JAN32487.1

</li>

<li>
JAN34427.1

</li>

<li>
KZS20754.1

</li>

<li>
JAN50522.1

</li>

<li>
JAN39425.1

</li>

<li>
JAN29378.1

</li>

<!--

<li><a href="#det_9bf2561afbde03c2960e59d1d800dcb9">JAN39424.1</a></li>

<li><a href="#det_9bf2561afbde03c2960e59d1d800dcb9">JAN32487.1</a></li>

<li><a href="#det_9bf2561afbde03c2960e59d1d800dcb9">JAN34427.1</a></li>

<li><a href="#det_9bf2561afbde03c2960e59d1d800dcb9">KZS20754.1</a></li>

<li><a href="#det_9bf2561afbde03c2960e59d1d800dcb9">JAN50522.1</a></li>

<li><a href="#det_9bf2561afbde03c2960e59d1d800dcb9">JAN39425.1</a></li>

<li><a href="#det_9bf2561afbde03c2960e59d1d800dcb9">JAN29378.1</a></li>

-->
(6 more)
</ul></td>

<td class="num">0.44014<!-- 0.02971--></td>
<td class="num">2.04</td>
<td class="num">2.04</td>

<td class="int">5</td>
<td><ul><li>
putative Carboxypeptidase d [Daphnia magna]</li><li>Carboxypeptidase d [Daphnia magna]</li><li>Carboxypeptidase d [Daphnia magna]</li><li>putative Carboxypeptidase X1 [Daphnia magna]</li><li>Carboxypeptidase d, partial [Daphnia magna]</li><li>Carboxypeptidase d [Daphnia magna]</li><li>Carboxypeptidase d [Daphnia magna]
</li></ul></td>
</tr>


<tr class="even"> 

<td>
<a href="#det_66ac80e7665cfe493ca7abee373f0e32">89</a>
</td>
<td>
<a name="sum_66ac80e7665cfe493ca7abee373f0e32" />
<ul>

<li>
KZS07578.1

</li>

<li>
JAN88270.1

</li>

<li>
JAN80283.1

</li>

<li>
JAN73068.1

</li>

<li>
JAN71381.1

</li>

<li>
JAN53728.1

</li>

<li>
JAN46880.1

</li>

<!--

<li><a href="#det_66ac80e7665cfe493ca7abee373f0e32">KZS07578.1</a></li>

<li><a href="#det_66ac80e7665cfe493ca7abee373f0e32">JAN88270.1</a></li>

<li><a href="#det_66ac80e7665cfe493ca7abee373f0e32">JAN80283.1</a></li>

<li><a href="#det_66ac80e7665cfe493ca7abee373f0e32">JAN73068.1</a></li>

<li><a href="#det_66ac80e7665cfe493ca7abee373f0e32">JAN71381.1</a></li>

<li><a href="#det_66ac80e7665cfe493ca7abee373f0e32">JAN53728.1</a></li>

<li><a href="#det_66ac80e7665cfe493ca7abee373f0e32">JAN46880.1</a></li>

-->
(1 more)
</ul></td>

<td class="num">0.46764<!-- 0.03433--></td>
<td class="num">1.47</td>
<td class="num">1.47</td>

<td class="int">16</td>
<td><ul><li>
putative Protein roadkill [Daphnia magna]</li><li>Chorion peroxidase precursor [Daphnia magna]</li><li>Chorion peroxidase precursor [Daphnia magna]</li><li>hypothetical protein [Daphnia magna]</li><li>Chorion peroxidase precursor [Daphnia magna]</li><li>Chorion peroxidase precursor, partial [Daphnia magna]</li><li>Chorion peroxidase precursor [Daphnia magna]
</li></ul></td>
</tr>


<tr class="odd"> 

<td>
<a href="#det_bfd6bf52707e8f1fa0452888cc4433b0">90</a>
</td>
<td>
<a name="sum_bfd6bf52707e8f1fa0452888cc4433b0" />
<ul>

<li>
JAN57690.1

</li>

<li>
JAN86017.1

</li>

<li>
KZS04508.1

</li>

<!--

<li><a href="#det_bfd6bf52707e8f1fa0452888cc4433b0">JAN57690.1</a></li>

<li><a href="#det_bfd6bf52707e8f1fa0452888cc4433b0">JAN86017.1</a></li>

<li><a href="#det_bfd6bf52707e8f1fa0452888cc4433b0">KZS04508.1</a></li>

-->

</ul></td>

<td class="num">0.46764<!-- 0.03433--></td>
<td class="num">2.00</td>
<td class="num">2.00</td>

<td class="int">2</td>
<td><ul><li>
putative Serine/threonine-protein phosphatase 2A 56 kDa regulatory subunit gamma, partial [Daphnia magna]</li><li>Serine/threonine-protein phosphatase 2A 56 kDa regulatory subunit gamma, partial [Daphnia magna]</li><li>Serine/threonine-protein phosphatase 2A 56 kDa regulatory subunit Delta [Daphnia magna]
</li></ul></td>
</tr>


<tr class="even"> 

<td>
<a href="#det_be9f646223ba3c23bf0ed14b7302b7e5">91</a>
</td>
<td>
<a name="sum_be9f646223ba3c23bf0ed14b7302b7e5" />
<ul>

<li>
JAN78824.1

</li>

<li>
KZS17008.1

</li>

<li>
AHJ61339.1

</li>

<!--

<li><a href="#det_be9f646223ba3c23bf0ed14b7302b7e5">JAN78824.1</a></li>

<li><a href="#det_be9f646223ba3c23bf0ed14b7302b7e5">KZS17008.1</a></li>

<li><a href="#det_be9f646223ba3c23bf0ed14b7302b7e5">AHJ61339.1</a></li>

-->

</ul></td>

<td class="num">0.47276<!-- 0.03271--></td>
<td class="num">1.67</td>
<td class="num">1.67</td>

<td class="int">5</td>
<td><ul><li>
Superoxide dismutase [Mn], mitochondrial-like protein [Daphnia magna]</li><li>Superoxide dismutase [Daphnia magna]</li><li>mitochondrial manganese superoxide dismutase [Daphnia magna]
</li></ul></td>
</tr>


<tr class="odd"> 

<td>
<a href="#det_b29eba1763fc5fe6f881dbefe2f31668">92</a>
</td>
<td>
<a name="sum_b29eba1763fc5fe6f881dbefe2f31668" />
<ul>

<li>
JAN60458.1

</li>

<li>
JAN60459.1

</li>

<li>
JAN36465.1

</li>

<li>
JAN29221.1

</li>

<li>
KZS18295.1

</li>

<li>
JAN71278.1

</li>

<li>
JAN53153.1

</li>

<!--

<li><a href="#det_b29eba1763fc5fe6f881dbefe2f31668">JAN60458.1</a></li>

<li><a href="#det_b29eba1763fc5fe6f881dbefe2f31668">JAN60459.1</a></li>

<li><a href="#det_b29eba1763fc5fe6f881dbefe2f31668">JAN36465.1</a></li>

<li><a href="#det_b29eba1763fc5fe6f881dbefe2f31668">JAN29221.1</a></li>

<li><a href="#det_b29eba1763fc5fe6f881dbefe2f31668">KZS18295.1</a></li>

<li><a href="#det_b29eba1763fc5fe6f881dbefe2f31668">JAN71278.1</a></li>

<li><a href="#det_b29eba1763fc5fe6f881dbefe2f31668">JAN53153.1</a></li>

-->
(8 more)
</ul></td>

<td class="num">0.47400<!-- 0.03400--></td>
<td class="num">0.84</td>
<td class="num">1.19</td>

<td class="int">8</td>
<td><ul><li>
Aldo-keto reductase family 1 member B15 [Daphnia magna]</li><li>Aldo-keto reductase family 1 member B15 [Daphnia magna]</li><li>putative Aldo-keto reductase family 1 member B15, partial [Daphnia magna]</li><li>Aldo-keto reductase family 1 member B15 [Daphnia magna]</li><li>1,5-anhydro-D-fructose reductase [Daphnia magna]</li><li>Aldo-keto reductase family 1 member B15, partial [Daphnia magna]</li><li>Aldo-keto reductase family 1 member B15 [Daphnia magna]
</li></ul></td>
</tr>


<tr class="even"> 

<td>
<a href="#det_46100cc7adaf5663bc928ec39f8c6a63">93</a>
</td>
<td>
<a name="sum_46100cc7adaf5663bc928ec39f8c6a63" />
<ul>

<li>
KZS01729.1

</li>

<li>
JAN85117.1

</li>

<li>
JAN42924.1

</li>

<li>
KZS01728.1

</li>

<li>
JAN53574.1

</li>

<!--

<li><a href="#det_46100cc7adaf5663bc928ec39f8c6a63">KZS01729.1</a></li>

<li><a href="#det_46100cc7adaf5663bc928ec39f8c6a63">JAN85117.1</a></li>

<li><a href="#det_46100cc7adaf5663bc928ec39f8c6a63">JAN42924.1</a></li>

<li><a href="#det_46100cc7adaf5663bc928ec39f8c6a63">KZS01728.1</a></li>

<li><a href="#det_46100cc7adaf5663bc928ec39f8c6a63">JAN53574.1</a></li>

-->

</ul></td>

<td class="num">0.47489<!-- 0.03567--></td>
<td class="num">1.32</td>
<td class="num">1.32</td>

<td class="int">7</td>
<td><ul><li>
Long-chain-fatty-acid--CoA ligase [Daphnia magna]</li><li>Long-chain-fatty-acid--CoA ligase [Daphnia magna]</li><li>Long-chain-fatty-acid--CoA ligase [Daphnia magna]</li><li>Long-chain-fatty-acid--CoA ligase, partial [Daphnia magna]</li><li>Long-chain-fatty-acid--CoA ligase-like protein [Daphnia magna]
</li></ul></td>
</tr>


<tr class="odd"> 

<td>
<a href="#det_1391a35bc6cc7f3f2df923edf44c7b2d">94</a>
</td>
<td>
<a name="sum_1391a35bc6cc7f3f2df923edf44c7b2d" />
<ul>

<li>
KZS07833.1

</li>

<li>
JAN84527.1

</li>

<!--

<li><a href="#det_1391a35bc6cc7f3f2df923edf44c7b2d">KZS07833.1</a></li>

<li><a href="#det_1391a35bc6cc7f3f2df923edf44c7b2d">JAN84527.1</a></li>

-->

</ul></td>

<td class="num">0.47580<!-- 0.03533--></td>
<td class="num">0.74</td>
<td class="num">1.36</td>

<td class="int">9</td>
<td><ul><li>
Carbonyl reductase [NADPH] 1 [Daphnia magna]</li><li>Carbonyl reductase (NADPH) [Daphnia magna]
</li></ul></td>
</tr>


<tr class="even"> 

<td>
<a href="#det_866aa93129ca24297c810f3d9e8c2848">95</a>
</td>
<td>
<a name="sum_866aa93129ca24297c810f3d9e8c2848" />
<ul>

<li>
JAN45375.1

</li>

<li>
JAN87017.1

</li>

<li>
KZS09559.1

</li>

<li>
JAN50535.1

</li>

<li>
JAN50534.1

</li>

<li>
JAN33530.1

</li>

<li>
JAN55777.1

</li>

<!--

<li><a href="#det_866aa93129ca24297c810f3d9e8c2848">JAN45375.1</a></li>

<li><a href="#det_866aa93129ca24297c810f3d9e8c2848">JAN87017.1</a></li>

<li><a href="#det_866aa93129ca24297c810f3d9e8c2848">KZS09559.1</a></li>

<li><a href="#det_866aa93129ca24297c810f3d9e8c2848">JAN50535.1</a></li>

<li><a href="#det_866aa93129ca24297c810f3d9e8c2848">JAN50534.1</a></li>

<li><a href="#det_866aa93129ca24297c810f3d9e8c2848">JAN33530.1</a></li>

<li><a href="#det_866aa93129ca24297c810f3d9e8c2848">JAN55777.1</a></li>

-->
(2 more)
</ul></td>

<td class="num">0.47590<!-- 0.03333--></td>
<td class="num">0.92</td>
<td class="num">1.08</td>

<td class="int">4</td>
<td><ul><li>
Methylmalonyl-CoA mutase, mitochondrial [Daphnia magna]</li><li>Methylmalonyl-CoA mutase, mitochondrial [Daphnia magna]</li><li>Methylmalonyl-CoA mutase, mitochondrial [Daphnia magna]</li><li>Methylmalonyl-CoA mutase, mitochondrial [Daphnia magna]</li><li>Methylmalonyl-CoA mutase, mitochondrial [Daphnia magna]</li><li>Methylmalonyl-CoA mutase, mitochondrial [Daphnia magna]</li><li>Methylmalonyl-CoA mutase, mitochondrial, partial [Daphnia magna]
</li></ul></td>
</tr>


<tr class="odd"> 

<td>
<a href="#det_0e371046e9defac4b2951e03ddc7c451">96</a>
</td>
<td>
<a name="sum_0e371046e9defac4b2951e03ddc7c451" />
<ul>

<li>
JAN48422.1

</li>

<li>
JAN48423.1

</li>

<li>
KZS06484.1

</li>

<li>
JAN62466.1

</li>

<li>
JAN72015.1

</li>

<!--

<li><a href="#det_0e371046e9defac4b2951e03ddc7c451">JAN48422.1</a></li>

<li><a href="#det_0e371046e9defac4b2951e03ddc7c451">JAN48423.1</a></li>

<li><a href="#det_0e371046e9defac4b2951e03ddc7c451">KZS06484.1</a></li>

<li><a href="#det_0e371046e9defac4b2951e03ddc7c451">JAN62466.1</a></li>

<li><a href="#det_0e371046e9defac4b2951e03ddc7c451">JAN72015.1</a></li>

-->

</ul></td>

<td class="num">0.47763<!-- 0.03386--></td>
<td class="num">1.33</td>
<td class="num">1.33</td>

<td class="int">14</td>
<td><ul><li>
putative Serine/threonine-protein phosphatase 2A 65 kDa regulatory subunit A beta [Daphnia magna]</li><li>Serine/threonine-protein phosphatase 2A 65 kDa regulatory subunit A beta, partial [Daphnia magna]</li><li>Serine/threonine-protein phosphatase 2A 65 kDa regulatory subunit A alpha [Daphnia magna]</li><li>Serine/threonine-protein phosphatase 2A 65 kDa regulatory subunit A beta [Daphnia magna]</li><li>Serine/threonine-protein phosphatase 2A 65 kDa regulatory subunit A beta [Daphnia magna]
</li></ul></td>
</tr>


<tr class="even"> 

<td>
<a href="#det_96d14e6eae85419c655f59d89ad3acac">97</a>
</td>
<td>
<a name="sum_96d14e6eae85419c655f59d89ad3acac" />
<ul>

<li>
KZS10869.1

</li>

<li>
JAN48770.1

</li>

<li>
JAN45569.1

</li>

<li>
JAN68777.1

</li>

<li>
JAN62264.1

</li>

<li>
JAN60573.1

</li>

<li>
JAN60572.1

</li>

<!--

<li><a href="#det_96d14e6eae85419c655f59d89ad3acac">KZS10869.1</a></li>

<li><a href="#det_96d14e6eae85419c655f59d89ad3acac">JAN48770.1</a></li>

<li><a href="#det_96d14e6eae85419c655f59d89ad3acac">JAN45569.1</a></li>

<li><a href="#det_96d14e6eae85419c655f59d89ad3acac">JAN68777.1</a></li>

<li><a href="#det_96d14e6eae85419c655f59d89ad3acac">JAN62264.1</a></li>

<li><a href="#det_96d14e6eae85419c655f59d89ad3acac">JAN60573.1</a></li>

<li><a href="#det_96d14e6eae85419c655f59d89ad3acac">JAN60572.1</a></li>

-->
(18 more)
</ul></td>

<td class="num">0.48844<!-- 0.03833--></td>
<td class="num">0.63</td>
<td class="num">1.59</td>

<td class="int">15</td>
<td><ul><li>
Uncharacterized protein APZ42_024491 [Daphnia magna]</li><li>Propionyl-CoA carboxylase beta chain, mitochondrial [Daphnia magna]</li><li>Propionyl-CoA carboxylase beta chain, mitochondrial [Daphnia magna]</li><li>Propionyl-CoA carboxylase beta chain, mitochondrial [Daphnia magna]</li><li>Propionyl-CoA carboxylase beta chain, mitochondrial [Daphnia magna]</li><li>Propionyl-CoA carboxylase beta chain, mitochondrial, partial [Daphnia magna]</li><li>Propionyl-CoA carboxylase beta chain, mitochondrial [Daphnia magna]
</li></ul></td>
</tr>


<tr class="odd"> 

<td>
<a href="#det_2962b5af6fc371dcea620a2e42079658">98</a>
</td>
<td>
<a name="sum_2962b5af6fc371dcea620a2e42079658" />
<ul>

<li>
JAN92372.1

</li>

<li>
JAN81169.1

</li>

<li>
JAN56700.1

</li>

<li>
EFX82013.1

</li>

<li>
JAN35406.1

</li>

<!--

<li><a href="#det_2962b5af6fc371dcea620a2e42079658">JAN92372.1</a></li>

<li><a href="#det_2962b5af6fc371dcea620a2e42079658">JAN81169.1</a></li>

<li><a href="#det_2962b5af6fc371dcea620a2e42079658">JAN56700.1</a></li>

<li><a href="#det_2962b5af6fc371dcea620a2e42079658">EFX82013.1</a></li>

<li><a href="#det_2962b5af6fc371dcea620a2e42079658">JAN35406.1</a></li>

-->

</ul></td>

<td class="num">0.48946<!-- 0.03800--></td>
<td class="num">1.43</td>
<td class="num">1.43</td>

<td class="int">10</td>
<td><ul><li>
40S ribosomal protein S15a [Daphnia magna]</li><li>40S ribosomal protein S15a [Daphnia magna]</li><li>putative 40S ribosomal protein S15a [Daphnia magna]</li><li>hypothetical protein DAPPUDRAFT_302797 [Daphnia pulex]</li><li>40S ribosomal protein S15a [Daphnia magna]
</li></ul></td>
</tr>


<tr class="even"> 

<td>
<a href="#det_0e33f0b3909835530891a32903694c81">99</a>
</td>
<td>
<a name="sum_0e33f0b3909835530891a32903694c81" />
<ul>

<li>
JAN56923.1

</li>

<li>
KZS09326.1

</li>

<li>
JAN70424.1

</li>

<!--

<li><a href="#det_0e33f0b3909835530891a32903694c81">JAN56923.1</a></li>

<li><a href="#det_0e33f0b3909835530891a32903694c81">KZS09326.1</a></li>

<li><a href="#det_0e33f0b3909835530891a32903694c81">JAN70424.1</a></li>

-->

</ul></td>

<td class="num">0.48946<!-- 0.03800--></td>
<td class="num">1.49</td>
<td class="num">1.49</td>

<td class="int">12</td>
<td><ul><li>
Neutral and basic amino acid transport rBAT-like protein, partial [Daphnia magna]</li><li>Maltase A6 [Daphnia magna]</li><li>Neutral and basic amino acid transport protein rBAT [Daphnia magna]
</li></ul></td>
</tr>


<tr class="odd"> 

<td>
<a href="#det_f3ab08b289c0a7f10218915f4d3c5d19">100</a>
</td>
<td>
<a name="sum_f3ab08b289c0a7f10218915f4d3c5d19" />
<ul>

<li>
KZS18577.1

</li>

<li>
JAN64042.1

</li>

<li>
JAN44499.1

</li>

<li>
JAN36704.1

</li>

<li>
JAN61943.1

</li>

<!--

<li><a href="#det_f3ab08b289c0a7f10218915f4d3c5d19">KZS18577.1</a></li>

<li><a href="#det_f3ab08b289c0a7f10218915f4d3c5d19">JAN64042.1</a></li>

<li><a href="#det_f3ab08b289c0a7f10218915f4d3c5d19">JAN44499.1</a></li>

<li><a href="#det_f3ab08b289c0a7f10218915f4d3c5d19">JAN36704.1</a></li>

<li><a href="#det_f3ab08b289c0a7f10218915f4d3c5d19">JAN61943.1</a></li>

-->

</ul></td>

<td class="num">0.49156<!-- 0.03733--></td>
<td class="num">1.03</td>
<td class="num">1.03</td>

<td class="int">38</td>
<td><ul><li>
Microtubule-actin cross-linking factor 1 [Daphnia magna]</li><li>Microtubule-actin cross-linking factor [Daphnia magna]</li><li>putative Microtubule-actin cross-linking factor [Daphnia magna]</li><li>Microtubule-actin cross-linking factor [Daphnia magna]</li><li>Microtubule-actin cross-linking factor [Daphnia magna]
</li></ul></td>
</tr>


<tr class="even"> 

<td>
<a href="#det_a99fd911255fcd8ac915422d301fef7d">101</a>
</td>
<td>
<a name="sum_a99fd911255fcd8ac915422d301fef7d" />
<ul>

<li>
KZS20577.1

</li>

<li>
JAN45106.1

</li>

<!--

<li><a href="#det_a99fd911255fcd8ac915422d301fef7d">KZS20577.1</a></li>

<li><a href="#det_a99fd911255fcd8ac915422d301fef7d">JAN45106.1</a></li>

-->

</ul></td>

<td class="num">0.49165<!-- 0.03900--></td>
<td class="num">0.55</td>
<td class="num">1.82</td>

<td class="int">3</td>
<td><ul><li>
ATP synthase, delta subunit [Daphnia magna]</li><li>ATP synthase subunit delta, mitochondrial, partial [Daphnia magna]
</li></ul></td>
</tr>


<tr class="odd"> 

<td>
<a href="#det_28d8defd48e67765d2c242a2d71abb4a">102</a>
</td>
<td>
<a name="sum_28d8defd48e67765d2c242a2d71abb4a" />
<ul>

<li>
KZS14692.1

</li>

<li>
JAN48756.1

</li>

<li>
JAN48757.1

</li>

<li>
JAN34374.1

</li>

<li>
JAN42551.1

</li>

<li>
JAN56108.1

</li>

<li>
JAN42552.1

</li>

<!--

<li><a href="#det_28d8defd48e67765d2c242a2d71abb4a">KZS14692.1</a></li>

<li><a href="#det_28d8defd48e67765d2c242a2d71abb4a">JAN48756.1</a></li>

<li><a href="#det_28d8defd48e67765d2c242a2d71abb4a">JAN48757.1</a></li>

<li><a href="#det_28d8defd48e67765d2c242a2d71abb4a">JAN34374.1</a></li>

<li><a href="#det_28d8defd48e67765d2c242a2d71abb4a">JAN42551.1</a></li>

<li><a href="#det_28d8defd48e67765d2c242a2d71abb4a">JAN56108.1</a></li>

<li><a href="#det_28d8defd48e67765d2c242a2d71abb4a">JAN42552.1</a></li>

-->
(1 more)
</ul></td>

<td class="num">0.51021<!-- 0.04133--></td>
<td class="num">0.62</td>
<td class="num">1.62</td>

<td class="int">4</td>
<td><ul><li>
Phytanoyl-CoA dioxygenase [Daphnia magna]</li><li>Phytanoyl-CoA dioxygenase, peroxisomal [Daphnia magna]</li><li>Phytanoyl-CoA dioxygenase, peroxisomal [Daphnia magna]</li><li>putative Phytanoyl-CoA dioxygenase, peroxisomal [Daphnia magna]</li><li>putative Phytanoyl-CoA dioxygenase, peroxisomal [Daphnia magna]</li><li>Phytanoyl-CoA dioxygenase, peroxisomal [Daphnia magna]</li><li>Phytanoyl-CoA dioxygenase, peroxisomal [Daphnia magna]
</li></ul></td>
</tr>


<tr class="even"> 

<td>
<a href="#det_e68c0292fc925e6d0ff7519522b66831">103</a>
</td>
<td>
<a name="sum_e68c0292fc925e6d0ff7519522b66831" />
<ul>

<li>
KZS12215.1

</li>

<li>
JAN85380.1

</li>

<!--

<li><a href="#det_e68c0292fc925e6d0ff7519522b66831">KZS12215.1</a></li>

<li><a href="#det_e68c0292fc925e6d0ff7519522b66831">JAN85380.1</a></li>

-->

</ul></td>

<td class="num">0.51142<!-- 0.04100--></td>
<td class="num">0.73</td>
<td class="num">1.37</td>

<td class="int">22</td>
<td><ul><li>
Dynein heavy chain, cytoplasmic [Daphnia magna]</li><li>Dynein heavy chain 6, axonemal [Daphnia magna]
</li></ul></td>
</tr>


<tr class="odd"> 

<td>
<a href="#det_e8204fb21c094b36ed896b1784a40a16">104</a>
</td>
<td>
<a name="sum_e8204fb21c094b36ed896b1784a40a16" />
<ul>

<li>
JAN39321.1

</li>

<li>
JAN39320.1

</li>

<li>
JAN30418.1

</li>

<li>
JAN66822.1

</li>

<li>
KZS17591.1

</li>

<!--

<li><a href="#det_e8204fb21c094b36ed896b1784a40a16">JAN39321.1</a></li>

<li><a href="#det_e8204fb21c094b36ed896b1784a40a16">JAN39320.1</a></li>

<li><a href="#det_e8204fb21c094b36ed896b1784a40a16">JAN30418.1</a></li>

<li><a href="#det_e8204fb21c094b36ed896b1784a40a16">JAN66822.1</a></li>

<li><a href="#det_e8204fb21c094b36ed896b1784a40a16">KZS17591.1</a></li>

-->

</ul></td>

<td class="num">0.51716<!-- 0.04233--></td>
<td class="num">0.59</td>
<td class="num">1.69</td>

<td class="int">13</td>
<td><ul><li>
Pyruvate dehydrogenase E1 component subunit alpha, somatic form, mitochondrial-like protein [Daphnia magna]</li><li>Pyruvate dehydrogenase E1 component subunit alpha, somatic form, mitochondrial-like protein [Daphnia magna]</li><li>Pyruvate dehydrogenase E1 component subunit alpha, somatic form, mitochondrial [Daphnia magna]</li><li>Pyruvate dehydrogenase E1 component subunit alpha, somatic form, mitochondrial [Daphnia magna]</li><li>Pyruvate dehydrogenase E1 component subunit alpha, testis-specific form, mitochondrial [Daphnia magna]
</li></ul></td>
</tr>


<tr class="even"> 

<td>
<a href="#det_59b9e0f13be7bea3fb56facd5b23a89b">105</a>
</td>
<td>
<a name="sum_59b9e0f13be7bea3fb56facd5b23a89b" />
<ul>

<li>
JAN76752.1

</li>

<li>
KZS07407.1

</li>

<li>
JAN52862.1

</li>

<li>
JAN57677.1

</li>

<li>
JAN38417.1

</li>

<li>
JAN35772.1

</li>

<!--

<li><a href="#det_59b9e0f13be7bea3fb56facd5b23a89b">JAN76752.1</a></li>

<li><a href="#det_59b9e0f13be7bea3fb56facd5b23a89b">KZS07407.1</a></li>

<li><a href="#det_59b9e0f13be7bea3fb56facd5b23a89b">JAN52862.1</a></li>

<li><a href="#det_59b9e0f13be7bea3fb56facd5b23a89b">JAN57677.1</a></li>

<li><a href="#det_59b9e0f13be7bea3fb56facd5b23a89b">JAN38417.1</a></li>

<li><a href="#det_59b9e0f13be7bea3fb56facd5b23a89b">JAN35772.1</a></li>

-->

</ul></td>

<td class="num">0.51995<!-- 0.04300--></td>
<td class="num">0.96</td>
<td class="num">1.04</td>

<td class="int">10</td>
<td><ul><li>
Hydroxyacyl-coenzyme A dehydrogenase, mitochondrial [Daphnia magna]</li><li>Lambda-crystallin [Daphnia magna]</li><li>Hydroxyacyl-coenzyme A dehydrogenase, mitochondrial-like protein [Daphnia magna]</li><li>Hydroxyacyl-coenzyme A dehydrogenase, mitochondrial [Daphnia magna]</li><li>Hydroxyacyl-coenzyme A dehydrogenase, mitochondrial [Daphnia magna]</li><li>Hydroxyacyl-coenzyme A dehydrogenase, mitochondrial [Daphnia magna]
</li></ul></td>
</tr>


<tr class="odd"> 

<td>
<a href="#det_1bdc8a8fdc334f40898e6a03cdab387a">106</a>
</td>
<td>
<a name="sum_1bdc8a8fdc334f40898e6a03cdab387a" />
<ul>

<li>
JAN77840.1

</li>

<li>
KZS08594.1

</li>

<!--

<li><a href="#det_1bdc8a8fdc334f40898e6a03cdab387a">JAN77840.1</a></li>

<li><a href="#det_1bdc8a8fdc334f40898e6a03cdab387a">KZS08594.1</a></li>

-->

</ul></td>

<td class="num">0.53054<!-- 0.04567--></td>
<td class="num">0.91</td>
<td class="num">1.10</td>

<td class="int">13</td>
<td><ul><li>
WD repeat-containing protein [Daphnia magna]</li><li>Actin-interacting protein 1 [Daphnia magna]
</li></ul></td>
</tr>


<tr class="even"> 

<td>
<a href="#det_bec1ea3c885b5287d2b1453c2d004b73">107</a>
</td>
<td>
<a name="sum_bec1ea3c885b5287d2b1453c2d004b73" />
<ul>

<li>
JAN85795.1

</li>

<!--

<li><a href="#det_bec1ea3c885b5287d2b1453c2d004b73">JAN85795.1</a></li>

-->

</ul></td>

<td class="num">0.53054<!-- 0.04567--></td>
<td class="num">0.60</td>
<td class="num">1.66</td>

<td class="int">2</td>
<td><ul><li>
Ubiquitin-conjugating enzyme E2 L3 [Daphnia magna]
</li></ul></td>
</tr>


<tr class="odd"> 

<td>
<a href="#det_bc18d22b3a8634315d080c394576d989">108</a>
</td>
<td>
<a name="sum_bc18d22b3a8634315d080c394576d989" />
<ul>

<li>
KZS20585.1

</li>

<li>
JAN57166.1

</li>

<li>
JAN53613.1

</li>

<li>
JAN53612.1

</li>

<li>
JAN66279.1

</li>

<li>
JAN32118.1

</li>

<li>
JAN34015.1

</li>

<!--

<li><a href="#det_bc18d22b3a8634315d080c394576d989">KZS20585.1</a></li>

<li><a href="#det_bc18d22b3a8634315d080c394576d989">JAN57166.1</a></li>

<li><a href="#det_bc18d22b3a8634315d080c394576d989">JAN53613.1</a></li>

<li><a href="#det_bc18d22b3a8634315d080c394576d989">JAN53612.1</a></li>

<li><a href="#det_bc18d22b3a8634315d080c394576d989">JAN66279.1</a></li>

<li><a href="#det_bc18d22b3a8634315d080c394576d989">JAN32118.1</a></li>

<li><a href="#det_bc18d22b3a8634315d080c394576d989">JAN34015.1</a></li>

-->

</ul></td>

<td class="num">0.53066<!-- 0.04433--></td>
<td class="num">0.83</td>
<td class="num">1.20</td>

<td class="int">17</td>
<td><ul><li>
Alphabet [Daphnia magna]</li><li>putative Pyruvate dehydrogenase [acetyl-transferring]-phosphatase 1, mitochondrial, partial [Daphnia magna]</li><li>putative Pyruvate dehydrogenase [acetyl-transferring]-phosphatase 1, mitochondrial [Daphnia magna]</li><li>Pyruvate dehydrogenase [acetyl-transferring]-phosphatase 1, mitochondrial [Daphnia magna]</li><li>Pyruvate dehydrogenase [acetyl-transferring]-phosphatase 1, mitochondrial [Daphnia magna]</li><li>putative Pyruvate dehydrogenase [acetyl-transferring]-phosphatase 1, mitochondrial, partial [Daphnia magna]</li><li>putative Pyruvate dehydrogenase [acetyl-transferring]-phosphatase 1, mitochondrial [Daphnia magna]
</li></ul></td>
</tr>


<tr class="even"> 

<td>
<a href="#det_78f27fc48e2778bfb3713f289a78eb0a">109</a>
</td>
<td>
<a name="sum_78f27fc48e2778bfb3713f289a78eb0a" />
<ul>

<li>
JAN31921.1

</li>

<li>
KZS13190.1

</li>

<li>
JAN30419.1

</li>

<li>
JAN76146.1

</li>

<li>
KZS13257.1

</li>

<!--

<li><a href="#det_78f27fc48e2778bfb3713f289a78eb0a">JAN31921.1</a></li>

<li><a href="#det_78f27fc48e2778bfb3713f289a78eb0a">KZS13190.1</a></li>

<li><a href="#det_78f27fc48e2778bfb3713f289a78eb0a">JAN30419.1</a></li>

<li><a href="#det_78f27fc48e2778bfb3713f289a78eb0a">JAN76146.1</a></li>

<li><a href="#det_78f27fc48e2778bfb3713f289a78eb0a">KZS13257.1</a></li>

-->

</ul></td>

<td class="num">0.53306<!-- 0.04633--></td>
<td class="num">1.31</td>
<td class="num">1.31</td>

<td class="int">6</td>
<td><ul><li>
hypothetical protein [Daphnia magna]</li><li>putative Secreted protein [Daphnia magna]</li><li>hypothetical protein [Daphnia magna]</li><li>hypothetical protein [Daphnia magna]</li><li>Secreted-like protein [Daphnia magna]
</li></ul></td>
</tr>


<tr class="odd"> 

<td>
<a href="#det_0673f1b86cbc7ae09fcfcd47bb29e81f">110</a>
</td>
<td>
<a name="sum_0673f1b86cbc7ae09fcfcd47bb29e81f" />
<ul>

<li>
JAN70670.1

</li>

<li>
JAN56811.1

</li>

<li>
JAN36842.1

</li>

<li>
JAN34497.1

</li>

<li>
ACU81116.1

</li>

<li>
KZS10935.1

</li>

<li>
JAN47320.1

</li>

<!--

<li><a href="#det_0673f1b86cbc7ae09fcfcd47bb29e81f">JAN70670.1</a></li>

<li><a href="#det_0673f1b86cbc7ae09fcfcd47bb29e81f">JAN56811.1</a></li>

<li><a href="#det_0673f1b86cbc7ae09fcfcd47bb29e81f">JAN36842.1</a></li>

<li><a href="#det_0673f1b86cbc7ae09fcfcd47bb29e81f">JAN34497.1</a></li>

<li><a href="#det_0673f1b86cbc7ae09fcfcd47bb29e81f">ACU81116.1</a></li>

<li><a href="#det_0673f1b86cbc7ae09fcfcd47bb29e81f">KZS10935.1</a></li>

<li><a href="#det_0673f1b86cbc7ae09fcfcd47bb29e81f">JAN47320.1</a></li>

-->
(1 more)
</ul></td>

<td class="num">0.53325<!-- 0.04500--></td>
<td class="num">1.12</td>
<td class="num">1.12</td>

<td class="int">33</td>
<td><ul><li>
Catalase [Daphnia magna]</li><li>putative Catalase [Daphnia magna]</li><li>putative Catalase [Daphnia magna]</li><li>Catalase [Daphnia magna]</li><li>catalase [Daphnia magna]</li><li>Catalase [Daphnia magna]</li><li>Catalase [Daphnia magna]
</li></ul></td>
</tr>


<tr class="even"> 

<td>
<a href="#det_9920a6b67601052fc9eaad8086a97a06">111</a>
</td>
<td>
<a name="sum_9920a6b67601052fc9eaad8086a97a06" />
<ul>

<li>
JAN56623.1

</li>

<li>
JAN33780.1

</li>

<li>
JAN33779.1

</li>

<li>
JAN56622.1

</li>

<li>
JAN35930.1

</li>

<li>
JAN33781.1

</li>

<li>
KZS14482.1

</li>

<!--

<li><a href="#det_9920a6b67601052fc9eaad8086a97a06">JAN56623.1</a></li>

<li><a href="#det_9920a6b67601052fc9eaad8086a97a06">JAN33780.1</a></li>

<li><a href="#det_9920a6b67601052fc9eaad8086a97a06">JAN33779.1</a></li>

<li><a href="#det_9920a6b67601052fc9eaad8086a97a06">JAN56622.1</a></li>

<li><a href="#det_9920a6b67601052fc9eaad8086a97a06">JAN35930.1</a></li>

<li><a href="#det_9920a6b67601052fc9eaad8086a97a06">JAN33781.1</a></li>

<li><a href="#det_9920a6b67601052fc9eaad8086a97a06">KZS14482.1</a></li>

-->
(4 more)
</ul></td>

<td class="num">0.53553<!-- 0.04700--></td>
<td class="num">1.16</td>
<td class="num">1.16</td>

<td class="int">5</td>
<td><ul><li>
Tyrosine--tRNA ligase, cytoplasmic [Daphnia magna]</li><li>Tyrosine--tRNA ligase, cytoplasmic, partial [Daphnia magna]</li><li>Tyrosine--tRNA ligase, cytoplasmic [Daphnia magna]</li><li>Tyrosine--tRNA ligase, cytoplasmic [Daphnia magna]</li><li>Tyrosine--tRNA ligase, cytoplasmic [Daphnia magna]</li><li>Tyrosine--tRNA ligase, cytoplasmic [Daphnia magna]</li><li>Tyrosine--tRNA ligase [Daphnia magna]
</li></ul></td>
</tr>


<tr class="odd"> 

<td>
<a href="#det_16d7c5ef51a91a4ee19492d2e8239432">112</a>
</td>
<td>
<a name="sum_16d7c5ef51a91a4ee19492d2e8239432" />
<ul>

<li>
KZS04208.1

</li>

<li>
JAN71473.1

</li>

<!--

<li><a href="#det_16d7c5ef51a91a4ee19492d2e8239432">KZS04208.1</a></li>

<li><a href="#det_16d7c5ef51a91a4ee19492d2e8239432">JAN71473.1</a></li>

-->

</ul></td>

<td class="num">0.53795<!-- 0.04767--></td>
<td class="num">1.25</td>
<td class="num">1.25</td>

<td class="int">7</td>
<td><ul><li>
putative Basigin [Daphnia magna]</li><li>Basigin, partial [Daphnia magna]
</li></ul></td>
</tr>


<tr class="even"> 

<td>
<a href="#det_bae0639353fb1c0c26e7d4fec1e1a204">113</a>
</td>
<td>
<a name="sum_bae0639353fb1c0c26e7d4fec1e1a204" />
<ul>

<li>
KZS01095.1

</li>

<!--

<li><a href="#det_bae0639353fb1c0c26e7d4fec1e1a204">KZS01095.1</a></li>

-->

</ul></td>

<td class="num">0.54033<!-- 0.04833--></td>
<td class="num">0.86</td>
<td class="num">1.17</td>

<td class="int">7</td>
<td><ul><li>
Uncharacterized protein APZ42_002346, partial [Daphnia magna]
</li></ul></td>
</tr>


<tr class="odd"> 

<td>
<a href="#det_1d8b97efe6d64ffd76b0b9ceb027a7f4">114</a>
</td>
<td>
<a name="sum_1d8b97efe6d64ffd76b0b9ceb027a7f4" />
<ul>

<li>
KZS04697.1

</li>

<li>
JAN60162.1

</li>

<li>
JAN43005.1

</li>

<li>
JAN66427.1

</li>

<!--

<li><a href="#det_1d8b97efe6d64ffd76b0b9ceb027a7f4">KZS04697.1</a></li>

<li><a href="#det_1d8b97efe6d64ffd76b0b9ceb027a7f4">JAN60162.1</a></li>

<li><a href="#det_1d8b97efe6d64ffd76b0b9ceb027a7f4">JAN43005.1</a></li>

<li><a href="#det_1d8b97efe6d64ffd76b0b9ceb027a7f4">JAN66427.1</a></li>

-->

</ul></td>

<td class="num">0.54229<!-- 0.05400--></td>
<td class="num">1.50</td>
<td class="num">1.50</td>

<td class="int">5</td>
<td><ul><li>
Uncharacterized protein APZ42_032291 [Daphnia magna]</li><li>Chymotrypsin BI precursor [Daphnia magna]</li><li>Chymotrypsin BI precursor, partial [Daphnia magna]</li><li>Chymotrypsin BI precursor [Daphnia magna]
</li></ul></td>
</tr>


<tr class="even"> 

<td>
<a href="#det_76131bc4f59e7f7f3aafa62f154de2d5">115</a>
</td>
<td>
<a name="sum_76131bc4f59e7f7f3aafa62f154de2d5" />
<ul>

<li>
KZS06820.1

</li>

<li>
JAN58164.1

</li>

<li>
JAN39137.1

</li>

<li>
JAN41422.1

</li>

<li>
JAN71971.1

</li>

<!--

<li><a href="#det_76131bc4f59e7f7f3aafa62f154de2d5">KZS06820.1</a></li>

<li><a href="#det_76131bc4f59e7f7f3aafa62f154de2d5">JAN58164.1</a></li>

<li><a href="#det_76131bc4f59e7f7f3aafa62f154de2d5">JAN39137.1</a></li>

<li><a href="#det_76131bc4f59e7f7f3aafa62f154de2d5">JAN41422.1</a></li>

<li><a href="#det_76131bc4f59e7f7f3aafa62f154de2d5">JAN71971.1</a></li>

-->

</ul></td>

<td class="num">0.54270<!-- 0.05267--></td>
<td class="num">1.85</td>
<td class="num">1.85</td>

<td class="int">6</td>
<td><ul><li>
Protein disulfide-isomerase [Daphnia magna]</li><li>Disulfide-isomerase A4 [Daphnia magna]</li><li>putative Disulfide-isomerase A4 [Daphnia magna]</li><li>putative Disulfide-isomerase A4 [Daphnia magna]</li><li>Disulfide-isomerase A4 [Daphnia magna]
</li></ul></td>
</tr>


<tr class="odd"> 

<td>
<a href="#det_5f0c1963ad814945708b4247f40921b2">116</a>
</td>
<td>
<a name="sum_5f0c1963ad814945708b4247f40921b2" />
<ul>

<li>
JAN35630.1

</li>

<li>
JAN35631.1

</li>

<li>
JAN86667.1

</li>

<li>
KZS13220.1

</li>

<li>
JAN38576.1

</li>

<!--

<li><a href="#det_5f0c1963ad814945708b4247f40921b2">JAN35630.1</a></li>

<li><a href="#det_5f0c1963ad814945708b4247f40921b2">JAN35631.1</a></li>

<li><a href="#det_5f0c1963ad814945708b4247f40921b2">JAN86667.1</a></li>

<li><a href="#det_5f0c1963ad814945708b4247f40921b2">KZS13220.1</a></li>

<li><a href="#det_5f0c1963ad814945708b4247f40921b2">JAN38576.1</a></li>

-->

</ul></td>

<td class="num">0.54270<!-- 0.05267--></td>
<td class="num">1.89</td>
<td class="num">1.89</td>

<td class="int">5</td>
<td><ul><li>
EH-domain-containing 2 protein, partial [Daphnia magna]</li><li>EH-domain-containing 2 protein, partial [Daphnia magna]</li><li>EH-domain-containing 2 protein [Daphnia magna]</li><li>EH domain-containing protein 2 [Daphnia magna]</li><li>EH-domain-containing 2 protein, partial [Daphnia magna]
</li></ul></td>
</tr>


<tr class="even"> 

<td>
<a href="#det_8cb8a76830359c3ac589a55945b5a414">117</a>
</td>
<td>
<a name="sum_8cb8a76830359c3ac589a55945b5a414" />
<ul>

<li>
JAN70808.1

</li>

<li>
KZS13188.1

</li>

<!--

<li><a href="#det_8cb8a76830359c3ac589a55945b5a414">JAN70808.1</a></li>

<li><a href="#det_8cb8a76830359c3ac589a55945b5a414">KZS13188.1</a></li>

-->

</ul></td>

<td class="num">0.54355<!-- 0.05367--></td>
<td class="num">1.78</td>
<td class="num">1.78</td>

<td class="int">2</td>
<td><ul><li>
hypothetical protein [Daphnia magna]</li><li>putative Secreted protein [Daphnia magna]
</li></ul></td>
</tr>


<tr class="odd"> 

<td>
<a href="#det_61bdd343a86aa496d4e8e6ae7ec14963">118</a>
</td>
<td>
<a name="sum_61bdd343a86aa496d4e8e6ae7ec14963" />
<ul>

<li>
JAN38653.1

</li>

<li>
KZS12325.1

</li>

<li>
JAN68964.1

</li>

<!--

<li><a href="#det_61bdd343a86aa496d4e8e6ae7ec14963">JAN38653.1</a></li>

<li><a href="#det_61bdd343a86aa496d4e8e6ae7ec14963">KZS12325.1</a></li>

<li><a href="#det_61bdd343a86aa496d4e8e6ae7ec14963">JAN68964.1</a></li>

-->

</ul></td>

<td class="num">0.54437<!-- 0.05467--></td>
<td class="num">0.99</td>
<td class="num">1.01</td>

<td class="int">6</td>
<td><ul><li>
hypothetical protein, partial [Daphnia magna]</li><li>Uncharacterized protein APZ42_022407 [Daphnia magna]</li><li>hypothetical protein [Daphnia magna]
</li></ul></td>
</tr>


<tr class="even"> 

<td>
<a href="#det_08630f3bc27340bcd0802b5303c1e9e7">119</a>
</td>
<td>
<a name="sum_08630f3bc27340bcd0802b5303c1e9e7" />
<ul>

<li>
JAN91494.1

</li>

<li>
JAN54022.1

</li>

<li>
JAN81478.1

</li>

<li>
JAN63307.1

</li>

<li>
JAN47483.1

</li>

<li>
JAN41409.1

</li>

<li>
JAN45907.1

</li>

<!--

<li><a href="#det_08630f3bc27340bcd0802b5303c1e9e7">JAN91494.1</a></li>

<li><a href="#det_08630f3bc27340bcd0802b5303c1e9e7">JAN54022.1</a></li>

<li><a href="#det_08630f3bc27340bcd0802b5303c1e9e7">JAN81478.1</a></li>

<li><a href="#det_08630f3bc27340bcd0802b5303c1e9e7">JAN63307.1</a></li>

<li><a href="#det_08630f3bc27340bcd0802b5303c1e9e7">JAN47483.1</a></li>

<li><a href="#det_08630f3bc27340bcd0802b5303c1e9e7">JAN41409.1</a></li>

<li><a href="#det_08630f3bc27340bcd0802b5303c1e9e7">JAN45907.1</a></li>

-->
(2 more)
</ul></td>

<td class="num">0.54483<!-- 0.05333--></td>
<td class="num">1.53</td>
<td class="num">1.53</td>

<td class="int">12</td>
<td><ul><li>
40S ribosomal protein S2 [Daphnia magna]</li><li>40S ribosomal protein S2 [Daphnia magna]</li><li>40S ribosomal protein S2, partial [Daphnia magna]</li><li>40S ribosomal protein S2 [Daphnia magna]</li><li>putative 40S ribosomal protein S2 [Daphnia magna]</li><li>40S ribosomal protein S2, partial [Daphnia magna]</li><li>40S ribosomal protein S2 [Daphnia magna]
</li></ul></td>
</tr>


<tr class="odd"> 

<td>
<a href="#det_558a9085caaac8f48fc133b504b593ef">120</a>
</td>
<td>
<a name="sum_558a9085caaac8f48fc133b504b593ef" />
<ul>

<li>
JAN88897.1

</li>

<li>
JAN81480.1

</li>

<li>
JAN63055.1

</li>

<li>
JAN63054.1

</li>

<li>
JAN59210.1

</li>

<li>
JAN57313.1

</li>

<li>
JAN57129.1

</li>

<!--

<li><a href="#det_558a9085caaac8f48fc133b504b593ef">JAN88897.1</a></li>

<li><a href="#det_558a9085caaac8f48fc133b504b593ef">JAN81480.1</a></li>

<li><a href="#det_558a9085caaac8f48fc133b504b593ef">JAN63055.1</a></li>

<li><a href="#det_558a9085caaac8f48fc133b504b593ef">JAN63054.1</a></li>

<li><a href="#det_558a9085caaac8f48fc133b504b593ef">JAN59210.1</a></li>

<li><a href="#det_558a9085caaac8f48fc133b504b593ef">JAN57313.1</a></li>

<li><a href="#det_558a9085caaac8f48fc133b504b593ef">JAN57129.1</a></li>

-->
(4 more)
</ul></td>

<td class="num">0.54642<!-- 0.05533--></td>
<td class="num">0.95</td>
<td class="num">1.06</td>

<td class="int">26</td>
<td><ul><li>
Fructose-bisphosphate aldolase B-like protein [Daphnia magna]</li><li>Fructose-bisphosphate aldolase B, partial [Daphnia magna]</li><li>putative Fructose-bisphosphate aldolase B [Daphnia magna]</li><li>putative Fructose-bisphosphate aldolase B [Daphnia magna]</li><li>Fructose-bisphosphate aldolase B [Daphnia magna]</li><li>Fructose-bisphosphate aldolase B [Daphnia magna]</li><li>Fructose-bisphosphate aldolase B [Daphnia magna]
</li></ul></td>
</tr>


<tr class="even"> 

<td>
<a href="#det_f71b70f65181e9208fd76eb881c923b2">121</a>
</td>
<td>
<a name="sum_f71b70f65181e9208fd76eb881c923b2" />
<ul>

<li>
KZS17459.1

</li>

<li>
JAN66527.1

</li>

<li>
KZS03800.1

</li>

<!--

<li><a href="#det_f71b70f65181e9208fd76eb881c923b2">KZS17459.1</a></li>

<li><a href="#det_f71b70f65181e9208fd76eb881c923b2">JAN66527.1</a></li>

<li><a href="#det_f71b70f65181e9208fd76eb881c923b2">KZS03800.1</a></li>

-->

</ul></td>

<td class="num">0.54720<!-- 0.05033--></td>
<td class="num">1.86</td>
<td class="num">1.86</td>

<td class="int">5</td>
<td><ul><li>
Juvenile hormone epoxide hydrolase [Daphnia magna]</li><li>Juvenile hormone epoxide hydrolase 1 [Daphnia magna]</li><li>Juvenile hormone epoxide hydrolase, partial [Daphnia magna]
</li></ul></td>
</tr>


<tr class="odd"> 

<td>
<a href="#det_8672fe97c5dbdcb545a5955bbec644c3">122</a>
</td>
<td>
<a name="sum_8672fe97c5dbdcb545a5955bbec644c3" />
<ul>

<li>
KZS15735.1

</li>

<!--

<li><a href="#det_8672fe97c5dbdcb545a5955bbec644c3">KZS15735.1</a></li>

-->

</ul></td>

<td class="num">0.54720<!-- 0.05033--></td>
<td class="num">0.37</td>
<td class="num">2.71</td>

<td class="int">4</td>
<td><ul><li>
Ethylmalonyl-CoA decarboxylase [Daphnia magna]
</li></ul></td>
</tr>


<tr class="even"> 

<td>
<a href="#det_dfc8d80cdbde795535c236614529a3a1">123</a>
</td>
<td>
<a name="sum_dfc8d80cdbde795535c236614529a3a1" />
<ul>

<li>
JAN74709.1

</li>

<li>
JAN86216.1

</li>

<!--

<li><a href="#det_dfc8d80cdbde795535c236614529a3a1">JAN74709.1</a></li>

<li><a href="#det_dfc8d80cdbde795535c236614529a3a1">JAN86216.1</a></li>

-->

</ul></td>

<td class="num">0.54980<!-- 0.05243--></td>
<td class="num">0.51</td>
<td class="num">1.97</td>

<td class="int">2</td>
<td><ul><li>
putative Tubulin beta-4B chain, partial [Daphnia magna]</li><li>putative Tubulin beta-4B chain, partial [Daphnia magna]
</li></ul></td>
</tr>


<tr class="odd"> 

<td>
<a href="#det_60de775f14315203e928917fb0c15dd1">124</a>
</td>
<td>
<a name="sum_60de775f14315203e928917fb0c15dd1" />
<ul>

<li>
KZS09588.1

</li>

<li>
JAN61182.1

</li>

<li>
JAN47342.1

</li>

<li>
JAN51343.1

</li>

<li>
JAN49188.1

</li>

<li>
JAN78589.1

</li>

<li>
JAN61181.1

</li>

<!--

<li><a href="#det_60de775f14315203e928917fb0c15dd1">KZS09588.1</a></li>

<li><a href="#det_60de775f14315203e928917fb0c15dd1">JAN61182.1</a></li>

<li><a href="#det_60de775f14315203e928917fb0c15dd1">JAN47342.1</a></li>

<li><a href="#det_60de775f14315203e928917fb0c15dd1">JAN51343.1</a></li>

<li><a href="#det_60de775f14315203e928917fb0c15dd1">JAN49188.1</a></li>

<li><a href="#det_60de775f14315203e928917fb0c15dd1">JAN78589.1</a></li>

<li><a href="#det_60de775f14315203e928917fb0c15dd1">JAN61181.1</a></li>

-->
(1 more)
</ul></td>

<td class="num">0.54984<!-- 0.05800--></td>
<td class="num">1.39</td>
<td class="num">1.39</td>

<td class="int">8</td>
<td><ul><li>
Phosphoenolpyruvate synthase, partial [Daphnia magna]</li><li>Phosphoenolpyruvate synthase [Daphnia magna]</li><li>Phosphoenolpyruvate synthase [Daphnia magna]</li><li>Phosphoenolpyruvate synthase [Daphnia magna]</li><li>Phosphoenolpyruvate synthase [Daphnia magna]</li><li>Phosphoenolpyruvate synthase [Daphnia magna]</li><li>Phosphoenolpyruvate synthase, partial [Daphnia magna]
</li></ul></td>
</tr>


<tr class="even"> 

<td>
<a href="#det_6934a448687c13328f877040aafdc68b">125</a>
</td>
<td>
<a name="sum_6934a448687c13328f877040aafdc68b" />
<ul>

<li>
JAN60602.1

</li>

<li>
JAN63953.1

</li>

<li>
KZS04885.1

</li>

<li>
JAN49003.1

</li>

<li>
JAN71851.1

</li>

<li>
JAN30466.1

</li>

<li>
JAN32014.1

</li>

<!--

<li><a href="#det_6934a448687c13328f877040aafdc68b">JAN60602.1</a></li>

<li><a href="#det_6934a448687c13328f877040aafdc68b">JAN63953.1</a></li>

<li><a href="#det_6934a448687c13328f877040aafdc68b">KZS04885.1</a></li>

<li><a href="#det_6934a448687c13328f877040aafdc68b">JAN49003.1</a></li>

<li><a href="#det_6934a448687c13328f877040aafdc68b">JAN71851.1</a></li>

<li><a href="#det_6934a448687c13328f877040aafdc68b">JAN30466.1</a></li>

<li><a href="#det_6934a448687c13328f877040aafdc68b">JAN32014.1</a></li>

-->
(1 more)
</ul></td>

<td class="num">0.55005<!-- 0.04967--></td>
<td class="num">1.25</td>
<td class="num">1.25</td>

<td class="int">17</td>
<td><ul><li>
ATP synthase subunit b, mitochondrial [Daphnia magna]</li><li>ATP synthase subunit b, mitochondrial [Daphnia magna]</li><li>ATP synthase subunit B [Daphnia magna]</li><li>ATP synthase subunit b, mitochondrial [Daphnia magna]</li><li>ATP synthase subunit b, mitochondrial [Daphnia magna]</li><li>ATP synthase subunit b, mitochondrial [Daphnia magna]</li><li>ATP synthase subunit b, mitochondrial [Daphnia magna]
</li></ul></td>
</tr>


<tr class="odd"> 

<td>
<a href="#det_42496031173175e92424f979a1e494c4">126</a>
</td>
<td>
<a name="sum_42496031173175e92424f979a1e494c4" />
<ul>

<li>
JAN88916.1

</li>

<!--

<li><a href="#det_42496031173175e92424f979a1e494c4">JAN88916.1</a></li>

-->

</ul></td>

<td class="num">0.55109<!-- 0.05767--></td>
<td class="num">1.24</td>
<td class="num">1.24</td>

<td class="int">9</td>
<td><ul><li>
Aminopeptidase W07G4.4 [Daphnia magna]
</li></ul></td>
</tr>


<tr class="even"> 

<td>
<a href="#det_6c88963f8c60238d50c684fda4b75e69">127</a>
</td>
<td>
<a name="sum_6c88963f8c60238d50c684fda4b75e69" />
<ul>

<li>
KZS12915.1

</li>

<li>
JAN69581.1

</li>

<!--

<li><a href="#det_6c88963f8c60238d50c684fda4b75e69">KZS12915.1</a></li>

<li><a href="#det_6c88963f8c60238d50c684fda4b75e69">JAN69581.1</a></li>

-->

</ul></td>

<td class="num">0.55109<!-- 0.05767--></td>
<td class="num">0.76</td>
<td class="num">1.32</td>

<td class="int">11</td>
<td><ul><li>
putative Transmembrane protein 214 [Daphnia magna]</li><li>Transmembrane protein 214-A [Daphnia magna]
</li></ul></td>
</tr>


<tr class="odd"> 

<td>
<a href="#det_7f952bde930da3511bd8790175c15d2f">128</a>
</td>
<td>
<a name="sum_7f952bde930da3511bd8790175c15d2f" />
<ul>

<li>
KZS01694.1

</li>

<!--

<li><a href="#det_7f952bde930da3511bd8790175c15d2f">KZS01694.1</a></li>

-->

</ul></td>

<td class="num">0.55109<!-- 0.05767--></td>
<td class="num">1.65</td>
<td class="num">1.65</td>

<td class="int">2</td>
<td><ul><li>
Uncharacterized protein APZ42_001568, partial [Daphnia magna]
</li></ul></td>
</tr>


<tr class="even"> 

<td>
<a href="#det_86b8dec6a660137eb17bf9e506944290">129</a>
</td>
<td>
<a name="sum_86b8dec6a660137eb17bf9e506944290" />
<ul>

<li>
JAN48550.1

</li>

<li>
JAN73943.1

</li>

<li>
KZS06936.1

</li>

<!--

<li><a href="#det_86b8dec6a660137eb17bf9e506944290">JAN48550.1</a></li>

<li><a href="#det_86b8dec6a660137eb17bf9e506944290">JAN73943.1</a></li>

<li><a href="#det_86b8dec6a660137eb17bf9e506944290">KZS06936.1</a></li>

-->

</ul></td>

<td class="num">0.55158<!-- 0.05167--></td>
<td class="num">0.64</td>
<td class="num">1.56</td>

<td class="int">4</td>
<td><ul><li>
Cofilin/actin-depolymerizing factor protein d61 protein twinstar, partial [Daphnia magna]</li><li>Cofilin/actin-depolymerizing factor protein d61 protein twinstar [Daphnia magna]</li><li>Cofilin/actin-depolymerizing factor [Daphnia magna]
</li></ul></td>
</tr>


<tr class="odd"> 

<td>
<a href="#det_ce640c00940b1e693ec79dad1525dbc8">130</a>
</td>
<td>
<a name="sum_ce640c00940b1e693ec79dad1525dbc8" />
<ul>

<li>
JAN56308.1

</li>

<li>
JAN49025.1

</li>

<li>
JAN51168.1

</li>

<li>
JAN45730.1

</li>

<li>
JAN49026.1

</li>

<li>
JAN61621.1

</li>

<li>
JAN56309.1

</li>

<!--

<li><a href="#det_ce640c00940b1e693ec79dad1525dbc8">JAN56308.1</a></li>

<li><a href="#det_ce640c00940b1e693ec79dad1525dbc8">JAN49025.1</a></li>

<li><a href="#det_ce640c00940b1e693ec79dad1525dbc8">JAN51168.1</a></li>

<li><a href="#det_ce640c00940b1e693ec79dad1525dbc8">JAN45730.1</a></li>

<li><a href="#det_ce640c00940b1e693ec79dad1525dbc8">JAN49026.1</a></li>

<li><a href="#det_ce640c00940b1e693ec79dad1525dbc8">JAN61621.1</a></li>

<li><a href="#det_ce640c00940b1e693ec79dad1525dbc8">JAN56309.1</a></li>

-->
(5 more)
</ul></td>

<td class="num">0.55179<!-- 0.06100--></td>
<td class="num">6.35</td>
<td class="num">6.35</td>

<td class="int">4</td>
<td><ul><li>
putative Tubulin tyrosine ligase family, member, partial [Daphnia magna]</li><li>putative Tubulin tyrosine ligase family, member [Daphnia magna]</li><li>putative Tubulin tyrosine ligase family, member [Daphnia magna]</li><li>putative Tubulin tyrosine ligase family, member [Daphnia magna]</li><li>Tubulin tyrosine ligase family, member [Daphnia magna]</li><li>Tubulin tyrosine ligase family, member [Daphnia magna]</li><li>putative Tubulin tyrosine ligase family, member, partial [Daphnia magna]
</li></ul></td>
</tr>


<tr class="even"> 

<td>
<a href="#det_5254ed83db7935cf410e0bfb32fbed46">131</a>
</td>
<td>
<a name="sum_5254ed83db7935cf410e0bfb32fbed46" />
<ul>

<li>
KZS01913.1

</li>

<li>
KZR96237.1

</li>

<li>
KZS01853.1

</li>

<li>
JAN38933.1

</li>

<li>
JAN38932.1

</li>

<li>
JAN85079.1

</li>

<!--

<li><a href="#det_5254ed83db7935cf410e0bfb32fbed46">KZS01913.1</a></li>

<li><a href="#det_5254ed83db7935cf410e0bfb32fbed46">KZR96237.1</a></li>

<li><a href="#det_5254ed83db7935cf410e0bfb32fbed46">KZS01853.1</a></li>

<li><a href="#det_5254ed83db7935cf410e0bfb32fbed46">JAN38933.1</a></li>

<li><a href="#det_5254ed83db7935cf410e0bfb32fbed46">JAN38932.1</a></li>

<li><a href="#det_5254ed83db7935cf410e0bfb32fbed46">JAN85079.1</a></li>

-->

</ul></td>

<td class="num">0.55179<!-- 0.06100--></td>
<td class="num">0.63</td>
<td class="num">1.59</td>

<td class="int">7</td>
<td><ul><li>
Electron transfer flavoprotein-ubiquinone oxidoreductase [Daphnia magna]</li><li>Electron transfer flavoprotein-ubiquinone oxidoreductase [Daphnia magna]</li><li>Electron transfer flavoprotein-ubiquinone oxidoreductase, partial [Daphnia magna]</li><li>Electron transfer flavoprotein-ubiquinone oxidoreductase, mitochondrial [Daphnia magna]</li><li>Electron transfer flavoprotein-ubiquinone oxidoreductase, mitochondrial [Daphnia magna]</li><li>Electron transfer flavoprotein-ubiquinone oxidoreductase, mitochondrial [Daphnia magna]
</li></ul></td>
</tr>


<tr class="odd"> 

<td>
<a href="#det_2ee59c3522c020f7b1f6f75d1b033ca5">132</a>
</td>
<td>
<a name="sum_2ee59c3522c020f7b1f6f75d1b033ca5" />
<ul>

<li>
JAN45970.1

</li>

<li>
JAN91252.1

</li>

<li>
KZS21089.1

</li>

<li>
JAN79479.1

</li>

<!--

<li><a href="#det_2ee59c3522c020f7b1f6f75d1b033ca5">JAN45970.1</a></li>

<li><a href="#det_2ee59c3522c020f7b1f6f75d1b033ca5">JAN91252.1</a></li>

<li><a href="#det_2ee59c3522c020f7b1f6f75d1b033ca5">KZS21089.1</a></li>

<li><a href="#det_2ee59c3522c020f7b1f6f75d1b033ca5">JAN79479.1</a></li>

-->

</ul></td>

<td class="num">0.55179<!-- 0.06100--></td>
<td class="num">0.90</td>
<td class="num">1.11</td>

<td class="int">6</td>
<td><ul><li>
Ras-related protein Rab-11B, partial [Daphnia magna]</li><li>Ras-related protein Rab-11B [Daphnia magna]</li><li>Ras-related protein Rab-11A [Daphnia magna]</li><li>Ras-related protein Rab-11B [Daphnia magna]
</li></ul></td>
</tr>


<tr class="even"> 

<td>
<a href="#det_dc109dc266b8bea08134e162f0837311">133</a>
</td>
<td>
<a name="sum_dc109dc266b8bea08134e162f0837311" />
<ul>

<li>
KZS16423.1

</li>

<li>
JAN93304.1

</li>

<li>
JAN57825.1

</li>

<!--

<li><a href="#det_dc109dc266b8bea08134e162f0837311">KZS16423.1</a></li>

<li><a href="#det_dc109dc266b8bea08134e162f0837311">JAN93304.1</a></li>

<li><a href="#det_dc109dc266b8bea08134e162f0837311">JAN57825.1</a></li>

-->

</ul></td>

<td class="num">0.55300<!-- 0.05133--></td>
<td class="num">0.91</td>
<td class="num">1.10</td>

<td class="int">21</td>
<td><ul><li>
HEAT shock 70 kDa protein cognate 5 [Daphnia magna]</li><li>Heat shock 70 kDa protein cognate [Daphnia magna]</li><li>Heat shock 70 kDa protein cognate [Daphnia magna]
</li></ul></td>
</tr>


<tr class="odd"> 

<td>
<a href="#det_cecf48565a30eb7759faaf579a779170">134</a>
</td>
<td>
<a name="sum_cecf48565a30eb7759faaf579a779170" />
<ul>

<li>
JAN36312.1

</li>

<li>
JAN36311.1

</li>

<li>
KZS11909.1

</li>

<li>
JAN73585.1

</li>

<!--

<li><a href="#det_cecf48565a30eb7759faaf579a779170">JAN36312.1</a></li>

<li><a href="#det_cecf48565a30eb7759faaf579a779170">JAN36311.1</a></li>

<li><a href="#det_cecf48565a30eb7759faaf579a779170">KZS11909.1</a></li>

<li><a href="#det_cecf48565a30eb7759faaf579a779170">JAN73585.1</a></li>

-->

</ul></td>

<td class="num">0.55371<!-- 0.05233--></td>
<td class="num">0.67</td>
<td class="num">1.49</td>

<td class="int">8</td>
<td><ul><li>
putative GTP-binding protein SAR1a [Daphnia magna]</li><li>putative GTP-binding protein SAR1a, partial [Daphnia magna]</li><li>Uncharacterized protein APZ42_023261 [Daphnia magna]</li><li>GTP-binding protein SAR1a [Daphnia magna]
</li></ul></td>
</tr>


<tr class="even"> 

<td>
<a href="#det_55516a669e63d272003c581d689179fe">135</a>
</td>
<td>
<a name="sum_55516a669e63d272003c581d689179fe" />
<ul>

<li>
JAN33071.1

</li>

<li>
JAN93353.1

</li>

<li>
JAN29870.1

</li>

<!--

<li><a href="#det_55516a669e63d272003c581d689179fe">JAN33071.1</a></li>

<li><a href="#det_55516a669e63d272003c581d689179fe">JAN93353.1</a></li>

<li><a href="#det_55516a669e63d272003c581d689179fe">JAN29870.1</a></li>

-->

</ul></td>

<td class="num">0.55673<!-- 0.05967--></td>
<td class="num">1.56</td>
<td class="num">1.56</td>

<td class="int">2</td>
<td><ul><li>
Beta-ureidopropionase [Daphnia magna]</li><li>Beta-ureidopropionase [Daphnia magna]</li><li>Beta-ureidopropionase [Daphnia magna]
</li></ul></td>
</tr>


<tr class="odd"> 

<td>
<a href="#det_ea796f54bbbd316a208d2c6936ae0fbe">136</a>
</td>
<td>
<a name="sum_ea796f54bbbd316a208d2c6936ae0fbe" />
<ul>

<li>
JAN35362.1

</li>

<li>
KZS07947.1

</li>

<li>
JAN47254.1

</li>

<li>
JAN37962.1

</li>

<li>
JAN37963.1

</li>

<li>
JAN85944.1

</li>

<!--

<li><a href="#det_ea796f54bbbd316a208d2c6936ae0fbe">JAN35362.1</a></li>

<li><a href="#det_ea796f54bbbd316a208d2c6936ae0fbe">KZS07947.1</a></li>

<li><a href="#det_ea796f54bbbd316a208d2c6936ae0fbe">JAN47254.1</a></li>

<li><a href="#det_ea796f54bbbd316a208d2c6936ae0fbe">JAN37962.1</a></li>

<li><a href="#det_ea796f54bbbd316a208d2c6936ae0fbe">JAN37963.1</a></li>

<li><a href="#det_ea796f54bbbd316a208d2c6936ae0fbe">JAN85944.1</a></li>

-->

</ul></td>

<td class="num">0.55802<!-- 0.05933--></td>
<td class="num">1.31</td>
<td class="num">1.31</td>

<td class="int">4</td>
<td><ul><li>
NADH dehydrogenase [ubiquinone] iron-sulfur protein 7, mitochondrial [Daphnia magna]</li><li>NADH dehydrogenase iron-sulfur protein 7 [Daphnia magna]</li><li>NADH dehydrogenase [ubiquinone] iron-sulfur protein 7, mitochondrial [Daphnia magna]</li><li>NADH dehydrogenase [ubiquinone] iron-sulfur protein 7, mitochondrial [Daphnia magna]</li><li>NADH dehydrogenase [ubiquinone] iron-sulfur protein 7, mitochondrial [Daphnia magna]</li><li>NADH dehydrogenase [ubiquinone] iron-sulfur protein 7, mitochondrial [Daphnia magna]
</li></ul></td>
</tr>


<tr class="even"> 

<td>
<a href="#det_e38ce6c04c4dc8ea5a6d840f4a46683c">137</a>
</td>
<td>
<a name="sum_e38ce6c04c4dc8ea5a6d840f4a46683c" />
<ul>

<li>
JAN52699.1

</li>

<li>
KZS05823.1

</li>

<!--

<li><a href="#det_e38ce6c04c4dc8ea5a6d840f4a46683c">JAN52699.1</a></li>

<li><a href="#det_e38ce6c04c4dc8ea5a6d840f4a46683c">KZS05823.1</a></li>

-->

</ul></td>

<td class="num">0.55855<!-- 0.06033--></td>
<td class="num">1.28</td>
<td class="num">1.28</td>

<td class="int">3</td>
<td><ul><li>
Ras-related protein Rap-1b, partial [Daphnia magna]</li><li>Ras-related protein Rap-1B [Daphnia magna]
</li></ul></td>
</tr>


<tr class="odd"> 

<td>
<a href="#det_3317880e4bd17841fe37198a33d47405">138</a>
</td>
<td>
<a name="sum_3317880e4bd17841fe37198a33d47405" />
<ul>

<li>
JAN74157.1

</li>

<li>
KZS14530.1

</li>

<li>
JAN56361.1

</li>

<li>
JAN50909.1

</li>

<li>
JAN56363.1

</li>

<li>
JAN45614.1

</li>

<li>
JAN56362.1

</li>

<!--

<li><a href="#det_3317880e4bd17841fe37198a33d47405">JAN74157.1</a></li>

<li><a href="#det_3317880e4bd17841fe37198a33d47405">KZS14530.1</a></li>

<li><a href="#det_3317880e4bd17841fe37198a33d47405">JAN56361.1</a></li>

<li><a href="#det_3317880e4bd17841fe37198a33d47405">JAN50909.1</a></li>

<li><a href="#det_3317880e4bd17841fe37198a33d47405">JAN56363.1</a></li>

<li><a href="#det_3317880e4bd17841fe37198a33d47405">JAN45614.1</a></li>

<li><a href="#det_3317880e4bd17841fe37198a33d47405">JAN56362.1</a></li>

-->
(7 more)
</ul></td>

<td class="num">0.56149<!-- 0.05733--></td>
<td class="num">0.54</td>
<td class="num">1.85</td>

<td class="int">4</td>
<td><ul><li>
Casein kinase II subunit alpha [Daphnia magna]</li><li>Casein kinase II subunit alpha [Daphnia magna]</li><li>Casein kinase II subunit alpha [Daphnia magna]</li><li>Casein kinase II subunit alpha [Daphnia magna]</li><li>Casein kinase II subunit alpha [Daphnia magna]</li><li>Casein kinase II subunit alpha [Daphnia magna]</li><li>Casein kinase II subunit alpha [Daphnia magna]
</li></ul></td>
</tr>


<tr class="even"> 

<td>
<a href="#det_9fd99f8f8174df83d67ea3a03f171e47">139</a>
</td>
<td>
<a name="sum_9fd99f8f8174df83d67ea3a03f171e47" />
<ul>

<li>
KZS20973.1

</li>

<li>
JAN70813.1

</li>

<!--

<li><a href="#det_9fd99f8f8174df83d67ea3a03f171e47">KZS20973.1</a></li>

<li><a href="#det_9fd99f8f8174df83d67ea3a03f171e47">JAN70813.1</a></li>

-->

</ul></td>

<td class="num">0.56258<!-- 0.06267--></td>
<td class="num">1.45</td>
<td class="num">1.45</td>

<td class="int">9</td>
<td><ul><li>
Strictosidine synthase 2-like protein [Daphnia magna]</li><li>Adipocyte plasma membrane-associated protein [Daphnia magna]
</li></ul></td>
</tr>


<tr class="odd"> 

<td>
<a href="#det_ec4b80846131613e9b155309661b1979">140</a>
</td>
<td>
<a name="sum_ec4b80846131613e9b155309661b1979" />
<ul>

<li>
JAN66619.1

</li>

<li>
KZS14758.1

</li>

<!--

<li><a href="#det_ec4b80846131613e9b155309661b1979">JAN66619.1</a></li>

<li><a href="#det_ec4b80846131613e9b155309661b1979">KZS14758.1</a></li>

-->

</ul></td>

<td class="num">0.57023<!-- 0.06400--></td>
<td class="num">0.78</td>
<td class="num">1.29</td>

<td class="int">9</td>
<td><ul><li>
Nadp-dependent leukotriene b4 [Daphnia magna]</li><li>Uncharacterized protein APZ42_020109 [Daphnia magna]
</li></ul></td>
</tr>


<tr class="even"> 

<td>
<a href="#det_6927dea503cda25bf65b773cf906eda7">141</a>
</td>
<td>
<a name="sum_6927dea503cda25bf65b773cf906eda7" />
<ul>

<li>
KZS17456.1

</li>

<li>
JAN70373.1

</li>

<li>
JAN92346.1

</li>

<li>
JAN56778.1

</li>

<li>
JAN53727.1

</li>

<li>
JAN51276.1

</li>

<li>
JAN32086.1

</li>

<!--

<li><a href="#det_6927dea503cda25bf65b773cf906eda7">KZS17456.1</a></li>

<li><a href="#det_6927dea503cda25bf65b773cf906eda7">JAN70373.1</a></li>

<li><a href="#det_6927dea503cda25bf65b773cf906eda7">JAN92346.1</a></li>

<li><a href="#det_6927dea503cda25bf65b773cf906eda7">JAN56778.1</a></li>

<li><a href="#det_6927dea503cda25bf65b773cf906eda7">JAN53727.1</a></li>

<li><a href="#det_6927dea503cda25bf65b773cf906eda7">JAN51276.1</a></li>

<li><a href="#det_6927dea503cda25bf65b773cf906eda7">JAN32086.1</a></li>

-->
(2 more)
</ul></td>

<td class="num">0.57217<!-- 0.06567--></td>
<td class="num">1.06</td>
<td class="num">1.06</td>

<td class="int">19</td>
<td><ul><li>
Succinate dehydrogenase [ubiquinone] flavoprotein subunit, mitochondrial [Daphnia magna]</li><li>Succinate dehydrogenase [ubiquinone] flavoprotein subunit, mitochondrial, partial [Daphnia magna]</li><li>Succinate dehydrogenase [ubiquinone] flavoprotein subunit, mitochondrial, partial [Daphnia magna]</li><li>Succinate dehydrogenase [ubiquinone] flavoprotein subunit, mitochondrial [Daphnia magna]</li><li>putative Succinate dehydrogenase [ubiquinone] flavoprotein subunit, mitochondrial [Daphnia magna]</li><li>putative Succinate dehydrogenase [ubiquinone] flavoprotein subunit, mitochondrial [Daphnia magna]</li><li>Succinate dehydrogenase [ubiquinone] flavoprotein subunit, mitochondrial [Daphnia magna]
</li></ul></td>
</tr>


<tr class="odd"> 

<td>
<a href="#det_8578aa6380a65a23ba21fbd12e9845db">142</a>
</td>
<td>
<a name="sum_8578aa6380a65a23ba21fbd12e9845db" />
<ul>

<li>
JAN36522.1

</li>

<li>
JAN36521.1

</li>

<li>
JAN50863.1

</li>

<li>
JAN56261.1

</li>

<li>
JAN57625.1

</li>

<li>
JAN66584.1

</li>

<li>
KZS08766.1

</li>

<!--

<li><a href="#det_8578aa6380a65a23ba21fbd12e9845db">JAN36522.1</a></li>

<li><a href="#det_8578aa6380a65a23ba21fbd12e9845db">JAN36521.1</a></li>

<li><a href="#det_8578aa6380a65a23ba21fbd12e9845db">JAN50863.1</a></li>

<li><a href="#det_8578aa6380a65a23ba21fbd12e9845db">JAN56261.1</a></li>

<li><a href="#det_8578aa6380a65a23ba21fbd12e9845db">JAN57625.1</a></li>

<li><a href="#det_8578aa6380a65a23ba21fbd12e9845db">JAN66584.1</a></li>

<li><a href="#det_8578aa6380a65a23ba21fbd12e9845db">KZS08766.1</a></li>

-->

</ul></td>

<td class="num">0.57348<!-- 0.06533--></td>
<td class="num">1.70</td>
<td class="num">1.70</td>

<td class="int">6</td>
<td><ul><li>
putative Brain chitinase and chia, partial [Daphnia magna]</li><li>putative Brain chitinase and chia, partial [Daphnia magna]</li><li>Brain chitinase and chia [Daphnia magna]</li><li>putative Brain chitinase and chia [Daphnia magna]</li><li>Brain chitinase and chia [Daphnia magna]</li><li>Brain chitinase and chia [Daphnia magna]</li><li>putative Chitinase 2 [Daphnia magna]
</li></ul></td>
</tr>


<tr class="even"> 

<td>
<a href="#det_1719ec9d65844aa102ad7d488d7f6fcd">143</a>
</td>
<td>
<a name="sum_1719ec9d65844aa102ad7d488d7f6fcd" />
<ul>

<li>
KZS15791.1

</li>

<li>
JAN64058.1

</li>

<li>
JAN53623.1

</li>

<li>
JAN47216.1

</li>

<li>
JAN70816.1

</li>

<li>
JAN29327.1

</li>

<li>
JAN36678.1

</li>

<!--

<li><a href="#det_1719ec9d65844aa102ad7d488d7f6fcd">KZS15791.1</a></li>

<li><a href="#det_1719ec9d65844aa102ad7d488d7f6fcd">JAN64058.1</a></li>

<li><a href="#det_1719ec9d65844aa102ad7d488d7f6fcd">JAN53623.1</a></li>

<li><a href="#det_1719ec9d65844aa102ad7d488d7f6fcd">JAN47216.1</a></li>

<li><a href="#det_1719ec9d65844aa102ad7d488d7f6fcd">JAN70816.1</a></li>

<li><a href="#det_1719ec9d65844aa102ad7d488d7f6fcd">JAN29327.1</a></li>

<li><a href="#det_1719ec9d65844aa102ad7d488d7f6fcd">JAN36678.1</a></li>

-->
(1 more)
</ul></td>

<td class="num">0.57403<!-- 0.06733--></td>
<td class="num">1.05</td>
<td class="num">1.05</td>

<td class="int">25</td>
<td><ul><li>
Eukaryotic initiation factor 4A [Daphnia magna]</li><li>Eukaryotic initiation factor 4A-II [Daphnia magna]</li><li>putative Eukaryotic initiation factor 4A-II [Daphnia magna]</li><li>Eukaryotic initiation factor 4A-II [Daphnia magna]</li><li>Eukaryotic initiation factor 4A-II [Daphnia magna]</li><li>Eukaryotic initiation factor 4A-II [Daphnia magna]</li><li>Eukaryotic initiation factor 4A-II-like protein, partial [Daphnia magna]
</li></ul></td>
</tr>


<tr class="odd"> 

<td>
<a href="#det_ad29df781925a0d86fb2d59363119cda">144</a>
</td>
<td>
<a name="sum_ad29df781925a0d86fb2d59363119cda" />
<ul>

<li>
JAN80885.1

</li>

<li>
KZS03046.1

</li>

<li>
JAN34190.1

</li>

<li>
JAN63570.1

</li>

<li>
JAN61218.1

</li>

<li>
JAN59471.1

</li>

<li>
JAN59472.1

</li>

<!--

<li><a href="#det_ad29df781925a0d86fb2d59363119cda">JAN80885.1</a></li>

<li><a href="#det_ad29df781925a0d86fb2d59363119cda">KZS03046.1</a></li>

<li><a href="#det_ad29df781925a0d86fb2d59363119cda">JAN34190.1</a></li>

<li><a href="#det_ad29df781925a0d86fb2d59363119cda">JAN63570.1</a></li>

<li><a href="#det_ad29df781925a0d86fb2d59363119cda">JAN61218.1</a></li>

<li><a href="#det_ad29df781925a0d86fb2d59363119cda">JAN59471.1</a></li>

<li><a href="#det_ad29df781925a0d86fb2d59363119cda">JAN59472.1</a></li>

-->
(3 more)
</ul></td>

<td class="num">0.57481<!-- 0.06500--></td>
<td class="num">0.83</td>
<td class="num">1.20</td>

<td class="int">40</td>
<td><ul><li>
60 kDa heat shock protein, mitochondrial [Daphnia magna]</li><li>60 kDa heat shock protein, mitochondrial [Daphnia magna]</li><li>60 kDa heat shock protein, mitochondrial [Daphnia magna]</li><li>60 kDa heat shock protein, mitochondrial [Daphnia magna]</li><li>60 kDa heat shock protein, mitochondrial [Daphnia magna]</li><li>60 kDa heat shock protein, mitochondrial [Daphnia magna]</li><li>60 kDa heat shock protein, mitochondrial [Daphnia magna]
</li></ul></td>
</tr>


<tr class="even"> 

<td>
<a href="#det_be84572b8da21c1b1c9b88ea7c8b13cd">145</a>
</td>
<td>
<a name="sum_be84572b8da21c1b1c9b88ea7c8b13cd" />
<ul>

<li>
JAN29158.1

</li>

<li>
KZS20842.1

</li>

<li>
JAN57147.1

</li>

<!--

<li><a href="#det_be84572b8da21c1b1c9b88ea7c8b13cd">JAN29158.1</a></li>

<li><a href="#det_be84572b8da21c1b1c9b88ea7c8b13cd">KZS20842.1</a></li>

<li><a href="#det_be84572b8da21c1b1c9b88ea7c8b13cd">JAN57147.1</a></li>

-->

</ul></td>

<td class="num">0.57533<!-- 0.06700--></td>
<td class="num">1.69</td>
<td class="num">1.69</td>

<td class="int">8</td>
<td><ul><li>
60S ribosomal protein L18 [Daphnia magna]</li><li>60S ribosomal protein L18 [Daphnia magna]</li><li>60S ribosomal protein L18, partial [Daphnia magna]
</li></ul></td>
</tr>


<tr class="odd"> 

<td>
<a href="#det_8dbec5421f2efee021ecd21687506cbf">146</a>
</td>
<td>
<a name="sum_8dbec5421f2efee021ecd21687506cbf" />
<ul>

<li>
KZS11408.1

</li>

<!--

<li><a href="#det_8dbec5421f2efee021ecd21687506cbf">KZS11408.1</a></li>

-->

</ul></td>

<td class="num">0.57533<!-- 0.06700--></td>
<td class="num">0.61</td>
<td class="num">1.63</td>

<td class="int">2</td>
<td><ul><li>
putative Cytochrome P450 6a21 [Daphnia magna]
</li></ul></td>
</tr>


<tr class="even"> 

<td>
<a href="#det_96a7052a150df460c5528cc594b81a42">147</a>
</td>
<td>
<a name="sum_96a7052a150df460c5528cc594b81a42" />
<ul>

<li>
JAN57152.1

</li>

<li>
JAN79008.1

</li>

<!--

<li><a href="#det_96a7052a150df460c5528cc594b81a42">JAN57152.1</a></li>

<li><a href="#det_96a7052a150df460c5528cc594b81a42">JAN79008.1</a></li>

-->

</ul></td>

<td class="num">0.58121<!-- 0.06867--></td>
<td class="num">1.22</td>
<td class="num">1.22</td>

<td class="int">7</td>
<td><ul><li>
60S ribosomal protein L32 [Daphnia magna]</li><li>60S ribosomal protein L32, partial [Daphnia magna]
</li></ul></td>
</tr>


<tr class="odd"> 

<td>
<a href="#det_64187f502b964388038f80eb4779dc21">148</a>
</td>
<td>
<a name="sum_64187f502b964388038f80eb4779dc21" />
<ul>

<li>
JAN65753.1

</li>

<li>
JAN67373.1

</li>

<li>
JAN62112.1

</li>

<li>
JAN30763.1

</li>

<li>
JAN29315.1

</li>

<li>
JAN63108.1

</li>

<li>
JAN34377.1

</li>

<!--

<li><a href="#det_64187f502b964388038f80eb4779dc21">JAN65753.1</a></li>

<li><a href="#det_64187f502b964388038f80eb4779dc21">JAN67373.1</a></li>

<li><a href="#det_64187f502b964388038f80eb4779dc21">JAN62112.1</a></li>

<li><a href="#det_64187f502b964388038f80eb4779dc21">JAN30763.1</a></li>

<li><a href="#det_64187f502b964388038f80eb4779dc21">JAN29315.1</a></li>

<li><a href="#det_64187f502b964388038f80eb4779dc21">JAN63108.1</a></li>

<li><a href="#det_64187f502b964388038f80eb4779dc21">JAN34377.1</a></li>

-->
(2 more)
</ul></td>

<td class="num">0.58550<!-- 0.06967--></td>
<td class="num">1.49</td>
<td class="num">1.49</td>

<td class="int">5</td>
<td><ul><li>
Serine protease P76 precursor [Daphnia magna]</li><li>Serine protease P76 precursor [Daphnia magna]</li><li>Serine protease P76 precursor [Daphnia magna]</li><li>Serine protease P76 precursor, partial [Daphnia magna]</li><li>Serine protease P76 precursor [Daphnia magna]</li><li>Serine protease P76 precursor [Daphnia magna]</li><li>Serine protease P76 precursor [Daphnia magna]
</li></ul></td>
</tr>


<tr class="even"> 

<td>
<a href="#det_e62dcb05381fa01559173024beb964ab">149</a>
</td>
<td>
<a name="sum_e62dcb05381fa01559173024beb964ab" />
<ul>

<li>
JAN83218.1

</li>

<li>
JAN39714.1

</li>

<!--

<li><a href="#det_e62dcb05381fa01559173024beb964ab">JAN83218.1</a></li>

<li><a href="#det_e62dcb05381fa01559173024beb964ab">JAN39714.1</a></li>

-->

</ul></td>

<td class="num">0.60085<!-- 0.07200--></td>
<td class="num">1.67</td>
<td class="num">1.67</td>

<td class="int">3</td>
<td><ul><li>
hypothetical protein [Daphnia magna]</li><li>hypothetical protein [Daphnia magna]
</li></ul></td>
</tr>


<tr class="odd"> 

<td>
<a href="#det_6b49ba22cbbace590224d68a168c83eb">150</a>
</td>
<td>
<a name="sum_6b49ba22cbbace590224d68a168c83eb" />
<ul>

<li>
KZS18870.1

</li>

<!--

<li><a href="#det_6b49ba22cbbace590224d68a168c83eb">KZS18870.1</a></li>

-->

</ul></td>

<td class="num">0.61961<!-- 0.08000--></td>
<td class="num">0.88</td>
<td class="num">1.14</td>

<td class="int">6</td>
<td><ul><li>
Spermidine synthase [Daphnia magna]
</li></ul></td>
</tr>


<tr class="even"> 

<td>
<a href="#det_558756fb5f4a07be3a1a114891e08d57">151</a>
</td>
<td>
<a name="sum_558756fb5f4a07be3a1a114891e08d57" />
<ul>

<li>
JAN49112.1

</li>

<li>
JAN56772.1

</li>

<li>
JAN86996.1

</li>

<li>
JAN38311.1

</li>

<li>
JAN41367.1

</li>

<li>
JAN53718.1

</li>

<li>
JAN51267.1

</li>

<!--

<li><a href="#det_558756fb5f4a07be3a1a114891e08d57">JAN49112.1</a></li>

<li><a href="#det_558756fb5f4a07be3a1a114891e08d57">JAN56772.1</a></li>

<li><a href="#det_558756fb5f4a07be3a1a114891e08d57">JAN86996.1</a></li>

<li><a href="#det_558756fb5f4a07be3a1a114891e08d57">JAN38311.1</a></li>

<li><a href="#det_558756fb5f4a07be3a1a114891e08d57">JAN41367.1</a></li>

<li><a href="#det_558756fb5f4a07be3a1a114891e08d57">JAN53718.1</a></li>

<li><a href="#det_558756fb5f4a07be3a1a114891e08d57">JAN51267.1</a></li>

-->

</ul></td>

<td class="num">0.61961<!-- 0.08000--></td>
<td class="num">1.44</td>
<td class="num">1.44</td>

<td class="int">2</td>
<td><ul><li>
Coiled-coil domain-containing protein, partial [Daphnia magna]</li><li>Coiled-coil domain-containing protein [Daphnia magna]</li><li>Coiled-coil domain-containing protein [Daphnia magna]</li><li>Coiled-coil domain-containing protein [Daphnia magna]</li><li>Coiled-coil domain-containing protein [Daphnia magna]</li><li>Coiled-coil domain-containing protein [Daphnia magna]</li><li>Coiled-coil domain-containing protein, partial [Daphnia magna]
</li></ul></td>
</tr>


<tr class="odd"> 

<td>
<a href="#det_bbacbd6da1c85597da68819b0fc89153">152</a>
</td>
<td>
<a name="sum_bbacbd6da1c85597da68819b0fc89153" />
<ul>

<li>
JAN75352.1

</li>

<li>
JAN53059.1

</li>

<li>
JAN37865.1

</li>

<li>
JAN34919.1

</li>

<li>
JAN33169.1

</li>

<li>
JAN31474.1

</li>

<li>
JAN53060.1

</li>

<!--

<li><a href="#det_bbacbd6da1c85597da68819b0fc89153">JAN75352.1</a></li>

<li><a href="#det_bbacbd6da1c85597da68819b0fc89153">JAN53059.1</a></li>

<li><a href="#det_bbacbd6da1c85597da68819b0fc89153">JAN37865.1</a></li>

<li><a href="#det_bbacbd6da1c85597da68819b0fc89153">JAN34919.1</a></li>

<li><a href="#det_bbacbd6da1c85597da68819b0fc89153">JAN33169.1</a></li>

<li><a href="#det_bbacbd6da1c85597da68819b0fc89153">JAN31474.1</a></li>

<li><a href="#det_bbacbd6da1c85597da68819b0fc89153">JAN53060.1</a></li>

-->

</ul></td>

<td class="num">0.61961<!-- 0.08000--></td>
<td class="num">0.54</td>
<td class="num">1.85</td>

<td class="int">6</td>
<td><ul><li>
Proteasome subunit alpha type-1 [Daphnia magna]</li><li>Proteasome subunit alpha type-1 [Daphnia magna]</li><li>Proteasome subunit alpha type-1 [Daphnia magna]</li><li>Proteasome subunit alpha type-1 [Daphnia magna]</li><li>Proteasome subunit alpha type-1 [Daphnia magna]</li><li>putative Proteasome subunit alpha type-1 [Daphnia magna]</li><li>Proteasome subunit alpha type-1 [Daphnia magna]
</li></ul></td>
</tr>


<tr class="even"> 

<td>
<a href="#det_752fbcb6d7c95c859c29e47fc35c3c7d">153</a>
</td>
<td>
<a name="sum_752fbcb6d7c95c859c29e47fc35c3c7d" />
<ul>

<li>
JAN82904.1

</li>

<li>
JAN57962.1

</li>

<li>
JAN47103.1

</li>

<li>
JAN30660.1

</li>

<li>
JAN45601.1

</li>

<!--

<li><a href="#det_752fbcb6d7c95c859c29e47fc35c3c7d">JAN82904.1</a></li>

<li><a href="#det_752fbcb6d7c95c859c29e47fc35c3c7d">JAN57962.1</a></li>

<li><a href="#det_752fbcb6d7c95c859c29e47fc35c3c7d">JAN47103.1</a></li>

<li><a href="#det_752fbcb6d7c95c859c29e47fc35c3c7d">JAN30660.1</a></li>

<li><a href="#det_752fbcb6d7c95c859c29e47fc35c3c7d">JAN45601.1</a></li>

-->

</ul></td>

<td class="num">0.61961<!-- 0.08000--></td>
<td class="num">0.69</td>
<td class="num">1.46</td>

<td class="int">12</td>
<td><ul><li>
putative Elongation factor 1-beta [Daphnia magna]</li><li>Elongation factor 1-beta [Daphnia magna]</li><li>Elongation factor 1-beta [Daphnia magna]</li><li>putative Elongation factor 1-beta [Daphnia magna]</li><li>Elongation factor 1-beta [Daphnia magna]
</li></ul></td>
</tr>


<tr class="odd"> 

<td>
<a href="#det_9754f52a7ed1508d30c102b197565eef">154</a>
</td>
<td>
<a name="sum_9754f52a7ed1508d30c102b197565eef" />
<ul>

<li>
JAN85101.1

</li>

<li>
KZS15444.1

</li>

<!--

<li><a href="#det_9754f52a7ed1508d30c102b197565eef">JAN85101.1</a></li>

<li><a href="#det_9754f52a7ed1508d30c102b197565eef">KZS15444.1</a></li>

-->

</ul></td>

<td class="num">0.62542<!-- 0.07600--></td>
<td class="num">0.85</td>
<td class="num">1.18</td>

<td class="int">10</td>
<td><ul><li>
putative Reticulon-4 [Daphnia magna]</li><li>Reticulon-like protein [Daphnia magna]
</li></ul></td>
</tr>


<tr class="even"> 

<td>
<a href="#det_4059d9f318cd90c7b4ac23560a0ac723">155</a>
</td>
<td>
<a name="sum_4059d9f318cd90c7b4ac23560a0ac723" />
<ul>

<li>
JAN35561.1

</li>

<li>
JAN73640.1

</li>

<li>
KZS07233.1

</li>

<!--

<li><a href="#det_4059d9f318cd90c7b4ac23560a0ac723">JAN35561.1</a></li>

<li><a href="#det_4059d9f318cd90c7b4ac23560a0ac723">JAN73640.1</a></li>

<li><a href="#det_4059d9f318cd90c7b4ac23560a0ac723">KZS07233.1</a></li>

-->

</ul></td>

<td class="num">0.62542<!-- 0.07600--></td>
<td class="num">1.63</td>
<td class="num">1.63</td>

<td class="int">3</td>
<td><ul><li>
Z9 acyl-CoA desaturase B [Daphnia magna]</li><li>Z9 acyl-CoA desaturase B [Daphnia magna]</li><li>Stearoyl-CoA desaturase 5 [Daphnia magna]
</li></ul></td>
</tr>


<tr class="odd"> 

<td>
<a href="#det_134a14cc00173c7fd610f53d7c030ca5">156</a>
</td>
<td>
<a name="sum_134a14cc00173c7fd610f53d7c030ca5" />
<ul>

<li>
JAN68183.1

</li>

<li>
JAN41291.1

</li>

<li>
JAN34292.1

</li>

<li>
JAN53588.1

</li>

<!--

<li><a href="#det_134a14cc00173c7fd610f53d7c030ca5">JAN68183.1</a></li>

<li><a href="#det_134a14cc00173c7fd610f53d7c030ca5">JAN41291.1</a></li>

<li><a href="#det_134a14cc00173c7fd610f53d7c030ca5">JAN34292.1</a></li>

<li><a href="#det_134a14cc00173c7fd610f53d7c030ca5">JAN53588.1</a></li>

-->

</ul></td>

<td class="num">0.62584<!-- 0.08133--></td>
<td class="num">1.19</td>
<td class="num">1.19</td>

<td class="int">20</td>
<td><ul><li>
Coatomer subunit alpha [Daphnia magna]</li><li>Coatomer subunit alpha [Daphnia magna]</li><li>Coatomer subunit alpha [Daphnia magna]</li><li>Coatomer subunit alpha, partial [Daphnia magna]
</li></ul></td>
</tr>


<tr class="even"> 

<td>
<a href="#det_84f1be81beb9f3b227d0b45c526f75c9">157</a>
</td>
<td>
<a name="sum_84f1be81beb9f3b227d0b45c526f75c9" />
<ul>

<li>
JAN76153.1

</li>

<li>
KZS10142.1

</li>

<!--

<li><a href="#det_84f1be81beb9f3b227d0b45c526f75c9">JAN76153.1</a></li>

<li><a href="#det_84f1be81beb9f3b227d0b45c526f75c9">KZS10142.1</a></li>

-->

</ul></td>

<td class="num">0.62767<!-- 0.07733--></td>
<td class="num">0.69</td>
<td class="num">1.46</td>

<td class="int">4</td>
<td><ul><li>
Maternal protein exuperantia-1 [Daphnia magna]</li><li>Uncharacterized protein APZ42_025428 [Daphnia magna]
</li></ul></td>
</tr>


<tr class="odd"> 

<td>
<a href="#det_4baa85c48a2841babb71cd24a434ec1e">158</a>
</td>
<td>
<a name="sum_4baa85c48a2841babb71cd24a434ec1e" />
<ul>

<li>
KZS04294.1

</li>

<!--

<li><a href="#det_4baa85c48a2841babb71cd24a434ec1e">KZS04294.1</a></li>

-->

</ul></td>

<td class="num">0.62767<!-- 0.07733--></td>
<td class="num">0.35</td>
<td class="num">2.90</td>

<td class="int">2</td>
<td><ul><li>
Thioredoxin protein 1 [Daphnia magna]
</li></ul></td>
</tr>


<tr class="even"> 

<td>
<a href="#det_ad5a5532d478ec918e30567a1b67f662">159</a>
</td>
<td>
<a name="sum_ad5a5532d478ec918e30567a1b67f662" />
<ul>

<li>
JAN83086.1

</li>

<li>
KZS15286.1

</li>

<!--

<li><a href="#det_ad5a5532d478ec918e30567a1b67f662">JAN83086.1</a></li>

<li><a href="#det_ad5a5532d478ec918e30567a1b67f662">KZS15286.1</a></li>

-->

</ul></td>

<td class="num">0.62829<!-- 0.07900--></td>
<td class="num">1.18</td>
<td class="num">1.18</td>

<td class="int">25</td>
<td><ul><li>
Glycerol-3-phosphate dehydrogenase [NAD(+)], cytoplasmic [Daphnia magna]</li><li>Glycerol-3-phosphate dehydrogenase 1-like protein [Daphnia magna]
</li></ul></td>
</tr>


<tr class="odd"> 

<td>
<a href="#det_cb95e23fb6b5d35806b035ec70363e8f">160</a>
</td>
<td>
<a name="sum_cb95e23fb6b5d35806b035ec70363e8f" />
<ul>

<li>
KZS14413.1

</li>

<li>
JAN73857.1

</li>

<li>
JAN57132.1

</li>

<li>
JAN56776.1

</li>

<li>
JAN43011.1

</li>

<li>
JAN51218.1

</li>

<!--

<li><a href="#det_cb95e23fb6b5d35806b035ec70363e8f">KZS14413.1</a></li>

<li><a href="#det_cb95e23fb6b5d35806b035ec70363e8f">JAN73857.1</a></li>

<li><a href="#det_cb95e23fb6b5d35806b035ec70363e8f">JAN57132.1</a></li>

<li><a href="#det_cb95e23fb6b5d35806b035ec70363e8f">JAN56776.1</a></li>

<li><a href="#det_cb95e23fb6b5d35806b035ec70363e8f">JAN43011.1</a></li>

<li><a href="#det_cb95e23fb6b5d35806b035ec70363e8f">JAN51218.1</a></li>

-->

</ul></td>

<td class="num">0.62986<!-- 0.07867--></td>
<td class="num">1.34</td>
<td class="num">1.34</td>

<td class="int">13</td>
<td><ul><li>
Jonah 65Aiv [Daphnia magna]</li><li>Chymotrypsin BI precursor [Daphnia magna]</li><li>Chymotrypsin BI precursor [Daphnia magna]</li><li>putative Chymotrypsin BI precursor, partial [Daphnia magna]</li><li>Chymotrypsin BI precursor [Daphnia magna]</li><li>hypothetical protein [Daphnia magna]
</li></ul></td>
</tr>


<tr class="even"> 

<td>
<a href="#det_38a8a6906d8694e0adaa19ae4fdf7a2d">161</a>
</td>
<td>
<a name="sum_38a8a6906d8694e0adaa19ae4fdf7a2d" />
<ul>

<li>
JAN63416.1

</li>

<li>
KZS20224.1

</li>

<!--

<li><a href="#det_38a8a6906d8694e0adaa19ae4fdf7a2d">JAN63416.1</a></li>

<li><a href="#det_38a8a6906d8694e0adaa19ae4fdf7a2d">KZS20224.1</a></li>

-->

</ul></td>

<td class="num">0.63146<!-- 0.07833--></td>
<td class="num">0.73</td>
<td class="num">1.37</td>

<td class="int">9</td>
<td><ul><li>
Cytochrome c-2 [Daphnia magna]</li><li>Cytochrome c-2 [Daphnia magna]
</li></ul></td>
</tr>


<tr class="odd"> 

<td>
<a href="#det_ffb170216a3fc5ce9f609657cc27a5e7">162</a>
</td>
<td>
<a name="sum_ffb170216a3fc5ce9f609657cc27a5e7" />
<ul>

<li>
KZR99755.1

</li>

<li>
KZR98997.1

</li>

<li>
KZR97428.1

</li>

<li>
KZS01460.1

</li>

<li>
JAN72110.1

</li>

<li>
JAN50763.1

</li>

<li>
JAN50762.1

</li>

<!--

<li><a href="#det_ffb170216a3fc5ce9f609657cc27a5e7">KZR99755.1</a></li>

<li><a href="#det_ffb170216a3fc5ce9f609657cc27a5e7">KZR98997.1</a></li>

<li><a href="#det_ffb170216a3fc5ce9f609657cc27a5e7">KZR97428.1</a></li>

<li><a href="#det_ffb170216a3fc5ce9f609657cc27a5e7">KZS01460.1</a></li>

<li><a href="#det_ffb170216a3fc5ce9f609657cc27a5e7">JAN72110.1</a></li>

<li><a href="#det_ffb170216a3fc5ce9f609657cc27a5e7">JAN50763.1</a></li>

<li><a href="#det_ffb170216a3fc5ce9f609657cc27a5e7">JAN50762.1</a></li>

-->
(6 more)
</ul></td>

<td class="num">0.63710<!-- 0.08333--></td>
<td class="num">1.26</td>
<td class="num">1.26</td>

<td class="int">16</td>
<td><ul><li>
Uncharacterized protein APZ42_004263, partial [Daphnia magna]</li><li>Uncharacterized protein APZ42_005326, partial [Daphnia magna]</li><li>Uncharacterized protein APZ42_007711, partial [Daphnia magna]</li><li>Uncharacterized protein APZ42_001874, partial [Daphnia magna]</li><li>hypothetical protein [Daphnia magna]</li><li>hypothetical protein [Daphnia magna]</li><li>hypothetical protein [Daphnia magna]
</li></ul></td>
</tr>


<tr class="even"> 

<td>
<a href="#det_0f9cdfcb72551c4b4b9a3dc21f0d0fea">163</a>
</td>
<td>
<a name="sum_0f9cdfcb72551c4b4b9a3dc21f0d0fea" />
<ul>

<li>
JAN70777.1

</li>

<li>
JAN47204.1

</li>

<li>
JAN47205.1

</li>

<li>
JAN58705.1

</li>

<li>
JAN51109.1

</li>

<li>
JAN49008.1

</li>

<li>
JAN56653.1

</li>

<!--

<li><a href="#det_0f9cdfcb72551c4b4b9a3dc21f0d0fea">JAN70777.1</a></li>

<li><a href="#det_0f9cdfcb72551c4b4b9a3dc21f0d0fea">JAN47204.1</a></li>

<li><a href="#det_0f9cdfcb72551c4b4b9a3dc21f0d0fea">JAN47205.1</a></li>

<li><a href="#det_0f9cdfcb72551c4b4b9a3dc21f0d0fea">JAN58705.1</a></li>

<li><a href="#det_0f9cdfcb72551c4b4b9a3dc21f0d0fea">JAN51109.1</a></li>

<li><a href="#det_0f9cdfcb72551c4b4b9a3dc21f0d0fea">JAN49008.1</a></li>

<li><a href="#det_0f9cdfcb72551c4b4b9a3dc21f0d0fea">JAN56653.1</a></li>

-->
(6 more)
</ul></td>

<td class="num">0.64061<!-- 0.08433--></td>
<td class="num">1.40</td>
<td class="num">1.40</td>

<td class="int">12</td>
<td><ul><li>
60S ribosomal protein L15, partial [Daphnia magna]</li><li>60S ribosomal protein L15 [Daphnia magna]</li><li>60S ribosomal protein L15, partial [Daphnia magna]</li><li>60S ribosomal protein L15 [Daphnia magna]</li><li>60S ribosomal protein L15 [Daphnia magna]</li><li>putative 60S ribosomal protein L15, partial [Daphnia magna]</li><li>putative 60S ribosomal protein L15, partial [Daphnia magna]
</li></ul></td>
</tr>


<tr class="odd"> 

<td>
<a href="#det_538dfd7becd2f258a8671ef3b3fde821">164</a>
</td>
<td>
<a name="sum_538dfd7becd2f258a8671ef3b3fde821" />
<ul>

<li>
KZS05193.1

</li>

<li>
JAN87119.1

</li>

<!--

<li><a href="#det_538dfd7becd2f258a8671ef3b3fde821">KZS05193.1</a></li>

<li><a href="#det_538dfd7becd2f258a8671ef3b3fde821">JAN87119.1</a></li>

-->

</ul></td>

<td class="num">0.67382<!-- 0.10633--></td>
<td class="num">1.36</td>
<td class="num">1.36</td>

<td class="int">9</td>
<td><ul><li>
HEAT shock protein 75 kDa [Daphnia magna]</li><li>Heat shock protein 75 kDa, mitochondrial, partial [Daphnia magna]
</li></ul></td>
</tr>


<tr class="even"> 

<td>
<a href="#det_e56880e659430d8ac4768e6e0f0060bb">165</a>
</td>
<td>
<a name="sum_e56880e659430d8ac4768e6e0f0060bb" />
<ul>

<li>
JAN57377.1

</li>

<li>
JAN41267.1

</li>

<li>
JAN71072.1

</li>

<li>
KZS05929.1

</li>

<li>
JAN42861.1

</li>

<li>
JAN53512.1

</li>

<li>
JAN35778.1

</li>

<!--

<li><a href="#det_e56880e659430d8ac4768e6e0f0060bb">JAN57377.1</a></li>

<li><a href="#det_e56880e659430d8ac4768e6e0f0060bb">JAN41267.1</a></li>

<li><a href="#det_e56880e659430d8ac4768e6e0f0060bb">JAN71072.1</a></li>

<li><a href="#det_e56880e659430d8ac4768e6e0f0060bb">KZS05929.1</a></li>

<li><a href="#det_e56880e659430d8ac4768e6e0f0060bb">JAN42861.1</a></li>

<li><a href="#det_e56880e659430d8ac4768e6e0f0060bb">JAN53512.1</a></li>

<li><a href="#det_e56880e659430d8ac4768e6e0f0060bb">JAN35778.1</a></li>

-->

</ul></td>

<td class="num">0.67427<!-- 0.08933--></td>
<td class="num">0.95</td>
<td class="num">1.05</td>

<td class="int">7</td>
<td><ul><li>
Beta-klotho [Daphnia magna]</li><li>Beta-klotho [Daphnia magna]</li><li>Beta-klotho [Daphnia magna]</li><li>Lactase-phlorizin hydrolase [Daphnia magna]</li><li>Beta-klotho [Daphnia magna]</li><li>Beta-klotho [Daphnia magna]</li><li>Beta-klotho [Daphnia magna]
</li></ul></td>
</tr>


<tr class="odd"> 

<td>
<a href="#det_e7c18a90c2d31c057a1a8266d25ceea4">166</a>
</td>
<td>
<a name="sum_e7c18a90c2d31c057a1a8266d25ceea4" />
<ul>

<li>
KZS09073.1

</li>

<li>
JAN66034.1

</li>

<li>
JAN60280.1

</li>

<li>
JAN63965.1

</li>

<li>
JAN50919.1

</li>

<li>
JAN50918.1

</li>

<li>
JAN48817.1

</li>

<!--

<li><a href="#det_e7c18a90c2d31c057a1a8266d25ceea4">KZS09073.1</a></li>

<li><a href="#det_e7c18a90c2d31c057a1a8266d25ceea4">JAN66034.1</a></li>

<li><a href="#det_e7c18a90c2d31c057a1a8266d25ceea4">JAN60280.1</a></li>

<li><a href="#det_e7c18a90c2d31c057a1a8266d25ceea4">JAN63965.1</a></li>

<li><a href="#det_e7c18a90c2d31c057a1a8266d25ceea4">JAN50919.1</a></li>

<li><a href="#det_e7c18a90c2d31c057a1a8266d25ceea4">JAN50918.1</a></li>

<li><a href="#det_e7c18a90c2d31c057a1a8266d25ceea4">JAN48817.1</a></li>

-->
(4 more)
</ul></td>

<td class="num">0.67532<!-- 0.10600--></td>
<td class="num">1.44</td>
<td class="num">1.44</td>

<td class="int">19</td>
<td><ul><li>
Major heat shock 70 kDa protein Bbb [Daphnia magna]</li><li>Heat shock 70 kDa protein cognate [Daphnia magna]</li><li>Heat shock 70 kDa protein cognate [Daphnia magna]</li><li>Heat shock 70 kDa protein cognate [Daphnia magna]</li><li>Heat shock 70 kDa protein cognate [Daphnia magna]</li><li>Heat shock 70 kDa protein cognate [Daphnia magna]</li><li>Heat shock 70 kDa protein cognate [Daphnia magna]
</li></ul></td>
</tr>


<tr class="even"> 

<td>
<a href="#det_542f7edf9db8722038556d18f06b5477">167</a>
</td>
<td>
<a name="sum_542f7edf9db8722038556d18f06b5477" />
<ul>

<li>
JAN59600.1

</li>

<li>
JAN35414.1

</li>

<li>
JAN33311.1

</li>

<li>
JAN35415.1

</li>

<li>
JAN61498.1

</li>

<li>
JAN52998.1

</li>

<li>
JAN64843.1

</li>

<!--

<li><a href="#det_542f7edf9db8722038556d18f06b5477">JAN59600.1</a></li>

<li><a href="#det_542f7edf9db8722038556d18f06b5477">JAN35414.1</a></li>

<li><a href="#det_542f7edf9db8722038556d18f06b5477">JAN33311.1</a></li>

<li><a href="#det_542f7edf9db8722038556d18f06b5477">JAN35415.1</a></li>

<li><a href="#det_542f7edf9db8722038556d18f06b5477">JAN61498.1</a></li>
[truncated: 8,136,401 more chars]
