# Supplementary material for: How cyclophosphamide at environmentally relevant concentration influences Daphnia magna life history and its proteome
Source: PLoS One. 2018 Apr 5;13(4):e0195366. doi: 10.1371/journal.pone.0195366 (PMC5886542; doi:10.1371/journal.pone.0195366)
Supplement: S2 File — The differential analysis results of D. magna N clone protein profiles treated with cyclophosphamide, compared to the protein profiles of untreated individuals. (XML) [file pone.0195366.s002.xml]

<?xml version="1.0" encoding="UTF-8"?>
<!DOCTYPE html 
     PUBLIC "-//W3C//DTD XHTML 1.0 Strict//EN"
    "http://www.w3.org/TR/xhtml1/DTD/xhtml1-strict.dtd">
<html 
    xmlns="http://www.w3.org/1999/xhtml"
    xmlns:svg="http://www.w3.org/2000/svg"
    xmlns:xlink="http://www.w3.org/1999/xlink"
>
<head>
<style type="text/css">
/*<![CDATA[*/
table {
	border-collapse: collapse;
	border: solid black 2px;
}
table.protdetails {
	border: none;
}
table.protdetails td {
	border: none;
}
table.protdetails th {
	border: none;
	text-align: right;
	vertical-align: top;
}
td, th {
	border: solid black 1px;
	padding: 0.5em;
}
.num {
	text-align: right;
}
.int {
	text-align: right;
}
tr.even {
	background-color: rgb(90%, 90%, 90%);
}
td.na {
	text-align: center;
	color: gray;
}
td.reg {
	text-align: center;
}
ul {
        list-style-type: none;
        margin: 0px;
        padding: 0px;
}
.uniq {
	font-weight: bold;
}
.same {
	font-weight: bold;
}
.up {
	color: blue;
}
.down {
	color: red;
}
.cmd {
	font-family: monospace;
}
/*]]>*/
</style>
<title>DiffProt results</title>
</head>
<body>


<div align="center">

<svg:svg width="800" height="600" viewBox="-1 -1 2 2" version="1.1" >
<svg:rect x="-1" y="-1" width="2" height="2" stroke-width="0.0025" stroke="black" fill="none" />


<svg:circle cx="-0.696150252988338" cy="-0.713983758365638" r="0.01875" fill="blue"/>
<svg:text x="-0.696150252988338" y="-0.713983758365638" font-size="0.0625" fill="blue" text-anchor="end">&nbsp;CN1_1.list&nbsp;</svg:text>


<svg:circle cx="0.134739533191151" cy="-0.9" r="0.01875" fill="blue"/>
<svg:text x="0.134739533191151" y="-0.9" font-size="0.0625" fill="blue" >&nbsp;CN1_4.list&nbsp;</svg:text>


<svg:circle cx="0.619270988748064" cy="0.113177357997693" r="0.01875" fill="blue"/>
<svg:text x="0.619270988748064" y="0.113177357997693" font-size="0.0625" fill="blue" >&nbsp;CN1_3.list&nbsp;</svg:text>


<svg:circle cx="-0.864004934870896" cy="0.412717334896155" r="0.01875" fill="blue"/>
<svg:text x="-0.864004934870896" y="0.412717334896155" font-size="0.0625" fill="blue" text-anchor="end">&nbsp;CN1_2.list&nbsp;</svg:text>


<svg:circle cx="0.542600979262755" cy="-0.164345490687088" r="0.01875" fill="red"/>
<svg:text x="0.542600979262755" y="-0.164345490687088" font-size="0.0625" fill="red" >&nbsp;KN1_1.list&nbsp;</svg:text>


<svg:circle cx="0.709062557250959" cy="0.291549597612242" r="0.01875" fill="red"/>
<svg:text x="0.709062557250959" y="0.291549597612242" font-size="0.0625" fill="red" >&nbsp;KN1_2.list&nbsp;</svg:text>


<svg:circle cx="-0.19329263355978" cy="0.602974901920939" r="0.01875" fill="red"/>
<svg:text x="-0.19329263355978" y="0.602974901920939" font-size="0.0625" fill="red" text-anchor="end">&nbsp;KN1_3.list&nbsp;</svg:text>


<svg:circle cx="-0.252226237033915" cy="0.357910056625695" r="0.01875" fill="red"/>
<svg:text x="-0.252226237033915" y="0.357910056625695" font-size="0.0625" fill="red" text-anchor="end">&nbsp;KN1_4.list&nbsp;</svg:text>


<svg:a xlink:href="#det_9ed16584f769b28559fa3e9776a6ebe1" xlink:title="JAN55201.1+JAN55202.1+JAN55197.1+JAN50148.1+JAN31959.1+EFX64730.1+JAN78815.1+JAN31958.1">
<svg:circle cx="0.033517739696858" cy="-0.0912890865150021" r="0.01875" fill="black" opacity="0.5"/>
</svg:a>

<svg:a xlink:href="#det_5a56cfe766dc89ab894862883114e4c2" xlink:title="KZS19034.1+JAN39685.1+JAN59262.1+JAN66323.1">
<svg:circle cx="-0.0606984361203414" cy="0.114783226243356" r="0.01875" fill="black" opacity="0.5"/>
</svg:a>

<svg:a xlink:href="#det_c6bd12476aea90a6fc0882a2bfe5d23c" xlink:title="JAN47263.1+JAN70358.1">
<svg:circle cx="0.111777898525917" cy="-0.248138070541529" r="0.01875" fill="black" opacity="0.5"/>
</svg:a>

<svg:a xlink:href="#det_029dc40d3262a57f4d63141a3bb32f1f" xlink:title="AIW06385.1+AIW06379.1+AIW06378.1+AHY19799.1+YP">
<svg:circle cx="0.270022127433544" cy="-0.111054209400852" r="0.01875" fill="black" opacity="0.5"/>
</svg:a>

<svg:a xlink:href="#det_3fc42472f6402056f492942553fd5697" xlink:title="JAN67132.1">
<svg:circle cx="0.145339578345276" cy="-0.105584918125231" r="0.01875" fill="black" opacity="0.5"/>
</svg:a>

<svg:a xlink:href="#det_761a43f20b450318d1a4c89b2e51419d" xlink:title="KZS17297.1+JAN76155.1+JAN78993.1+JAN65573.1+JAN63122.1+JAN62170.1+JAN64217.1+JAN62169.1+JAN57186.1+JAN57024.1+JAN44479.1+JAN46082.1+JAN51574.1">
<svg:circle cx="-0.00521753286889486" cy="-0.110400935995498" r="0.01875" fill="black" opacity="0.5"/>
</svg:a>

<svg:a xlink:href="#det_528c004ea958a3819fedfb1942b48a23" xlink:title="JAN92472.1+JAN30468.1+JAN45257.1+JAN31966.1+JAN93238.1+JAN45258.1+KZS07147.1+JAN36116.1+JAN36117.1">
<svg:circle cx="0.00781450520896677" cy="-0.0676085016220902" r="0.01875" fill="black" opacity="0.5"/>
</svg:a>

<svg:a xlink:href="#det_be84572b8da21c1b1c9b88ea7c8b13cd" xlink:title="JAN29158.1+KZS20842.1+JAN57147.1">
<svg:circle cx="0.367996358882511" cy="0.011198476399586" r="0.01875" fill="black" opacity="0.5"/>
</svg:a>

<svg:a xlink:href="#det_0eb84a294ee5e2389983642b268b3e82" xlink:title="KZS16812.1+JAN71912.1+JAN30759.1+JAN39411.1+JAN32452.1+JAN63078.1+JAN41035.1+JAN84130.1+KZS12368.1+JAN65680.1+JAN65679.1">
<svg:circle cx="0.130448021354231" cy="-0.243600646477409" r="0.01875" fill="black" opacity="0.5"/>
</svg:a>

<svg:a xlink:href="#det_26bb7f59ffa5656a5e09c87aa0aeadda" xlink:title="KZS07032.1+JAN92004.1">
<svg:circle cx="0.253427587450574" cy="0.0765978567639951" r="0.01875" fill="black" opacity="0.5"/>
</svg:a>

<svg:a xlink:href="#det_4896308e0a52b92dc36322d2c01fbb49" xlink:title="KZS05132.1+JAN33827.1+JAN50911.1+JAN87512.1">
<svg:circle cx="0.0220156182918244" cy="-0.0036747573877458" r="0.01875" fill="black" opacity="0.5"/>
</svg:a>

<svg:a xlink:href="#det_c18c43f638ccb23babeff93765a41487" xlink:title="JAN44473.1+JAN60760.1+KZS21785.1+JAN66525.1">
<svg:circle cx="-0.139124386605116" cy="-0.155867964512732" r="0.01875" fill="black" opacity="0.5"/>
</svg:a>

<svg:a xlink:href="#det_616145b1e8bb8a45842be654dffae428" xlink:title="JAN80184.1+JAN53310.1+JAN53308.1+JAN53309.1+JAN34267.1+JAN48802.1+JAN90448.1+JAN62806.1+JAN84622.1+JAN65702.1">
<svg:circle cx="0.0365326065341762" cy="0.156844236916254" r="0.01875" fill="black" opacity="0.5"/>
</svg:a>

<svg:a xlink:href="#det_a8db2858850682541504a648a7219db5" xlink:title="JAN66065.1+JAN38712.1+JAN33817.1+KZS12608.1">
<svg:circle cx="0.10376089558418" cy="0.0614450421700429" r="0.01875" fill="black" opacity="0.5"/>
</svg:a>

<svg:a xlink:href="#det_b8d8577e347e561eb16bbe98e2a743fb" xlink:title="JAN72749.1+KZS21948.1">
<svg:circle cx="-0.00711824517052286" cy="0.186370742870729" r="0.01875" fill="black" opacity="0.5"/>
</svg:a>

<svg:a xlink:href="#det_5a95f5a3de934d6dd239609ed3f65dc8" xlink:title="JAN90693.1+KZS13933.1">
<svg:circle cx="-0.183575376726533" cy="0.264408859182019" r="0.01875" fill="black" opacity="0.5"/>
</svg:a>

<svg:a xlink:href="#det_505e49010a33c0ce52fa354fc2b92e1f" xlink:title="KZS11192.1+JAN89165.1+JAN64279.1+JAN60532.1+JAN38379.1+JAN38380.1">
<svg:circle cx="0.0664678025556055" cy="0.0173892425157921" r="0.01875" fill="black" opacity="0.5"/>
</svg:a>

<svg:a xlink:href="#det_eb9a18c35144231c81c9941626fdb2e6" xlink:title="JAN56823.1+JAN56821.1+JAN51331.1+JAN53774.1+JAN49182.1+JAN33934.1+JAN53773.1+JAN33985.1+JAN53771.1+JAN51332.1+JAN53772.1+JAN56822.1+JAN58728.1+JAN38887.1+JAN56820.1+JAN83828.1+JAN38886.1+JAN36193.1+JAN36192.1+JAN30493.1+JAN30492.1+JAN36191.1">
<svg:circle cx="0.0649802282652819" cy="-0.163665511352981" r="0.01875" fill="black" opacity="0.5"/>
</svg:a>

<svg:a xlink:href="#det_d63d624826cc86e8efecb4772ec3a86e" xlink:title="ACY44201.1+ACY44168.1+JAN61193.1+ACY44237.1+JAN86030.1+JAN41349.1+KZS05452.1+JAN41348.1">
<svg:circle cx="0.119475111222853" cy="-0.0217800121633633" r="0.01875" fill="black" opacity="0.5"/>
</svg:a>

<svg:a xlink:href="#det_98ecf1eafb967d2a928f0286cd3d004b" xlink:title="KZS12210.1+JAN83338.1+JAN62275.1">
<svg:circle cx="-0.256304432882606" cy="0.0022967762514787" r="0.01875" fill="black" opacity="0.5"/>
</svg:a>

<svg:a xlink:href="#det_ce48520de6e94c96c65c7ed9ed4476d6" xlink:title="JAN79460.1+JAN56358.1+JAN39259.1+JAN32316.1+JAN71609.1+JAN45606.1">
<svg:circle cx="0.0922711562834494" cy="-0.18853037028054" r="0.01875" fill="black" opacity="0.5"/>
</svg:a>

<svg:a xlink:href="#det_5b14ed80cf46646d90d237e14a685a6f" xlink:title="JAN60662.1+JAN46863.1+JAN60663.1+JAN84714.1+KZS10800.1">
<svg:circle cx="-0.320461054467795" cy="-0.140485792781814" r="0.01875" fill="black" opacity="0.5"/>
</svg:a>

<svg:a xlink:href="#det_b188ce5038b2b59ecf3a5d0dd1ae974b" xlink:title="JAN53619.1+JAN33515.1+JAN35667.1+JAN35665.1+JAN35666.1+JAN77838.1+JAN38313.1+JAN38312.1+JAN47269.1+KZS19865.1+JAN47270.1">
<svg:circle cx="-0.0658773096186866" cy="-0.0316051394200392" r="0.01875" fill="black" opacity="0.5"/>
</svg:a>

<svg:a xlink:href="#det_80901f5454506b71c7bf434a62ff2d64" xlink:title="KZS16559.1+JAN85093.1">
<svg:circle cx="0.153658111316481" cy="0.231955266383966" r="0.01875" fill="black" opacity="0.5"/>
</svg:a>

<svg:a xlink:href="#det_c03e267a1d71c22c1d7d3fec0d290bc7" xlink:title="KZS11595.1+JAN60384.1+JAN35940.1+JAN65423.1+JAN65424.1+JAN60383.1+JAN31896.1+JAN78439.1">
<svg:circle cx="0.00453399742446546" cy="0.0095417182225685" r="0.01875" fill="black" opacity="0.5"/>
</svg:a>

<svg:a xlink:href="#det_b0ac23edbbff35ec4765dd0a69ef35c8" xlink:title="KZS05890.1+JAN71623.1">
<svg:circle cx="-0.460104158779039" cy="0.0595912036120797" r="0.01875" fill="black" opacity="0.5"/>
</svg:a>

<svg:a xlink:href="#det_ea03e89bd28ece20a04a1d163ed6876f" xlink:title="JAN33475.1+JAN85106.1+KZS21373.1">
<svg:circle cx="-0.0899190504543782" cy="-0.107417789125816" r="0.01875" fill="black" opacity="0.5"/>
</svg:a>

<svg:a xlink:href="#det_c67a78dba82fbaaa5a884d8eacf5bf71" xlink:title="KZS04409.1+JAN45991.1+JAN71474.1">
<svg:circle cx="0.189026928262542" cy="0.0127316812295699" r="0.01875" fill="black" opacity="0.5"/>
</svg:a>

<svg:a xlink:href="#det_7931ed350d956efd14afa8d0bb658d17" xlink:title="JAN40915.1+JAN36034.1+JAN83178.1+KZS12643.1">
<svg:circle cx="-0.0135556147382518" cy="-0.0665291283443536" r="0.01875" fill="black" opacity="0.5"/>
</svg:a>

<svg:a xlink:href="#det_ce15a1ec90c2196c43ce28f155443e58" xlink:title="KZS20092.1+JAN75199.1+JAN57500.1+JAN40452.1+JAN52450.1">
<svg:circle cx="-0.012718482169034" cy="0.0711085058357295" r="0.01875" fill="black" opacity="0.5"/>
</svg:a>

<svg:a xlink:href="#det_c0dd1d95160a69f1f3ec00df532c13ff" xlink:title="KZS21278.1+KZR99729.1+JAN38580.1+JAN40281.1+JAN50470.1+JAN31624.1+JAN87300.1">
<svg:circle cx="0.23959444268136" cy="-0.0448678378668036" r="0.01875" fill="black" opacity="0.5"/>
</svg:a>

<svg:a xlink:href="#det_4e949a153c7d7a34ae1ec42c674b45d5" xlink:title="KZS21242.1+JAN57736.1+JAN86013.1+JAN90767.1+KZS10006.1">
<svg:circle cx="0.0324006943357136" cy="-0.0883633467840243" r="0.01875" fill="black" opacity="0.5"/>
</svg:a>

<svg:a xlink:href="#det_d0be44d502777384b0110626c6481a8e" xlink:title="JAN37807.1+KZS03717.1+JAN48661.1+JAN74907.1">
<svg:circle cx="-0.253516806694647" cy="-0.152725081945982" r="0.01875" fill="black" opacity="0.5"/>
</svg:a>

<svg:a xlink:href="#det_f68117b54787e130f9371451dfa39e1d" xlink:title="KZS11164.1+JAN83605.1">
<svg:circle cx="-0.141170722894135" cy="0.147162393606528" r="0.01875" fill="black" opacity="0.5"/>
</svg:a>

<svg:a xlink:href="#det_c3203b041980946a7cc40a86f9359f1e" xlink:title="JAN55218.1+KZS12025.1+JAN55219.1+JAN46665.1+JAN36274.1+JAN36275.1+JAN55221.1+JAN71480.1+JAN38974.1+JAN38919.1+JAN55220.1">
<svg:circle cx="0.363556635526275" cy="0.693451441586756" r="0.01875" fill="black" opacity="0.5"/>
</svg:a>

<svg:a xlink:href="#det_0eb4e4bf6fd6c540160eedbb4bcbc2ca" xlink:title="JAN36006.1+KZS14595.1+JAN46550.1+JAN55046.1+JAN68454.1">
<svg:circle cx="-0.0408020246151074" cy="-0.00451973225030673" r="0.01875" fill="black" opacity="0.5"/>
</svg:a>

<svg:a xlink:href="#det_c20d5bf7eee6d5cb71643945bc6dcc6a" xlink:title="KZS15715.1+JAN57172.1+JAN50861.1+JAN32029.1+JAN73999.1">
<svg:circle cx="-0.0989762775961935" cy="-0.320494626714273" r="0.01875" fill="black" opacity="0.5"/>
</svg:a>

<svg:a xlink:href="#det_128d552f228dfa980132378135c77ee8" xlink:title="KZS12874.1+JAN87067.1">
<svg:circle cx="-0.0134846062502194" cy="-0.00459383666626602" r="0.01875" fill="black" opacity="0.5"/>
</svg:a>

<svg:a xlink:href="#det_2754fd252d80c7f6aa3f45cb531c1806" xlink:title="JAN39401.1+JAN36748.1+JAN29402.1+JAN49293.1+JAN60445.1+KZS04410.1+JAN36749.1+JAN65839.1+JAN71930.1+JAN47446.1+JAN29401.1">
<svg:circle cx="0.410198931591877" cy="0.291083906319446" r="0.01875" fill="black" opacity="0.5"/>
</svg:a>

<svg:a xlink:href="#det_d5fd4f2892cda3bc579167271ecbb0ec" xlink:title="JAN32080.1+JAN30516.1+JAN58262.1+JAN38920.1+JAN87857.1+JAN32081.1+KZS05350.1+JAN32082.1+JAN32079.1">
<svg:circle cx="-0.0159216344097942" cy="0.140769331128656" r="0.01875" fill="black" opacity="0.5"/>
</svg:a>

<svg:a xlink:href="#det_1ceaee18cc68e7e0841cd55d2f73751d" xlink:title="JAN30413.1+JAN40854.1+KZS16181.1+JAN74495.1">
<svg:circle cx="-0.218087041002225" cy="-0.142967623824399" r="0.01875" fill="black" opacity="0.5"/>
</svg:a>

<svg:a xlink:href="#det_0ab849fb2259403b0a6a5e1646ca9ff1" xlink:title="JAN83219.1+KZS14060.1">
<svg:circle cx="-0.181334795727597" cy="0.00963306280847989" r="0.01875" fill="black" opacity="0.5"/>
</svg:a>

<svg:a xlink:href="#det_b2bc527ca5e6518c95110d923feee83c" xlink:title="KZS12584.1+JAN71308.1+JAN55751.1+JAN65547.1+JAN41379.1+JAN53729.1+JAN77010.1+JAN62342.1+JAN53730.1+JAN51285.1">
<svg:circle cx="-0.106343780375109" cy="-0.0145051482622891" r="0.01875" fill="black" opacity="0.5"/>
</svg:a>

<svg:a xlink:href="#det_67616c728955e49acd32298ad74ef455" xlink:title="JAN75296.1+JAN74829.1+KZS17493.1">
<svg:circle cx="0.0659294624856398" cy="0.0770973486710101" r="0.01875" fill="black" opacity="0.5"/>
</svg:a>

<svg:a xlink:href="#det_f60bc468452f6b9450d43f0b9c814af9" xlink:title="JAN72578.1+JAN57192.1+JAN53532.1+JAN32337.1+JAN32336.1+JAN29345.1+JAN29346.1+JAN34291.1+KZS13829.1+JAN88071.1+JAN36694.1+JAN82975.1">
<svg:circle cx="-0.00337818990010502" cy="-0.180072910743676" r="0.01875" fill="black" opacity="0.5"/>
</svg:a>

<svg:a xlink:href="#det_d54f53cd833c095e92acc7e288d7f229" xlink:title="JAN63055.1+JAN59210.1+JAN57129.1+JAN29166.1+JAN32175.1+JAN88897.1+JAN81480.1+JAN63054.1+JAN57313.1+JAN36428.1+JAN53714.1">
<svg:circle cx="0.00879267722932732" cy="-0.124387002315018" r="0.01875" fill="black" opacity="0.5"/>
</svg:a>

<svg:a xlink:href="#det_947b96baa0a9ada6aecd053f34396008" xlink:title="JAN34357.1+KZS12781.1">
<svg:circle cx="0.119521579522242" cy="0.270897536693165" r="0.01875" fill="black" opacity="0.5"/>
</svg:a>

<svg:a xlink:href="#det_79f769b79e701eddeb9139e761d30a7d" xlink:title="JAN34277.1+JAN83667.1+KZS08740.1">
<svg:circle cx="0.353727908600294" cy="0.114001418751621" r="0.01875" fill="black" opacity="0.5"/>
</svg:a>

<svg:a xlink:href="#det_abd76cf5bf42e890973ac1aa8ef6aac7" xlink:title="KZS08876.1">
<svg:circle cx="-0.076369652343818" cy="-0.51288580003765" r="0.01875" fill="black" opacity="0.5"/>
</svg:a>

<svg:a xlink:href="#det_ec4b80846131613e9b155309661b1979" xlink:title="JAN66619.1+KZS14758.1">
<svg:circle cx="-0.278764986047619" cy="-0.245582184752642" r="0.01875" fill="black" opacity="0.5"/>
</svg:a>

<svg:a xlink:href="#det_d4172632e3ea4a033ac3b26de18c9ce8" xlink:title="JAN64152.1+KZS07228.1+JAN30113.1+JAN63152.1+JAN57934.1">
<svg:circle cx="-0.0750343448117362" cy="-0.0572153056276805" r="0.01875" fill="black" opacity="0.5"/>
</svg:a>

<svg:a xlink:href="#det_17a7af05e2a80237bb8e15863c8ddaea" xlink:title="KZS17456.1+JAN70373.1+JAN92346.1+JAN56778.1+JAN53727.1+JAN51276.1+JAN34024.1+JAN30519.1+JAN32086.1">
<svg:circle cx="-0.0632605019706704" cy="-0.0744054643228199" r="0.01875" fill="black" opacity="0.5"/>
</svg:a>

<svg:a xlink:href="#det_a28b62eb3bd3425561ad23213c66db3b" xlink:title="JAN57579.1+KZS13846.1">
<svg:circle cx="-0.00705816089955742" cy="-0.306113065625176" r="0.01875" fill="black" opacity="0.5"/>
</svg:a>

<svg:a xlink:href="#det_4bbee7f61b426276bce61dbcd064d1bb" xlink:title="KZS18620.1+JAN30185.1+JAN62624.1+JAN44168.1+JAN75663.1+JAN47074.1+JAN42724.1+JAN65076.1">
<svg:circle cx="-0.147776653834651" cy="-0.000667802877577561" r="0.01875" fill="black" opacity="0.5"/>
</svg:a>

<svg:a xlink:href="#det_8e6b10ecae4f5ed940e7dc9901343bb9" xlink:title="JAN72522.1+JAN50973.1+JAN50971.1+JAN50972.1+JAN38765.1+JAN56408.1+JAN33874.1+JAN33875.1+JAN31978.1+JAN30426.1+JAN57225.1+JAN61383.1+JAN48864.1+JAN31979.1+JAN31977.1">
<svg:circle cx="-0.234268876111146" cy="0.0494866226269505" r="0.01875" fill="black" opacity="0.5"/>
</svg:a>

<svg:a xlink:href="#det_59fa86a0fcd8020154b5798ee4d63d6b" xlink:title="KZS21002.1+KZS21001.1+JAN39099.1+JAN83636.1">
<svg:circle cx="0.0560352960913118" cy="0.0686867248846369" r="0.01875" fill="black" opacity="0.5"/>
</svg:a>

<svg:a xlink:href="#det_ab13ca231af4eca8ffb7adf4b071c271" xlink:title="KZS11139.1+KZS21346.1+NP">
<svg:circle cx="0.0365129167300435" cy="0.0526956424825124" r="0.01875" fill="black" opacity="0.5"/>
</svg:a>

<svg:a xlink:href="#det_5f2b050e7bac7875bfb2af7e8ab39de9" xlink:title="JAN57385.1+JAN80367.1+KZS15050.1">
<svg:circle cx="-0.050187181267836" cy="0.0177887220438592" r="0.01875" fill="black" opacity="0.5"/>
</svg:a>

<svg:a xlink:href="#det_5f9ada9d7c41a24cec205df8677c51e3" xlink:title="KZS17867.1+JAN70456.1">
<svg:circle cx="-0.284942490060762" cy="-0.0779459482752872" r="0.01875" fill="black" opacity="0.5"/>
</svg:a>

<svg:a xlink:href="#det_60de775f14315203e928917fb0c15dd1" xlink:title="KZS09588.1+JAN61182.1+JAN47342.1+JAN51343.1+JAN49188.1+JAN78589.1+JAN61181.1+JAN62284.1">
<svg:circle cx="0.000903738613396236" cy="0.248330456028691" r="0.01875" fill="black" opacity="0.5"/>
</svg:a>

<svg:a xlink:href="#det_29bf7038f86b843982ba6a06694645b3" xlink:title="JAN53655.1+JAN61855.1+JAN63912.1+JAN78874.1+KZS12066.1+JAN30570.1">
<svg:circle cx="0.0394434120994114" cy="0.15643188022735" r="0.01875" fill="black" opacity="0.5"/>
</svg:a>

<svg:a xlink:href="#det_545e73088c24538042da088bcfe1dd4a" xlink:title="JAN30717.1+JAN52502.1+JAN50211.1+JAN29312.1+JAN30716.1+JAN52501.1+JAN34268.1">
<svg:circle cx="0.189795157429089" cy="-0.319313999327107" r="0.01875" fill="black" opacity="0.5"/>
</svg:a>

<svg:a xlink:href="#det_31d74dd40f6902d9485461307537d220" xlink:title="KZS15734.1+JAN87657.1">
<svg:circle cx="-0.141785205519801" cy="0.055249135765146" r="0.01875" fill="black" opacity="0.5"/>
</svg:a>

<svg:a xlink:href="#det_ac1b7209203e182edba57cee00fd2481" xlink:title="KZS08846.1+JAN89390.1+JAN43666.1">
<svg:circle cx="-0.0200380434206104" cy="0.209613071411653" r="0.01875" fill="black" opacity="0.5"/>
</svg:a>

<svg:a xlink:href="#det_e21eaf792cdf7ecea53c4336c60647e3" xlink:title="JAN80283.1+JAN46880.1+JAN51235.1+KZS07578.1+JAN73068.1+JAN53728.1+JAN71381.1">
<svg:circle cx="0.474728253078247" cy="0.119436572270776" r="0.01875" fill="black" opacity="0.5"/>
</svg:a>

<svg:a xlink:href="#det_8fe73596f02dc4fc6468dda257c9610b" xlink:title="JAN36009.1+JAN36008.1">
<svg:circle cx="-0.0308000478955356" cy="-0.245987539179272" r="0.01875" fill="black" opacity="0.5"/>
</svg:a>

<svg:a xlink:href="#det_93f4962105fdd413df2bfeb5ec40329e" xlink:title="JAN33058.1+KZS15470.1+JAN68228.1+JAN50851.1">
<svg:circle cx="-0.0787187480988993" cy="0.140781355206072" r="0.01875" fill="black" opacity="0.5"/>
</svg:a>

<svg:a xlink:href="#det_4fc4903dc28e42d86de853d38d43ed74" xlink:title="KZS15880.1+JAN85608.1">
<svg:circle cx="-0.166836957803233" cy="-0.0199323769523865" r="0.01875" fill="black" opacity="0.5"/>
</svg:a>

<svg:a xlink:href="#det_6993be4ea0bb437831876022a98ec934" xlink:title="JAN92201.1+JAN59324.1+JAN52521.1+JAN33382.1+JAN43771.1+JAN60920.1+JAN52522.1+JAN50267.1+JAN83184.1+KZS18894.1+JAN59325.1">
<svg:circle cx="0.0539370885219391" cy="0.371873993968433" r="0.01875" fill="black" opacity="0.5"/>
</svg:a>

<svg:a xlink:href="#det_4a7c26fd3f1eb255bf0d0d6bc4daaee5" xlink:title="JAN45282.1+JAN36197.1+JAN88870.1+JAN63277.1+KZS11114.1">
<svg:circle cx="0.167368770910253" cy="0.179162356963626" r="0.01875" fill="black" opacity="0.5"/>
</svg:a>

<svg:a xlink:href="#det_bae0639353fb1c0c26e7d4fec1e1a204" xlink:title="KZS01095.1">
<svg:circle cx="0.000253060938780912" cy="-0.00452996914514578" r="0.01875" fill="black" opacity="0.5"/>
</svg:a>

<svg:a xlink:href="#det_165cb2d6085017ba2d95cd538b88a5e1" xlink:title="JAN54507.1+JAN54506.1+JAN54508.1+KZS02937.1">
<svg:circle cx="-0.0587382276595926" cy="0.216243715518104" r="0.01875" fill="black" opacity="0.5"/>
</svg:a>

<svg:a xlink:href="#det_49be73dbc1f65ccc2671a1ed9e79ac38" xlink:title="KZS16231.1">
<svg:circle cx="0.582214740108574" cy="0.0269991435776949" r="0.01875" fill="black" opacity="0.5"/>
</svg:a>

<svg:a xlink:href="#det_3e2e09ca5857b2c47240b2f3feeb9d6e" xlink:title="JAN36730.1+JAN51023.1+JAN68334.1+KZS15625.1+JAN47169.1+JAN47168.1+JAN48916.1">
<svg:circle cx="0.0740178506302315" cy="-0.0685690987246845" r="0.01875" fill="black" opacity="0.5"/>
</svg:a>

<svg:a xlink:href="#det_566b43b52db4775cb4795320bc6637bf" xlink:title="JAN86366.1+JAN59763.1+JAN30065.1+KZS15489.1">
<svg:circle cx="0.0482009850680298" cy="0.106483483621829" r="0.01875" fill="black" opacity="0.5"/>
</svg:a>

<svg:a xlink:href="#det_ca2fd238c349abbfa166d63663a175a1" xlink:title="JAN48466.1+JAN31835.1+JAN48468.1+JAN48469.1+JAN48467.1+KZS17059.1+JAN45421.1+JAN78075.1+JAN45420.1+JAN61165.1+JAN50574.1+JAN61166.1+JAN31834.1+JAN33724.1+JAN33725.1">
<svg:circle cx="-0.0657605068780854" cy="0.296240343245161" r="0.01875" fill="black" opacity="0.5"/>
</svg:a>

<svg:a xlink:href="#det_ca47ddce858de0ccd06b3d2c3145b954" xlink:title="JAN33020.1+JAN77000.1+JAN37627.1+JAN40273.1">
<svg:circle cx="-0.0240395786790689" cy="-0.0353640272040219" r="0.01875" fill="black" opacity="0.5"/>
</svg:a>

<svg:a xlink:href="#det_f70c6c73ae99fa9f8da495af97006ac2" xlink:title="KZS20585.1+JAN66279.1+JAN57166.1+JAN53613.1+JAN53612.1+JAN32118.1+JAN34015.1">
<svg:circle cx="-0.132361519394142" cy="-0.175067917258056" r="0.01875" fill="black" opacity="0.5"/>
</svg:a>

<svg:a xlink:href="#det_8ba366adc17e22be528b150d0f76f663" xlink:title="JAN71475.1">
<svg:circle cx="0.141064389140344" cy="-0.0384497113322567" r="0.01875" fill="black" opacity="0.5"/>
</svg:a>

<svg:a xlink:href="#det_36896982513e1fc5e35a9fbcd1512e61" xlink:title="KZS13652.1+JAN57138.1+JAN53872.1+JAN36780.1+JAN32496.1+JAN89813.1">
<svg:circle cx="0.167102951577096" cy="0.00549162918274808" r="0.01875" fill="black" opacity="0.5"/>
</svg:a>

<svg:a xlink:href="#det_099d89d9b14d11453dc38080fd249773" xlink:title="JAN79037.1+JAN53781.1+JAN67782.1+JAN88522.1+JAN62222.1+JAN42528.1+JAN53780.1+JAN53782.1+KZS04870.1+JAN65871.1+JAN90420.1+JAN65872.1">
<svg:circle cx="0.313838779981079" cy="0.154902004711664" r="0.01875" fill="black" opacity="0.5"/>
</svg:a>

<svg:a xlink:href="#det_9bcff06523a343b03eed9d3bcf62c5c9" xlink:title="KZR99145.1+JAN62581.1+JAN65183.1+KZS15556.1+JAN51041.1+JAN66937.1+JAN33641.1+ACY43263.1+JAN53483.1">
<svg:circle cx="-0.0349119526025561" cy="-0.0713253021563591" r="0.01875" fill="black" opacity="0.5"/>
</svg:a>

<svg:a xlink:href="#det_58dd804e7dab930030148814bdcdaf0c" xlink:title="JAN68172.1+KZS07970.1">
<svg:circle cx="0.20939262660947" cy="-0.151303230501961" r="0.01875" fill="black" opacity="0.5"/>
</svg:a>

<svg:a xlink:href="#det_2d1bf9be19eed44e89597c2799cab647" xlink:title="JAN52490.1+JAN38294.1+JAN52489.1+JAN66487.1+KZS09885.1">
<svg:circle cx="0.189309415298051" cy="0.0624644747299472" r="0.01875" fill="black" opacity="0.5"/>
</svg:a>

<svg:a xlink:href="#det_2022090665e95384c3492364408b794c" xlink:title="JAN69229.1+JAN38484.1+JAN53136.1+KZS17441.1+JAN33639.1+JAN31687.1+JAN33638.1+JAN48686.1+JAN53135.1">
<svg:circle cx="0.184142924524315" cy="0.0781281560096389" r="0.01875" fill="black" opacity="0.5"/>
</svg:a>

<svg:a xlink:href="#det_b50516da81ec1c8082bf078305c966b2" xlink:title="KZS18123.1+JAN90701.1+JAN48601.1+JAN29310.1+JAN30715.1+JAN32314.1+JAN32315.1+JAN50653.1+JAN34264.1">
<svg:circle cx="0.122315761040351" cy="0.01805036635046" r="0.01875" fill="black" opacity="0.5"/>
</svg:a>

<svg:a xlink:href="#det_d68f3806ab0c0dd1d92247b7f28ae37d" xlink:title="KZS13149.1+JAN85567.1+JAN47308.1+JAN34212.1+JAN34211.1+JAN34210.1+JAN30718.1+JAN51259.1">
<svg:circle cx="-0.00660856358035933" cy="0.0479760272993317" r="0.01875" fill="black" opacity="0.5"/>
</svg:a>

<svg:a xlink:href="#det_13c5bb39e662cf13408a0c01f0e62579" xlink:title="KZS11751.1+JAN41432.1+JAN73467.1+KZS00591.1">
<svg:circle cx="-0.0914578842145386" cy="-0.117117108418552" r="0.01875" fill="black" opacity="0.5"/>
</svg:a>

<svg:a xlink:href="#det_7a0e563df0a0f5c645283c5593ba7f27" xlink:title="JAN57342.1+JAN39283.1+JAN58939.1+JAN60191.1+JAN61739.1+JAN56328.1+KZS09277.1+JAN70679.1+JAN62629.1">
<svg:circle cx="0.0415538743161527" cy="-0.10356274048762" r="0.01875" fill="black" opacity="0.5"/>
</svg:a>

<svg:a xlink:href="#det_b67b90b4f698903667d828b1cca0dd0b" xlink:title="JAN75349.1+JAN85717.1+KZS10841.1+JAN51166.1+JAN82232.1">
<svg:circle cx="-0.0372453372241916" cy="-0.100550327137445" r="0.01875" fill="black" opacity="0.5"/>
</svg:a>

<svg:a xlink:href="#det_1ab77602f6171b0e6a2b1b1ce53b38f4" xlink:title="JAN65740.1+JAN65741.1+JAN64141.1+JAN40947.1+JAN64142.1+JAN39100.1+JAN40950.1+JAN64140.1+JAN62643.1+JAN42594.1+KZS13842.1+JAN66189.1+JAN42595.1+JAN42600.1+JAN42598.1+JAN61294.1">
<svg:circle cx="0.078097397721397" cy="0.10867856012278" r="0.01875" fill="black" opacity="0.5"/>
</svg:a>

<svg:a xlink:href="#det_787d3ce31fe653a4978ec01ae8fb858b" xlink:title="JAN37954.1+KZS15370.1+JAN31498.1+JAN54745.1+JAN64418.1+JAN76313.1+JAN41898.1">
<svg:circle cx="-0.076416345477439" cy="0.0582504385104937" r="0.01875" fill="black" opacity="0.5"/>
</svg:a>

<svg:a xlink:href="#det_a28403787d6f28c3ff5d171d17888745" xlink:title="JAN57418.1+JAN62710.1+JAN61719.1+KZS04872.1">
<svg:circle cx="-0.188131071362452" cy="-0.309746398285013" r="0.01875" fill="black" opacity="0.5"/>
</svg:a>

<svg:a xlink:href="#det_06edc3ce2eff7076360171f09154c3f1" xlink:title="KZS11186.1+JAN67062.1">
<svg:circle cx="-0.102927307977483" cy="-0.317311507131931" r="0.01875" fill="black" opacity="0.5"/>
</svg:a>

<svg:a xlink:href="#det_2dd0b855d05a9b76407d6446980d3a8a" xlink:title="JAN49214.1+JAN63156.1+JAN44466.1+JAN44467.1+KZS17319.1">
<svg:circle cx="0.266432799309307" cy="0.203448831680066" r="0.01875" fill="black" opacity="0.5"/>
</svg:a>

<svg:a xlink:href="#det_8ef1f7e69eb8154f17a291b113df7ae3" xlink:title="JAN51214.1+JAN49066.1+JAN72173.1+JAN34020.1+JAN57230.1">
<svg:circle cx="-0.108246953348979" cy="-0.00633622611269415" r="0.01875" fill="black" opacity="0.5"/>
</svg:a>

<svg:a xlink:href="#det_a44e0348c843b209961c391e3ca6ed87" xlink:title="KZS09892.1+JAN34072.1+JAN57464.1">
<svg:circle cx="-0.150524496943895" cy="-0.389618376747265" r="0.01875" fill="black" opacity="0.5"/>
</svg:a>

<svg:a xlink:href="#det_5c4869882a77d23bb8e7837c8f815bab" xlink:title="JAN66810.1+JAN30709.1+JAN30710.1+KZS04433.1+JAN49049.1">
<svg:circle cx="-0.0275018651463272" cy="0.00922640769968799" r="0.01875" fill="black" opacity="0.5"/>
</svg:a>

<svg:a xlink:href="#det_f503f108c475307be718b40fe1e38ed7" xlink:title="JAN56985.1+JAN53941.1+JAN36493.1+JAN79035.1+KZS13837.1">
<svg:circle cx="0.150512691991867" cy="0.12340744186228" r="0.01875" fill="black" opacity="0.5"/>
</svg:a>

<svg:a xlink:href="#det_c8fa36ef856b3e679cebe94b6fcbcb57" xlink:title="JAN33824.1+JAN88062.1+KZS18731.1">
<svg:circle cx="0.157820216786694" cy="-0.107090877367932" r="0.01875" fill="black" opacity="0.5"/>
</svg:a>

<svg:a xlink:href="#det_73eb35cd8ac022f4cb1a3f5b7b2e30fb" xlink:title="AAI27043.1+WP">
<svg:circle cx="0.44904321219857" cy="0.218345718680725" r="0.01875" fill="black" opacity="0.5"/>
</svg:a>

<svg:a xlink:href="#det_cb95e23fb6b5d35806b035ec70363e8f" xlink:title="KZS14413.1+JAN73857.1+JAN57132.1+JAN56776.1+JAN43011.1+JAN51218.1">
<svg:circle cx="0.125725974612181" cy="0.346493746360485" r="0.01875" fill="black" opacity="0.5"/>
</svg:a>

<svg:a xlink:href="#det_976e3d010d2cf95cce9dbeaa7581cb9a" xlink:title="JAN59614.1+JAN71377.1+KZS18428.1">
<svg:circle cx="0.0488984465189299" cy="0.0403163084840551" r="0.01875" fill="black" opacity="0.5"/>
</svg:a>

<svg:a xlink:href="#det_0851cc5005151c8bc8d136f8b1aefda2" xlink:title="JAN90453.1+JAN79022.1+JAN72916.1+JAN65756.1+JAN53761.1+JAN49162.1+JAN49163.1+JAN45819.1+JAN61957.1+JAN64158.1+JAN42809.1+JAN36669.1+JAN30722.1+JAN30721.1+JAN60757.1+JAN57942.1">
<svg:circle cx="0.0435015552126336" cy="-0.173336758692242" r="0.01875" fill="black" opacity="0.5"/>
</svg:a>

<svg:a xlink:href="#det_79bb45f81027555ca66b9a6ed1a3d30b" xlink:title="JAN80606.1+JAN58024.1+JAN64145.1+JAN52646.1">
<svg:circle cx="0.0144814370023422" cy="-0.0953481472964342" r="0.01875" fill="black" opacity="0.5"/>
</svg:a>

<svg:a xlink:href="#det_8ef0d7bd5805ca7d0abd3cc86adb7529" xlink:title="JAN37827.1+KZS05429.1+JAN71614.1">
<svg:circle cx="-0.0856351582317122" cy="0.13943755048527" r="0.01875" fill="black" opacity="0.5"/>
</svg:a>

<svg:a xlink:href="#det_e5591ee4761b7ebc08b723dceaee97b2" xlink:title="KZS16526.1+JAN65258.1+JAN78013.1+JAN32480.1">
<svg:circle cx="0.024239018553851" cy="0.214428439261447" r="0.01875" fill="black" opacity="0.5"/>
</svg:a>

<svg:a xlink:href="#det_538dfd7becd2f258a8671ef3b3fde821" xlink:title="KZS05193.1+JAN87119.1">
<svg:circle cx="-0.0441132356760245" cy="-0.0705199394265481" r="0.01875" fill="black" opacity="0.5"/>
</svg:a>

<svg:a xlink:href="#det_707c259b5d80ff8997e29665b45a6403" xlink:title="JAN57612.1+KZS08642.1+JAN71219.1">
<svg:circle cx="-0.0554217087787896" cy="0.0811714264055158" r="0.01875" fill="black" opacity="0.5"/>
</svg:a>

<svg:a xlink:href="#det_62774235030b366030c2337bc884679e" xlink:title="JAN52258.1+KZS06978.1+JAN91105.1+JAN50055.1">
<svg:circle cx="-0.0535265708724351" cy="-0.0311030240195129" r="0.01875" fill="black" opacity="0.5"/>
</svg:a>

<svg:a xlink:href="#det_c674bea61b8759d638db01cc1a3e6187" xlink:title="JAN48655.1+EFX78542.1+JAN78727.1">
<svg:circle cx="-0.350893231209852" cy="0.0683641148416045" r="0.01875" fill="black" opacity="0.5"/>
</svg:a>

<svg:a xlink:href="#det_45d4131b5b4bcedf05a02cedd99bb1d2" xlink:title="JAN66019.1+KZS12224.1">
<svg:circle cx="-0.121408993594635" cy="0.0463780136008744" r="0.01875" fill="black" opacity="0.5"/>
</svg:a>

<svg:a xlink:href="#det_820426c5986b8c52e175a54b6e106b58" xlink:title="KZS00740.1+JAN86006.1+JAN58960.1+JAN45609.1+JAN45608.1+EFX74245.1+JAN44155.1">
<svg:circle cx="0.136510237306564" cy="-0.131338479723234" r="0.01875" fill="black" opacity="0.5"/>
</svg:a>

<svg:a xlink:href="#det_8d6cc68af31acff4f9260ed96ddf9d2e" xlink:title="JAN63036.1+JAN57495.1+JAN49131.1+JAN78141.1+KZS06157.1+JAN29293.1+JAN31690.1+JAN31691.1">
<svg:circle cx="0.0179186958555584" cy="-0.248718152699631" r="0.01875" fill="black" opacity="0.5"/>
</svg:a>

<svg:a xlink:href="#det_78bcd2d6c6e467e880653cf49683d14d" xlink:title="JAN58807.1+JAN51357.1+JAN34011.1+JAN32069.1+JAN41154.1+KZS14533.1+JAN79013.1">
<svg:circle cx="0.15692588281818" cy="-0.131975475362801" r="0.01875" fill="black" opacity="0.5"/>
</svg:a>

<svg:a xlink:href="#det_6b49ba22cbbace590224d68a168c83eb" xlink:title="KZS18870.1">
<svg:circle cx="0.0870325280112069" cy="-0.0910673957560754" r="0.01875" fill="black" opacity="0.5"/>
</svg:a>

<svg:a xlink:href="#det_bbcf30eee19f59578e5239d8e5a68925" xlink:title="JAN83773.1+JAN45776.1+JAN44375.1+KZS09012.1+JAN56725.1+JAN51239.1+JAN51238.1+JAN35790.1+JAN33635.1+JAN33636.1">
<svg:circle cx="-0.0300186673205382" cy="0.0750079989969175" r="0.01875" fill="black" opacity="0.5"/>
</svg:a>

<svg:a xlink:href="#det_a5420ecab10747d05526cdb78493e2f9" xlink:title="JAN93348.1">
<svg:circle cx="-0.175186997436406" cy="-0.222387759511927" r="0.01875" fill="black" opacity="0.5"/>
</svg:a>

<svg:a xlink:href="#det_dc48558645b2d8fb4851752baab81b98" xlink:title="JAN66022.1+JAN60103.1+KZS12361.1+JAN53610.1+JAN57409.1">
<svg:circle cx="-0.0697979859423706" cy="0.00527959860314229" r="0.01875" fill="black" opacity="0.5"/>
</svg:a>

<svg:a xlink:href="#det_14fbc2849ad0c0d0d79354a915a7d4e7" xlink:title="JAN57833.1+JAN78886.1">
<svg:circle cx="-0.151394845619357" cy="-0.121310152761788" r="0.01875" fill="black" opacity="0.5"/>
</svg:a>

<svg:a xlink:href="#det_c2b3a0740213c41f6040acb5416e7734" xlink:title="KZS08032.1+JAN47121.1+JAN80123.1+JAN41372.1+JAN43014.1+JAN87055.1">
<svg:circle cx="0.178098263374596" cy="-0.197876888679832" r="0.01875" fill="black" opacity="0.5"/>
</svg:a>

<svg:a xlink:href="#det_c44ed5b3cbc9cd9afecba50da9ad3d29" xlink:title="JAN35927.1+KZS19132.1+JAN66219.1">
<svg:circle cx="-0.0224625699495582" cy="0.121368090621768" r="0.01875" fill="black" opacity="0.5"/>
</svg:a>

<svg:a xlink:href="#det_2e8d18f835ea6a7fd538c8972dff1085" xlink:title="JAN41020.1+KZS20315.1+JAN44071.1+JAN76356.1+JAN61394.1">
<svg:circle cx="0.234882288972568" cy="-0.0314328876003247" r="0.01875" fill="black" opacity="0.5"/>
</svg:a>

<svg:a xlink:href="#det_02480ff3b5c61fd8561d6ff3e4032ee2" xlink:title="JAN56981.1+JAN56980.1+JAN53877.1+JAN31949.1+JAN33798.1+KZS03726.1+JAN72475.1+JAN53876.1">
<svg:circle cx="-0.0266681786561793" cy="-0.0299894634124261" r="0.01875" fill="black" opacity="0.5"/>
</svg:a>

<svg:a xlink:href="#det_1b6a54a7e32baac9eef7abfd7d349da9" xlink:title="JAN73631.1+EFX70268.1">
<svg:circle cx="-0.179463798375973" cy="-0.0154486125440242" r="0.01875" fill="black" opacity="0.5"/>
</svg:a>

<svg:a xlink:href="#det_a3cd8b2229b2e40e29753c43be045f18" xlink:title="KZS06918.1+JAN53408.1+JAN76346.1+JAN58565.1">
<svg:circle cx="0.159464746677005" cy="0.102042774043979" r="0.01875" fill="black" opacity="0.5"/>
</svg:a>

<svg:a xlink:href="#det_2abe08d737d76e92cd2bb83eab0177dd" xlink:title="JAN52480.1+JAN80883.1+KZS16717.1">
<svg:circle cx="-0.146631129573036" cy="0.102899702751664" r="0.01875" fill="black" opacity="0.5"/>
</svg:a>

<svg:a xlink:href="#det_116fcfcf44142a9c9595bf4e5df489b4" xlink:title="JAN45880.1+JAN47326.1+JAN79029.1+KZS03698.1+JAN60279.1">
<svg:circle cx="0.121032317457464" cy="0.0530323787724424" r="0.01875" fill="black" opacity="0.5"/>
</svg:a>

<svg:a xlink:href="#det_9912fb717244a3699a0ad26d90614189" xlink:title="JAN72519.1+JAN84068.1">
<svg:circle cx="-0.107164261179672" cy="-0.0297325004441152" r="0.01875" fill="black" opacity="0.5"/>
</svg:a>

<svg:a xlink:href="#det_719698ad7a794f07760508633d11d31b" xlink:title="JAN38875.1+JAN36186.1+KZS13955.1+JAN90708.1">
<svg:circle cx="-0.0503631336575154" cy="-0.173159032725547" r="0.01875" fill="black" opacity="0.5"/>
</svg:a>

<svg:a xlink:href="#det_32d48802d3e3dc99d26cd4a01b6710dd" xlink:title="JAN92337.1+JAN79231.1+JAN51206.1+JAN51205.1+JAN47304.1+JAN49106.1+JAN45756.1+KZS18057.1+JAN45757.1+JAN47303.1">
<svg:circle cx="-0.10576024861356" cy="-0.101407552163838" r="0.01875" fill="black" opacity="0.5"/>
</svg:a>

<svg:a xlink:href="#det_6c83dec1a2d634ec5fc3b6f66775e696" xlink:title="JAN50801.1+KZS19960.1+JAN57199.1+JAN87990.1+JAN36209.1+JAN36210.1">
<svg:circle cx="0.0788024479820041" cy="0.0507194592415766" r="0.01875" fill="black" opacity="0.5"/>
</svg:a>

<svg:a xlink:href="#det_1a383af8cbaeee6f6691d36fd599ab91" xlink:title="JAN57368.1+JAN70414.1+KZS07709.1">
<svg:circle cx="0.125043644652129" cy="0.310451836029679" r="0.01875" fill="black" opacity="0.5"/>
</svg:a>

<svg:a xlink:href="#det_545e7f93e2feb3f0706f3f1dd48df9e2" xlink:title="JAN56190.1+JAN56191.1+JAN56189.1+JAN35695.1+JAN50844.1+JAN56192.1+JAN78044.1+KZS21355.1+JAN48788.1">
<svg:circle cx="0.0570518511119034" cy="-0.0926498822390692" r="0.01875" fill="black" opacity="0.5"/>
</svg:a>

<svg:a xlink:href="#det_663b47a501d63eddd6dcbf3e38000ba3" xlink:title="JAN38272.1+KZS04814.1+JAN71959.1+JAN56304.1+JAN50906.1">
<svg:circle cx="-0.0452884322193078" cy="-0.1178333075941" r="0.01875" fill="black" opacity="0.5"/>
</svg:a>

<svg:a xlink:href="#det_13f1cb513bfd9a5ba64726829f88b3c2" xlink:title="KZS07939.1+JAN87115.1+JAN42016.1">
<svg:circle cx="-0.197362982105774" cy="0.582490935695828" r="0.01875" fill="black" opacity="0.5"/>
</svg:a>

<svg:a xlink:href="#det_599acbab5358988346d8f99a416fa365" xlink:title="JAN40560.1+JAN85568.1">
<svg:circle cx="-0.0596025937716799" cy="0.177263592948407" r="0.01875" fill="black" opacity="0.5"/>
</svg:a>

<svg:a xlink:href="#det_0c8c362cc3bafff5535c607fdf40f64d" xlink:title="KZS20761.1+JAN76332.1">
<svg:circle cx="0.0792217103792018" cy="-0.222433699620004" r="0.01875" fill="black" opacity="0.5"/>
</svg:a>

<svg:a xlink:href="#det_9b7573ed2edf70b6bc5edcf966fbff3e" xlink:title="KZS12528.1+JAN73859.1">
<svg:circle cx="0.132949628377306" cy="0.300892649552094" r="0.01875" fill="black" opacity="0.5"/>
</svg:a>

<svg:a xlink:href="#det_7cb63ed24aa0d68f911ee95b5db0b7fe" xlink:title="KZS16776.1+JAN75654.1+JAN46977.1+JAN33730.1+JAN60820.1+JAN50675.1+JAN60819.1+JAN40919.1+JAN42564.1+JAN60818.1+JAN42563.1">
<svg:circle cx="-0.0543533693779702" cy="0.167546362714053" r="0.01875" fill="black" opacity="0.5"/>
</svg:a>

<svg:a xlink:href="#det_349b03376b1284a5a7c334f73eb1742d" xlink:title="JAN53661.1+JAN46806.1+JAN49058.1+JAN56707.1+KZS19036.1+JAN85863.1+JAN51209.1+JAN57468.1">
<svg:circle cx="-0.164933927454387" cy="0.19025576299433" r="0.01875" fill="black" opacity="0.5"/>
</svg:a>

<svg:a xlink:href="#det_c72f75d04be502b8a8828295637b0299" xlink:title="KZS16393.1+JAN67974.1+JAN57231.1+JAN31431.1+JAN66071.1+KZS06100.1+JAN29372.1+JAN45993.1+JAN74913.1+JAN63159.1+JAN47315.1+JAN61721.1+JAN92454.1+JAN73917.1+JAN31432.1+JAN49338.1">
<svg:circle cx="0.178997272950839" cy="0.121675465211216" r="0.01875" fill="black" opacity="0.5"/>
</svg:a>

<svg:a xlink:href="#det_76131bc4f59e7f7f3aafa62f154de2d5" xlink:title="KZS06820.1+JAN58164.1+JAN39137.1+JAN41422.1+JAN71971.1">
<svg:circle cx="-0.0577670697586246" cy="-0.0705173513694491" r="0.01875" fill="black" opacity="0.5"/>
</svg:a>

<svg:a xlink:href="#det_0673f1b86cbc7ae09fcfcd47bb29e81f" xlink:title="JAN70670.1+JAN56811.1+JAN36842.1+JAN34497.1+ACU81116.1+KZS10935.1+JAN47320.1+JAN32488.1">
<svg:circle cx="0.0658122544956669" cy="-0.0472180610842725" r="0.01875" fill="black" opacity="0.5"/>
</svg:a>

<svg:a xlink:href="#det_222b9097864d4a326d40d24750d8e1bd" xlink:title="KZS21913.1+JAN57395.1+JAN34146.1+JAN83236.1">
<svg:circle cx="-0.028056421172409" cy="-0.0336391813680243" r="0.01875" fill="black" opacity="0.5"/>
</svg:a>

<svg:a xlink:href="#det_e388ff91b213763839cdd76f65fc1a91" xlink:title="KZS18456.1+JAN57739.1+JAN42818.1+JAN41221.1+JAN62219.1+JAN66288.1+JAN48919.1+JAN65222.1+JAN41222.1">
<svg:circle cx="-0.103173764324265" cy="0.135737380914235" r="0.01875" fill="black" opacity="0.5"/>
</svg:a>

<svg:a xlink:href="#det_22dfcb67c0da8577c44bd503fda8c43d" xlink:title="JAN56531.1+JAN46985.1+JAN56530.1+JAN46984.1+JAN80040.1+JAN51079.1+KZS12421.1+JAN59727.1+JAN63275.1+JAN57394.1">
<svg:circle cx="-0.0416520900153577" cy="-0.117564844509973" r="0.01875" fill="black" opacity="0.5"/>
</svg:a>

<svg:a xlink:href="#det_2142dbcb1d06943b4a8b0516479ba2d8" xlink:title="JAN50652.1+JAN48663.1+JAN71314.1+JAN35811.1+JAN48662.1+JAN46949.1+JAN30310.1">
<svg:circle cx="0.301406928265857" cy="0.0646714295829655" r="0.01875" fill="black" opacity="0.5"/>
</svg:a>

<svg:a xlink:href="#det_88a1b8257f02538eb5528dfae491e539" xlink:title="KZS06375.1+JAN86810.1+JAN79447.1+JAN47444.1+JAN57034.1+KZS06241.1+JAN67460.1+JAN39447.1+JAN45945.1+KZS01666.1+KZR95784.1+JAN82213.1+JAN61042.1+JAN34454.1+JAN49281.1+KZR97721.1+JAN83024.1+JAN75416.1+JAN51439.1+JAN59635.1+KZR97717.1+JAN79828.1+JAN61041.1+JAN30854.1+JAN51440.1+KZR97929.1+KZR98391.1+JAN93661.1+JAN63283.1+JAN57033.1+JAN34453.1+JAN30855.1+JAN44493.1+JAN49282.1+JAN72833.1+JAN57791.1+JAN92035.1">
<svg:circle cx="-0.0939270954688542" cy="0.0633955578699336" r="0.01875" fill="black" opacity="0.5"/>
</svg:a>

<svg:a xlink:href="#det_38e8f8c8af6a698574a8bbf309ddd7ba" xlink:title="JAN38570.1+KZS18399.1+JAN85495.1">
<svg:circle cx="0.0606434342097117" cy="-0.120817418789" r="0.01875" fill="black" opacity="0.5"/>
</svg:a>

<svg:a xlink:href="#det_067f95fc0e38484527ab8db306ce13a7" xlink:title="KZS21929.1+JAN57644.1+JAN67139.1+JAN34505.1">
<svg:circle cx="0.0782891080816995" cy="0.164049036659376" r="0.01875" fill="black" opacity="0.5"/>
</svg:a>

<svg:a xlink:href="#det_5b6ff0e779c42dceb48c2506fa36c3b1" xlink:title="KZS15680.1+JAN51158.1+JAN66475.1+JAN57168.1+JAN60508.1+JAN57167.1">
<svg:circle cx="0.111180729154623" cy="-0.00387610702426048" r="0.01875" fill="black" opacity="0.5"/>
</svg:a>

<svg:a xlink:href="#det_568d657c574decac5ce565e01211c194" xlink:title="KZS01596.1+KZR97858.1+JAN92608.1+JAN44592.1+JAN81785.1+JAN42722.1+JAN31985.1+JAN37491.1">
<svg:circle cx="0.00415451296478066" cy="0.028732886618855" r="0.01875" fill="black" opacity="0.5"/>
</svg:a>

<svg:a xlink:href="#det_03316a4aa27e2d39f9b4952ded9870fb" xlink:title="CAB99476.1+JAN62098.1+JAN74544.1+KZS07197.1">
<svg:circle cx="-0.0322272294097934" cy="-0.0401873125176704" r="0.01875" fill="black" opacity="0.5"/>
</svg:a>

<svg:a xlink:href="#det_3ec7ca6fa14ca26aaca28f62b4b048e6" xlink:title="JAN31508.1+JAN35307.1+KZS19574.1+JAN78100.1">
<svg:circle cx="0.0654794711616925" cy="0.0305938453801143" r="0.01875" fill="black" opacity="0.5"/>
</svg:a>

<svg:a xlink:href="#det_a9e9582c50f0beca6c376afdd975cceb" xlink:title="KZS10623.1+KZS10620.1+JAN45573.1+JAN66134.1+JAN60772.1+JAN60773.1+JAN51379.1">
<svg:circle cx="0.190029163366695" cy="-0.0891983151564734" r="0.01875" fill="black" opacity="0.5"/>
</svg:a>

<svg:a xlink:href="#det_749e7ded882f6140361cdd69cd439e00" xlink:title="KZS08009.1+JAN66334.1">
<svg:circle cx="-0.104972672517168" cy="-0.019011270004389" r="0.01875" fill="black" opacity="0.5"/>
</svg:a>

<svg:a xlink:href="#det_3d60674ee2076ce01b976f4ba5a8a366" xlink:title="JAN87508.1+JAN64357.1+JAN49020.1+JAN49021.1+KZS13828.1+JAN60170.1+JAN77321.1+JAN61764.1+JAN63718.1+JAN29380.1+JAN56666.1">
<svg:circle cx="0.00662693045455099" cy="-0.0710498772523039" r="0.01875" fill="black" opacity="0.5"/>
</svg:a>

<svg:a xlink:href="#det_786b801c9908a6b94c050c6395539f51" xlink:title="KZS21779.1+JAN71505.1+JAN56551.1+JAN56552.1">
<svg:circle cx="-0.055825603341247" cy="0.0926604304886733" r="0.01875" fill="black" opacity="0.5"/>
</svg:a>

<svg:a xlink:href="#det_06d431698bf0a17f2fe42c8a11e36b17" xlink:title="KZS14903.1+JAN85128.1+JAN48881.1">
<svg:circle cx="0.16296365177748" cy="0.126188675767998" r="0.01875" fill="black" opacity="0.5"/>
</svg:a>

<svg:a xlink:href="#det_9754f52a7ed1508d30c102b197565eef" xlink:title="JAN85101.1+KZS15444.1">
<svg:circle cx="-0.138946549370491" cy="-0.127713705455503" r="0.01875" fill="black" opacity="0.5"/>
</svg:a>

<svg:a xlink:href="#det_852eae3b67fe5e303d07bd196b8dbbb8" xlink:title="KZS20019.1+JAN35649.1+JAN87023.1">
<svg:circle cx="-0.106278750096541" cy="0.00327980508888256" r="0.01875" fill="black" opacity="0.5"/>
</svg:a>

<svg:a xlink:href="#det_dfc8d80cdbde795535c236614529a3a1" xlink:title="JAN74709.1+JAN86216.1">
<svg:circle cx="-0.520815281555016" cy="-0.200380389355196" r="0.01875" fill="black" opacity="0.5"/>
</svg:a>

<svg:a xlink:href="#det_9947f019729bb6db8920e7c69861e763" xlink:title="JAN51116.1+JAN85713.1+KZS16303.1">
<svg:circle cx="0.33045723814678" cy="0.104308142984579" r="0.01875" fill="black" opacity="0.5"/>
</svg:a>

<svg:a xlink:href="#det_98d9b605e54eacd5c58f78ae2ed1fe25" xlink:title="JAN53242.1+JAN53241.1+JAN48739.1+KZS20563.1+JAN41042.1+JAN42697.1+JAN48741.1+JAN48740.1+JAN30703.1+JAN36596.1+JAN41041.1+JAN76165.1+JAN50789.1+JAN50788.1+JAN59045.1">
<svg:circle cx="0.0846144010323934" cy="0.142124045214216" r="0.01875" fill="black" opacity="0.5"/>
</svg:a>

<svg:a xlink:href="#det_b68a79aeba2592926518fa237985cc44" xlink:title="JAN56808.1+JAN32324.1+JAN56809.1+KZS17391.1+JAN78072.1">
<svg:circle cx="-0.0987770835006571" cy="0.295505803022124" r="0.01875" fill="black" opacity="0.5"/>
</svg:a>

<svg:a xlink:href="#det_5eb42a438c538294cf72a9e76000c8be" xlink:title="KZS04575.1+JAN45665.1+JAN87456.1+JAN41214.1+JAN35429.1+JAN38071.1">
<svg:circle cx="-0.0742437024528913" cy="-0.139837949199518" r="0.01875" fill="black" opacity="0.5"/>
</svg:a>

<svg:a xlink:href="#det_e0cb880b1d8141248455b9c4782dc259" xlink:title="KZS15113.1+JAN40672.1+JAN66378.1+JAN52760.1">
<svg:circle cx="0.177643937380755" cy="0.211276363409117" r="0.01875" fill="black" opacity="0.5"/>
</svg:a>

<svg:a xlink:href="#det_ba0a1f15ed6f1a237d8d3ed7991dd9ad" xlink:title="KZS14779.1+JAN68075.1+JAN62612.1+JAN32222.1+JAN46916.1+JAN61613.1+JAN34182.1+JAN48561.1">
<svg:circle cx="0.00956404364396242" cy="0.0628942956231112" r="0.01875" fill="black" opacity="0.5"/>
</svg:a>

<svg:a xlink:href="#det_cc6e6bbf480df2f2cd167c062112483c" xlink:title="JAN43908.1">
<svg:circle cx="0.478305193607037" cy="-0.508412309048336" r="0.01875" fill="black" opacity="0.5"/>
</svg:a>

<svg:a xlink:href="#det_d7228d8e743d57aa3f568c28c128cf61" xlink:title="JAN87753.1+KZS18482.1">
<svg:circle cx="-0.105963322993048" cy="-0.0631149704565768" r="0.01875" fill="black" opacity="0.5"/>
</svg:a>

<svg:a xlink:href="#det_6b204177c0f7756b053206f7b1164b93" xlink:title="JAN60197.1+JAN67366.1+JAN37558.1+JAN52250.1+JAN63304.1+KZS04441.1">
<svg:circle cx="0.0445218970335327" cy="-0.173370761612904" r="0.01875" fill="black" opacity="0.5"/>
</svg:a>

<svg:a xlink:href="#det_542f7edf9db8722038556d18f06b5477" xlink:title="JAN59600.1+JAN35414.1+JAN33311.1+JAN35415.1+JAN61498.1+JAN52998.1+JAN64843.1">
<svg:circle cx="-0.113410285045511" cy="-0.136849042300984" r="0.01875" fill="black" opacity="0.5"/>
</svg:a>

<svg:a xlink:href="#det_5bba06cc3a5cf98ea32608e3ca64a9ea" xlink:title="JAN57324.1+JAN56073.1+ACY44647.1+KZS15999.1+JAN60571.1+JAN59219.1+JAN67432.1">
<svg:circle cx="0.0469583105558965" cy="-0.0155699550988485" r="0.01875" fill="black" opacity="0.5"/>
</svg:a>

<svg:a xlink:href="#det_2445e523d539e043d3af7991b70508fd" xlink:title="JAN46999.1+KZS08536.1+JAN90341.1">
<svg:circle cx="-0.0639859704318721" cy="-0.0805036012293184" r="0.01875" fill="black" opacity="0.5"/>
</svg:a>

<svg:a xlink:href="#det_1ef390e69709e72a5b3614c71d61ebf5" xlink:title="KZS17652.1+JAN65256.1+JAN86276.1+JAN64253.1+JAN60852.1+JAN62004.1+JAN62118.1+JAN34272.1+JAN44531.1+JAN44530.1+JAN88486.1+JAN36629.1+JAN59007.1+JAN29476.1+JAN32320.1+JAN32321.1+JAN91402.1+JAN64205.1+JAN47412.1+JAN76149.1">
<svg:circle cx="-0.0605147008325154" cy="0.0742824972379636" r="0.01875" fill="black" opacity="0.5"/>
</svg:a>

<svg:a xlink:href="#det_1ecd6c2f51cf0ef5429672f3fa29a105" xlink:title="JAN79484.1+KZS16186.1+JAN57578.1">
<svg:circle cx="0.140801890414149" cy="0.171000286162677" r="0.01875" fill="black" opacity="0.5"/>
</svg:a>

<svg:a xlink:href="#det_a53fa8828e427a085b2e21cc779bfd15" xlink:title="JAN75299.1+KZS14478.1">
<svg:circle cx="-0.128934996923822" cy="-0.608889197918571" r="0.01875" fill="black" opacity="0.5"/>
</svg:a>

<svg:a xlink:href="#det_f987c2e96165036e9381e1294812d59f" xlink:title="KZS18561.1+JAN85719.1+JAN57766.1+JAN64215.1+JAN41446.1+JAN41445.1+JAN41444.1+JAN57184.1">
<svg:circle cx="0.0107698623700207" cy="-0.153319526152318" r="0.01875" fill="black" opacity="0.5"/>
</svg:a>

<svg:a xlink:href="#det_e20e664cea52447d267d3b2f241d540e" xlink:title="KZS09337.1+JAN71372.1">
<svg:circle cx="0.0736625223579441" cy="-0.095985269228721" r="0.01875" fill="black" opacity="0.5"/>
</svg:a>

<svg:a xlink:href="#det_acfc812cddf39c7f73d58ab5e18caa6a" xlink:title="KZS14842.1+JAN30121.1+JAN53221.1+JAN93605.1+JAN35527.1+JAN35526.1+JAN48719.1+JAN33429.1+JAN50774.1+JAN57440.1">
<svg:circle cx="-0.132862813203011" cy="0.204216414698691" r="0.01875" fill="black" opacity="0.5"/>
</svg:a>

<svg:a xlink:href="#det_a0f75bb2ad7ebefc35596b2fc44689b9" xlink:title="JAN56370.1+JAN35528.1+JAN72272.1">
<svg:circle cx="-0.0433218697201511" cy="-0.106703646438483" r="0.01875" fill="black" opacity="0.5"/>
</svg:a>

<svg:a xlink:href="#det_a2b8aea2cd535877f0340d472c87b0a7" xlink:title="JAN53854.1+JAN84749.1+JAN32180.1+JAN39064.1+JAN57171.1+JAN49257.1+KZS10151.1+JAN91205.1+JAN57222.1">
<svg:circle cx="0.160968708175129" cy="0.193714300799802" r="0.01875" fill="black" opacity="0.5"/>
</svg:a>

<svg:a xlink:href="#det_2cc320c45bf30b2247a98af8b7addf65" xlink:title="KZS07135.1+JAN87858.1">
<svg:circle cx="-0.020052015279688" cy="-0.100639111214718" r="0.01875" fill="black" opacity="0.5"/>
</svg:a>

<svg:a xlink:href="#det_0911532abef6b9dac58bd41ca31a920a" xlink:title="JAN86474.1+KZS09819.1">
<svg:circle cx="-0.0303605086077029" cy="-0.0989120717718483" r="0.01875" fill="black" opacity="0.5"/>
</svg:a>

<svg:a xlink:href="#det_68317f8b267e72f1750e22f0936b7b89" xlink:title="JAN39757.1+JAN85917.1">
<svg:circle cx="-0.0839921441046639" cy="-0.099083303109951" r="0.01875" fill="black" opacity="0.5"/>
</svg:a>

<svg:a xlink:href="#det_f2e4088df133effc96743bdeddab2ade" xlink:title="JAN49667.1+JAN88401.1">
<svg:circle cx="0.07075929090369" cy="-0.26635418692642" r="0.01875" fill="black" opacity="0.5"/>
</svg:a>

<svg:a xlink:href="#det_6aff2d654a8b1236d3f732cb37a0fb44" xlink:title="JAN36030.1+KZS11151.1">
<svg:circle cx="-0.075007160926984" cy="-0.334131629780533" r="0.01875" fill="black" opacity="0.5"/>
</svg:a>

<svg:a xlink:href="#det_bc4a50c9506907b1fb514cbcc31c2797" xlink:title="ACY43112.1+JAN57681.1+JAN57682.1">
<svg:circle cx="0.0409052525764646" cy="0.00140261997800469" r="0.01875" fill="black" opacity="0.5"/>
</svg:a>

<svg:a xlink:href="#det_240b3c5bdd11c8b29e830e3870998220" xlink:title="KZS20185.1">
<svg:circle cx="0.354200718239763" cy="-0.539168472393979" r="0.01875" fill="black" opacity="0.5"/>
</svg:a>

<svg:a xlink:href="#det_a58fe7a4d434e620cb67c550c96c6208" xlink:title="JAN78739.1+KZS04334.1">
<svg:circle cx="0.329505909027505" cy="-0.0716492950601258" r="0.01875" fill="black" opacity="0.5"/>
</svg:a>

<svg:a xlink:href="#det_3c9dad4130aa723784350bbdb2a61291" xlink:title="KZS16485.1+KZS15141.1+JAN85430.1+JAN30555.1+JAN30556.1+JAN59995.1+JAN57095.1+JAN51496.1+JAN51495.1+JAN47447.1+JAN30553.1+JAN30554.1">
<svg:circle cx="0.0489469636454103" cy="-0.102754400025089" r="0.01875" fill="black" opacity="0.5"/>
</svg:a>

<svg:a xlink:href="#det_a721b1059f17fae0a8a10a9411bef0e0" xlink:title="KZS12604.1+JAN67968.1+JAN42758.1+JAN42757.1+JAN44457.1+JAN30362.1+JAN45603.1">
<svg:circle cx="-0.0755414852361877" cy="0.0749909571940591" r="0.01875" fill="black" opacity="0.5"/>
</svg:a>

<svg:a xlink:href="#det_64187f502b964388038f80eb4779dc21" xlink:title="JAN65753.1+JAN67373.1+JAN62112.1+JAN30763.1+JAN29315.1+JAN63108.1+JAN34377.1+JAN65752.1+JAN32369.1">
<svg:circle cx="0.110921797933825" cy="-0.24304600746455" r="0.01875" fill="black" opacity="0.5"/>
</svg:a>

<svg:a xlink:href="#det_28d8defd48e67765d2c242a2d71abb4a" xlink:title="KZS14692.1+JAN48756.1+JAN48757.1+JAN34374.1+JAN42551.1+JAN56108.1+JAN42552.1+JAN67222.1">
<svg:circle cx="0.0175435585040186" cy="-0.0153078086555768" r="0.01875" fill="black" opacity="0.5"/>
</svg:a>

<svg:a xlink:href="#det_480004a3efe3c8460cef03f48bf03980" xlink:title="JAN93245.1+KZS21570.1">
<svg:circle cx="0.205455423730337" cy="-0.215813356387243" r="0.01875" fill="black" opacity="0.5"/>
</svg:a>

<svg:a xlink:href="#det_9d35899632ed82b70c1e236669f0f375" xlink:title="KZS21788.1+JAN57220.1">
<svg:circle cx="-0.0531460129441186" cy="0.0874293693870975" r="0.01875" fill="black" opacity="0.5"/>
</svg:a>

<svg:a xlink:href="#det_c80f438f2dd3592fb3a8d378064e42d7" xlink:title="KZS15904.1+KZR99172.1+JAN30632.1+JAN47020.1+JAN48768.1+JAN75649.1+JAN30631.1+JAN56165.1+JAN34079.1+JAN39077.1">
<svg:circle cx="0.0275426545192632" cy="-0.149185714269087" r="0.01875" fill="black" opacity="0.5"/>
</svg:a>

<svg:a xlink:href="#det_a865b1f162ce823fe81865bcf5af1fe2" xlink:title="KZS14973.1">
<svg:circle cx="0.0953056623704315" cy="0.291224527386475" r="0.01875" fill="black" opacity="0.5"/>
</svg:a>

<svg:a xlink:href="#det_9bf2561afbde03c2960e59d1d800dcb9" xlink:title="JAN39424.1+JAN32487.1+JAN34427.1+KZS20754.1+JAN50522.1+JAN39425.1+JAN29378.1+JAN29377.1+JAN30839.1+JAN29379.1+JAN45365.1+JAN30840.1+JAN60169.1">
<svg:circle cx="0.236557932373355" cy="-0.317615114764546" r="0.01875" fill="black" opacity="0.5"/>
</svg:a>

<svg:a xlink:href="#det_ca96f251622d8afa318513a31255a497" xlink:title="JAN88259.1+JAN48003.1+JAN88261.1+JAN86653.1+JAN77231.1+KZS18141.1+JAN34266.1+JAN39257.1+JAN66425.1+JAN39253.1+JAN65799.1+JAN73793.1">
<svg:circle cx="0.513482363390135" cy="-0.372487741128458" r="0.01875" fill="black" opacity="0.5"/>
</svg:a>

<svg:a xlink:href="#det_264719c88458a2b4bb6febc3b31424bb" xlink:title="JAN67465.1+JAN67058.1+JAN65501.1+JAN56948.1+JAN51400.1+JAN49252.1+JAN49251.1+JAN47354.1+JAN34368.1+EFX70343.1+JAN29364.1">
<svg:circle cx="0.170906437977962" cy="-0.141585237378352" r="0.01875" fill="black" opacity="0.5"/>
</svg:a>

<svg:a xlink:href="#det_ed19521a050e958318699d72e916399c" xlink:title="JAN46649.1+JAN50198.1+KZS15285.1+JAN50199.1+JAN48197.1+JAN50197.1">
<svg:circle cx="0.235316202658526" cy="-0.0868985084846392" r="0.01875" fill="black" opacity="0.5"/>
</svg:a>

<svg:a xlink:href="#det_17afb7402ad71cc4982f082320daa185" xlink:title="KZS03016.1+JAN56275.1+JAN61876.1+JAN65722.1+JAN56276.1+JAN48829.1+JAN67886.1+JAN33488.1+JAN62882.1">
<svg:circle cx="0.0445157933037821" cy="-0.0585122899292996" r="0.01875" fill="black" opacity="0.5"/>
</svg:a>

<svg:a xlink:href="#det_9e26f5e5fa00004eb760d23b4511ad17" xlink:title="JAN92603.1+JAN43190.1+JAN33929.1+JAN33927.1+JAN33928.1+KZS05997.1">
<svg:circle cx="-0.118066010772838" cy="0.247237081295578" r="0.01875" fill="black" opacity="0.5"/>
</svg:a>

<svg:a xlink:href="#det_1237f1bdfe9fdd63cb03157d541a9e1b" xlink:title="JAN63002.1+JAN50954.1+JAN48852.1+JAN48853.1+KZS10868.1+JAN57973.1+JAN67918.1">
<svg:circle cx="-0.322322869863047" cy="-0.203262015440443" r="0.01875" fill="black" opacity="0.5"/>
</svg:a>

<svg:a xlink:href="#det_5a2a61bccabb4e05b8a39419cf917ea2" xlink:title="JAN39125.1+KZS14452.1+JAN66374.1+JAN54529.1+JAN36475.1+JAN78320.1">
<svg:circle cx="0.0303729483012593" cy="-0.0449568100810946" r="0.01875" fill="black" opacity="0.5"/>
</svg:a>

<svg:a xlink:href="#det_21f4bab620b6117e556dac6695df3880" xlink:title="JAN57401.1+JAN71218.1+KZS08788.1+JAN35613.1+JAN53607.1+JAN51151.1">
<svg:circle cx="0.134388318948029" cy="0.202623030489449" r="0.01875" fill="black" opacity="0.5"/>
</svg:a>

<svg:a xlink:href="#det_a99fd911255fcd8ac915422d301fef7d" xlink:title="KZS20577.1+JAN45106.1">
<svg:circle cx="-0.175641298737422" cy="-0.273077230003676" r="0.01875" fill="black" opacity="0.5"/>
</svg:a>

<svg:a xlink:href="#det_8f9351f78b344520182af8d73918a443" xlink:title="JAN62052.1+JAN57978.1+JAN42954.1+JAN71416.1+JAN42953.1+AFR34220.1+AFR34218.1+AFR34219.1+JAN49007.1">
<svg:circle cx="0.0552210985109342" cy="0.0694667006588556" r="0.01875" fill="black" opacity="0.5"/>
</svg:a>

<svg:a xlink:href="#det_c951bc8080d4369d2914f16dbd1efe1a" xlink:title="JAN56909.1+KZS16619.1+JAN65060.1+JAN83472.1+JAN41573.1+JAN36378.1+JAN76992.1+JAN47358.1+KZS08027.1">
<svg:circle cx="0.0321419566802806" cy="0.093679318788667" r="0.01875" fill="black" opacity="0.5"/>
</svg:a>

<svg:a xlink:href="#det_fd12d641f7665bdadd80db713fc32c59" xlink:title="JAN48222.1+JAN75315.1+JAN48221.1+JAN57386.1+JAN45167.1+JAN46666.1+JAN45168.1+JAN60071.1+KZS05128.1">
<svg:circle cx="-0.0294007203222506" cy="-0.290552138638472" r="0.01875" fill="black" opacity="0.5"/>
</svg:a>

<svg:a xlink:href="#det_a8a408ad4c3ece179130a836840b16dd" xlink:title="JAN43980.1+JAN71879.1+JAN43979.1+KZS15084.1">
<svg:circle cx="-0.106283392453871" cy="0.16752002516385" r="0.01875" fill="black" opacity="0.5"/>
</svg:a>

<svg:a xlink:href="#det_b48eb90da22c06e65cb4d83d9436d2cb" xlink:title="KZS13265.1+JAN32318.1+JAN72754.1+JAN67068.1+JAN43006.1+JAN30720.1+JAN51315.1+JAN57312.1+JAN51316.1+JAN44411.1+JAN59254.1+JAN30719.1+JAN51314.1+JAN51317.1+JAN29320.1+JAN49159.1">
<svg:circle cx="0.174498970450251" cy="0.121926379602238" r="0.01875" fill="black" opacity="0.5"/>
</svg:a>

<svg:a xlink:href="#det_cf03f9308e20ec756378e7a57ac88328" xlink:title="JAN92611.1+JAN63572.1+JAN56817.1+JAN56815.1+JAN55429.1+JAN51322.1+JAN51278.1+JAN51279.1+JAN49178.1+JAN49177.1+JAN45825.1+JAN47322.1+JAN70374.1+JAN47323.1+KZS10545.1+JAN43139.1+JAN39136.1+JAN39135.1+JAN36483.1+JAN35636.1+JAN44423.1+KZS19529.1+JAN71527.1+JAN62919.1+JAN56816.1+JAN55430.1+JAN52630.1+JAN51277.1+JAN49176.1+JAN45824.1+JAN36482.1+JAN32237.1+JAN32238.1">
<svg:circle cx="-0.126719111259053" cy="0.0308848446020991" r="0.01875" fill="black" opacity="0.5"/>
</svg:a>

<svg:a xlink:href="#det_b559444ab9a553dfaf56b1338cf0b802" xlink:title="JAN79228.1+KZS20914.1">
<svg:circle cx="0.0355292672507013" cy="0.212150662918932" r="0.01875" fill="black" opacity="0.5"/>
</svg:a>

<svg:a xlink:href="#det_9e6ee5c541e280bf647d987fa4d2633f" xlink:title="JAN56373.1+JAN50920.1+JAN38236.1+JAN38235.1+JAN53361.1+JAN38234.1+JAN31631.1+JAN35581.1+JAN86478.1+KZS21839.1">
<svg:circle cx="0.00805295474589534" cy="0.0644917264910117" r="0.01875" fill="black" opacity="0.5"/>
</svg:a>

<svg:a xlink:href="#det_08e1e86e04adaf1b754e7500b90dbcb1" xlink:title="KZS06185.1+JAN58033.1+JAN44251.1+JAN71998.1+JAN48747.1+JAN63746.1">
<svg:circle cx="0.118241211290973" cy="0.103005481875642" r="0.01875" fill="black" opacity="0.5"/>
</svg:a>

<svg:a xlink:href="#det_c6ebd979dfbc87554a58acc5f3a85945" xlink:title="KZS03274.1+JAN83182.1">
<svg:circle cx="-0.363515285661674" cy="-0.289568713607288" r="0.01875" fill="black" opacity="0.5"/>
</svg:a>

<svg:a xlink:href="#det_9771d6584af20a2df13765ad77e3925c" xlink:title="JAN52530.1+JAN30039.1+JAN52531.1+JAN55334.1+JAN35390.1+JAN90014.1+JAN31540.1+JAN35389.1+JAN42272.1+KZS04667.1">
<svg:circle cx="-0.224986716834712" cy="-0.0590185683033678" r="0.01875" fill="black" opacity="0.5"/>
</svg:a>

<svg:a xlink:href="#det_276a31682980a920fb5e391c4bf619a9" xlink:title="JAN51175.1+KZS04887.1+JAN83185.1+JAN61255.1">
<svg:circle cx="0.0953668691407509" cy="-0.0383027622538192" r="0.01875" fill="black" opacity="0.5"/>
</svg:a>

<svg:a xlink:href="#det_2962b5af6fc371dcea620a2e42079658" xlink:title="JAN92372.1+JAN81169.1+JAN56700.1+EFX82013.1+JAN35406.1">
<svg:circle cx="0.377264408862676" cy="-0.104461814942935" r="0.01875" fill="black" opacity="0.5"/>
</svg:a>

<svg:a xlink:href="#det_af2f4db36cd30cbf234a8562198682ac" xlink:title="KZS22086.1+JAN81381.1">
<svg:circle cx="0.0955033568177679" cy="0.111968748108509" r="0.01875" fill="black" opacity="0.5"/>
</svg:a>

<svg:a xlink:href="#det_74aa0192327cb83400b0994aef2a03f5" xlink:title="KZS06099.1">
<svg:circle cx="-0.203502574731311" cy="-0.454724693779894" r="0.01875" fill="black" opacity="0.5"/>
</svg:a>

<svg:a xlink:href="#det_4649cf1632a6129d0f725e0f2687d318" xlink:title="JAN92484.1+KZS20631.1">
<svg:circle cx="-0.00947570460507109" cy="-0.075446617000959" r="0.01875" fill="black" opacity="0.5"/>
</svg:a>

<svg:a xlink:href="#det_35a645bc0c656793fb703ca2efd9a784" xlink:title="JAN57703.1+JAN66060.1+KZS21770.1">
<svg:circle cx="-0.283119860608085" cy="0.260317298544612" r="0.01875" fill="black" opacity="0.5"/>
</svg:a>

<svg:a xlink:href="#det_dfe8c878b06b219666e03ca18505b6ae" xlink:title="KZS02885.1+JAN76932.1">
<svg:circle cx="-0.0666620872790943" cy="-0.0264297601296524" r="0.01875" fill="black" opacity="0.5"/>
</svg:a>

<svg:a xlink:href="#det_840950f2f5b03816bd9c68055d505252" xlink:title="KZS21722.1">
<svg:circle cx="0.133410699192359" cy="0.0261353822337464" r="0.01875" fill="black" opacity="0.5"/>
</svg:a>

<svg:a xlink:href="#det_1038c0012b9938f5dafd3e5c31c0035c" xlink:title="JAN73119.1">
<svg:circle cx="0.0373439660166319" cy="-0.288741034537977" r="0.01875" fill="black" opacity="0.5"/>
</svg:a>

<svg:a xlink:href="#det_48afd91c11d2e6b92f1d9142b248262f" xlink:title="JAN68229.1+KZS16867.1">
<svg:circle cx="-0.0108251686515983" cy="-0.152069830691471" r="0.01875" fill="black" opacity="0.5"/>
</svg:a>

<svg:a xlink:href="#det_0f9cdfcb72551c4b4b9a3dc21f0d0fea" xlink:title="JAN70777.1+JAN47204.1+JAN47205.1+JAN58705.1+JAN51109.1+JAN49008.1+JAN56653.1+JAN45707.1+JAN44303.1+JAN60654.1+JAN57155.1+JAN34314.1+JAN41252.1">
<svg:circle cx="0.150294532671524" cy="0.100376673596509" r="0.01875" fill="black" opacity="0.5"/>
</svg:a>

<svg:a xlink:href="#det_a712eb29e3e96b3144739f72f592967f" xlink:title="JAN45467.1+JAN88512.1+KZS03202.1">
<svg:circle cx="0.319532563233361" cy="-0.261963568796886" r="0.01875" fill="black" opacity="0.5"/>
</svg:a>

<svg:a xlink:href="#det_aa3bc4c759094aa57fe1d99cbe061a6c" xlink:title="KZS05735.1+JAN56721.1+JAN71627.1+JAN61974.1">
<svg:circle cx="0.048693116232934" cy="-0.160147860631255" r="0.01875" fill="black" opacity="0.5"/>
</svg:a>

<svg:a xlink:href="#det_c89229476399b91cb10c1f5a68eeb91c" xlink:title="JAN91364.1+JAN77391.1+JAN64267.1+JAN63162.1+JAN57332.1+JAN57078.1+JAN46036.1+JAN44368.1+JAN32491.1+JAN43015.1+JAN43016.1+JAN84809.1+JAN74969.1+JAN74452.1+JAN51230.1+JAN45773.1+JAN39430.1+JAN29241.1+JAN36775.1+KZS06308.1+JAN84381.1+JAN64518.1+JAN74901.1+JAN62171.1+JAN51229.1+JAN51228.1+JAN44369.1+JAN36777.1+JAN29240.1+JAN30842.1">
<svg:circle cx="0.0698674803694225" cy="-0.120690927605445" r="0.01875" fill="black" opacity="0.5"/>
</svg:a>

<svg:a xlink:href="#det_30a7a7709622f642572003f1f70cf549" xlink:title="JAN63017.1+JAN63016.1+JAN45910.1+JAN68327.1+KZS07911.1+JAN29323.1+JAN29322.1+JAN45911.1+JAN49336.1+JAN61958.1+JAN51418.1">
<svg:circle cx="-0.00775214177237303" cy="0.203721825743324" r="0.01875" fill="black" opacity="0.5"/>
</svg:a>

<svg:a xlink:href="#det_888cb49d68df72322f43cc9b9558cd15" xlink:title="JAN35963.1+KZS18950.1+JAN88003.1">
<svg:circle cx="-0.087433181344032" cy="0.0774902257479301" r="0.01875" fill="black" opacity="0.5"/>
</svg:a>

<svg:a xlink:href="#det_ca16ac72b44abd84d4077eab3547ddba" xlink:title="JAN39198.1+JAN39197.1+JAN34202.1+JAN39196.1+JAN64435.1+JAN53144.1+KZS22036.1+JAN53143.1+JAN85528.1+JAN81790.1+ACY45454.1+JAN40996.1">
<svg:circle cx="0.0680674731023983" cy="0.0231180723999242" r="0.01875" fill="black" opacity="0.5"/>
</svg:a>

<svg:a xlink:href="#det_42a500d9281176a573b38435b4fe6a77" xlink:title="KZS17311.1+JAN71924.1+JAN70174.1+JAN53723.1+JAN51272.1+JAN30670.1+JAN51271.1+JAN51273.1">
<svg:circle cx="0.156710504605344" cy="0.0638906754545902" r="0.01875" fill="black" opacity="0.5"/>
</svg:a>

<svg:a xlink:href="#det_bd168b18694e79298afb52678a74df96" xlink:title="JAN36065.1+KZS13175.1+JAN47906.1+JAN87995.1">
<svg:circle cx="-0.08995951707617" cy="0.264746148990131" r="0.01875" fill="black" opacity="0.5"/>
</svg:a>

<svg:a xlink:href="#det_ccaf991c8d433e30459c9271b44580c4" xlink:title="KZS10913.1+JAN46905.1+JAN32111.1+JAN50552.1+JAN48551.1+JAN46906.1+JAN32110.1+JAN50553.1">
<svg:circle cx="0.119367078292936" cy="-0.014730267130117" r="0.01875" fill="black" opacity="0.5"/>
</svg:a>

<svg:a xlink:href="#det_cf807ef576912512f7c197d19ed64242" xlink:title="KZS07116.1+JAN86413.1+JAN40111.1+JAN41954.1+JAN50106.1">
<svg:circle cx="0.099787969642195" cy="-0.201494738746363" r="0.01875" fill="black" opacity="0.5"/>
</svg:a>

<svg:a xlink:href="#det_4fe7a8085ee36833e87ea33b1754f61a" xlink:title="JAN91214.1+JAN68831.1+JAN45828.1+JAN30686.1+JAN44430.1+JAN30687.1+JAN30688.1+KZS07676.1+JAN29246.1">
<svg:circle cx="-0.0871452882537245" cy="-0.0304478870584973" r="0.01875" fill="black" opacity="0.5"/>
</svg:a>

<svg:a xlink:href="#det_e68c0292fc925e6d0ff7519522b66831" xlink:title="KZS12215.1+JAN85380.1">
<svg:circle cx="-0.11756188286204" cy="0.0524529583035752" r="0.01875" fill="black" opacity="0.5"/>
</svg:a>

<svg:a xlink:href="#det_ea6a9bec909c883e688ad8ed7527f5d9" xlink:title="JAN55315.1+JAN40522.1+JAN79235.1+JAN55316.1">
<svg:circle cx="-0.0212822709766557" cy="0.0535578714341562" r="0.01875" fill="black" opacity="0.5"/>
</svg:a>

<svg:a xlink:href="#det_9b1d857da8b137f282545e55bde7abd3" xlink:title="KZS00332.1+JAN42604.1+JAN61805.1+JAN61807.1+JAN61808.1+JAN59404.1+JAN70668.1">
<svg:circle cx="0.12420755524882" cy="0.114453078616643" r="0.01875" fill="black" opacity="0.5"/>
</svg:a>

<svg:a xlink:href="#det_664635f8dfce552fa731d1a446e522d8" xlink:title="JAN48677.1+JAN48678.1+JAN46972.1+JAN30629.1+KZS06960.1+JAN89748.1+JAN34128.1+JAN36435.1">
<svg:circle cx="0.0389868205799871" cy="-0.0216543575366319" r="0.01875" fill="black" opacity="0.5"/>
</svg:a>

<svg:a xlink:href="#det_fdcdaf85bf93614447e8a94433d9ddda" xlink:title="JAN31567.1+JAN44302.1+KZS07576.1">
<svg:circle cx="0.368580310280574" cy="0.308691297180492" r="0.01875" fill="black" opacity="0.5"/>
</svg:a>

<svg:a xlink:href="#det_7a41c7b8610b3f4c20e9b7cdd4287d6c" xlink:title="KZS05370.1+JAN90066.1+JAN53579.1+JAN39092.1+JAN39093.1+JAN47226.1+KZS12840.1+JAN59625.1+JAN36444.1+JAN36445.1+JAN36446.1+JAN62831.1">
<svg:circle cx="0.105139411545903" cy="-0.0685970650233296" r="0.01875" fill="black" opacity="0.5"/>
</svg:a>

<svg:a xlink:href="#det_5c00b9d06cdd522527d42c75732c0089" xlink:title="JAN42969.1+JAN33787.1+JAN30992.1+JAN37046.1+KZS16123.1+JAN65323.1+JAN29546.1+JAN70632.1+JAN81242.1+KZS05421.1+JAN42968.1">
<svg:circle cx="0.121185497146073" cy="0.131688262260549" r="0.01875" fill="black" opacity="0.5"/>
</svg:a>

<svg:a xlink:href="#det_85d28dc60d09f5c8463e370ef343fa2f" xlink:title="JAN48363.1+JAN57865.1+JAN76994.1">
<svg:circle cx="0.0512435833533493" cy="-0.33111971323337" r="0.01875" fill="black" opacity="0.5"/>
</svg:a>

<svg:a xlink:href="#det_8024cff8abb8ac9cc3d8c1b83c2bd7e4" xlink:title="KZS13836.1+JAN39392.1+JAN36786.1+JAN66831.1">
<svg:circle cx="0.234005597577202" cy="-0.0562648411188101" r="0.01875" fill="black" opacity="0.5"/>
</svg:a>

<svg:a xlink:href="#det_49098efc8751ab7fe0658cc9d0c2fd69" xlink:title="JAN67975.1+JAN46867.1+ACN51887.1+KZS21074.1+JAN46866.1+JAN52921.1+JAN50515.1+JAN50516.1+JAN50565.1+AEX92492.1+AEX92491.1+AEX92488.1+ACN51897.1+ACN51896.1+ACN51890.1+ACN51894.1+ACN51891.1+ACN51888.1+ACN51893.1+ACN51889.1">
<svg:circle cx="0.0518284560794902" cy="-0.02842957808825" r="0.01875" fill="black" opacity="0.5"/>
</svg:a>

<svg:a xlink:href="#det_1c62af67e314169887228765dd2bafc0" xlink:title="JAN44181.1+JAN44179.1+JAN44178.1+JAN73468.1+KZS14350.1+JAN44180.1+JAN36545.1+JAN34201.1+JAN36544.1+JAN36546.1">
<svg:circle cx="0.0083592620778683" cy="-0.0783940401948496" r="0.01875" fill="black" opacity="0.5"/>
</svg:a>

<svg:a xlink:href="#det_d1dde38290c753de46804a11d0368fd0" xlink:title="JAN90060.1+JAN75407.1+JAN49268.1+JAN47533.1+JAN32490.1+BAM29151.1+JAN32489.1">
<svg:circle cx="-0.543657028805303" cy="0.0873202898154257" r="0.01875" fill="black" opacity="0.5"/>
</svg:a>

<svg:a xlink:href="#det_fa06629687687536cec3636affd0ef88" xlink:title="JAN60497.1+KZS07193.1+JAN93179.1">
<svg:circle cx="0.0202487756342187" cy="-0.0173497064668791" r="0.01875" fill="black" opacity="0.5"/>
</svg:a>

<svg:a xlink:href="#det_6b5d5e1bddf1102de3ae0efd716639be" xlink:title="JAN41429.1+JAN87870.1+KZS07412.1">
<svg:circle cx="-0.041205397613995" cy="-0.0707217294429872" r="0.01875" fill="black" opacity="0.5"/>
</svg:a>

<svg:a xlink:href="#det_bdb97dd54abb84e7074ccda18108ec8d" xlink:title="KZS07575.1">
<svg:circle cx="-0.256638106098936" cy="-0.0248814337883373" r="0.01875" fill="black" opacity="0.5"/>
</svg:a>

<svg:a xlink:href="#det_328dd397dc72914642dfb1b73c5ebff8" xlink:title="JAN55006.1+JAN55007.1+KZS12603.1+JAN40314.1+JAN52309.1+JAN69573.1">
<svg:circle cx="-0.391963172986458" cy="-0.362580495880231" r="0.01875" fill="black" opacity="0.5"/>
</svg:a>

<svg:a xlink:href="#det_2867ba2021d6d0f5a22d2c7640b4d7dc" xlink:title="JAN42450.1+JAN73674.1+KZS20461.1">
<svg:circle cx="0.109047465957831" cy="0.113430110621705" r="0.01875" fill="black" opacity="0.5"/>
</svg:a>

<svg:a xlink:href="#det_744bb15c32c9450e53758fa62bb2d9f6" xlink:title="KZS11392.1+JAN46578.1+JAN77305.1+JAN58177.1">
<svg:circle cx="-0.142951069531291" cy="-0.0406509709481112" r="0.01875" fill="black" opacity="0.5"/>
</svg:a>

<svg:a xlink:href="#det_8aa4f2aa12c5d5bfe1c9250d09723ff5" xlink:title="JAN64262.1+KZS15684.1+JAN61098.1+JAN57157.1+JAN64251.1+JAN72486.1+JAN74887.1+JAN51367.1+JAN70809.1">
<svg:circle cx="-0.122484359671219" cy="-0.0214402549228187" r="0.01875" fill="black" opacity="0.5"/>
</svg:a>

<svg:a xlink:href="#det_866aa93129ca24297c810f3d9e8c2848" xlink:title="JAN45375.1+JAN87017.1+KZS09559.1+JAN50535.1+JAN50534.1+JAN33530.1+JAN55777.1+JAN35681.1+JAN55778.1">
<svg:circle cx="-0.114477732993138" cy="0.165027751820542" r="0.01875" fill="black" opacity="0.5"/>
</svg:a>

<svg:a xlink:href="#det_cc2c39c35b0ffb9d04f4a1fd552e2b55" xlink:title="JAN53601.1+JAN53599.1+JAN53600.1">
<svg:circle cx="0.476178457596708" cy="0.394689092595767" r="0.01875" fill="black" opacity="0.5"/>
</svg:a>

<svg:a xlink:href="#det_ba702476a745b168baa5413cb021535d" xlink:title="JAN56107.1+JAN75253.1+KZS17945.1">
<svg:circle cx="0.20944926640025" cy="0.263682953428347" r="0.01875" fill="black" opacity="0.5"/>
</svg:a>

<svg:a xlink:href="#det_9bb887cface208240500d34f5ae252c0" xlink:title="JAN65615.1+KZS12494.1+JAN94555.1+JAN59130.1">
<svg:circle cx="0.296821890858448" cy="0.0211133845081164" r="0.01875" fill="black" opacity="0.5"/>
</svg:a>

<svg:a xlink:href="#det_4418846c3dd6f0fb7ce34fdfb6fb3443" xlink:title="KZS05990.1+JAN68461.1+JAN65275.1+JAN58878.1+JAN61920.1">
<svg:circle cx="0.313311254221483" cy="-0.0286032623696626" r="0.01875" fill="black" opacity="0.5"/>
</svg:a>

<svg:a xlink:href="#det_683060b90bf9999f9421e6052bd47c5b" xlink:title="KZS15277.1+JAN78737.1+JAN45376.1+JAN45377.1">
<svg:circle cx="-0.152145314113637" cy="-0.017766771934164" r="0.01875" fill="black" opacity="0.5"/>
</svg:a>

<svg:a xlink:href="#det_512ccc5daec4ab2885cf5fca560b15ab" xlink:title="JAN57456.1+JAN52498.1+JAN80581.1+JAN31415.1+JAN33114.1+JAN43707.1+JAN29915.1+JAN57915.1">
<svg:circle cx="0.2280741012447" cy="0.0592728966160458" r="0.01875" fill="black" opacity="0.5"/>
</svg:a>

<svg:a xlink:href="#det_6584ee0b99341317a4863e6b5e19ecde" xlink:title="KZS13799.1+JAN89200.1">
<svg:circle cx="-0.304800943767841" cy="-0.0348297700094129" r="0.01875" fill="black" opacity="0.5"/>
</svg:a>

<svg:a xlink:href="#det_23f0a341f49cf7b08f62813cd45c9810" xlink:title="JAN57752.1+JAN48403.1+JAN55659.1+JAN55657.1+JAN55656.1+JAN55658.1+JAN83820.1+JAN65806.1+KZS04571.1+JAN38664.1+JAN50407.1">
<svg:circle cx="0.0020562288260434" cy="-0.0880187678675644" r="0.01875" fill="black" opacity="0.5"/>
</svg:a>

<svg:a xlink:href="#det_bbd3b90d0b3f38ade1b65a5b6b1e2700" xlink:title="KZS17904.1+JAN78680.1">
<svg:circle cx="-0.440426513117505" cy="0.0603765997594287" r="0.01875" fill="black" opacity="0.5"/>
</svg:a>

<svg:a xlink:href="#det_08e648a4fea39c386fa0562cfdd840aa" xlink:title="KZS07252.1">
<svg:circle cx="0.233412684650984" cy="-0.0576686674998942" r="0.01875" fill="black" opacity="0.5"/>
</svg:a>

<svg:a xlink:href="#det_473136074c34f47ec8c7034de5550808" xlink:title="KZS04024.1+JAN57780.1+JAN35300.1+KZS13261.1+JAN37952.1+JAN42430.1+JAN73415.1+JAN72771.1+JAN84521.1+JAN65476.1+KZS04031.1+JAN80742.1+JAN29390.1+JAN63522.1+JAN53936.1+JAN44543.1+JAN44545.1+JAN44548.1+JAN44542.1+JAN44546.1+JAN49345.1">
<svg:circle cx="-0.178081728268936" cy="0.168067387905215" r="0.01875" fill="black" opacity="0.5"/>
</svg:a>

<svg:a xlink:href="#det_8b16264cf03878bb38c2ae6c6d8742ef" xlink:title="JAN57350.1+KZS12607.1+JAN85336.1+JAN58347.1+JAN38706.1">
<svg:circle cx="0.0880880350960082" cy="0.0937346306826869" r="0.01875" fill="black" opacity="0.5"/>
</svg:a>

<svg:a xlink:href="#det_6f78860bf121df1e60db0dd6d5373a29" xlink:title="JAN72002.1+KZS21931.1">
<svg:circle cx="0.133424828269018" cy="-0.00726683484455326" r="0.01875" fill="black" opacity="0.5"/>
</svg:a>

<svg:a xlink:href="#det_c43caf2afd577b353214220ac81276d2" xlink:title="JAN50714.1+JAN31918.1+JAN47008.1+JAN50715.1+JAN33818.1+JAN33819.1+JAN53156.1+JAN48669.1+JAN48668.1+JAN66926.1">
<svg:circle cx="0.0731748852776665" cy="-0.0222080362434013" r="0.01875" fill="black" opacity="0.5"/>
</svg:a>

<svg:a xlink:href="#det_4b7e036bbb253cd39542da3a7f348a0b" xlink:title="JAN93562.1+JAN29399.1+JAN29400.1+JAN88506.1+JAN43150.1+JAN53889.1+JAN53885.1+JAN41440.1+JAN34400.1+JAN43149.1+JAN77341.1+JAN59494.1+JAN59493.1+JAN59492.1+JAN57194.1+JAN53886.1+JAN47497.1+JAN41441.1+JAN34402.1+JAN34401.1+KZS11384.1">
<svg:circle cx="0.15550593748908" cy="0.0550600302237978" r="0.01875" fill="black" opacity="0.5"/>
</svg:a>

<svg:a xlink:href="#det_7063a5e90cdd79a9578b490e1fdb338a" xlink:title="JAN57541.1+JAN55635.1+JAN55634.1+JAN55633.1+JAN43884.1+JAN66737.1+JAN55632.1+KZS06079.1">
<svg:circle cx="0.0863036001643585" cy="-0.143174111702013" r="0.01875" fill="black" opacity="0.5"/>
</svg:a>

<svg:a xlink:href="#det_ea610eeedaec9b8316b3d9299b3c542c" xlink:title="KZS21036.1+KZR99610.1+KZR96762.1+JAN73075.1+JAN32503.1+JAN49286.1+KZS01693.1+KZR99431.1+JAN41342.1+JAN41343.1+JAN41341.1+KZS00775.1+KZR99430.1+JAN62231.1+JAN51443.1+JAN30799.1+JAN30800.1+KZR99631.1+JAN93804.1+JAN62189.1+JAN43037.1+JAN51442.1+KZR99837.1+KZR97327.1+KZR96209.1+JAN57037.1+JAN49287.1+JAN44494.1+JAN32504.1+JAN60544.1">
<svg:circle cx="-0.00787331322805262" cy="0.0759618459305081" r="0.01875" fill="black" opacity="0.5"/>
</svg:a>

<svg:a xlink:href="#det_9044cb6a8c8e0ac6fa1201d08a42a48d" xlink:title="JAN42908.1+JAN44305.1+JAN45709.1+JAN53555.1+JAN53556.1+KZS15656.1">
<svg:circle cx="0.0236311807541612" cy="-0.340887728322526" r="0.01875" fill="black" opacity="0.5"/>
</svg:a>

<svg:a xlink:href="#det_0c14ab8fb61a82c71d7e9410cfc4e024" xlink:title="JAN31999.1+JAN36150.1+JAN73224.1+KZS03881.1+JAN33895.1+JAN50235.1+JAN48242.1+JAN32000.1+JAN30196.1">
<svg:circle cx="-0.149504645655224" cy="0.00986800974481798" r="0.01875" fill="black" opacity="0.5"/>
</svg:a>

<svg:a xlink:href="#det_7c3cb0397fb957a8a5a754a21ab6d0b9" xlink:title="ACY45662.1+JAN82989.1+JAN52987.1+JAN50633.1+KZS03725.1">
<svg:circle cx="0.00791549064220626" cy="0.174979688195067" r="0.01875" fill="black" opacity="0.5"/>
</svg:a>

<svg:a xlink:href="#det_a12be47d8e5af8e19b4450d059398ba9" xlink:title="JAN36668.1+KZS05728.1+JAN68823.1">
<svg:circle cx="0.219237156616015" cy="0.154316020390751" r="0.01875" fill="black" opacity="0.5"/>
</svg:a>

<svg:a xlink:href="#det_fb91c5d701e4a682fe48e8bc2a93b857" xlink:title="KZS10791.1+JAN76306.1">
<svg:circle cx="-0.115400647429035" cy="0.220489218627466" r="0.01875" fill="black" opacity="0.5"/>
</svg:a>

<svg:a xlink:href="#det_8b5744527b7ccbe439fd1657b25fe6f7" xlink:title="KZS15112.1+JAN35876.1+JAN86011.1+JAN49219.1">
<svg:circle cx="0.354004907675287" cy="-0.360575526369806" r="0.01875" fill="black" opacity="0.5"/>
</svg:a>

<svg:a xlink:href="#det_c258e58e1a2a9211429c1d13dc90002c" xlink:title="JAN90068.1+JAN45842.1+JAN44442.1+JAN45841.1+JAN63778.1+KZS08572.1">
<svg:circle cx="-0.015188445168357" cy="0.152769803463181" r="0.01875" fill="black" opacity="0.5"/>
</svg:a>

<svg:a xlink:href="#det_294988e81cd632c7e8664a2a6844c5e4" xlink:title="JAN35066.1+KZS21765.1+JAN75208.1">
<svg:circle cx="-0.153871864488613" cy="-0.269532666399366" r="0.01875" fill="black" opacity="0.5"/>
</svg:a>

<svg:a xlink:href="#det_f99cf42df2ad8f659bbe19e7967c358f" xlink:title="JAN80416.1+EFX80557.1">
<svg:circle cx="0.129383111590336" cy="0.103958133698999" r="0.01875" fill="black" opacity="0.5"/>
</svg:a>

<svg:a xlink:href="#det_f9044dcf3cec889a916c177ff640ed0c" xlink:title="JAN59281.1+JAN59280.1+JAN73463.1+KZS07511.1">
<svg:circle cx="0.149569578236194" cy="0.00736883637614053" r="0.01875" fill="black" opacity="0.5"/>
</svg:a>

<svg:a xlink:href="#det_3cbca08da28ac95c287c75f68163fb45" xlink:title="JAN34217.1+JAN53002.1+JAN71613.1+KZS21268.1+JAN34216.1+JAN53003.1">
<svg:circle cx="0.15876025533291" cy="0.00494665668763685" r="0.01875" fill="black" opacity="0.5"/>
</svg:a>

<svg:a xlink:href="#det_7d55dae197106c96e3fc0bce2f62203f" xlink:title="JAN87801.1+KZS18016.1">
<svg:circle cx="-0.208687162920025" cy="0.117619680174366" r="0.01875" fill="black" opacity="0.5"/>
</svg:a>

<svg:a xlink:href="#det_387c0a1ba397edfd70bec2323d0aaff8" xlink:title="JAN60253.1+KZS21959.1+JAN66204.1+JAN62048.1">
<svg:circle cx="0.162629066212881" cy="-0.261122517920831" r="0.01875" fill="black" opacity="0.5"/>
</svg:a>

<svg:a xlink:href="#det_5b9deeb20e526b61c9d265afbe29282d" xlink:title="JAN86167.1+JAN62569.1+KZS17445.1">
<svg:circle cx="-0.0497277759731653" cy="-0.19448200206699" r="0.01875" fill="black" opacity="0.5"/>
</svg:a>

<svg:a xlink:href="#det_be0c0c3dc6c276f7aafb54063ddeeeb2" xlink:title="JAN47537.1+JAN92266.1+JAN51544.1+JAN36637.1+JAN51321.1+JAN66133.1+KZS21112.1+JAN87859.1+JAN65572.1">
<svg:circle cx="0.38453404852786" cy="0.0351732093115644" r="0.01875" fill="black" opacity="0.5"/>
</svg:a>

<svg:a xlink:href="#det_d68303b21cf4a7d91d12f512e85c12b2" xlink:title="JAN56674.1+JAN56673.1+JAN56672.1+JAN36278.1+JAN88065.1+KZS12267.1">
<svg:circle cx="-0.121237702948664" cy="-0.204929210533224" r="0.01875" fill="black" opacity="0.5"/>
</svg:a>

<svg:a xlink:href="#det_51bf5fb4250618c8ca763334e5594cea" xlink:title="JAN48947.1+KZS14222.1">
<svg:circle cx="0.0490802530995195" cy="0.0516891445647753" r="0.01875" fill="black" opacity="0.5"/>
</svg:a>

<svg:a xlink:href="#det_564cb466a3051ae00d2853017ba770ff" xlink:title="JAN56270.1+JAN60870.1+JAN30841.1+JAN78884.1+KZS15705.1">
<svg:circle cx="-0.113679071757402" cy="-0.265670839905549" r="0.01875" fill="black" opacity="0.5"/>
</svg:a>

<svg:a xlink:href="#det_9bd2ffde6ec0a613289f0eb6ea6250e9" xlink:title="JAN94533.1+JAN62391.1+JAN68470.1">
<svg:circle cx="-0.0327064535791261" cy="0.0955361550601181" r="0.01875" fill="black" opacity="0.5"/>
</svg:a>

<svg:a xlink:href="#det_179d248b8c26e705f2fd91a8961bb42f" xlink:title="JAN42913.1+JAN61507.1+JAN65554.1+KZS07630.1+JAN67066.1">
<svg:circle cx="-0.0309498371802852" cy="0.0817738872857011" r="0.01875" fill="black" opacity="0.5"/>
</svg:a>

<svg:a xlink:href="#det_16a5595cb37061d388ad7be91b0e1fb4" xlink:title="JAN74208.1+KZS01722.1">
<svg:circle cx="0.283286966580422" cy="0.0834734911362959" r="0.01875" fill="black" opacity="0.5"/>
</svg:a>

<svg:a xlink:href="#det_90f8efaf4a5088cf9a70b5fb96776230" xlink:title="JAN40859.1">
<svg:circle cx="0.265344943511276" cy="0.0445504371864673" r="0.01875" fill="black" opacity="0.5"/>
</svg:a>

<svg:a xlink:href="#det_9f4f4dd08acca5434e884559212f11cc" xlink:title="JAN41995.1+JAN40196.1+KZS21624.1+JAN78288.1+JAN59735.1">
<svg:circle cx="-0.291610949847489" cy="0.143580795843734" r="0.01875" fill="black" opacity="0.5"/>
</svg:a>

<svg:a xlink:href="#det_1391a35bc6cc7f3f2df923edf44c7b2d" xlink:title="KZS07833.1+JAN84527.1">
<svg:circle cx="-0.142960041784204" cy="-0.131877179771734" r="0.01875" fill="black" opacity="0.5"/>
</svg:a>

<svg:a xlink:href="#det_2a55f8844523c5506bf3c04a3d5af606" xlink:title="JAN47001.1+KZS18538.1+JAN83751.1">
<svg:circle cx="0.0906705516249975" cy="0.0428978934489201" r="0.01875" fill="black" opacity="0.5"/>
</svg:a>

<svg:a xlink:href="#det_c7a2dac38127aa6512a3b02c48731949" xlink:title="KZS19791.1+JAN60750.1+JAN60751.1+JAN53756.1+JAN83038.1">
<svg:circle cx="0.0892950540729331" cy="0.0012417085940133" r="0.01875" fill="black" opacity="0.5"/>
</svg:a>

<svg:a xlink:href="#det_8862da738758d72761afce6812dd4cca" xlink:title="JAN65977.1+JAN39256.1+JAN36623.1+JAN49053.1+JAN49052.1+JAN43003.1+JAN63711.1+JAN53652.1+KZS14240.1">
<svg:circle cx="0.291363300586462" cy="0.00231843372133162" r="0.01875" fill="black" opacity="0.5"/>
</svg:a>

<svg:a xlink:href="#det_94954cc03727f6cbe8b55b2767304148" xlink:title="JAN57575.1+JAN66124.1+KZS14976.1">
<svg:circle cx="0.0496331333122915" cy="-0.0776843203666395" r="0.01875" fill="black" opacity="0.5"/>
</svg:a>

<svg:a xlink:href="#det_bbb9fb420be2f46dc1f520b75ff3038b" xlink:title="KZS03190.1+JAN66838.1+JAN65038.1+JAN56095.1+JAN48695.1+JAN29354.1+JAN47047.1+JAN32397.1+JAN32396.1+JAN32346.1+JAN30754.1+JAN30755.1">
<svg:circle cx="-0.496846686670359" cy="0.0690944380715559" r="0.01875" fill="black" opacity="0.5"/>
</svg:a>

<svg:a xlink:href="#det_b6bcfa712624121332b9d6f9b7492efa" xlink:title="JAN33507.1+JAN48400.1+JAN48399.1+JAN80620.1+JAN63316.1+JAN64897.1+KZS16268.1">
<svg:circle cx="-0.137262806438561" cy="-0.0241333838151184" r="0.01875" fill="black" opacity="0.5"/>
</svg:a>

<svg:a xlink:href="#det_48544b128d17d65803982c585eef2f55" xlink:title="KZS20360.1+KZR97180.1+KZR96866.1+JAN81783.1+JAN60115.1+JAN55859.1+JAN52964.1+JAN52963.1+JAN48568.1+JAN48517.1+JAN30276.1+JAN32444.1+JAN50572.1">
<svg:circle cx="0.0141859138254097" cy="-0.124646636851337" r="0.01875" fill="black" opacity="0.5"/>
</svg:a>

<svg:a xlink:href="#det_b6a09a3d10089207581a3058d213e647" xlink:title="KZR99923.1+JAN33783.1+JAN38676.1+KZS08932.1+JAN38677.1+JAN50363.1+JAN71325.1">
<svg:circle cx="-0.0523293809940746" cy="-0.0236895191773939" r="0.01875" fill="black" opacity="0.5"/>
</svg:a>

<svg:a xlink:href="#det_5b655309e6740930f76fb950bef0fa57" xlink:title="JAN48675.1+JAN48674.1+JAN63057.1+JAN61562.1+EFX69673.1+JAN47017.1+JAN48673.1+JAN66073.1">
<svg:circle cx="0.0999674797160042" cy="-0.238597043232915" r="0.01875" fill="black" opacity="0.5"/>
</svg:a>

<svg:a xlink:href="#det_1e340a009f8d9f4aedb6f4c1eebb677a" xlink:title="KZS17538.1+KZR98221.1+JAN36691.1+JAN59579.1+KZS17532.1+KZS19810.1+KZR97458.1+KZR98398.1+KZR96282.1+KZR97067.1+JAN57994.1+JAN51135.1+JAN47338.1+JAN43029.1+JAN83984.1+JAN43025.1+JAN43027.1+JAN40886.1+JAN57341.1+JAN61316.1+JAN43028.1+JAN34333.1+JAN30847.1+JAN34332.1">
<svg:circle cx="-0.25030128332494" cy="0.0193853071052698" r="0.01875" fill="black" opacity="0.5"/>
</svg:a>

<svg:a xlink:href="#det_dae59e89a8e283ccb73ef75056ac2f31" xlink:title="KZS16923.1+JAN58752.1+JAN40706.1+JAN71672.1+JAN57121.1+JAN45904.1+JAN44456.1+JAN49250.1">
<svg:circle cx="-0.22050357013444" cy="-0.0549045492211338" r="0.01875" fill="black" opacity="0.5"/>
</svg:a>

<svg:a xlink:href="#det_fd99d5c310bf0df5ffa7159d74aa5ac2" xlink:title="KZS19211.1+KZS19210.1+JAN39147.1+JAN80938.1+JAN49138.1+JAN45788.1+JAN49136.1+JAN49137.1+JAN45789.1">
<svg:circle cx="0.0479775669391596" cy="-0.230466073962751" r="0.01875" fill="black" opacity="0.5"/>
</svg:a>

<svg:a xlink:href="#det_d4843debaea1446adc8c043d111b41e3" xlink:title="JAN46953.1+JAN53851.1+JAN46954.1+JAN46952.1+JAN49253.1+JAN68136.1+JAN59011.1+JAN60157.1+JAN56950.1+KZS19372.1">
<svg:circle cx="0.113022427552409" cy="-0.10769809350158" r="0.01875" fill="black" opacity="0.5"/>
</svg:a>

<svg:a xlink:href="#det_ffe9c39fb67aecd83344c49b5ccb7bdb" xlink:title="JAN91376.1+JAN47557.1+JAN63368.1+JAN50647.1+JAN39412.1+EFX71528.1+JAN29357.1+JAN36758.1">
<svg:circle cx="-0.150159689351853" cy="0.0670232876072748" r="0.01875" fill="black" opacity="0.5"/>
</svg:a>

<svg:a xlink:href="#det_d2b9061c6b84503efbf70ce975c6e0ae" xlink:title="JAN63690.1+JAN56543.1+JAN71733.1+KZS09352.1">
<svg:circle cx="0.0555516252145331" cy="0.220359216800069" r="0.01875" fill="black" opacity="0.5"/>
</svg:a>

<svg:a xlink:href="#det_325b4d1db92111acf29997f1250b7aee" xlink:title="JAN56738.1+JAN36798.1+JAN36797.1+JAN56737.1+JAN70831.1+KZS07370.1">
<svg:circle cx="-0.0989797576087245" cy="0.0808697238662991" r="0.01875" fill="black" opacity="0.5"/>
</svg:a>

<svg:a xlink:href="#det_560cc7d0c02cd4c22ad7e477ef00b304" xlink:title="JAN68976.1+JAN30318.1+JAN57627.1+KZS14063.1">
<svg:circle cx="0.0359693519189917" cy="0.251814494138061" r="0.01875" fill="black" opacity="0.5"/>
</svg:a>

<svg:a xlink:href="#det_8a2a3ebf60cab86fb8512949634c13f4" xlink:title="JAN75293.1+KZS16236.1">
<svg:circle cx="0.273215447901715" cy="-0.141525665039291" r="0.01875" fill="black" opacity="0.5"/>
</svg:a>

<svg:a xlink:href="#det_9c7fa7772a2dd36829f14746eb912a9b" xlink:title="JAN74966.1+JAN62984.1+JAN32292.1+JAN59641.1+JAN59640.1+JAN41392.1+JAN49140.1+JAN29297.1+KZS03022.1+JAN41390.1+JAN41397.1+JAN64133.1+JAN59642.1+JAN89819.1+JAN32293.1+JAN89818.1">
<svg:circle cx="0.0249912328975949" cy="-0.0603678521538141" r="0.01875" fill="black" opacity="0.5"/>
</svg:a>

<svg:a xlink:href="#det_060c40031f2adbf5eb1d32435012e36f" xlink:title="JAN30208.1+KZS17320.1+JAN90051.1">
<svg:circle cx="0.0557810458056904" cy="0.0148539824295955" r="0.01875" fill="black" opacity="0.5"/>
</svg:a>

<svg:a xlink:href="#det_fee52217fb5c844c96d3cb0161a663c1" xlink:title="KZS18388.1+JAN51138.1+JAN53586.1+JAN85878.1+JAN59383.1+JAN59382.1+JAN59385.1+JAN59384.1">
<svg:circle cx="0.189831454789634" cy="0.122120665853254" r="0.01875" fill="black" opacity="0.5"/>
</svg:a>

<svg:a xlink:href="#det_949e5f281c471f73414cfab5b8c6a9a4" xlink:title="JAN59702.1+JAN61622.1+JAN48718.1+JAN63670.1+KZS22010.1+JAN43966.1+JAN38219.1+JAN93300.1+JAN57334.1+JAN65017.1">
<svg:circle cx="0.0956723321605567" cy="0.117211451025929" r="0.01875" fill="black" opacity="0.5"/>
</svg:a>

<svg:a xlink:href="#det_b49ad75f30c436c8b372cf8d3298765c" xlink:title="JAN57570.1+JAN56704.1+JAN53653.1+JAN49057.1+JAN49056.1+JAN32417.1+JAN66620.1+JAN47259.1+JAN32418.1+KZS18698.1+JAN34372.1+JAN34419.1+JAN34373.1">
<svg:circle cx="-0.127863193293068" cy="-0.0264537308709921" r="0.01875" fill="black" opacity="0.5"/>
</svg:a>

<svg:a xlink:href="#det_aa2d6358e2418a712f6e1eb3ed996d2c" xlink:title="JAN36492.1+JAN39142.1+KZS10371.1+JAN63621.1+JAN39141.1+JAN34199.1+JAN72018.1">
<svg:circle cx="0.104594202159875" cy="0.020374331858971" r="0.01875" fill="black" opacity="0.5"/>
</svg:a>

<svg:a xlink:href="#det_5254268d129874c8a6e18378b8c421f2" xlink:title="JAN56215.1+JAN56216.1+JAN87852.1+KZS03608.1+JAN45568.1+JAN30573.1+JAN36273.1">
<svg:circle cx="-0.00713015491197304" cy="-0.110386389872502" r="0.01875" fill="black" opacity="0.5"/>
</svg:a>

<svg:a xlink:href="#det_a0372bb26c14c24737da1288d814b0c3" xlink:title="JAN50205.1+JAN29160.1+JAN43752.1">
<svg:circle cx="-0.234729211683636" cy="0.145489853783935" r="0.01875" fill="black" opacity="0.5"/>
</svg:a>

<svg:a xlink:href="#det_3d42ed8aa3eb96ff6a9620738b014600" xlink:title="KZS14077.1+JAN35972.1+JAN66074.1">
<svg:circle cx="0.0717486352913477" cy="-0.128456311038493" r="0.01875" fill="black" opacity="0.5"/>
</svg:a>

<svg:a xlink:href="#det_9173269181d1cf625be097c47b7f96a5" xlink:title="KZS12484.1+JAN76564.1+JAN39442.1+JAN32392.1+JAN32391.1+JAN29294.1+JAN65684.1+KZS20243.1+JAN54494.1+JAN30693.1+JAN83533.1+JAN41897.1+JAN29348.1+KZS12489.1+KZR97880.1+JAN64130.1+JAN62934.1+JAN34339.1+JAN47389.1">
<svg:circle cx="0.0523089815674883" cy="0.0489143139847199" r="0.01875" fill="black" opacity="0.5"/>
</svg:a>

<svg:a xlink:href="#det_f6a9d056ec9250f67a19e97a5ca89d51" xlink:title="JAN88449.1+JAN39007.1+KZS14257.1">
<svg:circle cx="0.0146725769389897" cy="0.154775282882903" r="0.01875" fill="black" opacity="0.5"/>
</svg:a>

<svg:a xlink:href="#det_83fd0631e1429b6d8686a4a49382a3aa" xlink:title="KZS19001.1">
<svg:circle cx="0.412802906016868" cy="-0.0461287725296618" r="0.01875" fill="black" opacity="0.5"/>
</svg:a>

<svg:a xlink:href="#det_58f96b6b3edfa965e9117278ed693496" xlink:title="KZS19632.1+JAN60525.1+JAN71714.1">
<svg:circle cx="0.0250315919351861" cy="-0.180273056156042" r="0.01875" fill="black" opacity="0.5"/>
</svg:a>

<svg:a xlink:href="#det_0512ad005e8f0660ac8049e6c5ed2bd7" xlink:title="JAN44465.1+JAN85569.1+AFR34222.1+JAN44464.1+KZS15682.1+AFR34224.1">
<svg:circle cx="0.109569984009462" cy="0.21021186253927" r="0.01875" fill="black" opacity="0.5"/>
</svg:a>

<svg:a xlink:href="#det_238affe1d7ed397c79923e18cdad0d71" xlink:title="KZS19947.1+JAN49233.1+JAN38894.1+JAN42680.1+JAN89213.1+KZS18393.1">
<svg:circle cx="-0.151486415173224" cy="0.091264992465382" r="0.01875" fill="black" opacity="0.5"/>
</svg:a>

<svg:a xlink:href="#det_ef4fc4653dd04a1e5fc6661c3a7e66d3" xlink:title="KZS03498.1+JAN77011.1+JAN42632.1+JAN60340.1">
<svg:circle cx="0.112971257819789" cy="-0.412691435373039" r="0.01875" fill="black" opacity="0.5"/>
</svg:a>

<svg:a xlink:href="#det_36d280ed09cea1af2ddafeb6d6f97362" xlink:title="JAN57859.1+JAN74504.1+JAN33367.1">
<svg:circle cx="0.073674858798015" cy="0.0626301182793412" r="0.01875" fill="black" opacity="0.5"/>
</svg:a>

<svg:a xlink:href="#det_9fd99f8f8174df83d67ea3a03f171e47" xlink:title="KZS20973.1+JAN70813.1">
<svg:circle cx="-0.255027132484586" cy="-0.201736984818584" r="0.01875" fill="black" opacity="0.5"/>
</svg:a>

<svg:a xlink:href="#det_69837255b26c681dfa1d39f26d80532a" xlink:title="KZS17228.1+JAN48944.1+JAN48943.1+JAN33951.1+JAN33952.1+JAN45646.1+JAN47197.1+JAN48946.1+JAN51046.1+JAN78593.1+JAN64391.1+JAN48945.1">
<svg:circle cx="0.0729904483294543" cy="-0.0460710081635857" r="0.01875" fill="black" opacity="0.5"/>
</svg:a>

<svg:a xlink:href="#det_d56930070eca5ba4b57657857228a691" xlink:title="JAN74137.1+JAN91230.1+KZR98456.1+KZS11390.1+EFX86943.1+KZS11198.1+KZS21756.1+KZS11138.1+JAN61645.1+JAN79420.1+JAN63303.1+JAN35706.1+JAN82103.1">
<svg:circle cx="0.231763983665236" cy="-0.142161999223083" r="0.01875" fill="black" opacity="0.5"/>
</svg:a>

<svg:a xlink:href="#det_edd71f66720f4bc2c877d4fcba7e7f1f" xlink:title="JAN85062.1+KZS05865.1+JAN41927.1+JAN33728.1+JAN33729.1">
<svg:circle cx="0.11033695144889" cy="0.202228103167735" r="0.01875" fill="black" opacity="0.5"/>
</svg:a>

<svg:a xlink:href="#det_fc86c6fecc9b7b7eede0cb2e5e556861" xlink:title="JAN30767.1+JAN45914.1+JAN45913.1+JAN44468.1+JAN68770.1+JAN30766.1+JAN47416.1+KZS14415.1">
<svg:circle cx="0.303152402958551" cy="0.0552994120041685" r="0.01875" fill="black" opacity="0.5"/>
</svg:a>

<svg:a xlink:href="#det_8578aa6380a65a23ba21fbd12e9845db" xlink:title="JAN36522.1+JAN36521.1+JAN50863.1+JAN56261.1+JAN57625.1+JAN66584.1+KZS08766.1">
<svg:circle cx="0.110639971356838" cy="0.0549917981026597" r="0.01875" fill="black" opacity="0.5"/>
</svg:a>

<svg:a xlink:href="#det_09d2833ec4d9b559c404e572b2292e31" xlink:title="JAN55982.1+JAN39439.1+KZS10629.1+JAN74220.1+JAN53032.1">
<svg:circle cx="-0.206206685757593" cy="0.284261211287297" r="0.01875" fill="black" opacity="0.5"/>
</svg:a>

<svg:a xlink:href="#det_7fa68418cc1583f442582c47aa829ad8" xlink:title="JAN66981.1">
<svg:circle cx="-0.0210328574417281" cy="-0.160189874987317" r="0.01875" fill="black" opacity="0.5"/>
</svg:a>

<svg:a xlink:href="#det_e033d09af272c556f5362556a1770c46" xlink:title="JAN53399.1+KZS18777.1+JAN71021.1+JAN56402.1">
<svg:circle cx="-0.399774010148475" cy="-0.0868930906493198" r="0.01875" fill="black" opacity="0.5"/>
</svg:a>

<svg:a xlink:href="#det_72dc63fbbfb2616c5f7c31e63d6dbc5c" xlink:title="JAN92474.1+JAN47100.1+JAN47102.1+JAN70404.1+JAN63048.1+JAN50901.1+JAN50902.1+EFX85795.1+JAN65844.1+JAN47099.1">
<svg:circle cx="0.0517824718347112" cy="0.0286943906910881" r="0.01875" fill="black" opacity="0.5"/>
</svg:a>

<svg:a xlink:href="#det_7aacbe0155cfea9c5cebc7f71027976e" xlink:title="KZS16430.1">
<svg:circle cx="0.0974919125766231" cy="0.133326457420612" r="0.01875" fill="black" opacity="0.5"/>
</svg:a>

<svg:a xlink:href="#det_e765ebd143b82b7f0fcfa930d9c2f417" xlink:title="KZS13672.1">
<svg:circle cx="-0.312217464298757" cy="0.449539703574228" r="0.01875" fill="black" opacity="0.5"/>
</svg:a>

<svg:a xlink:href="#det_59b9e0f13be7bea3fb56facd5b23a89b" xlink:title="JAN76752.1+KZS07407.1+JAN52862.1+JAN57677.1+JAN38417.1+JAN35772.1">
<svg:circle cx="-0.0112638884226067" cy="0.187477509998033" r="0.01875" fill="black" opacity="0.5"/>
</svg:a>

<svg:a xlink:href="#det_a8694a03e2c33617e7576ec7fd7fc489" xlink:title="KZS14916.1+JAN76705.1">
<svg:circle cx="-0.128796837621368" cy="-0.062866833105396" r="0.01875" fill="black" opacity="0.5"/>
</svg:a>

<svg:a xlink:href="#det_944a687883dccce3bb627dd42d5190fe" xlink:title="JAN94681.1+JAN94680.1+JAN94679.1+JAN53078.1+JAN31889.1+JAN90363.1+KZS07862.1">
<svg:circle cx="0.0735129103538436" cy="-0.0030427166515677" r="0.01875" fill="black" opacity="0.5"/>
</svg:a>

<svg:a xlink:href="#det_b3c81137436eaee43e1ebb511b4f12d3" xlink:title="JAN57175.1+ACN51868.1+JAN53617.1+ACN51867.1+ACN51873.1+KZS15998.1+JAN79092.1+JAN61860.1+JAN57755.1+JAN57756.1+JAN56715.1+JAN47268.1+AAS02302.1+JAN36631.1">
<svg:circle cx="0.148921810208151" cy="0.128894651309583" r="0.01875" fill="black" opacity="0.5"/>
</svg:a>

<svg:a xlink:href="#det_2095e83cfd962b3ec0f93d2e4ad70aa8" xlink:title="JAN80885.1+KZS03046.1+JAN34190.1+JAN63123.1+JAN61218.1+JAN59471.1+JAN59472.1+JAN53418.1+JAN32239.1+JAN63570.1">
<svg:circle cx="-0.0381362005942693" cy="-0.0478260857445085" r="0.01875" fill="black" opacity="0.5"/>
</svg:a>

<svg:a xlink:href="#det_738bd476a03a5107ebf9a33f02589638" xlink:title="JAN81540.1+KZS12270.1">
<svg:circle cx="-0.0321893113940275" cy="0.0346884640593356" r="0.01875" fill="black" opacity="0.5"/>
</svg:a>

<svg:a xlink:href="#det_bffeb620192b7346130c83d9ad8955fe" xlink:title="JAN81422.1+KZS21865.1+JAN40558.1">
<svg:circle cx="0.106805420574987" cy="-0.0359986651639523" r="0.01875" fill="black" opacity="0.5"/>
</svg:a>

<svg:a xlink:href="#det_8fe885fa77055b8c3c240bbd84612783" xlink:title="JAN63020.1+JAN56717.1+JAN44361.1+KZS09086.1+JAN70274.1+JAN39168.1+JAN36524.1+JAN36525.1+JAN34224.1+JAN32276.1+JAN32277.1">
<svg:circle cx="-0.00980412067034096" cy="-0.0304009603501764" r="0.01875" fill="black" opacity="0.5"/>
</svg:a>

<svg:a xlink:href="#det_f76dbcec96eb14dec8c684756d839cde" xlink:title="JAN45451.1+JAN68679.1+KZS19447.1">
<svg:circle cx="0.200689962299307" cy="-0.109682839959644" r="0.01875" fill="black" opacity="0.5"/>
</svg:a>

<svg:a xlink:href="#det_a798bc8590366f6e2c52398d49c40954" xlink:title="JAN74862.1+JAN57433.1+JAN30574.1+KZS02908.1">
<svg:circle cx="-0.053039768560851" cy="-0.157408575309641" r="0.01875" fill="black" opacity="0.5"/>
</svg:a>

<svg:a xlink:href="#det_51bb438e21c7d7c09c5ed1f2536d0bbb" xlink:title="KZS05769.1+JAN86221.1">
<svg:circle cx="0.0783311118576406" cy="0.014649013988668" r="0.01875" fill="black" opacity="0.5"/>
</svg:a>

<svg:a xlink:href="#det_723f1048b25e05ccaaeafb96807434ae" xlink:title="KZS16848.1+JAN53694.1+JAN36397.1+JAN41345.1+JAN70332.1">
<svg:circle cx="0.207079305569822" cy="0.00932785371116715" r="0.01875" fill="black" opacity="0.5"/>
</svg:a>

<svg:a xlink:href="#det_926ffc49d7039935294628e0404246b0" xlink:title="KZS04506.1">
<svg:circle cx="-0.184430753124775" cy="0.408829671085146" r="0.01875" fill="black" opacity="0.5"/>
</svg:a>

<svg:a xlink:href="#det_bd7b25d591877df1e6ef00f5861432dd" xlink:title="JAN91513.1+JAN71283.1+JAN53426.1+JAN51033.1+JAN51032.1+JAN51031.1+JAN36537.1+JAN36536.1+JAN36024.1+KZS07472.1+JAN33823.1+JAN33822.1+JAN57373.1+JAN45118.1+JAN50171.1+JAN31924.1+JAN50170.1+JAN88860.1+JAN34234.1+KZS03247.1+JAN34233.1+JAN32243.1+JAN29286.1+JAN29287.1">
<svg:circle cx="-0.0162854437536577" cy="-0.0128915011707207" r="0.01875" fill="black" opacity="0.5"/>
</svg:a>

<svg:a xlink:href="#det_11faeb80735bb79d25b1157082ef15f7" xlink:title="JAN73422.1+JAN61228.1+JAN61227.1+KZS21814.1">
<svg:circle cx="-0.040781983355699" cy="0.235722225428256" r="0.01875" fill="black" opacity="0.5"/>
</svg:a>

<svg:a xlink:href="#det_7fa084fcfbbecfd67b90eec35bdd7d2b" xlink:title="JAN71410.1+JAN31109.1+JAN37262.1">
<svg:circle cx="-0.21607984406025" cy="-0.11065690368097" r="0.01875" fill="black" opacity="0.5"/>
</svg:a>

<svg:a xlink:href="#det_0e371046e9defac4b2951e03ddc7c451" xlink:title="JAN48422.1+JAN48423.1+KZS06484.1+JAN62466.1+JAN72015.1">
<svg:circle cx="0.081291893666579" cy="0.0973912423683375" r="0.01875" fill="black" opacity="0.5"/>
</svg:a>

<svg:a xlink:href="#det_c4c9d829c77bd502c04218d47186802f" xlink:title="JAN51005.1+JAN70778.1+KZS18901.1+JAN32313.1+JAN34263.1">
<svg:circle cx="0.288563408588747" cy="-0.000186892987642493" r="0.01875" fill="black" opacity="0.5"/>
</svg:a>

<svg:a xlink:href="#det_ae5b2401e7e1cf4f41cfa5199e07e214" xlink:title="KZS12425.1+JAN77344.1+JAN71511.1+JAN48667.1+JAN67471.1+JAN64348.1+JAN46959.1+JAN46958.1+JAN31971.1+BAA76873.1+JAN45465.1+JAN60052.1">
<svg:circle cx="0.5077254905834" cy="-0.13535024146817" r="0.01875" fill="black" opacity="0.5"/>
</svg:a>

<svg:a xlink:href="#det_278f8284b9bf15ef98d1759b2bc2cf37" xlink:title="KZS10624.1">
<svg:circle cx="0.0482387885473972" cy="0.199098975091395" r="0.01875" fill="black" opacity="0.5"/>
</svg:a>

<svg:a xlink:href="#det_27971d7710b560fce23b613cef37aae6" xlink:title="KZS08535.1+JAN85868.1">
<svg:circle cx="-0.0754575900831705" cy="-0.379745291836661" r="0.01875" fill="black" opacity="0.5"/>
</svg:a>

<svg:a xlink:href="#det_51f69abd492a710142e9904e9dc8880b" xlink:title="JAN79777.1+JAN57510.1+KZS17545.1">
<svg:circle cx="0.0746858275547096" cy="0.0906859661056963" r="0.01875" fill="black" opacity="0.5"/>
</svg:a>

<svg:a xlink:href="#det_6dbc8a1512b8b98167357decc765730d" xlink:title="JAN57198.1+KZS17178.1">
<svg:circle cx="-0.0285739761194629" cy="0.381876937023451" r="0.01875" fill="black" opacity="0.5"/>
</svg:a>

<svg:a xlink:href="#det_5e0b5389c6b4968c7107b43e16c251cd" xlink:title="KZS13995.1+JAN85118.1+JAN45935.1+JAN53829.1+JAN44487.1+JAN53828.1">
<svg:circle cx="-0.343607695394412" cy="-0.247633438701609" r="0.01875" fill="black" opacity="0.5"/>
</svg:a>

<svg:a xlink:href="#det_061b33cf4b062484103314cb9ae2a777" xlink:title="JAN83036.1+EFX76562.1">
<svg:circle cx="0.0988352514470413" cy="0.0610920909988879" r="0.01875" fill="black" opacity="0.5"/>
</svg:a>

<svg:a xlink:href="#det_f68ec97806bf41075016c504d38a3221" xlink:title="JAN67473.1">
<svg:circle cx="0.0789746430981356" cy="0.168871972190853" r="0.01875" fill="black" opacity="0.5"/>
</svg:a>

<svg:a xlink:href="#det_33fc702d107178d45ff99a0af8635736" xlink:title="JAN52859.1+JAN50503.1+JAN38857.1+JAN75831.1+JAN45359.1">
<svg:circle cx="-0.187932102066107" cy="0.0881281954630621" r="0.01875" fill="black" opacity="0.5"/>
</svg:a>

<svg:a xlink:href="#det_9c3bd33b68974c7c0ab3b687676a3b11" xlink:title="KZS03511.1+JAN90356.1+JAN30625.1+JAN34123.1+JAN34124.1+JAN47018.1">
<svg:circle cx="0.389969941322067" cy="-0.0559894611999908" r="0.01875" fill="black" opacity="0.5"/>
</svg:a>

<svg:a xlink:href="#det_2a75543046cbda7190b48e9fa9d158b9" xlink:title="JAN70370.1+JAN47064.1+KZS07891.1">
<svg:circle cx="-0.0403939009849283" cy="0.210943399493255" r="0.01875" fill="black" opacity="0.5"/>
</svg:a>

<svg:a xlink:href="#det_cc32eb54aba8ae52e76715d9f3a256ca" xlink:title="JAN69223.1+KZS08985.1+JAN32191.1">
<svg:circle cx="0.0523754728340712" cy="-0.0208822393191502" r="0.01875" fill="black" opacity="0.5"/>
</svg:a>

<svg:a xlink:href="#det_2b5f4241f0ad995a11edcd83809aae65" xlink:title="ACY45508.1+KZS06051.1">
<svg:circle cx="0.018699019150267" cy="0.114810949543126" r="0.01875" fill="black" opacity="0.5"/>
</svg:a>

<svg:a xlink:href="#det_835805e66fc46507087efb67ea3b33b6" xlink:title="KZS18502.1+JAN31726.1+JAN33519.1+JAN55624.1+JAN31725.1+JAN68078.1">
<svg:circle cx="-0.0184525978018606" cy="-0.0543626342256402" r="0.01875" fill="black" opacity="0.5"/>
</svg:a>

<svg:a xlink:href="#det_caa5056a7e270c5d2947eb99ab5608b6" xlink:title="JAN30443.1+JAN48635.1+KZS18528.1+JAN42576.1">
<svg:circle cx="-0.100952748358837" cy="0.0582941356360359" r="0.01875" fill="black" opacity="0.5"/>
</svg:a>

<svg:a xlink:href="#det_e9560e4109ab64572c618ec0ce1fd6c0" xlink:title="JAN66277.1+JAN49059.1+JAN49060.1+JAN51210.1+KZS16930.1+JAN33971.1+JAN56762.1">
<svg:circle cx="0.265193128027773" cy="0.0911073824695296" r="0.01875" fill="black" opacity="0.5"/>
</svg:a>

<svg:a xlink:href="#det_f54c230dfe3e69005ed89dd4a8cfc73f" xlink:title="KZS12247.1+JAN39189.1+JAN73074.1">
<svg:circle cx="0.211782154541399" cy="0.0987755353777063" r="0.01875" fill="black" opacity="0.5"/>
</svg:a>

<svg:a xlink:href="#det_def5684b557012aecaf335485b4d65ba" xlink:title="JAN37574.1+JAN34970.1+KZS11364.1+JAN55419.1+JAN73956.1+JAN52620.1">
<svg:circle cx="-0.0477839822596281" cy="0.0813472879923753" r="0.01875" fill="black" opacity="0.5"/>
</svg:a>

<svg:a xlink:href="#det_e0e8248cbc6b104969c86f256e11cd0d" xlink:title="KZS10670.1">
<svg:circle cx="-0.177288410531793" cy="-0.0784910188921052" r="0.01875" fill="black" opacity="0.5"/>
</svg:a>

<svg:a xlink:href="#det_45845e06c420b3c679f98779a66e86f6" xlink:title="JAN48576.1+JAN50625.1+JAN48575.1+JAN50626.1+KZS19851.1+JAN30132.1+JAN50624.1+JAN69582.1+JAN44012.1+JAN33886.1+JAN33888.1+JAN33887.1">
<svg:circle cx="-0.012892884268706" cy="0.00502314644639835" r="0.01875" fill="black" opacity="0.5"/>
</svg:a>

<svg:a xlink:href="#det_c2c93615087a8d1b235abdbaeda68c4f" xlink:title="JAN62073.1+JAN61263.1+JAN49032.1+JAN51179.1+JAN49033.1+JAN42974.1+KZS03412.1+JAN34141.1+JAN34140.1+JAN32194.1+JAN29247.1+JAN30647.1+JAN74015.1">
<svg:circle cx="0.298144129534007" cy="-0.306075876308715" r="0.01875" fill="black" opacity="0.5"/>
</svg:a>

<svg:a xlink:href="#det_a086bf848aa92670012d8716ff96e00d" xlink:title="JAN51167.1+JAN32187.1+JAN42960.1+JAN66132.1+JAN57887.1+KZS07300.1+JAN29175.1+JAN29176.1+JAN30634.1">
<svg:circle cx="-0.0990358761030614" cy="-0.0701445818849801" r="0.01875" fill="black" opacity="0.5"/>
</svg:a>

<svg:a xlink:href="#det_1d8b97efe6d64ffd76b0b9ceb027a7f4" xlink:title="KZS04697.1+JAN60162.1+JAN43005.1+JAN66427.1">
<svg:circle cx="0.283319241260945" cy="-0.0179157481820818" r="0.01875" fill="black" opacity="0.5"/>
</svg:a>

<svg:a xlink:href="#det_101e84df450e834170c2ca77f07d5812" xlink:title="KZS14338.1+JAN86751.1">
<svg:circle cx="-0.083904452949789" cy="-0.0522434383124871" r="0.01875" fill="black" opacity="0.5"/>
</svg:a>

<svg:a xlink:href="#det_69848d849c864af05d301c5f10eb4de4" xlink:title="JAN36411.1+JAN81174.1+JAN57286.1">
<svg:circle cx="0.278667395002864" cy="-0.123023067878773" r="0.01875" fill="black" opacity="0.5"/>
</svg:a>

<svg:a xlink:href="#det_c5932141673a160c72c12c4408525835" xlink:title="JAN71504.1+JAN59806.1">
<svg:circle cx="0.00890852497245926" cy="-0.0634935202057593" r="0.01875" fill="black" opacity="0.5"/>
</svg:a>

<svg:a xlink:href="#det_62ebc470a5b5298b8e0a0ed40e748959" xlink:title="KZS16178.1+JAN35670.1+JAN40125.1">
<svg:circle cx="0.09784659777848" cy="-0.0975197092767131" r="0.01875" fill="black" opacity="0.5"/>
</svg:a>

<svg:a xlink:href="#det_bbd98117575551444163a94fffd0ff2d" xlink:title="JAN51056.1+JAN32114.1+KZS17658.1+JAN71853.1">
<svg:circle cx="0.0848361503488771" cy="0.189975907262357" r="0.01875" fill="black" opacity="0.5"/>
</svg:a>

<svg:a xlink:href="#det_b2d6365562953a53297263df3c2ec46d" xlink:title="JAN65506.1+KZS13507.1+JAN76546.1">
<svg:circle cx="0.465742146963036" cy="-0.417566602785225" r="0.01875" fill="black" opacity="0.5"/>
</svg:a>

<svg:a xlink:href="#det_41bc0ce2a6e748c86c44b69d8970d0eb" xlink:title="JAN33560.1+JAN52056.1+JAN31763.1+JAN38410.1+JAN81773.1+JAN57501.1+KZS13437.1+JAN52055.1+JAN54703.1">
<svg:circle cx="0.0932880552378546" cy="-0.149039634726424" r="0.01875" fill="black" opacity="0.5"/>
</svg:a>

<svg:a xlink:href="#det_1c77f39562c64f383ebab1a9c413f1c5" xlink:title="KZS05989.1+KZS05982.1+JAN81330.1+JAN66224.1+JAN52961.1+JAN52960.1+JAN48564.1+JAN45062.1+JAN45063.1">
<svg:circle cx="0.0425801194242523" cy="-0.0362353905805828" r="0.01875" fill="black" opacity="0.5"/>
</svg:a>

<svg:a xlink:href="#det_b7bc8f55a43fb62458a9b2118855bd4a" xlink:title="KZS12552.1+JAN29376.1+JAN72319.1+JAN42463.1+JAN36770.1+JAN34387.1+JAN32430.1+JAN30775.1+JAN32429.1">
<svg:circle cx="-0.309803093794563" cy="-0.175015671409698" r="0.01875" fill="black" opacity="0.5"/>
</svg:a>

<svg:a xlink:href="#det_7b5a92745e2cfd532fc46b39cc47f362" xlink:title="KZS05270.1+JAN60866.1+JAN63063.1+JAN63064.1+JAN66283.1">
<svg:circle cx="0.0586320301693764" cy="0.021349197748921" r="0.01875" fill="black" opacity="0.5"/>
</svg:a>

<svg:a xlink:href="#det_f2dad0531cb526256636376d54ae98d1" xlink:title="EFX71885.1+JAN67402.1">
<svg:circle cx="0.126104289699779" cy="-0.191485726213941" r="0.01875" fill="black" opacity="0.5"/>
</svg:a>

<svg:a xlink:href="#det_9de6a6e5deb59cd053e63af87edca348" xlink:title="KZS07823.1+JAN67069.1+JAN60055.1+JAN57580.1+JAN62712.1+JAN57581.1+JAN61508.1+JAN71122.1+JAN53717.1+JAN63760.1">
<svg:circle cx="0.0650823301227557" cy="0.121980669453801" r="0.01875" fill="black" opacity="0.5"/>
</svg:a>

<svg:a xlink:href="#det_c446eac0ba97d020805e40d25a54e4bf" xlink:title="JAN58530.1+KZS11577.1+JAN48578.1+JAN86022.1+JAN42570.1+JAN34284.1+JAN42569.1+JAN42568.1+JAN42567.1">
<svg:circle cx="0.160762905823632" cy="-0.0412869115305045" r="0.01875" fill="black" opacity="0.5"/>
</svg:a>

<svg:a xlink:href="#det_4846f38638702a478379bc583c869c11" xlink:title="JAN67074.1+JAN47425.1+JAN45929.1+JAN57381.1+JAN51483.1+JAN65857.1+JAN47424.1+KZS11494.1+JAN51482.1">
<svg:circle cx="-0.260135918421334" cy="-0.00475662280836674" r="0.01875" fill="black" opacity="0.5"/>
</svg:a>

<svg:a xlink:href="#det_096cea828cc11f1da3da5939fc67f403" xlink:title="JAN72264.1+JAN36728.1+JAN61669.1+JAN62667.1+KZS09361.1">
<svg:circle cx="0.0514034004258064" cy="0.000287539622644649" r="0.01875" fill="black" opacity="0.5"/>
</svg:a>

<svg:a xlink:href="#det_4c8a829fb707bef82960c630a2a7c9fc" xlink:title="JAN93645.1">
<svg:circle cx="0.0946316665101393" cy="-0.00294995576649103" r="0.01875" fill="black" opacity="0.5"/>
</svg:a>

<svg:a xlink:href="#det_00f8e09e9e3bc9fc9ff3c3289a18e10f" xlink:title="JAN57615.1+JAN48159.1+JAN36176.1+JAN42214.1+JAN59503.1+JAN52415.1+KZS13673.1+JAN43714.1+JAN59504.1+JAN73392.1+JAN33921.1">
<svg:circle cx="0.352369440202008" cy="-0.0241614054264775" r="0.01875" fill="black" opacity="0.5"/>
</svg:a>

<svg:a xlink:href="#det_e9c770b74ca1e4753aceb2498877f098" xlink:title="JAN70176.1">
<svg:circle cx="0.0849385596841692" cy="0.169817687466434" r="0.01875" fill="black" opacity="0.5"/>
</svg:a>

<svg:a xlink:href="#det_f58f4bedb00690cac4bca1e7d30048d5" xlink:title="JAN89795.1+JAN54023.1+JAN49050.1+JAN49051.1+JAN63806.1+JAN63807.1+JAN51204.1+JAN61711.1+JAN61712.1+KZS21681.1+JAN68684.1+JAN44355.1+JAN62904.1+JAN36168.1+JAN47255.1">
<svg:circle cx="0.0498397050896855" cy="0.0638254524346724" r="0.01875" fill="black" opacity="0.5"/>
</svg:a>

<svg:a xlink:href="#det_2fdbe087dcfec8dfea6a6fb678ec7bf5" xlink:title="JAN70576.1+JAN40922.1+KZS04242.1">
<svg:circle cx="-0.223885183705622" cy="-0.105756427797605" r="0.01875" fill="black" opacity="0.5"/>
</svg:a>

<svg:a xlink:href="#det_cd725f27262ee5750bff16c784008ce0" xlink:title="JAN44480.1+JAN70673.1+JAN45933.1">
<svg:circle cx="0.527603890771654" cy="0.507048430382015" r="0.01875" fill="black" opacity="0.5"/>
</svg:a>

<svg:a xlink:href="#det_8430049f1083634d059979673f03da28" xlink:title="JAN66274.1+JAN41410.1+JAN57012.1">
<svg:circle cx="-0.0578658008755331" cy="0.118245583373456" r="0.01875" fill="black" opacity="0.5"/>
</svg:a>

<svg:a xlink:href="#det_893c8d0f8cbec4c126cc084d4b1dec21" xlink:title="KZS09712.1+JAN53571.1+JAN83522.1">
<svg:circle cx="-0.0595020547419506" cy="0.280704648023474" r="0.01875" fill="black" opacity="0.5"/>
</svg:a>

<svg:a xlink:href="#det_d981fe3cc1dd885e6573b88d79261b4a" xlink:title="JAN57240.1+JAN83089.1+KZS15272.1">
<svg:circle cx="-0.0754499897976944" cy="-0.00934219109797214" r="0.01875" fill="black" opacity="0.5"/>
</svg:a>

<svg:a xlink:href="#det_ca4438cfeb247dcaebdabd5f4c7978d7" xlink:title="JAN70963.1+BAJ72724.1+JAN51430.1+JAN91196.1">
<svg:circle cx="-0.034532094144852" cy="0.00312733857330813" r="0.01875" fill="black" opacity="0.5"/>
</svg:a>

<svg:a xlink:href="#det_c7d9f9b11f68af084695c9804d09e898" xlink:title="KZS12288.1+JAN94552.1+JAN83233.1+KZS08909.1">
<svg:circle cx="0.0472600418654079" cy="0.162078782983613" r="0.01875" fill="black" opacity="0.5"/>
</svg:a>

<svg:a xlink:href="#det_c9e42007702e9a232a646137de02c677" xlink:title="KZS20566.1+JAN57262.1+JAN71946.1">
<svg:circle cx="-0.0399470541895544" cy="-0.285946873252184" r="0.01875" fill="black" opacity="0.5"/>
</svg:a>

<svg:a xlink:href="#det_387b4472ec94ec94c675165de5b549b2" xlink:title="JAN63681.1+JAN61632.1+JAN61633.1+JAN32095.1+JAN53281.1+JAN40840.1+JAN62276.1+JAN60880.1+KZS16975.1+JAN53280.1+JAN36344.1+JAN36343.1+JAN34442.1+ACY43851.1+JAN32096.1">
<svg:circle cx="-0.01374360035013" cy="-0.00249494964634165" r="0.01875" fill="black" opacity="0.5"/>
</svg:a>

<svg:a xlink:href="#det_9705db978cac842c816e3d1fb8f6cc75" xlink:title="KZS17754.1+JAN70335.1+KZS15347.1">
<svg:circle cx="0.117374248209189" cy="-0.112745077654205" r="0.01875" fill="black" opacity="0.5"/>
</svg:a>

<svg:a xlink:href="#det_7159e4d85f040d6116a47737dd29f642" xlink:title="JAN91351.1+JAN49417.1+JAN74964.1+KZS20094.1">
<svg:circle cx="-0.15364118882907" cy="-0.0781923496291888" r="0.01875" fill="black" opacity="0.5"/>
</svg:a>

<svg:a xlink:href="#det_50206bddbf25da24682b0b917fcaffff" xlink:title="JAN65481.1+JAN65480.1+KZS17410.1+JAN80437.1">
<svg:circle cx="0.0276797733035731" cy="0.0949794147661929" r="0.01875" fill="black" opacity="0.5"/>
</svg:a>

<svg:a xlink:href="#det_f6dbca0410380be507798d7d56be6d96" xlink:title="JAN64218.1+JAN53825.1+JAN35831.1+JAN53824.1+KZS07700.1+JAN53826.1+JAN81737.1">
<svg:circle cx="0.0974607405868264" cy="-0.239491728618942" r="0.01875" fill="black" opacity="0.5"/>
</svg:a>

<svg:a xlink:href="#det_06174a6ff36a84d8f0da8c7143eabba7" xlink:title="JAN64021.1+KZS07835.1+JAN42267.1+JAN74215.1+JAN52572.1+JAN42266.1+JAN42268.1">
<svg:circle cx="-0.0971792548774967" cy="-0.0108955378582485" r="0.01875" fill="black" opacity="0.5"/>
</svg:a>

<svg:a xlink:href="#det_dbc84422813ff918d9e224860344fd38" xlink:title="KZS17633.1+JAN89241.1+JAN39475.1+JAN72873.1+JAN57072.1+JAN51402.1+JAN51401.1+JAN49204.1+JAN45908.1+JAN30829.1+JAN49203.1+JAN49205.1">
<svg:circle cx="0.247674402484894" cy="-0.0273738157814731" r="0.01875" fill="black" opacity="0.5"/>
</svg:a>

<svg:a xlink:href="#det_fa8303a7af2931724619c076ff299a56" xlink:title="KZS09185.1+JAN78083.1+JAN38833.1+JAN38831.1+JAN38832.1">
<svg:circle cx="0.264807543845373" cy="-0.254487035062043" r="0.01875" fill="black" opacity="0.5"/>
</svg:a>

<svg:a xlink:href="#det_3c019913a81230325bca92831fa0c710" xlink:title="JAN57388.1+KZS13850.1+JAN76555.1">
<svg:circle cx="0.215289426583147" cy="0.192713555501304" r="0.01875" fill="black" opacity="0.5"/>
</svg:a>

<svg:a xlink:href="#det_96a7052a150df460c5528cc594b81a42" xlink:title="JAN57152.1+JAN79008.1">
<svg:circle cx="0.183909938283671" cy="0.00154392669498398" r="0.01875" fill="black" opacity="0.5"/>
</svg:a>

<svg:a xlink:href="#det_4917eb9e7ba4e9c7c5489dd4493dcc0f" xlink:title="JAN50773.1+KZS06610.1+JAN70082.1">
<svg:circle cx="0.0277133147364188" cy="0.160967692576717" r="0.01875" fill="black" opacity="0.5"/>
</svg:a>

<svg:a xlink:href="#det_87c8775e8192d1f59fc39f1b656b5480" xlink:title="KZS09326.1+JAN70424.1">
<svg:circle cx="-0.0442536447929952" cy="0.203191344301384" r="0.01875" fill="black" opacity="0.5"/>
</svg:a>

<svg:a xlink:href="#det_26bb7a87a184d9e4942fa78514503320" xlink:title="JAN92384.1+JAN34121.1+JAN50311.1+JAN36424.1+JAN67285.1+JAN34120.1+JAN57421.1+JAN50312.1+JAN63325.1+JAN32173.1+JAN34119.1+JAN59758.1+KZS06032.1+JAN71014.1">
<svg:circle cx="0.362223543413753" cy="0.752502098666253" r="0.01875" fill="black" opacity="0.5"/>
</svg:a>

<svg:a xlink:href="#det_9e5f25a150ca39e31f709866154e5b79" xlink:title="KZS00530.1+KZR97235.1+JAN71118.1+JAN65922.1+JAN57754.1+JAN53852.1+JAN51415.1+JAN51414.1+JAN47411.1+JAN47410.1+JAN32421.1+JAN29370.1+JAN41415.1">
<svg:circle cx="-0.0580402229060888" cy="-0.0131891096144244" r="0.01875" fill="black" opacity="0.5"/>
</svg:a>

<svg:a xlink:href="#det_8e45b5cf4ea5f939783c10965e52ebe2" xlink:title="JAN63661.1+JAN51013.1+JAN56467.1+JAN56465.1+JAN56466.1+KZS10752.1+JAN70530.1+JAN63662.1+JAN57170.1+JAN62661.1">
<svg:circle cx="0.08550209540677" cy="-0.304313460761952" r="0.01875" fill="black" opacity="0.5"/>
</svg:a>

<svg:a xlink:href="#det_c8f6e4a1aac912d665d03718a970ebb0" xlink:title="JAN38956.1+JAN80871.1+JAN75679.1">
<svg:circle cx="-0.0368763713461035" cy="0.117846778032769" r="0.01875" fill="black" opacity="0.5"/>
</svg:a>

<svg:a xlink:href="#det_504aa907d49a0c0acf41b351c757cf0d" xlink:title="KZS02943.1+JAN56973.1+JAN53933.1+JAN49344.1+JAN47436.1+JAN30488.1+JAN45937.1+JAN45936.1+JAN68083.1">
<svg:circle cx="0.0663300930695188" cy="0.0215158237588116" r="0.01875" fill="black" opacity="0.5"/>
</svg:a>

<svg:a xlink:href="#det_109f48716a128c2ae5b0fa9b465d248e" xlink:title="JAN59203.1+KZS03531.1+JAN71953.1+JAN37812.1+JAN37811.1+JAN61804.1">
<svg:circle cx="0.248019965144798" cy="-0.0758848282522187" r="0.01875" fill="black" opacity="0.5"/>
</svg:a>

<svg:a xlink:href="#det_cccdf85a86633a682877258cedee68f4" xlink:title="JAN39366.1+JAN66823.1+KZS21807.1">
<svg:circle cx="-0.188497711827915" cy="-0.139547840226031" r="0.01875" fill="black" opacity="0.5"/>
</svg:a>

<svg:a xlink:href="#det_a857cac98dfb551214ab69e03801af90" xlink:title="KZS03855.1+JAN86404.1+JAN75952.1+JAN72874.1+JAN72323.1+JAN51378.1+JAN51377.1+JAN45879.1+JAN45878.1+JAN42967.1+JAN34327.1+JAN34326.1+JAN29333.1+JAN32383.1">
<svg:circle cx="-0.059053873850095" cy="0.16310291538379" r="0.01875" fill="black" opacity="0.5"/>
</svg:a>

<svg:a xlink:href="#det_5c8e63c7fc1d68b7c01140cceb9c06ae" xlink:title="JAN31921.1+KZS13190.1+JAN30419.1+JAN76146.1+JAN59829.1+JAN54564.1+JAN41710.1+KZS13257.1+JAN74203.1+JAN39768.1">
<svg:circle cx="-0.240160806425184" cy="-0.530500537996867" r="0.01875" fill="black" opacity="0.5"/>
</svg:a>

<svg:a xlink:href="#det_71297db7e5e4e1c70d820210862db1d3" xlink:title="KZS22043.1+JAN88399.1">
<svg:circle cx="0.18309146287563" cy="-0.201045145500812" r="0.01875" fill="black" opacity="0.5"/>
</svg:a>

<svg:a xlink:href="#det_ee9d4665629b60001b5f340bb691d4e0" xlink:title="KZS14882.1+KZS10058.1+JAN85363.1+JAN30744.1+JAN61028.1">
<svg:circle cx="-0.0327042395146937" cy="-0.037684283215926" r="0.01875" fill="black" opacity="0.5"/>
</svg:a>

<svg:a xlink:href="#det_d9608055918629480a235aae9b24f51a" xlink:title="JAN38506.1+JAN51102.1+KZS07132.1">
<svg:circle cx="0.0364123161476081" cy="0.0259416022326654" r="0.01875" fill="black" opacity="0.5"/>
</svg:a>

<svg:a xlink:href="#det_b38fef6d9edd3acd9b462baef7cf679c" xlink:title="JAN35285.1+JAN57685.1+JAN74512.1+KZS08950.1+JAN53517.1+JAN37931.1+JAN56567.1">
<svg:circle cx="-0.0999695964546491" cy="-0.0261493981857544" r="0.01875" fill="black" opacity="0.5"/>
</svg:a>

<svg:a xlink:href="#det_dd11e6a4fcecc053c1ed00b77f3f130b" xlink:title="JAN47016.1+KZS07496.1+JAN83919.1+JAN34382.1">
<svg:circle cx="-0.0571052236903902" cy="0.239684502246162" r="0.01875" fill="black" opacity="0.5"/>
</svg:a>

<svg:a xlink:href="#det_efb73dd4c3f4ce3f536c6f8e0d7ea07b" xlink:title="JAN87513.1+KZS10928.1">
<svg:circle cx="-0.102092690708074" cy="0.00440303797337894" r="0.01875" fill="black" opacity="0.5"/>
</svg:a>

<svg:a xlink:href="#det_a74a3289b0e6a774599659a21906e73e" xlink:title="JAN55359.1+JAN55358.1+JAN55357.1+JAN39264.1+JAN52565.1+EFX82001.1+JAN52566.1+JAN82177.1">
<svg:circle cx="0.121782164298076" cy="-0.0607782377513371" r="0.01875" fill="black" opacity="0.5"/>
</svg:a>

<svg:a xlink:href="#det_6810e23ab23d1069d576dcdb8717ddae" xlink:title="JAN94686.1+JAN66373.1+JAN53818.1+JAN47360.1+JAN47359.1+JAN45862.1+JAN45861.1+JAN33926.1+JAN33925.1+JAN30483.1+JAN43062.1+JAN45863.1+JAN45864.1+KZS07519.1">
<svg:circle cx="0.15541963773412" cy="0.186723607822855" r="0.01875" fill="black" opacity="0.5"/>
</svg:a>

<svg:a xlink:href="#det_80cce2e46c2a6fa4920cf833f77ad5a7" xlink:title="JAN91409.1+JAN47522.1+JAN79021.1+JAN42808.1+JAN59306.1+EFX67868.1+JAN46611.1+JAN33012.1+JAN69571.1+JAN53978.1">
<svg:circle cx="0.151490025740607" cy="0.136315945895378" r="0.01875" fill="black" opacity="0.5"/>
</svg:a>

<svg:a xlink:href="#det_0adda84ea42c61ff3403646f74d19108" xlink:title="JAN85110.1+KZS07012.1+JAN57181.1">
<svg:circle cx="0.0979784849056923" cy="-0.295801555164246" r="0.01875" fill="black" opacity="0.5"/>
</svg:a>

<svg:a xlink:href="#det_95d286640e073476c67e01e0688465eb" xlink:title="KZS13426.1+JAN53691.1+JAN44377.1+JAN53690.1+JAN85515.1">
<svg:circle cx="-0.021563410965047" cy="0.0839461327734103" r="0.01875" fill="black" opacity="0.5"/>
</svg:a>

<svg:a xlink:href="#det_c7ac5d103139c50a46c9f3c10c91d8b1" xlink:title="JAN57154.1+JAN88197.1+KZS20533.1">
<svg:circle cx="-0.0950065484646963" cy="-0.032808029641319" r="0.01875" fill="black" opacity="0.5"/>
</svg:a>

<svg:a xlink:href="#det_b83309acfdf83318bc353ae8932cfd84" xlink:title="JAN29325.1+JAN45716.1+JAN49015.1+KZR99454.1+JAN83979.1">
<svg:circle cx="0.0880799130771893" cy="0.207030960755696" r="0.01875" fill="black" opacity="0.5"/>
</svg:a>

<svg:a xlink:href="#det_33352519d9b87547de33e79d2db84906" xlink:title="JAN55417.1+JAN30117.1+JAN52959.1+JAN40868.1+JAN37925.1+JAN70416.1+JAN65406.1+KZS10890.1+JAN37924.1+JAN57323.1+JAN62166.1+JAN83763.1+KZS10893.1+JAN50317.1+JAN40572.1+JAN43818.1+JAN57379.1+JAN39023.1+JAN55418.1">
<svg:circle cx="-0.0276518431211088" cy="-0.118382367727627" r="0.01875" fill="black" opacity="0.5"/>
</svg:a>

<svg:a xlink:href="#det_9050baa8d536922cc9b8db11539fdac0" xlink:title="KZS14099.1+JAN81421.1">
<svg:circle cx="-0.384861908881167" cy="-0.222686912174889" r="0.01875" fill="black" opacity="0.5"/>
</svg:a>

<svg:a xlink:href="#det_52763615fae08e9772b3b0d401c20370" xlink:title="JAN88900.1+JAN85876.1+KZS14249.1+JAN58070.1+JAN47441.1+JAN51489.1+JAN44081.1+JAN36735.1+JAN32389.1+JAN34397.1">
<svg:circle cx="-0.0679730837396756" cy="0.0106144761530164" r="0.01875" fill="black" opacity="0.5"/>
</svg:a>

<svg:a xlink:href="#det_c2acdf944244abeb481a5bfb44271ef1" xlink:title="JAN66537.1+KZS10926.1+JAN54992.1+JAN38941.1+JAN52290.1+JAN61133.1+JAN54993.1+JAN38942.1+JAN61134.1">
<svg:circle cx="0.0692437895962701" cy="0.0322335861438391" r="0.01875" fill="black" opacity="0.5"/>
</svg:a>

<svg:a xlink:href="#det_1184c8440851731f9ed93b8679c3697a" xlink:title="KZS12589.1+JAN72816.1+JAN67818.1+JAN59704.1+JAN67929.1+JAN56368.1+JAN53323.1+JAN50986.1+JAN50985.1+JAN50984.1+JAN50983.1+JAN50982.1+JAN48814.1+JAN48813.1+JAN48812.1+JAN47125.1+JAN44161.1+JAN47124.1">
<svg:circle cx="-0.0187964864464072" cy="-0.0115701545525159" r="0.01875" fill="black" opacity="0.5"/>
</svg:a>

<svg:a xlink:href="#det_95b7a65fe9055453445cae058a954609" xlink:title="JAN57269.1+KZS15273.1">
<svg:circle cx="-0.026570152528721" cy="-0.0948717511070268" r="0.01875" fill="black" opacity="0.5"/>
</svg:a>

<svg:a xlink:href="#det_ad5a5532d478ec918e30567a1b67f662" xlink:title="JAN83086.1+KZS15286.1">
<svg:circle cx="-0.0127542930511694" cy="-0.0300138881388909" r="0.01875" fill="black" opacity="0.5"/>
</svg:a>

<svg:a xlink:href="#det_19294dc3469457c209d0800b42062000" xlink:title="JAN46973.1+JAN46974.1+JAN58418.1+JAN78521.1+JAN29174.1+KZS19005.1+JAN30633.1+JAN48615.1">
<svg:circle cx="-0.0318582013069376" cy="0.0497430498359216" r="0.01875" fill="black" opacity="0.5"/>
</svg:a>

<svg:a xlink:href="#det_54cec8b1e58fa01899654712d58a1970" xlink:title="JAN40709.1+KZS10082.1+JAN84061.1">
<svg:circle cx="0.0857221027938913" cy="-0.0936692810542812" r="0.01875" fill="black" opacity="0.5"/>
</svg:a>

<svg:a xlink:href="#det_1cd716eed019167d25d54363bc648560" xlink:title="JAN70377.1+KZS15098.1">
<svg:circle cx="-0.0772567686372608" cy="0.215854349467026" r="0.01875" fill="black" opacity="0.5"/>
</svg:a>

<svg:a xlink:href="#det_791988d6aa696d658144842d5639d283" xlink:title="KZS19776.1+JAN59346.1+KZS17025.1">
<svg:circle cx="0.161460527746408" cy="0.110254050811276" r="0.01875" fill="black" opacity="0.5"/>
</svg:a>

<svg:a xlink:href="#det_7f952bde930da3511bd8790175c15d2f" xlink:title="KZS01694.1">
<svg:circle cx="0.0246889733279535" cy="0.227137363130946" r="0.01875" fill="black" opacity="0.5"/>
</svg:a>

<svg:a xlink:href="#det_b55a337b1cfec354d2af0f9f823ba31d" xlink:title="JAN66815.1+JAN53448.1+JAN45651.1+JAN45652.1+KZS04039.1+JAN57971.1+JAN51000.1">
<svg:circle cx="0.13159110842691" cy="-0.0962952382242179" r="0.01875" fill="black" opacity="0.5"/>
</svg:a>

<svg:a xlink:href="#det_8c5c04721070f72bdf76956823f7c650" xlink:title="KZS22007.1+JAN42950.1+JAN42944.1+JAN83835.1+JAN75712.1+JAN65639.1+JAN61195.1+JAN61194.1+JAN57545.1+JAN47397.1+JAN47396.1+JAN47097.1+JAN29456.1+JAN59541.1+JAN36503.1+JAN42947.1+JAN45898.1+JAN36502.1+JAN42949.1+JAN34205.1+JAN34155.1+JAN30356.1+JAN30353.1+JAN32254.1+JAN32252.1+JAN30354.1+JAN30355.1+JAN32253.1">
<svg:circle cx="0.093352012560433" cy="0.138450820037026" r="0.01875" fill="black" opacity="0.5"/>
</svg:a>

<svg:a xlink:href="#det_a8bf8e199a91b14b84ffd708b3cdb0ce" xlink:title="JAN76503.1+KZS19393.1+JAN36292.1+JAN45780.1+JAN36293.1+JAN47333.1">
<svg:circle cx="-0.0409637222499771" cy="0.186532132781594" r="0.01875" fill="black" opacity="0.5"/>
</svg:a>

<svg:a xlink:href="#det_cb7b98f790ed0605fe79e4ab00ef7a5f" xlink:title="KZS20329.1+JAN91103.1">
<svg:circle cx="-0.0333243364389093" cy="0.162888063964317" r="0.01875" fill="black" opacity="0.5"/>
</svg:a>

<svg:a xlink:href="#det_f6df393f43a209c5ae79c40af2df9cb7" xlink:title="KZS09093.1+JAN56372.1+JAN56371.1+JAN81432.1">
<svg:circle cx="-0.00674614450366141" cy="0.0139504745346355" r="0.01875" fill="black" opacity="0.5"/>
</svg:a>

<svg:a xlink:href="#det_48c07d4be0756ed020cf81d61a0f090d" xlink:title="JAN50307.1+JAN52604.1+KZS15037.1+JAN86154.1">
<svg:circle cx="0.0751558690555114" cy="-0.131237473044459" r="0.01875" fill="black" opacity="0.5"/>
</svg:a>

<svg:a xlink:href="#det_4f68ec7b54cbe9c4992c099c96924121" xlink:title="JAN33471.1+JAN88409.1+JAN38269.1">
<svg:circle cx="0.00724513830442035" cy="0.0375111674357901" r="0.01875" fill="black" opacity="0.5"/>
</svg:a>

<svg:a xlink:href="#det_ae713edc4a531957f2ebb45a190bee08" xlink:title="JAN36840.1+JAN39423.1">
<svg:circle cx="0.171929159063587" cy="-0.100062367944782" r="0.01875" fill="black" opacity="0.5"/>
</svg:a>

<svg:a xlink:href="#det_0746bdc59ab516c02a6e1e5359c77068" xlink:title="KZS06852.1+JAN89493.1+JAN53259.1+JAN56217.1+JAN50812.1+ACY45291.1+JAN47061.1">
<svg:circle cx="0.0417557720811108" cy="-0.0620249559895513" r="0.01875" fill="black" opacity="0.5"/>
</svg:a>

<svg:a xlink:href="#det_34eda7b560c28b85a0ad22cb19728e4a" xlink:title="JAN56608.1+JAN51114.1+JAN39016.1+ACY43802.1+JAN34071.1+JAN56607.1+JAN32117.1+JAN71857.1+JAN34070.1+KZS20095.1">
<svg:circle cx="0.0110805794702717" cy="-0.0892305829443253" r="0.01875" fill="black" opacity="0.5"/>
</svg:a>

<svg:a xlink:href="#det_2a1df4bfa03c19c840ba48e75a91ff76" xlink:title="JAN57463.1+JAN81424.1+KZS08860.1">
<svg:circle cx="-0.0432328359622852" cy="-0.0423299811362716" r="0.01875" fill="black" opacity="0.5"/>
</svg:a>

<svg:a xlink:href="#det_547d55363d8b676e9aa24d6ce3641a49" xlink:title="KZS01486.1+JAN80682.1">
<svg:circle cx="0.0245718681637914" cy="-0.09410075721762" r="0.01875" fill="black" opacity="0.5"/>
</svg:a>

<svg:a xlink:href="#det_b21c711a7ef6282330b4cf18a45ab5c3" xlink:title="JAN91911.1+KZS12976.1">
<svg:circle cx="0.302858233504635" cy="-0.182984939413295" r="0.01875" fill="black" opacity="0.5"/>
</svg:a>

<svg:a xlink:href="#det_ba9b48bd07bb76f036f1e8c0e36c90c6" xlink:title="JAN53604.1+KZS07110.1+JAN45706.1+JAN47256.1+JAN79011.1">
<svg:circle cx="-0.170464251879591" cy="-0.131042128714614" r="0.01875" fill="black" opacity="0.5"/>
</svg:a>

<svg:a xlink:href="#det_d38f4eaaa6db5c940776b0c48c0f10c3" xlink:title="KZS05158.1+JAN56834.1+JAN41383.1+JAN73417.1+JAN49183.1+JAN56833.1">
<svg:circle cx="0.0861144379777045" cy="0.104597751641425" r="0.01875" fill="black" opacity="0.5"/>
</svg:a>

<svg:a xlink:href="#det_2e45661b8351b944c97f52f3f9838edd" xlink:title="JAN38891.1+JAN36848.1+JAN30497.1+JAN33939.1+JAN87069.1+JAN33938.1+JAN32040.1">
<svg:circle cx="0.0627690791579704" cy="0.0689158862646359" r="0.01875" fill="black" opacity="0.5"/>
</svg:a>

<svg:a xlink:href="#det_5bb270d766894c7ca2337e4bcf1dc983" xlink:title="JAN36470.1+JAN36471.1+KZS21258.1+JAN69552.1+JAN42914.1+JAN45715.1+JAN67882.1+JAN63329.1">
<svg:circle cx="-0.0743366598521502" cy="-0.0489241276173053" r="0.01875" fill="black" opacity="0.5"/>
</svg:a>

<svg:a xlink:href="#det_ee8720003cbed05cff3e90eb7edd4db2" xlink:title="JAN57471.1+KZS05729.1+JAN66218.1">
<svg:circle cx="0.119667993236597" cy="0.216597272819743" r="0.01875" fill="black" opacity="0.5"/>
</svg:a>

<svg:a xlink:href="#det_bd9a356d3e202b7c6cfe34e8e87cf214" xlink:title="EFX73844.1+JAN72000.1">
<svg:circle cx="-0.16227690695386" cy="-0.139701928011587" r="0.01875" fill="black" opacity="0.5"/>
</svg:a>

<svg:a xlink:href="#det_09f2e8cbbbc2f33fe0a65b2d0115e62b" xlink:title="KZS03568.1+JAN78103.1+JAN32759.1">
<svg:circle cx="-0.159817875139729" cy="0.0110946972965315" r="0.01875" fill="black" opacity="0.5"/>
</svg:a>

<svg:a xlink:href="#det_0d1c1c53465beab2a1f8decd144397bc" xlink:title="JAN53120.1+JAN48679.1+JAN50724.1+JAN57236.1+JAN65170.1+JAN32229.1+JAN32228.1+JAN65169.1+JAN48680.1+JAN81486.1+JAN30674.1+JAN32226.1+JAN32227.1">
<svg:circle cx="0.0427563494190304" cy="-0.216499149926232" r="0.01875" fill="black" opacity="0.5"/>
</svg:a>

<svg:a xlink:href="#det_fe734ea5fc5a18ff59349de9c4bd4928" xlink:title="JAN55730.1+JAN40785.1+JAN78090.1+KZS06131.1+JAN36051.1+JAN38697.1">
<svg:circle cx="-0.111555616470661" cy="0.127880777134258" r="0.01875" fill="black" opacity="0.5"/>
</svg:a>

<svg:a xlink:href="#det_6b3695fda2ae1dcf6d8b7db73713a3c4" xlink:title="KZS12160.1">
<svg:circle cx="0.0610815762330974" cy="-0.0205499098907896" r="0.01875" fill="black" opacity="0.5"/>
</svg:a>

<svg:a xlink:href="#det_a3be99aa2908ad5e6cccd01807f57522" xlink:title="JAN36174.1+KZS04816.1+JAN72007.1">
<svg:circle cx="0.0380089315575632" cy="0.0406901034870261" r="0.01875" fill="black" opacity="0.5"/>
</svg:a>

<svg:a xlink:href="#det_a9e6a95f27912e9247cf60d20c08d5fa" xlink:title="JAN71519.1+KZS11579.1">
<svg:circle cx="0.0768306625929346" cy="-0.0180825329955692" r="0.01875" fill="black" opacity="0.5"/>
</svg:a>

<svg:a xlink:href="#det_fe57a8a89697f2018fb1dd91e58e6e76" xlink:title="KZS04357.1">
<svg:circle cx="0.387111649801695" cy="0.0016024904287559" r="0.01875" fill="black" opacity="0.5"/>
</svg:a>

<svg:a xlink:href="#det_bec5e2499aad5e8031bcd744d09f6a61" xlink:title="JAN36465.1+JAN29221.1+KZS18295.1+JAN60458.1+JAN71278.1+JAN53153.1+JAN60459.1+JAN29220.1+JAN64955.1+JAN50709.1+JAN34171.1+JAN56062.1+JAN39118.1+JAN39119.1+JAN56063.1">
<svg:circle cx="-0.0974893911259575" cy="-0.20331760921441" r="0.01875" fill="black" opacity="0.5"/>
</svg:a>

<svg:a xlink:href="#det_e08d784439395e2609b9c3c25222f339" xlink:title="JAN38084.1+KZS05773.1+JAN77252.1">
<svg:circle cx="-0.132924948724498" cy="-0.180419595798048" r="0.01875" fill="black" opacity="0.5"/>
</svg:a>

<svg:a xlink:href="#det_8b6cd68254bd6c17f8072b3f36367a79" xlink:title="JAN76096.1+KZS20167.1">
<svg:circle cx="0.0492114237027863" cy="-0.105170193691247" r="0.01875" fill="black" opacity="0.5"/>
</svg:a>

<svg:a xlink:href="#det_1fbca031e4889029ba087d6609372301" xlink:title="JAN84109.1+JAN79818.1+JAN84108.1+KZS06130.1">
<svg:circle cx="0.143418447185393" cy="0.302327576954168" r="0.01875" fill="black" opacity="0.5"/>
</svg:a>

<svg:a xlink:href="#det_fccaefd28fed60ba04212380e58ce899" xlink:title="JAN44520.1+JAN45985.1+JAN90417.1+JAN57209.1">
<svg:circle cx="-0.0281315879053158" cy="-0.099420618117474" r="0.01875" fill="black" opacity="0.5"/>
</svg:a>

<svg:a xlink:href="#det_14eaeff34709118dc044e94d078a90ec" xlink:title="JAN45564.1+JAN87454.1+JAN44121.1+KZS04159.1">
<svg:circle cx="0.00855228321382345" cy="-0.170632675658512" r="0.01875" fill="black" opacity="0.5"/>
</svg:a>

<svg:a xlink:href="#det_0ff7efd4fffb0a248e2f3061e1ebac18" xlink:title="KZS21414.1+JAN68816.1+JAN45851.1+JAN63047.1">
<svg:circle cx="0.119199154003518" cy="-0.484405908377193" r="0.01875" fill="black" opacity="0.5"/>
</svg:a>

<svg:a xlink:href="#det_8e38c0bdaeb0804fac0bff840b3efc44" xlink:title="KZS08111.1+JAN39266.1+JAN39267.1+KZS15160.1+JAN57321.1+JAN76349.1">
<svg:circle cx="0.188540765077769" cy="0.0988840105979797" r="0.01875" fill="black" opacity="0.5"/>
</svg:a>

<svg:a xlink:href="#det_ac0bc780eb2568a3d476bbbf6dc55810" xlink:title="KZS13935.1+JAN57187.1+JAN51070.1+JAN42923.1+JAN30737.1+JAN70324.1">
<svg:circle cx="0.0882033288648758" cy="0.225359750879823" r="0.01875" fill="black" opacity="0.5"/>
</svg:a>

<svg:a xlink:href="#det_aab7ed974b85a0322ddc260e9de57ebf" xlink:title="JAN83237.1+JAN38934.1+JAN36249.1+KZS04606.1+JAN49039.1+JAN32049.1+JAN56634.1+JAN36248.1+JAN49040.1+JAN51139.1+JAN30535.1+JAN49038.1+JAN47237.1+JAN33997.1+JAN53587.1+JAN51140.1">
<svg:circle cx="0.00172225320223774" cy="-0.153572541130597" r="0.01875" fill="black" opacity="0.5"/>
</svg:a>

<svg:a xlink:href="#det_54c21e63af3ab5e750c33da537f2d546" xlink:title="KZR99076.1+KZR99075.1+JAN60989.1+JAN66738.1+JAN41388.1+JAN59388.1+JAN59389.1+JAN32455.1+JAN41389.1+JAN30797.1">
<svg:circle cx="0.123424564552126" cy="0.0767299074200972" r="0.01875" fill="black" opacity="0.5"/>
</svg:a>

<svg:a xlink:href="#det_07855f58fe49ee66a94dc963597a9464" xlink:title="JAN88067.1+KZS15584.1">
<svg:circle cx="0.0493626112529983" cy="0.102889279672096" r="0.01875" fill="black" opacity="0.5"/>
</svg:a>

<svg:a xlink:href="#det_8a49fef04d708346c74d31c299b586e0" xlink:title="JAN44726.1+KZS15683.1+JAN44727.1+JAN74357.1+JAN57732.1">
<svg:circle cx="0.482773401802236" cy="0.0400636753404591" r="0.01875" fill="black" opacity="0.5"/>
</svg:a>

<svg:a xlink:href="#det_146aa4ec8abbac84c22f5fe5b60c7f37" xlink:title="JAN54814.1+JAN38471.1+JAN38470.1+JAN85013.1+JAN48012.1+KZS18076.1+JAN54813.1">
<svg:circle cx="-0.0637338129184265" cy="-0.217983110622097" r="0.01875" fill="black" opacity="0.5"/>
</svg:a>

<svg:a xlink:href="#det_da0c8a236ac6c147b1602bc64f5b1514" xlink:title="KZS15983.1+JAN63842.1+JAN44096.1+JAN44095.1+JAN61693.1+JAN31555.1+JAN33355.1+JAN38053.1+JAN56145.1+JAN42650.1+JAN35404.1+JAN44098.1+JAN62692.1+JAN44097.1+JAN33356.1+JAN45496.1+JAN89520.1+JAN30056.1">
<svg:circle cx="0.0460082445103023" cy="0.13321612806084" r="0.01875" fill="black" opacity="0.5"/>
</svg:a>

<svg:a xlink:href="#det_1719ec9d65844aa102ad7d488d7f6fcd" xlink:title="KZS15791.1+JAN64058.1+JAN53623.1+JAN47216.1+JAN70816.1+JAN29327.1+JAN36678.1+JAN36677.1">
<svg:circle cx="0.0122098939040337" cy="-0.107892538777744" r="0.01875" fill="black" opacity="0.5"/>
</svg:a>

<svg:a xlink:href="#det_21648331b2aa0d650fdaf67b64d32f94" xlink:title="JAN89569.1+JAN59743.1+KZS19651.1">
<svg:circle cx="-0.440318857435445" cy="-0.0548044199125868" r="0.01875" fill="black" opacity="0.5"/>
</svg:a>

<svg:a xlink:href="#det_5eeaeb1046b71d7117d9ec2704369e07" xlink:title="JAN71850.1+JAN63377.1+KZS18354.1+JAN48653.1+JAN34107.1+JAN48652.1+JAN32158.1+JAN59646.1">
<svg:circle cx="0.10797018928882" cy="-0.149234062105897" r="0.01875" fill="black" opacity="0.5"/>
</svg:a>

<svg:a xlink:href="#det_b7a0b566dfbb2831a42156ff9212ef6f" xlink:title="JAN88867.1+JAN45527.1+JAN48821.1+JAN45526.1+JAN48820.1+JAN82920.1+KZS11153.1+JAN30584.1+JAN30583.1+JAN92242.1">
<svg:circle cx="0.00322137483924628" cy="-0.0484057741533153" r="0.01875" fill="black" opacity="0.5"/>
</svg:a>

<svg:a xlink:href="#det_9226cbe3cd8b49730c58b4433ad02f33" xlink:title="ACY44760.1+JAN57359.1+KZS11259.1">
<svg:circle cx="0.144029018640688" cy="-0.0870153013406297" r="0.01875" fill="black" opacity="0.5"/>
</svg:a>

<svg:a xlink:href="#det_eec8b88bb28e29dff3b610b7aae1c678" xlink:title="JAN79836.1+JAN39121.1+JAN57869.1">
<svg:circle cx="-0.0380519244864199" cy="-0.062549323939691" r="0.01875" fill="black" opacity="0.5"/>
</svg:a>

<svg:a xlink:href="#det_f2dc3b9e0274989077b6506d679843ee" xlink:title="KZS04723.1+JAN49220.1+JAN47366.1+JAN74212.1+JAN30515.1+JAN34131.1+JAN39126.1">
<svg:circle cx="-0.215161575451674" cy="-0.302902267916037" r="0.01875" fill="black" opacity="0.5"/>
</svg:a>

<svg:a xlink:href="#det_59b77804c9c385cda01f35b48d824f98" xlink:title="JAN92215.1+CAG29664.1+JAN42309.1+JAN76100.1+KZS03523.1+JAN32030.1+JAN34183.1">
<svg:circle cx="-0.219821192151658" cy="-0.161385862828736" r="0.01875" fill="black" opacity="0.5"/>
</svg:a>

<svg:a xlink:href="#det_d866eaa529138a38eb580aa469666f2d" xlink:title="JAN35522.1+JAN88005.1+KZS21644.1">
<svg:circle cx="-0.137985589934691" cy="-0.113680759681851" r="0.01875" fill="black" opacity="0.5"/>
</svg:a>

<svg:a xlink:href="#det_b824f2680e4f84ffee9c122707476dc5" xlink:title="JAN74190.1+JAN29957.1+KZS09451.1">
<svg:circle cx="0.0663425284065324" cy="-0.0163711695173325" r="0.01875" fill="black" opacity="0.5"/>
</svg:a>

<svg:a xlink:href="#det_4a5f5d429dec0c4d618019564f585e73" xlink:title="JAN91418.1+JAN59534.1+JAN47545.1+JAN72327.1+KZS15716.1+JAN53640.1+ACY44808.1+JAN51592.1">
<svg:circle cx="-0.135727181357242" cy="0.0676215827651289" r="0.01875" fill="black" opacity="0.5"/>
</svg:a>

<svg:a xlink:href="#det_ba660d7cb9d71efe2ba976a940dfa6c4" xlink:title="KZS21640.1+JAN70704.1">
<svg:circle cx="0.151013856758689" cy="-0.100156369248852" r="0.01875" fill="black" opacity="0.5"/>
</svg:a>

<svg:a xlink:href="#det_adf3b20f4960dbcb1bd3730cb1489ba7" xlink:title="JAN30728.1+JAN30727.1+JAN57891.1+JAN47319.1+KZS17998.1">
<svg:circle cx="0.14177168730252" cy="0.121155966993826" r="0.01875" fill="black" opacity="0.5"/>
</svg:a>

<svg:a xlink:href="#det_4638029913cd95375192deb76a52f794" xlink:title="JAN57702.1+JAN90694.1+KZS21174.1">
<svg:circle cx="0.147007906793918" cy="0.113492300037723" r="0.01875" fill="black" opacity="0.5"/>
</svg:a>

<svg:a xlink:href="#det_6ec3b12842ac67498c9fc8286626bdf8" xlink:title="JAN36563.1+KZS10019.1+JAN87841.1">
<svg:circle cx="0.0208156442391135" cy="0.0783446068718136" r="0.01875" fill="black" opacity="0.5"/>
</svg:a>

<svg:a xlink:href="#det_372d9c9f3bba06ed75648386b915373c" xlink:title="JAN66816.1+JAN57289.1+KZS21833.1">
<svg:circle cx="-0.0257426804132268" cy="0.0649068958654336" r="0.01875" fill="black" opacity="0.5"/>
</svg:a>

<svg:a xlink:href="#det_1efbbf11a1d5dfe5a728bb873b0450fa" xlink:title="KZS20089.1+JAN90354.1+JAN53410.1+JAN48905.1+JAN48906.1+JAN47156.1+JAN63561.1">
<svg:circle cx="0.101008606725286" cy="0.146915437709728" r="0.01875" fill="black" opacity="0.5"/>
</svg:a>

<svg:a xlink:href="#det_0639b2ae97a8d6f5a5b6a17047de0749" xlink:title="KZS15448.1">
<svg:circle cx="0.11771358549955" cy="0.038095603749835" r="0.01875" fill="black" opacity="0.5"/>
</svg:a>

<svg:a xlink:href="#det_a5ccb0cbdcb11b50c4c607756494ec55" xlink:title="JAN45708.1+JAN51060.1+JAN68765.1+KZS13556.1">
<svg:circle cx="-0.0897391172116312" cy="-0.173891743848609" r="0.01875" fill="black" opacity="0.5"/>
</svg:a>

<svg:a xlink:href="#det_77ec3c592deb242394e513992c611c4d" xlink:title="JAN33853.1+KZS04535.1+JAN71331.1+JAN71332.1+JAN58442.1">
<svg:circle cx="-0.0810006880620968" cy="0.205054534904632" r="0.01875" fill="black" opacity="0.5"/>
</svg:a>

<svg:a xlink:href="#det_ac97894579d7cfb97585c5bc4f32f403" xlink:title="JAN84264.1+KZS16426.1">
<svg:circle cx="-0.242212470148182" cy="0.354490899702243" r="0.01875" fill="black" opacity="0.5"/>
</svg:a>

<svg:a xlink:href="#det_f24e3901cdb8d85025ccb76f16076288" xlink:title="KZS07601.1+JAN31858.1+JAN67664.1">
<svg:circle cx="-0.205155695293248" cy="0.0657614923446663" r="0.01875" fill="black" opacity="0.5"/>
</svg:a>

<svg:a xlink:href="#det_f5085f228f234c637319642f29e11332" xlink:title="JAN35806.1+JAN72694.1">
<svg:circle cx="0.300809734244857" cy="-0.0804403979334661" r="0.01875" fill="black" opacity="0.5"/>
</svg:a>

<svg:a xlink:href="#det_8b46b3367aa50f7e5334c26e8b0f88c7" xlink:title="JAN32409.1+JAN39353.1+JAN71461.1+JAN66608.1+JAN90291.1+KZS19835.1">
<svg:circle cx="0.0355653504264614" cy="-0.344053518838592" r="0.01875" fill="black" opacity="0.5"/>
</svg:a>

<svg:a xlink:href="#det_03aa9719ab8c7abc74b3806928ddf772" xlink:title="JAN57293.1+JAN40562.1+JAN84766.1">
<svg:circle cx="0.124825864453804" cy="0.262228948472087" r="0.01875" fill="black" opacity="0.5"/>
</svg:a>

<svg:a xlink:href="#det_7ec9586397c3fb6f23a449cc3ee3a25f" xlink:title="JAN38818.1+JAN38819.1+JAN32031.1+JAN36184.1+JAN36183.1+JAN43913.1+JAN78732.1+KZS14926.1">
<svg:circle cx="-0.032649247538484" cy="0.0754519482496544" r="0.01875" fill="black" opacity="0.5"/>
</svg:a>

<svg:a xlink:href="#det_45a07d5facb1eccc73fca8446e82fe8f" xlink:title="JAN76039.1+JAN93550.1+JAN59301.1+KZS00491.1">
<svg:circle cx="-0.114376275155419" cy="0.0869490504826326" r="0.01875" fill="black" opacity="0.5"/>
</svg:a>

<svg:a xlink:href="#det_dc977b5946067ca9da1939fe8537c06e" xlink:title="JAN86745.1+KZS14148.1">
<svg:circle cx="-0.205038572285365" cy="-0.166532832558037" r="0.01875" fill="black" opacity="0.5"/>
</svg:a>

<svg:a xlink:href="#det_e16cbfa5ff103a54191ebcfa8bad61d7" xlink:title="JAN50646.1+KZS21620.1+JAN89221.1+JAN42593.1">
<svg:circle cx="-0.136569099208963" cy="0.0942250395650702" r="0.01875" fill="black" opacity="0.5"/>
</svg:a>

<svg:a xlink:href="#det_ef8891cab9345b95a09abc7ca8a656a0" xlink:title="JAN66123.1+KZS18768.1+JAN51409.1+JAN51408.1+JAN57667.1">
<svg:circle cx="-0.133788665884873" cy="0.352959556441939" r="0.01875" fill="black" opacity="0.5"/>
</svg:a>

<svg:a xlink:href="#det_4f45203a53ec6c5107b6fbb54762d626" xlink:title="KZS12172.1+JAN88060.1">
<svg:circle cx="0.398973367076476" cy="0.321572416693785" r="0.01875" fill="black" opacity="0.5"/>
</svg:a>

<svg:a xlink:href="#det_2b2a58dd14ff0accc9d1a7d69940e9da" xlink:title="KZS07998.1+JAN78869.1">
<svg:circle cx="0.0474048475905674" cy="-0.139522473625636" r="0.01875" fill="black" opacity="0.5"/>
</svg:a>

<svg:a xlink:href="#det_bba2314669225bf8cb3b2d04e01145f1" xlink:title="JAN50274.1+JAN30051.1+JAN30050.1+JAN35393.1+JAN37951.1+JAN55336.1+JAN46683.1+JAN52532.1+JAN30049.1+KZS12273.1+JAN50275.1+JAN75269.1">
<svg:circle cx="0.0267000669055214" cy="-0.103183975611038" r="0.01875" fill="black" opacity="0.5"/>
</svg:a>

<svg:a xlink:href="#det_bfd6bf52707e8f1fa0452888cc4433b0" xlink:title="JAN57690.1+JAN86017.1+KZS04508.1">
<svg:circle cx="0.3692211013957" cy="-0.254975843287491" r="0.01875" fill="black" opacity="0.5"/>
</svg:a>

<svg:a xlink:href="#det_de346cc2afca94d62107b654fc07ba80" xlink:title="KZR96813.1+JAN84497.1+JAN41442.1+JAN41443.1">
<svg:circle cx="0.0383856549045464" cy="-0.10545371330645" r="0.01875" fill="black" opacity="0.5"/>
</svg:a>

<svg:a xlink:href="#det_3e6fe1c70db8d6538982ae720910dd85" xlink:title="JAN52884.1+JAN38239.1+JAN35586.1+JAN74167.1+JAN51037.1+KZS05302.1+JAN57842.1+JAN30088.1+JAN33438.1+JAN35585.1">
<svg:circle cx="-0.218259199471573" cy="0.236876117122417" r="0.01875" fill="black" opacity="0.5"/>
</svg:a>

<svg:a xlink:href="#det_16905ef9e5b9169d9b60102b0612239a" xlink:title="KZS16957.1+JAN93200.1">
<svg:circle cx="-0.073722392303414" cy="0.0490056769679063" r="0.01875" fill="black" opacity="0.5"/>
</svg:a>

<svg:a xlink:href="#det_5174bfd3294cc83ca268eca124e5c72e" xlink:title="JAN83091.1+JAN57493.1+JAN45777.1+KZS13121.1+JAN56975.1+JAN53934.1+JAN49273.1+JAN29388.1+JAN47437.1">
<svg:circle cx="-0.0381577510988768" cy="-0.126841337078455" r="0.01875" fill="black" opacity="0.5"/>
</svg:a>

<svg:a xlink:href="#det_646d690cf1d0b8071dd7fcb1bdbd422f" xlink:title="KZR95670.1+JAN55297.1+JAN71599.1+JAN55296.1">
<svg:circle cx="-0.290883370164299" cy="0.183264302189782" r="0.01875" fill="black" opacity="0.5"/>
</svg:a>

<svg:a xlink:href="#det_660b07e030b19038f5f527103ae5ad69" xlink:title="JAN91147.1+KZS15376.1">
<svg:circle cx="0.12690216638646" cy="-0.100800993363621" r="0.01875" fill="black" opacity="0.5"/>
</svg:a>

<svg:a xlink:href="#det_e8a17934b3e7cc963b6872b8841e75fe" xlink:title="JAN90774.1+JAN47498.1+JAN70523.1+JAN46904.1+EFX69895.1+JAN44211.1">
<svg:circle cx="0.130079469364237" cy="-0.0196535484803902" r="0.01875" fill="black" opacity="0.5"/>
</svg:a>

<svg:a xlink:href="#det_13caa324c8cfdcb61c41158a9c3238b3" xlink:title="JAN34218.1+KZS10843.1">
<svg:circle cx="-0.0559227517152225" cy="-0.0648004208686562" r="0.01875" fill="black" opacity="0.5"/>
</svg:a>

<svg:a xlink:href="#det_0eb25dcb9e8b92194bb0b39e015f7df1" xlink:title="JAN38212.1+JAN53460.1+JAN56462.1+JAN47154.1+KZS17458.1+JAN88202.1+JAN33416.1+JAN35559.1">
<svg:circle cx="0.102027303156555" cy="-0.0621911309408367" r="0.01875" fill="black" opacity="0.5"/>
</svg:a>

<svg:a xlink:href="#det_dfcc5e0803f30e15ad95606d3e695129" xlink:title="JAN59430.1+JAN55972.1+JAN50621.1+JAN50620.1+JAN34030.1+JAN48626.1+JAN48627.1+JAN86168.1+ACN51920.1+JAN40928.1+JAN50622.1+JAN40925.1+JAN36335.1+JAN36334.1+JAN34032.1+JAN34031.1+ACN51928.1+ACN51926.1+ACN51925.1+JAN40927.1+KZS17552.1+ACN51924.1+ACN51922.1+ACN51921.1+ACN51923.1+ACN51919.1+ACN51918.1">
<svg:circle cx="0.0816424284581476" cy="0.0355082885619247" r="0.01875" fill="black" opacity="0.5"/>
</svg:a>

<svg:a xlink:href="#det_8786f2bd375444f94e3a66d033780c23" xlink:title="KZS03199.1+KZS01522.1+JAN61085.1+JAN53991.1+JAN44236.1+JAN44237.1+KZS01587.1+KZR99965.1+JAN57794.1+JAN49239.1+JAN32506.1+BAD05137.1+BAE94323.1+KZS00833.1+JAN59445.1+JAN75409.1+KZS01801.1+KZS01586.1+JAN65939.1+JAN51395.1+JAN51394.1+JAN49238.1+JAN45946.1+JAN30856.1+JAN57195.1+JAN42695.1">
<svg:circle cx="-0.531310542736059" cy="0.000143494058788306" r="0.01875" fill="black" opacity="0.5"/>
</svg:a>

<svg:a xlink:href="#det_4948a36eb48aa4b9b0ac6cfd1a8f7f66" xlink:title="JAN34134.1+JAN32189.1+KZS14676.1+JAN89400.1">
<svg:circle cx="0.0289624455074441" cy="-0.189308779612933" r="0.01875" fill="black" opacity="0.5"/>
</svg:a>

<svg:a xlink:href="#det_7ce6ab605f2653d2e1ae399226e96475" xlink:title="JAN89458.1+JAN40887.1+KZS03314.1">
<svg:circle cx="0.122674464896707" cy="0.0359269983204881" r="0.01875" fill="black" opacity="0.5"/>
</svg:a>

<svg:a xlink:href="#det_1d2dddeed6db931ad7b09340d883cf19" xlink:title="JAN89229.1+KZS13969.1+JAN41202.1">
<svg:circle cx="0.027758016167544" cy="0.146926511755189" r="0.01875" fill="black" opacity="0.5"/>
</svg:a>

<svg:a xlink:href="#det_78777d0e09662a8cc65405483f3d9481" xlink:title="JAN47234.1+JAN56575.1+KZS03606.1+JAN89264.1+JAN39040.1+JAN45743.1">
<svg:circle cx="-0.103195394616929" cy="-0.0362335728061284" r="0.01875" fill="black" opacity="0.5"/>
</svg:a>

<svg:a xlink:href="#det_2fc735d50995cdf1555b61da82529f80" xlink:title="JAN66609.1+KZS16425.1">
<svg:circle cx="0.155459033844315" cy="-0.143966639929177" r="0.01875" fill="black" opacity="0.5"/>
</svg:a>

<svg:a xlink:href="#det_dd927bf5d1a3cd0c21ee5806ac7a4f7a" xlink:title="JAN88794.1+JAN57603.1+JAN38156.1+JAN51148.1+KZS17305.1+JAN58548.1">
<svg:circle cx="0.0355149848872342" cy="-0.0465661752657509" r="0.01875" fill="black" opacity="0.5"/>
</svg:a>

<svg:a xlink:href="#det_cc0f7b70148fc67978a4e4b84d55ab0e" xlink:title="KZS09351.1+JAN53792.1+JAN53793.1+JAN72028.1+JAN56844.1+JAN43100.1+JAN58395.1+JAN49192.1+JAN56845.1+JAN44299.1">
<svg:circle cx="0.179989162207253" cy="-0.0350237622196349" r="0.01875" fill="black" opacity="0.5"/>
</svg:a>

<svg:a xlink:href="#det_7d94858a1614fc61607ab83b2b3b47b2" xlink:title="KZS01324.1+JAN57336.1+JAN34435.1+JAN56921.1+KZS14459.1+JAN71778.1+JAN42320.1+JAN56922.1">
<svg:circle cx="-0.00305672581637032" cy="-0.0432871608493696" r="0.01875" fill="black" opacity="0.5"/>
</svg:a>

<svg:a xlink:href="#det_9f163fc45a793500dd53f7e48d39d148" xlink:title="JAN55069.1+KZS19867.1+JAN83134.1+JAN43670.1">
<svg:circle cx="0.17959937076606" cy="0.0942631048543539" r="0.01875" fill="black" opacity="0.5"/>
</svg:a>

<svg:a xlink:href="#det_92606c26aa035530b155f202183818ff" xlink:title="JAN56750.1+JAN53700.1+JAN51200.1+JAN51201.1+JAN81172.1+KZS21434.1+JAN51202.1+JAN64994.1">
<svg:circle cx="0.00583274338868454" cy="0.00961178940664557" r="0.01875" fill="black" opacity="0.5"/>
</svg:a>

<svg:a xlink:href="#det_2423f05fa679c6ee362a29ef8e32c1b5" xlink:title="JAN92010.1+KZS12635.1">
<svg:circle cx="-0.0466025767493031" cy="-0.131038201544032" r="0.01875" fill="black" opacity="0.5"/>
</svg:a>

<svg:a xlink:href="#det_388a2dded6e52b7676248245c9b48983" xlink:title="KZS07223.1+JAN71306.1">
<svg:circle cx="0.429597676631903" cy="0.175022158321486" r="0.01875" fill="black" opacity="0.5"/>
</svg:a>

<svg:a xlink:href="#det_88f148318a7bfba01e080009dae7d704" xlink:title="JAN53066.1+JAN70565.1+KZS13319.1+JAN61058.1">
<svg:circle cx="0.387819214667613" cy="0.288826451626134" r="0.01875" fill="black" opacity="0.5"/>
</svg:a>

<svg:a xlink:href="#det_5a1890587d8be13c57e1562eeb60a9db" xlink:title="ACY42858.1+KZS05094.1+JAN40985.1">
<svg:circle cx="0.105651003116409" cy="0.152589690791332" r="0.01875" fill="black" opacity="0.5"/>
</svg:a>

<svg:a xlink:href="#det_90500df91699ee333653ec077927e860" xlink:title="JAN73646.1+KZS05165.1+JAN42464.1">
<svg:circle cx="-0.0832302998582352" cy="-0.15586883688884" r="0.01875" fill="black" opacity="0.5"/>
</svg:a>

<svg:a xlink:href="#det_8e55cfd3eff14a71ee6c4968acc171e5" xlink:title="KZS19875.1">
<svg:circle cx="-0.170988130717412" cy="0.00603709702079297" r="0.01875" fill="black" opacity="0.5"/>
</svg:a>

<svg:a xlink:href="#det_ed5fe2e6feba0456292d2315128d0b3c" xlink:title="JAN55589.1+JAN52740.1+JAN31649.1+JAN30695.1+JAN29295.1+JAN50382.1+JAN48391.1+JAN39194.1+JAN39193.1+JAN40693.1+JAN83189.1+JAN64983.1+JAN64982.1+KZS04808.1+JAN40646.1">
<svg:circle cx="0.1514223044344" cy="0.0182135194296383" r="0.01875" fill="black" opacity="0.5"/>
</svg:a>

<svg:a xlink:href="#det_c56a883191b5fca36ea1cbfbff77b943" xlink:title="JAN66272.1+KZS20042.1">
<svg:circle cx="0.288515074658961" cy="-0.143701282257257" r="0.01875" fill="black" opacity="0.5"/>
</svg:a>

<svg:a xlink:href="#det_c059b617d7c9cf12b0f70795a97242e5" xlink:title="KZS11490.1+JAN67463.1+JAN51407.1+JAN51406.1+JAN51405.1+JAN49255.1+JAN32419.1+JAN32420.1+JAN49254.1+JAN49256.1">
<svg:circle cx="-0.0304155877506801" cy="-0.0136483313785582" r="0.01875" fill="black" opacity="0.5"/>
</svg:a>

<svg:a xlink:href="#det_34381efb2294fc2f04ecf6eeb22b5970" xlink:title="JAN83115.1+KZS06110.1">
<svg:circle cx="-0.0679756952427444" cy="0.147609574191448" r="0.01875" fill="black" opacity="0.5"/>
</svg:a>

<svg:a xlink:href="#det_7738f322fc8a245ff915a5f37c7ea361" xlink:title="JAN80615.1+JAN44053.1+JAN39009.1+JAN36361.1+JAN39008.1+JAN48657.1+JAN48659.1+JAN48658.1+KZS18355.1+JAN45454.1+JAN44054.1+JAN48660.1">
<svg:circle cx="0.00628228935728128" cy="-0.223509193874132" r="0.01875" fill="black" opacity="0.5"/>
</svg:a>

<svg:a xlink:href="#det_6ee82b28dccb78a7cbd7687d45dfc019" xlink:title="KZS15965.1+JAN57435.1+JAN38174.1+JAN86014.1+JAN44273.1">
<svg:circle cx="0.0526758962294428" cy="-0.01613872126406" r="0.01875" fill="black" opacity="0.5"/>
</svg:a>

<svg:a xlink:href="#det_ddcc345ef1c304e1489a7269321ed976" xlink:title="KZS04728.1+JAN51011.1+JAN80186.1">
<svg:circle cx="0.0827941821465032" cy="0.011622628062928" r="0.01875" fill="black" opacity="0.5"/>
</svg:a>

<svg:a xlink:href="#det_f837d3060b6d2638c9debce4d7790ed0" xlink:title="JAN56885.1+JAN56886.1+KZS10155.1+JAN85127.1">
<svg:circle cx="-0.161351908157504" cy="0.0249146131153318" r="0.01875" fill="black" opacity="0.5"/>
</svg:a>

<svg:a xlink:href="#det_9fba1e80e2e71203f07210d299d326c5" xlink:title="KZS20356.1+JAN70325.1+JAN65373.1+JAN48977.1+JAN51026.1">
<svg:circle cx="0.143603025943322" cy="0.152057166536965" r="0.01875" fill="black" opacity="0.5"/>
</svg:a>

<svg:a xlink:href="#det_6934a448687c13328f877040aafdc68b" xlink:title="JAN60602.1+JAN63953.1+KZS04885.1+JAN49003.1+JAN71851.1+JAN30466.1+JAN32014.1+JAN36114.1">
<svg:circle cx="-0.0472442403516061" cy="-0.257970033013694" r="0.01875" fill="black" opacity="0.5"/>
</svg:a>

<svg:a xlink:href="#det_fa71289c46b587cf64436935783f7bb3" xlink:title="JAN61523.1+JAN57486.1+JAN58519.1+JAN76102.1+KZS09622.1">
<svg:circle cx="0.213738519672904" cy="-0.0129069779628991" r="0.01875" fill="black" opacity="0.5"/>
</svg:a>

<svg:a xlink:href="#det_1d40a1236090ac2ccb1b1c64e3dd5923" xlink:title="JAN50048.1+JAN38454.1+JAN38453.1+JAN88840.1+JAN35757.1+JAN58032.1+JAN50049.1+KZS16004.1+JAN45152.1">
<svg:circle cx="0.0103790216449068" cy="0.207251995985701" r="0.01875" fill="black" opacity="0.5"/>
</svg:a>

<svg:a xlink:href="#det_8601439820e17a99d83e27b8cbe67445" xlink:title="JAN85120.1+KZS13985.1">
<svg:circle cx="-0.0411680606876144" cy="-0.0054662623298976" r="0.01875" fill="black" opacity="0.5"/>
</svg:a>

<svg:a xlink:href="#det_9d841511bddfccf7c45e3937a0c25911" xlink:title="JAN73566.1+KZS09468.1+JAN57773.1">
<svg:circle cx="-0.0131282784593451" cy="-0.0160221648700894" r="0.01875" fill="black" opacity="0.5"/>
</svg:a>

<svg:a xlink:href="#det_070999fbffe52dc518a65fc394120efd" xlink:title="JAN83163.1+JAN41157.1+JAN48860.1+JAN56405.1+JAN50966.1">
<svg:circle cx="-0.11526476355644" cy="-0.135459565978948" r="0.01875" fill="black" opacity="0.5"/>
</svg:a>

<svg:a xlink:href="#det_947975b502ce45f79d0b8ffe0d979d2e" xlink:title="KZS22058.1+JAN79485.1">
<svg:circle cx="-0.102110935230636" cy="-0.00358787204012214" r="0.01875" fill="black" opacity="0.5"/>
</svg:a>

<svg:a xlink:href="#det_a13876fd8d9243d729692e58144d6b05" xlink:title="JAN66180.1+JAN64210.1+JAN63059.1+JAN61389.1+JAN44320.1+JAN63060.1+JAN63061.1+JAN51426.1+JAN51427.1+JAN51425.1+JAN47365.1+JAN45920.1+JAN45919.1+JAN44319.1+EFX87974.1+JAN64211.1+JAN39330.1+EFX82035.1+JAN53511.1+JAN62453.1+JAN83226.1+JAN65361.1+JAN30778.1">
<svg:circle cx="-0.175455226013195" cy="-0.182953410374017" r="0.01875" fill="black" opacity="0.5"/>
</svg:a>

<svg:a xlink:href="#det_7c9620d658bd5cac27c320df9ac989d8" xlink:title="JAN66579.1+JAN57467.1+KZS08995.1">
<svg:circle cx="0.03208069410897" cy="-0.0398355576296737" r="0.01875" fill="black" opacity="0.5"/>
</svg:a>

<svg:a xlink:href="#det_512cdf172a933f9b59c1ee47b423bc49" xlink:title="KZS04037.1+JAN85711.1+JAN33663.1+JAN57607.1">
<svg:circle cx="-0.056216441803673" cy="-0.02662693518314" r="0.01875" fill="black" opacity="0.5"/>
</svg:a>

<svg:a xlink:href="#det_1a9cd13ca21aa2cbcde02177bff10f6c" xlink:title="KZS14636.1+JAN56555.1+JAN31764.1+JAN51053.1+JAN30260.1+JAN47200.1+JAN66120.1">
<svg:circle cx="-0.130917233546256" cy="-0.0250971054983208" r="0.01875" fill="black" opacity="0.5"/>
</svg:a>

<svg:a xlink:href="#det_05997a3ee1ad8a69abd7122590e6fa2c" xlink:title="JAN53603.1+JAN56649.1+JAN56650.1+KZS08712.1+JAN89798.1+JAN36115.1+JAN53602.1">
<svg:circle cx="0.393062279269511" cy="-0.168712704935192" r="0.01875" fill="black" opacity="0.5"/>
</svg:a>

<svg:a xlink:href="#det_bd7083ff93f8a254b696b8a0b0e964dd" xlink:title="JAN55904.1+JAN68132.1+JAN45453.1+JAN55906.1+JAN55905.1">
<svg:circle cx="0.300139842163459" cy="0.165105601921145" r="0.01875" fill="black" opacity="0.5"/>
</svg:a>

<svg:a xlink:href="#det_f6e9305eb55a3c0dd6516b8e40f61904" xlink:title="JAN94625.1+JAN74358.1+JAN62258.1+JAN62259.1+KZS14481.1">
<svg:circle cx="0.175487308404752" cy="0.125581857496974" r="0.01875" fill="black" opacity="0.5"/>
</svg:a>

<svg:a xlink:href="#det_5610028226e42fc4115cafa6d254e297" xlink:title="KZR97089.1+KZS21230.1+JAN86226.1">
<svg:circle cx="-0.0031432472397746" cy="-0.15427745279504" r="0.01875" fill="black" opacity="0.5"/>
</svg:a>

<svg:a xlink:href="#det_8d589dc46f7b9be1ff8db0293c5c4447" xlink:title="KZS21621.1+JAN50809.1+JAN85016.1">
<svg:circle cx="0.147769431589229" cy="-0.0915009786649624" r="0.01875" fill="black" opacity="0.5"/>
</svg:a>

<svg:a xlink:href="#det_c52d37428b169a4c728a88745661794a" xlink:title="JAN66435.1+JAN49079.1+JAN53683.1+JAN56724.1+JAN49080.1+JAN30740.1+JAN36640.1+KZS12716.1+JAN29285.1+JAN29284.1+JAN30741.1+JAN61827.1+JAN59476.1+JAN57767.1+JAN53684.1+JAN47281.1+JAN51237.1+JAN47282.1+JAN44373.1+JAN59477.1">
<svg:circle cx="0.0832184358526678" cy="-0.175153251678521" r="0.01875" fill="black" opacity="0.5"/>
</svg:a>

<svg:a xlink:href="#det_301f00bd3dbee46bd015720aa514ff09" xlink:title="JAN87996.1+KZS18356.1+JAN31711.1+JAN88451.1">
<svg:circle cx="-0.103716061390036" cy="-0.0881120448883881" r="0.01875" fill="black" opacity="0.5"/>
</svg:a>

<svg:a xlink:href="#det_69337221785356ca38212affc841e936" xlink:title="KZS19887.1+JAN50818.1+JAN50817.1+JAN85722.1+JAN60182.1+JAN53269.1+JAN56234.1">
<svg:circle cx="0.278780299916293" cy="0.0981537713729908" r="0.01875" fill="black" opacity="0.5"/>
</svg:a>

<svg:a xlink:href="#det_3f6df014ca061da8126ad41c74449fc4" xlink:title="JAN46849.1+JAN48497.1+KZS15605.1+JAN70520.1+JAN32209.1+JAN43951.1+JAN30661.1+JAN64553.1+JAN34167.1+JAN34166.1">
<svg:circle cx="0.200485082358241" cy="0.471230782141082" r="0.01875" fill="black" opacity="0.5"/>
</svg:a>

<svg:a xlink:href="#det_8e98d2ab8c4c691f2e09e344ed24ac99" xlink:title="JAN52112.1+JAN54812.1+JAN83126.1+KZS08596.1">
<svg:circle cx="-0.127902583163735" cy="0.0947449337957687" r="0.01875" fill="black" opacity="0.5"/>
</svg:a>

<svg:a xlink:href="#det_6cd1cf606000f3d99c41b65bae927f15" xlink:title="JAN57443.1+JAN34137.1+JAN34138.1+KZS21107.1+KZS21105.1+JAN53522.1+JAN62576.1+JAN53523.1">
<svg:circle cx="0.128710712844292" cy="0.0586067820020768" r="0.01875" fill="black" opacity="0.5"/>
</svg:a>

<svg:a xlink:href="#det_c1bb621550d4a54831190efaf116b76b" xlink:title="JAN84265.1+KZS17829.1">
<svg:circle cx="-0.0267167575767425" cy="-0.118556737333608" r="0.01875" fill="black" opacity="0.5"/>
</svg:a>

<svg:a xlink:href="#det_ed740c2f5d95b2e4a4d585a3c9368f6e" xlink:title="JAN38031.1+KZS06141.1+JAN75652.1">
<svg:circle cx="0.0124767105416178" cy="0.0689913712863219" r="0.01875" fill="black" opacity="0.5"/>
</svg:a>

<svg:a xlink:href="#det_5254ed83db7935cf410e0bfb32fbed46" xlink:title="KZS01913.1+KZR96237.1+KZS01853.1+JAN38933.1+JAN38932.1+JAN85079.1">
<svg:circle cx="0.270344015882174" cy="-0.0534072810884366" r="0.01875" fill="black" opacity="0.5"/>
</svg:a>

<svg:a xlink:href="#det_0c1e7270efe472f19b0c53bb767fe189" xlink:title="KZS16232.1">
<svg:circle cx="0.134595300488476" cy="0.0106103688158544" r="0.01875" fill="black" opacity="0.5"/>
</svg:a>

<svg:a xlink:href="#det_be423cd09c9f473b418dc0982ba9abf8" xlink:title="JAN75699.1+JAN57325.1+JAN40723.1+JAN48416.1+JAN48415.1+JAN33930.1+JAN36187.1">
<svg:circle cx="-0.138621138563591" cy="-0.0356534233113947" r="0.01875" fill="black" opacity="0.5"/>
</svg:a>

<svg:a xlink:href="#det_23600802764c38816d1cdeeef550a7b8" xlink:title="KZS19816.1+JAN60955.1+JAN32071.1+JAN60957.1+JAN30417.1+JAN45759.1+JAN60958.1+JAN60956.1+JAN66021.1">
<svg:circle cx="0.497880333084664" cy="-0.216314198956498" r="0.01875" fill="black" opacity="0.5"/>
</svg:a>

<svg:a xlink:href="#det_2b30ab009c09aad90e776b1211811643" xlink:title="KZS17020.1+JAN34061.1+JAN34062.1+JAN36359.1">
<svg:circle cx="0.389045971775121" cy="-0.150310291876616" r="0.01875" fill="black" opacity="0.5"/>
</svg:a>

<svg:a xlink:href="#det_4490fae66297c7a99ec9b4c5deae5817" xlink:title="JAN57119.1+JAN53975.1+KZS16746.1+JAN33960.1">
<svg:circle cx="-0.0624638187539956" cy="-0.318159913392036" r="0.01875" fill="black" opacity="0.5"/>
</svg:a>

<svg:a xlink:href="#det_e659fdff249d74e29ea72ba4f11adb05" xlink:title="JAN57204.1+KZS16616.1">
<svg:circle cx="-0.0651232837324647" cy="-0.000779754893757291" r="0.01875" fill="black" opacity="0.5"/>
</svg:a>

<svg:a xlink:href="#det_50ca30616de1b14f45ddeca64e3d5d5a" xlink:title="JAN51178.1+JAN87064.1+KZS17173.1+KZS05848.1">
<svg:circle cx="-0.0476679419589772" cy="0.00538471428845678" r="0.01875" fill="black" opacity="0.5"/>
</svg:a>

<svg:a xlink:href="#det_e625bf4fac3f6223a60a6e8ee6072b60" xlink:title="KZS16625.1+JAN55160.1+JAN55161.1+JAN55159.1+JAN66213.1">
<svg:circle cx="0.207812858256991" cy="0.0499547688802474" r="0.01875" fill="black" opacity="0.5"/>
</svg:a>

<svg:a xlink:href="#det_aec02c144a1753fdab87cd2582ba24ab" xlink:title="KZS12429.1+JAN62265.1+BAJ72722.1+JAN57763.1+JAN44476.1">
<svg:circle cx="-0.0196878269851173" cy="-0.0889902308742418" r="0.01875" fill="black" opacity="0.5"/>
</svg:a>

<svg:a xlink:href="#det_e7c18a90c2d31c057a1a8266d25ceea4" xlink:title="KZS09073.1+JAN66034.1+JAN60280.1+JAN63965.1+JAN50919.1+JAN50918.1+JAN48817.1+JAN48818.1+ACB11340.1+JAN31885.1+JAN31884.1">
<svg:circle cx="-0.057360750814476" cy="-0.000667504267161739" r="0.01875" fill="black" opacity="0.5"/>
</svg:a>

<svg:a xlink:href="#det_558756fb5f4a07be3a1a114891e08d57" xlink:title="JAN49112.1+JAN56772.1+JAN86996.1+JAN38311.1+JAN41367.1+JAN53718.1+JAN51267.1">
<svg:circle cx="0.108001738546204" cy="-0.102744709566433" r="0.01875" fill="black" opacity="0.5"/>
</svg:a>

<svg:a xlink:href="#det_037d830137936bd09305b17aa2b63314" xlink:title="KZS11135.1+JAN77307.1">
<svg:circle cx="-0.180389048815971" cy="0.218334500352651" r="0.01875" fill="black" opacity="0.5"/>
</svg:a>

<svg:a xlink:href="#det_a9d581595a0b4407876a01151eadb706" xlink:title="JAN57642.1+KZS10842.1">
<svg:circle cx="-0.344809873201715" cy="-0.0550180691250103" r="0.01875" fill="black" opacity="0.5"/>
</svg:a>

<svg:a xlink:href="#det_4976440fcc4be983b861e5ed5259f138" xlink:title="JAN83188.1+JAN59733.1+JAN40143.1+JAN41985.1+KZS09066.1+JAN46441.1+JAN47988.1">
<svg:circle cx="0.0810027762703943" cy="0.00121081381851146" r="0.01875" fill="black" opacity="0.5"/>
</svg:a>

<svg:a xlink:href="#det_2c03df93e303abb25f2f0c915f6b05dc" xlink:title="KZS09820.1+JAN57234.1+JAN71371.1+JAN30484.1+JAN36124.1">
<svg:circle cx="-0.286859635686156" cy="-0.011383874436168" r="0.01875" fill="black" opacity="0.5"/>
</svg:a>

<svg:a xlink:href="#det_bbacbd6da1c85597da68819b0fc89153" xlink:title="JAN75352.1+JAN53059.1+JAN37865.1+JAN34919.1+JAN33169.1+JAN31474.1+JAN53060.1">
<svg:circle cx="-0.0887699947570237" cy="0.00839092117696404" r="0.01875" fill="black" opacity="0.5"/>
</svg:a>

<svg:a xlink:href="#det_509e0c72fe32a9b7198e2f7bb2c28f16" xlink:title="JAN57217.1+JAN83655.1+JAN53453.1+JAN57160.1">
<svg:circle cx="0.023049003978855" cy="0.0252095645590246" r="0.01875" fill="black" opacity="0.5"/>
</svg:a>

<svg:a xlink:href="#det_646f105d24dce9690d472c1bc2f417e3" xlink:title="KZS20637.1+JAN55048.1+KZS08859.1+JAN58083.1+JAN51186.1+JAN51187.1+JAN51185.1+JAN64886.1+JAN51188.1+JAN44185.1+JAN73423.1+JAN34048.1+JAN34049.1">
<svg:circle cx="0.0170521029193502" cy="0.103762461758063" r="0.01875" fill="black" opacity="0.5"/>
</svg:a>

<svg:a xlink:href="#det_3f790e9aa54461d765b20f5cf5140f25" xlink:title="JAN51150.1+JAN53606.1+KZS21641.1+JAN59250.1+JAN90346.1">
<svg:circle cx="0.0386028146995627" cy="-0.117707328708235" r="0.01875" fill="black" opacity="0.5"/>
</svg:a>

<svg:a xlink:href="#det_ddb0146201fc5870427daeba309e3ed3" xlink:title="JAN76754.1+KZS20002.1+JAN56774.1+JAN53720.1+JAN53719.1+JAN38277.1+JAN31670.1+JAN33474.1">
<svg:circle cx="-0.221858125623574" cy="-0.220674213704567" r="0.01875" fill="black" opacity="0.5"/>
</svg:a>

<svg:a xlink:href="#det_90a660a8437117ec9d406536f814e273" xlink:title="KZS19390.1">
<svg:circle cx="0.0328140168682551" cy="-0.210247006630033" r="0.01875" fill="black" opacity="0.5"/>
</svg:a>

<svg:a xlink:href="#det_d56b49ca764668abada6e81d18ad7e19" xlink:title="KZS19297.1+JAN67956.1">
<svg:circle cx="0.172573212222099" cy="-0.0880962973889173" r="0.01875" fill="black" opacity="0.5"/>
</svg:a>

<svg:a xlink:href="#det_f711e2d10f12e712a47255c7bc5b297e" xlink:title="JAN53707.1+JAN53705.1+JAN36315.1+JAN53706.1+JAN38963.1+JAN38964.1+JAN88848.1+KZS04442.1">
<svg:circle cx="-0.0525054317421685" cy="0.0925542586308285" r="0.01875" fill="black" opacity="0.5"/>
</svg:a>

<svg:a xlink:href="#det_adc79ab0556b6b65537cbf8c2848b033" xlink:title="JAN83176.1+KZS21468.1">
<svg:circle cx="-0.0778881974511012" cy="-0.065669944839741" r="0.01875" fill="black" opacity="0.5"/>
</svg:a>

<svg:a xlink:href="#det_2db24f2dba7e9125c0ca921029a6cc1f" xlink:title="KZS17720.1+KZS07918.1+JAN36354.1+JAN73667.1">
<svg:circle cx="0.115618977220331" cy="-0.0753454750817466" r="0.01875" fill="black" opacity="0.5"/>
</svg:a>

<svg:a xlink:href="#det_418401610bf9061bd15eb0a376aae232" xlink:title="JAN60598.1+JAN70802.1+KZS15595.1">
<svg:circle cx="-0.0786525090425695" cy="-0.0815161958999435" r="0.01875" fill="black" opacity="0.5"/>
</svg:a>

<svg:a xlink:href="#det_d4b37925cfefdcb0bca2dae53b1f924d" xlink:title="JAN46718.1+KZS03445.1+JAN66531.1">
<svg:circle cx="0.101025685231008" cy="-0.0491584322660042" r="0.01875" fill="black" opacity="0.5"/>
</svg:a>

<svg:a xlink:href="#det_8aea8b79e355583dcf3f913b4485d651" xlink:title="JAN83656.1+KZS11645.1+JAN60611.1+JAN41206.1+JAN59209.1">
<svg:circle cx="-0.178839670268436" cy="-0.172693038261795" r="0.01875" fill="black" opacity="0.5"/>
</svg:a>

<svg:a xlink:href="#det_1dafadb8b388863e08473d6cb5be9c2f" xlink:title="JAN44999.1+JAN31158.1+JAN64614.1+JAN80658.1">
<svg:circle cx="-0.093006932801846" cy="-0.0184211364887051" r="0.01875" fill="black" opacity="0.5"/>
</svg:a>

<svg:a xlink:href="#det_2a956a994f1a9f9d16688d7b2d525d93" xlink:title="JAN57372.1+KZS03008.1">
<svg:circle cx="-0.0936378557203088" cy="0.00443669546834809" r="0.01875" fill="black" opacity="0.5"/>
</svg:a>

<svg:a xlink:href="#det_066f12dff50c4ba730261f28358c5f40" xlink:title="JAN70069.1+KZS04804.1">
<svg:circle cx="-0.161346926538889" cy="-0.118740800609129" r="0.01875" fill="black" opacity="0.5"/>
</svg:a>

<svg:a xlink:href="#det_8731bb8f6af50abc36662fd19d32a93e" xlink:title="KZS06140.1+JAN48885.1+JAN87671.1">
<svg:circle cx="-0.00538837927998329" cy="-0.0464127303848365" r="0.01875" fill="black" opacity="0.5"/>
</svg:a>

<svg:a xlink:href="#det_42496031173175e92424f979a1e494c4" xlink:title="JAN88916.1">
<svg:circle cx="0.000686525902884451" cy="-0.0830172646224212" r="0.01875" fill="black" opacity="0.5"/>
</svg:a>

<svg:a xlink:href="#det_213fa1296720163a5c62b6e89357c639" xlink:title="JAN82229.1+JAN51370.1+JAN51369.1+JAN46043.1+JAN44589.1+JAN54043.1+JAN44590.1+JAN43067.1+JAN32231.1+JAN29237.1+JAN89808.1+JAN47374.1+JAN29238.1+JAN29239.1">
<svg:circle cx="0.324153809102889" cy="-0.044756796966784" r="0.01875" fill="black" opacity="0.5"/>
</svg:a>

<svg:a xlink:href="#det_e56880e659430d8ac4768e6e0f0060bb" xlink:title="JAN57377.1+JAN41267.1+JAN71072.1+KZS05929.1+JAN42861.1+JAN53512.1+JAN35778.1">
<svg:circle cx="0.0952882440993543" cy="-0.0739427168661023" r="0.01875" fill="black" opacity="0.5"/>
</svg:a>

<svg:a xlink:href="#det_83f7119745c01f70fc2757714012344a" xlink:title="JAN47442.1+JAN90367.1+JAN49278.1+JAN51435.1+KZS15054.1">
<svg:circle cx="0.206811507353108" cy="-0.126182936393722" r="0.01875" fill="black" opacity="0.5"/>
</svg:a>

<svg:a xlink:href="#det_78b7b2a5a9ef0f9cd2821ac621a3e51f" xlink:title="JAN70776.1+KZS18722.1+JAN31867.1+JAN46754.1">
<svg:circle cx="-0.0443212566737616" cy="-0.195726604144864" r="0.01875" fill="black" opacity="0.5"/>
</svg:a>

<svg:a xlink:href="#det_fd81d16f556b7e58228e1f934a838638" xlink:title="JAN38909.1+JAN47209.1+JAN44306.1+JAN45711.1+JAN42912.1+JAN32022.1+JAN48964.1+JAN74355.1+JAN30512.1+KZS08534.1">
<svg:circle cx="0.00422914712790728" cy="-0.0625101716019447" r="0.01875" fill="black" opacity="0.5"/>
</svg:a>

<svg:a xlink:href="#det_4ec582e4d4f948e201e571993e257a40" xlink:title="JAN47328.1+JAN31881.1+JAN47327.1+JAN51329.1+JAN51328.1+JAN62976.1+JAN89562.1+JAN31882.1+JAN63970.1+JAN63971.1+JAN53769.1+JAN30381.1+JAN31883.1+JAN62977.1+JAN51330.1">
<svg:circle cx="-0.0485370907953536" cy="-0.139923489770251" r="0.01875" fill="black" opacity="0.5"/>
</svg:a>

<svg:a xlink:href="#det_2e3978c0623a77696f88565669d8d784" xlink:title="JAN78741.1+KZS19663.1+JAN32334.1+JAN53525.1+JAN39281.1+JAN36690.1+JAN41183.1">
<svg:circle cx="0.0656141224976391" cy="-0.146802065034684" r="0.01875" fill="black" opacity="0.5"/>
</svg:a>

<svg:a xlink:href="#det_06264ec761b162e68f1bae6279554772" xlink:title="JAN83406.1+JAN64517.1+JAN53111.1+JAN31479.1+KZS20241.1">
<svg:circle cx="0.33944100999294" cy="0.231504946865712" r="0.01875" fill="black" opacity="0.5"/>
</svg:a>

<svg:a xlink:href="#det_e7a4857a67360d2a51adfabd86208a84" xlink:title="KZS03797.1+JAN57318.1+JAN52866.1+JAN52865.1+JAN50517.1+JAN39369.1+ACY45133.1+EFX87628.1">
<svg:circle cx="-0.0688853896750908" cy="-0.0356105995208432" r="0.01875" fill="black" opacity="0.5"/>
</svg:a>

<svg:a xlink:href="#det_6cb2ea5dfd7efcaf59d2a6f775e58f2a" xlink:title="KZS04032.1+JAN74072.1+JAN47383.1+JAN47381.1+JAN47382.1+JAN53831.1+JAN45827.1+JAN51334.1+JAN29288.1+JAN51335.1+JAN53832.1">
<svg:circle cx="0.0416062140313764" cy="-0.0421655190523146" r="0.01875" fill="black" opacity="0.5"/>
</svg:a>

<svg:a xlink:href="#det_1bdc8a8fdc334f40898e6a03cdab387a" xlink:title="JAN77840.1+KZS08594.1">
<svg:circle cx="0.0217629087865526" cy="0.117062418185789" r="0.01875" fill="black" opacity="0.5"/>
</svg:a>

<svg:a xlink:href="#det_48113f62c5dc283e79fc6ee96a99fa59" xlink:title="JAN92151.1+JAN79467.1+JAN56651.1+JAN51108.1+JAN51107.1+JAN32475.1+JAN57202.1+KZS02935.1">
<svg:circle cx="0.0685927499670038" cy="0.0661076035761341" r="0.01875" fill="black" opacity="0.5"/>
</svg:a>

<svg:a xlink:href="#det_a7ef2660714d6f4330fa761fe0a152f7" xlink:title="JAN90111.1+JAN75156.1+JAN51399.1+JAN71310.1+JAN43114.1+EFX71844.1">
<svg:circle cx="0.0267205541049865" cy="0.0743280321024024" r="0.01875" fill="black" opacity="0.5"/>
</svg:a>

<svg:a xlink:href="#det_437f19a5be122d1bfc301b869aa8e296" xlink:title="JAN59779.1+KZS06107.1+JAN57432.1+JAN71518.1+JAN71517.1">
<svg:circle cx="-0.190171767028708" cy="0.258511835732119" r="0.01875" fill="black" opacity="0.5"/>
</svg:a>

<svg:a xlink:href="#det_e5a10ce6118d6e3e6ad73c930e43f92c" xlink:title="JAN71629.1+KZS21866.1+JAN39338.1+JAN39387.1+JAN39386.1+JAN39388.1">
<svg:circle cx="-0.00554970086964181" cy="-0.128817273823022" r="0.01875" fill="black" opacity="0.5"/>
</svg:a>

<svg:a xlink:href="#det_512c3b626659b510888680509fcce629" xlink:title="KZS17446.1+KZS10700.1+JAN60688.1+JAN58687.1+JAN41029.1+JAN85364.1+JAN44015.1">
<svg:circle cx="0.155917302902829" cy="-0.0937907611882188" r="0.01875" fill="black" opacity="0.5"/>
</svg:a>

<svg:a xlink:href="#det_359012ea4593ef1d47a221493a04ad14" xlink:title="JAN55370.1+JAN55369.1+JAN57588.1+JAN40580.1+JAN87010.1+JAN35435.1+KZS11152.1">
<svg:circle cx="-0.181358927064262" cy="0.365147731780054" r="0.01875" fill="black" opacity="0.5"/>
</svg:a>

<svg:a xlink:href="#det_988bd3b465c023a082186eb0e936ee68" xlink:title="KZS11497.1+JAN66510.1+JAN72440.1+JAN55548.1+JAN48350.1+JAN38954.1+JAN38955.1+JAN32059.1+JAN32061.1+JAN32060.1">
<svg:circle cx="-0.144625818174687" cy="-0.103835361497895" r="0.01875" fill="black" opacity="0.5"/>
</svg:a>

<svg:a xlink:href="#det_49194a99879e44cfe53002ea3f8132fb" xlink:title="JAN39061.1+JAN40205.1+JAN57283.1+JAN84056.1">
<svg:circle cx="0.124512430408708" cy="0.172965075337273" r="0.01875" fill="black" opacity="0.5"/>
</svg:a>

<svg:a xlink:href="#det_483f571d1067705789797d3e5f6ba1e6" xlink:title="JAN90053.1+JAN51308.1+JAN49410.1+JAN89236.1+JAN44459.1+JAN45807.1+EFX82862.1">
<svg:circle cx="0.246914662940072" cy="0.449027539871894" r="0.01875" fill="black" opacity="0.5"/>
</svg:a>

<svg:a xlink:href="#det_1d1912c31a9a4c67a87aeda9e3c92095" xlink:title="KZS14176.1+JAN80056.1">
<svg:circle cx="0.0900061941828063" cy="-0.248083394209343" r="0.01875" fill="black" opacity="0.5"/>
</svg:a>

<svg:a xlink:href="#det_8293b7d6820862fe93b095426d47d39f" xlink:title="JAN37369.1+JAN92005.1+JAN37370.1+KZS04243.1">
<svg:circle cx="0.0236817714566804" cy="-0.00799702592040889" r="0.01875" fill="black" opacity="0.5"/>
</svg:a>

<svg:a xlink:href="#det_6ac334d485725348df8a08c56523ac53" xlink:title="JAN51133.1+JAN73413.1+KZS08597.1+JAN59278.1+JAN63130.1">
<svg:circle cx="-0.303491112956701" cy="0.0731199151681402" r="0.01875" fill="black" opacity="0.5"/>
</svg:a>

<svg:a xlink:href="#det_bae9680869617f843c733494ca7d3bdc" xlink:title="KZS20189.1+JAN49148.1">
<svg:circle cx="0.129286396793023" cy="-0.283018245233283" r="0.01875" fill="black" opacity="0.5"/>
</svg:a>

<svg:a xlink:href="#det_35a73293e3fd0b043716c65b64a79039" xlink:title="JAN61311.1+JAN51132.1+KZS14907.1+JAN67437.1+JAN59716.1+JAN53575.1">
<svg:circle cx="-0.12218003882145" cy="0.10286083664069" r="0.01875" fill="black" opacity="0.5"/>
</svg:a>

<svg:a xlink:href="#det_30b1a123b95556129bba620f1fd7980a" xlink:title="JAN77286.1+JAN59512.1+JAN34223.1+KZS07151.1+JAN65981.1+JAN49116.1">
<svg:circle cx="0.0461627152685309" cy="-0.218949157511129" r="0.01875" fill="black" opacity="0.5"/>
</svg:a>

<svg:a xlink:href="#det_4cc7922e2f829905cf5e5e637f3e1946" xlink:title="KZS17930.1+JAN57611.1+JAN72408.1">
<svg:circle cx="-0.0943244302964219" cy="0.230911742226699" r="0.01875" fill="black" opacity="0.5"/>
</svg:a>

<svg:a xlink:href="#det_3be2f19fbc47ab65ff37f903b95369b9" xlink:title="KZS16738.1+JAN71625.1">
<svg:circle cx="-0.244167281814262" cy="-0.0314709828231149" r="0.01875" fill="black" opacity="0.5"/>
</svg:a>

<svg:a xlink:href="#det_c541651ad7338b9f46dbb804aea4143c" xlink:title="KZS04729.1+JAN73060.1+JAN60648.1+JAN45150.1+JAN45151.1">
<svg:circle cx="-0.0832978747790409" cy="-0.038149074995857" r="0.01875" fill="black" opacity="0.5"/>
</svg:a>

<svg:a xlink:href="#det_5d648d84afe2581c0608c49edbea4134" xlink:title="JAN55312.1+JAN52510.1+JAN34930.1+JAN40228.1+JAN48219.1+JAN49912.1+JAN46518.1+JAN46517.1+KZS10838.1+JAN55311.1+JAN48217.1+JAN42009.1+JAN92236.1+JAN48218.1+JAN34381.1+KZS16873.1+JAN71679.1+JAN30768.1">
<svg:circle cx="0.296520986203005" cy="-0.144413058828381" r="0.01875" fill="black" opacity="0.5"/>
</svg:a>

<svg:a xlink:href="#det_a028c73e4ef2c609c220a4c49f206af6" xlink:title="JAN76353.1+KZS14735.1">
<svg:circle cx="0.0439013027018705" cy="-0.309273856102984" r="0.01875" fill="black" opacity="0.5"/>
</svg:a>

<svg:a xlink:href="#det_688d8479f67240b47b43bcb575ed55f1" xlink:title="KZS12979.1+JAN89763.1+JAN38740.1+JAN38739.1+JAN56631.1+JAN33846.1+JAN38738.1">
<svg:circle cx="0.232887503758389" cy="-0.0317597834473456" r="0.01875" fill="black" opacity="0.5"/>
</svg:a>

<svg:a xlink:href="#det_71ea49d09ea63fc8811523d4744cda0b" xlink:title="JAN41023.1+JAN56080.1+KZS11683.1+JAN72421.1">
<svg:circle cx="0.0500778128798992" cy="-0.541156608286246" r="0.01875" fill="black" opacity="0.5"/>
</svg:a>

<svg:a xlink:href="#det_6672feba1162588bd3822e18b6a4e550" xlink:title="JAN46062.1+JAN92482.1+KZS09092.1+JAN73839.1">
<svg:circle cx="0.256981028369313" cy="0.0280110854824879" r="0.01875" fill="black" opacity="0.5"/>
</svg:a>

<svg:a xlink:href="#det_cf162138ea74e2103ca94611e98cd2b7" xlink:title="KZS18435.1+JAN60889.1+JAN55995.1+JAN55994.1+ACY45819.1+JAN55992.1+JAN74572.1">
<svg:circle cx="-0.0318674855542317" cy="-0.0507359971438142" r="0.01875" fill="black" opacity="0.5"/>
</svg:a>

<svg:a xlink:href="#det_37a838744c1ca285ec99b95d37270dcb" xlink:title="JAN67686.1+JAN56629.1+JAN49031.1+KZS21893.1">
<svg:circle cx="-0.126198926486891" cy="0.028094773602819" r="0.01875" fill="black" opacity="0.5"/>
</svg:a>

<svg:a xlink:href="#det_10d2a39323ade990c1867342205ae845" xlink:title="JAN64177.1+JAN51376.1+JAN32090.1+KZS15678.1+JAN45876.1+JAN30579.1+JAN30578.1+JAN45875.1+JAN51373.1+JAN32087.1+JAN51375.1+JAN65764.1+JAN45877.1+JAN32089.1+JAN32088.1+JAN61216.1+JAN59470.1+JAN51323.1+JAN51374.1+JAN89812.1+JAN44481.1+JAN45874.1">
<svg:circle cx="-0.0533952619605383" cy="0.151092767295486" r="0.01875" fill="black" opacity="0.5"/>
</svg:a>

<svg:a xlink:href="#det_25a3553ca1e24836e638a3a1add35529" xlink:title="JAN76341.1+JAN54606.1+KZS19814.1">
<svg:circle cx="0.0865729525464053" cy="-0.0534312787428669" r="0.01875" fill="black" opacity="0.5"/>
</svg:a>

<svg:a xlink:href="#det_485587866aa1d77b811bd344b6fccb84" xlink:title="JAN68177.1+JAN41066.1">
<svg:circle cx="0.0437194918108066" cy="-0.03897037396604" r="0.01875" fill="black" opacity="0.5"/>
</svg:a>

<svg:a xlink:href="#det_a8fb2f160db41ea62160ffc78d7866d8" xlink:title="KZS00007.1+KZR99188.1+JAN90865.1+JAN43123.1+JAN54038.1+JAN65662.1+JAN64157.1+JAN57524.1+JAN41417.1+JAN45992.1+JAN29321.1+JAN41262.1+JAN76995.1">
<svg:circle cx="-0.0625304634130249" cy="-0.0577356494706823" r="0.01875" fill="black" opacity="0.5"/>
</svg:a>

<svg:a xlink:href="#det_16d7c5ef51a91a4ee19492d2e8239432" xlink:title="KZS04208.1+JAN71473.1">
<svg:circle cx="0.0698333888580857" cy="-0.0251846968196201" r="0.01875" fill="black" opacity="0.5"/>
</svg:a>

<svg:a xlink:href="#det_37bda1a156396d81c88bd1f348751d1d" xlink:title="JAN83414.1+JAN57378.1+JAN48808.1+JAN65010.1+JAN53256.1+JAN45566.1+JAN30370.1+JAN50868.1">
<svg:circle cx="-0.147056677443731" cy="-0.0901020621992794" r="0.01875" fill="black" opacity="0.5"/>
</svg:a>

<svg:a xlink:href="#det_6fd7ebc6a383e223df08b41d04b3cd24" xlink:title="JAN74866.1+KZS20845.1">
<svg:circle cx="0.00694402061818562" cy="0.0125926002710832" r="0.01875" fill="black" opacity="0.5"/>
</svg:a>

<svg:a xlink:href="#det_045b6cc97607e643d3d14c5770d32e3c" xlink:title="JAN81772.1+JAN75135.1+JAN74745.1+JAN72502.1+EFX73745.1+JAN90104.1+JAN48949.1">
<svg:circle cx="0.077850569078186" cy="-0.0355656808909458" r="0.01875" fill="black" opacity="0.5"/>
</svg:a>

<svg:a xlink:href="#det_134a14cc00173c7fd610f53d7c030ca5" xlink:title="JAN68183.1+JAN41291.1+JAN34292.1+JAN53588.1">
<svg:circle cx="0.0135229462605023" cy="0.0703941544657093" r="0.01875" fill="black" opacity="0.5"/>
</svg:a>

<svg:a xlink:href="#det_d57de42470ed9491c2f29b7e362b9e91" xlink:title="JAN70127.1+KZS07875.1">
<svg:circle cx="0.0459624151525825" cy="0.124129250035952" r="0.01875" fill="black" opacity="0.5"/>
</svg:a>

<svg:a xlink:href="#det_6c88963f8c60238d50c684fda4b75e69" xlink:title="KZS12915.1+JAN69581.1">
<svg:circle cx="-0.0776241367463754" cy="-0.113970495077974" r="0.01875" fill="black" opacity="0.5"/>
</svg:a>

<svg:a xlink:href="#det_4254732b769d18a972b2d65a2abc4d88" xlink:title="JAN79725.1+KZS08073.1+JAN44266.1">
<svg:circle cx="0.0189671461095135" cy="-0.21519133673437" r="0.01875" fill="black" opacity="0.5"/>
</svg:a>

<svg:a xlink:href="#det_17285f3da380afdf9052f72ecb617ca7" xlink:title="KZS04027.1+JAN70579.1+JAN33039.1+JAN29846.1+JAN52977.1+JAN55874.1+JAN50581.1+JAN35244.1+JAN52978.1+JAN37845.1+JAN37846.1+JAN29847.1+JAN45280.1">
<svg:circle cx="-0.0601980806649383" cy="0.00839409864293765" r="0.01875" fill="black" opacity="0.5"/>
</svg:a>

<svg:a xlink:href="#det_c25616b969031d39ed13f7b61e92fd19" xlink:title="JAN48570.1+JAN65013.1+JAN71522.1+KZS14107.1+JAN39082.1+JAN39083.1">
<svg:circle cx="0.0156680733817062" cy="-0.102829590473026" r="0.01875" fill="black" opacity="0.5"/>
</svg:a>

<svg:a xlink:href="#det_9138f13ebf13d49c179085bae0322138" xlink:title="JAN74012.1+JAN33486.1+JAN42769.1+JAN44172.1+JAN44171.1+JAN60727.1+JAN59279.1">
<svg:circle cx="-0.160846998109639" cy="-0.00758831181882002" r="0.01875" fill="black" opacity="0.5"/>
</svg:a>

<svg:a xlink:href="#det_786b9a6dbfc88489b5f3eee07f82d6b3" xlink:title="JAN47068.1+JAN68979.1+KZS20568.1">
<svg:circle cx="0.0156384146059098" cy="0.125401661447855" r="0.01875" fill="black" opacity="0.5"/>
</svg:a>

<svg:a xlink:href="#det_2ee59c3522c020f7b1f6f75d1b033ca5" xlink:title="JAN45970.1+JAN91252.1+KZS21089.1+JAN79479.1">
<svg:circle cx="-0.316409957131724" cy="-0.0619489679899226" r="0.01875" fill="black" opacity="0.5"/>
</svg:a>

<svg:a xlink:href="#det_824ce6d8729a5a0cb19472b66f30d1ed" xlink:title="JAN37788.1+JAN40373.1+JAN57805.1+JAN80422.1">
<svg:circle cx="-0.287703980061581" cy="0.9" r="0.01875" fill="black" opacity="0.5"/>
</svg:a>

<svg:a xlink:href="#det_1721edfe7cadada143704cb8235f77ee" xlink:title="KZS14265.1+JAN90411.1+JAN30612.1+JAN39111.1+JAN71469.1">
<svg:circle cx="-0.240562650936577" cy="-0.0295822953230856" r="0.01875" fill="black" opacity="0.5"/>
</svg:a>

<svg:a xlink:href="#det_8c0a76499b58830d7b1f62c14a89aca3" xlink:title="JAN56347.1+KZS07302.1+JAN91994.1">
<svg:circle cx="0.211154731902828" cy="-0.198013831220821" r="0.01875" fill="black" opacity="0.5"/>
</svg:a>

<svg:a xlink:href="#det_16e1e750c2425be17467b33c51e063b3" xlink:title="KZS19969.1+JAN40765.1+JAN89749.1+JAN30630.1">
<svg:circle cx="-0.209532658238544" cy="-0.00107555516776053" r="0.01875" fill="black" opacity="0.5"/>
</svg:a>

<svg:a xlink:href="#det_9cfd9d04715ab5086d1355e27693fd78" xlink:title="KZS05870.1+JAN38146.1+JAN40496.1+JAN68786.1">
<svg:circle cx="-0.0416843939755651" cy="0.0113221524524191" r="0.01875" fill="black" opacity="0.5"/>
</svg:a>

<svg:a xlink:href="#det_9df104a69fb092795ad04311959d1d22" xlink:title="JAN90262.1+KZS10612.1+JAN49916.1+JAN54772.1+JAN46419.1+JAN49915.1">
<svg:circle cx="-0.154664327388275" cy="0.174222100293827" r="0.01875" fill="black" opacity="0.5"/>
</svg:a>

<svg:a xlink:href="#det_34925e0c66ae7cf9680c3e3e5aee11eb" xlink:title="KZS15035.1">
<svg:circle cx="0.0650944556008623" cy="-0.163949508138701" r="0.01875" fill="black" opacity="0.5"/>
</svg:a>

<svg:a xlink:href="#det_c234868a0cf32cb2a75a2d22663f2198" xlink:title="JAN55398.1+JAN55397.1+JAN50305.1+JAN40555.1+JAN38461.1+JAN35810.1+JAN33664.1+JAN64570.1+JAN74496.1+JAN33665.1+KZS07071.1">
<svg:circle cx="0.0730713679078391" cy="-0.118007000380324" r="0.01875" fill="black" opacity="0.5"/>
</svg:a>

<svg:a xlink:href="#det_2208afc44db729c56cc2d4d17c9155d7" xlink:title="JAN58229.1+KZS18154.1">
<svg:circle cx="-0.717392563857302" cy="0.559475977244636" r="0.01875" fill="black" opacity="0.5"/>
</svg:a>

<svg:a xlink:href="#det_a4ec31ebb8411fd9f9e987af1ac09906" xlink:title="JAN55916.1+KZS11394.1+JAN72520.1">
<svg:circle cx="0.194139121001644" cy="-0.0238541388477252" r="0.01875" fill="black" opacity="0.5"/>
</svg:a>

<svg:a xlink:href="#det_2038332ef52591694d99ae5047219b8d" xlink:title="JAN83258.1+KZS06665.1">
<svg:circle cx="0.0672666271732626" cy="-0.32939159909843" r="0.01875" fill="black" opacity="0.5"/>
</svg:a>

<svg:a xlink:href="#det_967fdf6f991c67d9150b369fa81f611c" xlink:title="JAN61514.1+JAN49262.1+JAN90768.1+JAN51576.1+JAN62865.1+JAN33876.1+JAN45918.1+JAN38766.1+KZS17028.1+JAN57316.1+JAN53857.1+JAN46031.1">
<svg:circle cx="0.514153114607996" cy="0.0726826528906762" r="0.01875" fill="black" opacity="0.5"/>
</svg:a>

<svg:a xlink:href="#det_dc109dc266b8bea08134e162f0837311" xlink:title="KZS16423.1+JAN93304.1+JAN57825.1">
<svg:circle cx="-0.0569286777842874" cy="-0.0547493479129971" r="0.01875" fill="black" opacity="0.5"/>
</svg:a>

<svg:a xlink:href="#det_a42aee0ab1b460c1f114a2894519d59b" xlink:title="KZS12375.1+JAN67049.1+JAN71467.1+JAN48449.1+JAN57276.1">
<svg:circle cx="-0.0944005939521745" cy="-0.243275582925646" r="0.01875" fill="black" opacity="0.5"/>
</svg:a>

<svg:a xlink:href="#det_8bfdf2d8c9daac818a888143b2c58c8c" xlink:title="JAN61842.1+JAN41450.1+JAN62843.1+JAN41448.1+JAN41447.1+JAN41449.1+JAN61843.1+JAN64341.1+JAN64340.1+KZS04705.1+JAN62842.1+JAN65890.1+JAN84135.1+JAN35605.1+JAN65889.1+JAN65888.1+JAN65887.1">
<svg:circle cx="0.0490922334347059" cy="-0.153526925438086" r="0.01875" fill="black" opacity="0.5"/>
</svg:a>

<svg:a xlink:href="#det_239f9d71e3969e059f890a9415a35343" xlink:title="JAN89142.1+KZS18847.1">
<svg:circle cx="0.125374387586444" cy="0.0409166347090511" r="0.01875" fill="black" opacity="0.5"/>
</svg:a>

<svg:a xlink:href="#det_7210b700679401f6f9c21e49a320c404" xlink:title="JAN35819.1+JAN70363.1+KZS07115.1">
<svg:circle cx="-0.0592749543062837" cy="-0.00854055133466491" r="0.01875" fill="black" opacity="0.5"/>
</svg:a>

<svg:a xlink:href="#det_dd3228f6ebdbf0968e69879577def721" xlink:title="JAN66808.1+KZS14057.1">
<svg:circle cx="0.105374244152028" cy="0.17689813670726" r="0.01875" fill="black" opacity="0.5"/>
</svg:a>

<svg:a xlink:href="#det_a5ca8958ecff843fb62ba0dc408be043" xlink:title="JAN90704.1+JAN59649.1">
<svg:circle cx="-0.150181545759349" cy="-0.063992327906805" r="0.01875" fill="black" opacity="0.5"/>
</svg:a>

<svg:a xlink:href="#det_94a560b29261a0f3b066ebe98331aab0" xlink:title="JAN34194.1+JAN57694.1+KZS13443.1">
<svg:circle cx="0.0303965219349029" cy="-0.085605311337139" r="0.01875" fill="black" opacity="0.5"/>
</svg:a>

<svg:a xlink:href="#det_b3da6085937ccaa449b0cb33a70bd75e" xlink:title="JAN56730.1+JAN38544.1+JAN56729.1+KZS14136.1+JAN35891.1+JAN73466.1+JAN33690.1">
<svg:circle cx="-0.0540649102295312" cy="0.143482534931412" r="0.01875" fill="black" opacity="0.5"/>
</svg:a>

<svg:a xlink:href="#det_6a7458fb157cc532a7f3cb194f58172d" xlink:title="JAN80115.1+KZS13587.1">
<svg:circle cx="0.261121487768456" cy="-0.304109959811918" r="0.01875" fill="black" opacity="0.5"/>
</svg:a>

<svg:a xlink:href="#det_4b0f7dc1a61f525c89a6afef7ee087a6" xlink:title="KZS20023.1+JAN82238.1+JAN53202.1+JAN53203.1">
<svg:circle cx="0.08296246860857" cy="-0.0745123689362731" r="0.01875" fill="black" opacity="0.5"/>
</svg:a>

<svg:a xlink:href="#det_3c90e9f59cb40f75c5488ac7565130a1" xlink:title="JAN60553.1+KZS11674.1+JAN67060.1">
<svg:circle cx="-0.176031868552455" cy="0.0930157816074051" r="0.01875" fill="black" opacity="0.5"/>
</svg:a>

<svg:a xlink:href="#det_ebbdb495ae3de295084649092ef20cb0" xlink:title="JAN72471.1+JAN56515.1+JAN56513.1+JAN56514.1+JAN53519.1+JAN38536.1+JAN38537.1+JAN35828.1+JAN35827.1+JAN30326.1+JAN31832.1+JAN65266.1+JAN31833.1+KZS08086.1+JAN57238.1+JAN33683.1">
<svg:circle cx="-0.137943878347055" cy="0.177035895069027" r="0.01875" fill="black" opacity="0.5"/>
</svg:a>

<svg:a xlink:href="#det_86b8dec6a660137eb17bf9e506944290" xlink:title="JAN48550.1+JAN73943.1+KZS06936.1">
<svg:circle cx="0.452470388094052" cy="-0.250742335204292" r="0.01875" fill="black" opacity="0.5"/>
</svg:a>

<svg:a xlink:href="#det_2d2e0cae049e7670841b6de63b175a34" xlink:title="KZS10589.1">
<svg:circle cx="-0.186553831399541" cy="-0.236005343868948" r="0.01875" fill="black" opacity="0.5"/>
</svg:a>

<svg:a xlink:href="#det_b78f58a7c1ba531cf2ac02d946d972bf" xlink:title="KZS04001.1">
<svg:circle cx="0.157665477354143" cy="0.209522221072862" r="0.01875" fill="black" opacity="0.5"/>
</svg:a>

<svg:a xlink:href="#det_b1905e249e03ed4157f218467495157b" xlink:title="KZS15720.1+KZR97117.1+JAN39433.1+JAN51337.1+JAN61124.1+JAN59238.1+JAN61125.1+KZS15497.1+JAN61123.1+JAN39434.1+JAN57741.1+JAN57772.1+JAN78135.1+JAN41380.1+JAN49230.1+JAN61126.1+JAN61127.1+KZR98453.1+JAN65623.1+JAN39435.1+JAN32501.1+JAN32502.1">
<svg:circle cx="-0.161902748434426" cy="-0.0764175917484534" r="0.01875" fill="black" opacity="0.5"/>
</svg:a>

<svg:a xlink:href="#det_0b0524f12bf0be1ca4509415a1507b61" xlink:title="JAN90818.1+JAN66085.1+JAN65714.1+JAN64277.1+JAN64276.1+JAN59975.1+JAN53874.1+JAN46095.1+JAN36733.1+JAN30791.1+ACY44288.1+JAN29389.1+JAN93384.1+JAN74903.1+JAN65715.1+JAN65713.1+JAN62181.1+JAN62182.1+JAN54090.1+JAN91464.1+JAN47439.1+JAN47438.1+JAN45939.1+JAN45938.1+JAN41423.1+JAN32447.1+JAN32448.1">
<svg:circle cx="-0.128574169508157" cy="-0.0760222607442515" r="0.01875" fill="black" opacity="0.5"/>
</svg:a>

<svg:a xlink:href="#det_0d430abee0b3e66d0abc14b630106de4" xlink:title="JAN91261.1+JAN89814.1+JAN77325.1+JAN72818.1+JAN53778.1+JAN53777.1+JAN49184.1+JAN29343.1+JAN36692.1+KZS20849.1+JAN51338.1+JAN62883.1">
<svg:circle cx="0.124282647156801" cy="-0.204455466175621" r="0.01875" fill="black" opacity="0.5"/>
</svg:a>

<svg:a xlink:href="#det_d62f805821b086d1664a357b4e025e3b" xlink:title="JAN30652.1+JAN30653.1+JAN59043.1+JAN64036.1+JAN60042.1+JAN51184.1+JAN78890.1+JAN47289.1+KZS11965.1+JAN47291.1+JAN47290.1">
<svg:circle cx="0.075259881828205" cy="0.0512395445705423" r="0.01875" fill="black" opacity="0.5"/>
</svg:a>

<svg:a xlink:href="#det_b8f597545b9708ddcd2d1c96bf877fc3" xlink:title="JAN91494.1+JAN54022.1+JAN81478.1+JAN47483.1+JAN41409.1+JAN45907.1+JAN67922.1+JAN57207.1">
<svg:circle cx="0.20190557232531" cy="0.0346437796717998" r="0.01875" fill="black" opacity="0.5"/>
</svg:a>

<svg:a xlink:href="#det_8c40532d5f6795f7cfa04366d6e3d188" xlink:title="JAN60288.1+JAN59379.1+JAN32245.1+JAN36540.1+JAN45329.1+KZS16122.1+JAN86227.1">
<svg:circle cx="0.175919288278414" cy="-0.0108729786222659" r="0.01875" fill="black" opacity="0.5"/>
</svg:a>

<svg:a xlink:href="#det_2886f9a48e7ab6992173889f40ef5887" xlink:title="KZS11328.1+JAN90712.1">
<svg:circle cx="0.0967493601694389" cy="-0.0705722689197427" r="0.01875" fill="black" opacity="0.5"/>
</svg:a>

<svg:a xlink:href="#det_691a8b525808987aa574d283b9fdb081" xlink:title="JAN44210.1+JAN31760.1+JAN53998.1+JAN48849.1+JAN31761.1+JAN48850.1+JAN48851.1+JAN30259.1+KZS15029.1+JAN41152.1+JAN31762.1">
<svg:circle cx="0.265963806610125" cy="0.10927086936355" r="0.01875" fill="black" opacity="0.5"/>
</svg:a>

<svg:a xlink:href="#det_b6e129641282d17754339d01431630ca" xlink:title="JAN53767.1+JAN31878.1+JAN78128.1+JAN59177.1+KZS07699.1+JAN61774.1+JAN73366.1+JAN60329.1+JAN62774.1">
<svg:circle cx="0.294985794826433" cy="-0.263253902766007" r="0.01875" fill="black" opacity="0.5"/>
</svg:a>

<svg:a xlink:href="#det_e723fa7c90d882a69d22946c5b5e2b52" xlink:title="JAN30460.1+JAN50999.1+JAN71354.1+JAN57150.1+KZS12271.1+JAN44252.1+JAN32012.1">
<svg:circle cx="-0.109693819428503" cy="-0.0805882353724029" r="0.01875" fill="black" opacity="0.5"/>
</svg:a>

<svg:a xlink:href="#det_1df7c394516b677799e1f4a1efc30646" xlink:title="KZS21625.1+JAN72253.1">
<svg:circle cx="-0.143210995151621" cy="-0.180335419040092" r="0.01875" fill="black" opacity="0.5"/>
</svg:a>

<svg:a xlink:href="#det_5c524ecb473affa13b9f32ee07672794" xlink:title="JAN93251.1+JAN35977.1+JAN43962.1+JAN52962.1+JAN35976.1+JAN33782.1+JAN50571.1+JAN57434.1">
<svg:circle cx="-0.00633239999004475" cy="-0.0919087840894496" r="0.01875" fill="black" opacity="0.5"/>
</svg:a>

<svg:a xlink:href="#det_0d79b188a24fb667bf747b15f7fb8c3e" xlink:title="JAN56159.1+JAN33720.1+JAN38622.1+JAN83920.1+JAN50761.1+JAN30367.1+JAN61516.1+JAN58970.1">
<svg:circle cx="0.0274123173473892" cy="0.0469569587547069" r="0.01875" fill="black" opacity="0.5"/>
</svg:a>

<svg:a xlink:href="#det_6c666413a0e488863368f7185cf2f1b2" xlink:title="JAN76343.1+JAN45808.1+JAN45809.1+JAN45810.1+JAN44410.1+JAN29313.1+KZS22088.1+JAN29314.1">
<svg:circle cx="0.0680783717159508" cy="0.074239744473155" r="0.01875" fill="black" opacity="0.5"/>
</svg:a>

<svg:a xlink:href="#det_6cb6945dc150627024f1539625d61e1f" xlink:title="JAN51117.1+JAN48967.1+JAN65163.1+JAN41261.1+KZS09625.1+JAN73850.1">
<svg:circle cx="0.0695106813704048" cy="0.0344394241990649" r="0.01875" fill="black" opacity="0.5"/>
</svg:a>

<svg:a xlink:href="#det_ea796f54bbbd316a208d2c6936ae0fbe" xlink:title="JAN35362.1+KZS07947.1+JAN47254.1+JAN37962.1+JAN37963.1+JAN85944.1">
<svg:circle cx="0.167954401744633" cy="-0.225527701744386" r="0.01875" fill="black" opacity="0.5"/>
</svg:a>

<svg:a xlink:href="#det_df408fa574ace7926801166db1f8b71a" xlink:title="JAN56850.1+JAN92428.1+JAN62751.1+EFX84739.1+JAN49197.1">
<svg:circle cx="0.254695974609936" cy="-0.00432303799548737" r="0.01875" fill="black" opacity="0.5"/>
</svg:a>

<svg:a xlink:href="#det_d720612084c7c553c7efa7fed482bd6b" xlink:title="JAN72875.1+JAN74223.1+JAN30700.1+JAN30699.1+JAN47345.1+JAN59291.1+JAN29298.1+JAN43094.1+KZS18403.1+JAN32294.1+JAN45845.1+JAN44444.1+JAN45844.1+JAN45846.1+JAN45843.1+JAN49189.1">
<svg:circle cx="0.0285251118153221" cy="0.0452438358234994" r="0.01875" fill="black" opacity="0.5"/>
</svg:a>

<svg:a xlink:href="#det_ae2c398d6c5e850a5cbf5ce0e4e09fac" xlink:title="JAN56160.1+KZS16279.1+JAN56161.1+JAN41065.1+JAN75648.1+JAN30116.1+JAN50811.1+JAN50810.1">
<svg:circle cx="0.0289329922384635" cy="-0.00569919849053524" r="0.01875" fill="black" opacity="0.5"/>
</svg:a>

<svg:a xlink:href="#det_542dd5298abdcd8a1c951609012c4f2f" xlink:title="JAN53836.1+JAN72017.1+KZS20442.1">
<svg:circle cx="-0.140398119710844" cy="-0.00447663661462826" r="0.01875" fill="black" opacity="0.5"/>
</svg:a>

<svg:a xlink:href="#det_f667381c27a34d54312759a7ec3b842d" xlink:title="JAN56903.1+JAN53807.1+JAN53806.1+JAN51358.1+JAN36510.1+JAN49206.1+JAN63101.1+JAN75686.1+JAN45909.1">
<svg:circle cx="0.137929680305613" cy="-0.0191469171922094" r="0.01875" fill="black" opacity="0.5"/>
</svg:a>

<svg:a xlink:href="#det_c73a7c5eccff6182fb61cab162346603" xlink:title="JAN71351.1+KZS12606.1+JAN48656.1+JAN56051.1+JAN53100.1">
<svg:circle cx="0.101422897874385" cy="0.00517503496352375" r="0.01875" fill="black" opacity="0.5"/>
</svg:a>

<svg:a xlink:href="#det_516ce95b3cdef280de7d9ed8a3ba680a" xlink:title="JAN91368.1+JAN46046.1+JAN53931.1+JAN47542.1+JAN47433.1+JAN47432.1+ABI35831.1+JAN70674.1+KZS14841.1">
<svg:circle cx="-0.068408263004757" cy="0.071583183805852" r="0.01875" fill="black" opacity="0.5"/>
</svg:a>

<svg:a xlink:href="#det_3df1990cf828de21f0acf7dd74e860c9" xlink:title="JAN83227.1+KZS05740.1">
<svg:circle cx="0.213955389204506" cy="-0.153885114561496" r="0.01875" fill="black" opacity="0.5"/>
</svg:a>

<svg:a xlink:href="#det_92a2f21d5eecc416ce296eb8aa14dd67" xlink:title="KZS15034.1+JAN91834.1">
<svg:circle cx="0.0549530290696892" cy="0.0999779708662146" r="0.01875" fill="black" opacity="0.5"/>
</svg:a>

<svg:a xlink:href="#det_eeb0abb9510d86c8f6a80a51e76ffd6a" xlink:title="JAN50947.1+JAN88392.1">
<svg:circle cx="0.0780002341993843" cy="0.39775693709751" r="0.01875" fill="black" opacity="0.5"/>
</svg:a>

<svg:a xlink:href="#det_856893073ee2e208312a7b971fd91376" xlink:title="KZS19567.1+JAN61053.1+JAN59549.1+JAN48955.1+JAN61054.1+JAN30312.1+JAN30311.1+JAN61052.1+JAN47307.1+JAN51058.1+JAN47306.1">
<svg:circle cx="0.163843340288259" cy="0.308598835744322" r="0.01875" fill="black" opacity="0.5"/>
</svg:a>

<svg:a xlink:href="#det_a0cb77dc81aa0c2a67937f0eb03b1df1" xlink:title="KZS08028.1+JAN73342.1">
<svg:circle cx="0.176232842861003" cy="-0.355529886162513" r="0.01875" fill="black" opacity="0.5"/>
</svg:a>

<svg:a xlink:href="#det_800949fc2a377591ac8bee5e63f5878c" xlink:title="JAN78363.1+KZS21494.1+JAN48869.1+JAN36778.1+JAN48868.1+JAN30843.1+JAN32492.1">
<svg:circle cx="-0.112681760763237" cy="-0.134398176124394" r="0.01875" fill="black" opacity="0.5"/>
</svg:a>

<svg:a xlink:href="#det_3474836a30d0282165233307dada3678" xlink:title="JAN67971.1+KZS17123.1">
<svg:circle cx="0.0995502034124026" cy="-0.0354575546951463" r="0.01875" fill="black" opacity="0.5"/>
</svg:a>

<svg:a xlink:href="#det_8e7f791540882155e88f702ddd02f837" xlink:title="KZS10375.1+JAN85426.1+JAN42876.1+JAN45741.1+JAN44332.1+JAN48492.1+JAN51081.1">
<svg:circle cx="0.109859672152414" cy="-0.00423056748432478" r="0.01875" fill="black" opacity="0.5"/>
</svg:a>

<svg:a xlink:href="#det_f51dacd7c80f173036f81329b82a5f76" xlink:title="JAN29521.1+JAN79588.1+JAN37061.1+JAN32664.1+JAN92082.1+JAN30961.1+JAN91254.1+JAN60251.1+JAN53914.1+JAN53915.1+JAN66061.1+KZS21537.1">
<svg:circle cx="0.178323308136464" cy="0.0617313470929843" r="0.01875" fill="black" opacity="0.5"/>
</svg:a>

<svg:a xlink:href="#det_e97c8768ef76071d0a419ed1b225118b" xlink:title="KZS21011.1+KZS19696.1+KZS06496.1+JAN65830.1+JAN65829.1+JAN38251.1+JAN38252.1+JAN55592.1+JAN87670.1+JAN72126.1+JAN59687.1+JAN35595.1+JAN48494.1+JAN30205.1+JAN35596.1+JAN52893.1">
<svg:circle cx="-0.129189759262949" cy="0.0196549006818032" r="0.01875" fill="black" opacity="0.5"/>
</svg:a>

<svg:a xlink:href="#det_9753aeb6ff4248a8d81744be5f15ba37" xlink:title="KZR99549.1+JAN36792.1+JAN48729.1+JAN36789.1+KZS04068.1+JAN80933.1+JAN34398.1+JAN48728.1+JAN32451.1+JAN60290.1+JAN47036.1+JAN47037.1+JAN60289.1">
<svg:circle cx="-0.15303044539056" cy="-0.061368164488101" r="0.01875" fill="black" opacity="0.5"/>
</svg:a>

<svg:a xlink:href="#det_1d175b3fd9e7879314b239ff1884fabb" xlink:title="JAN57292.1+JAN45405.1+JAN29219.1+JAN34109.1+KZS19194.1">
<svg:circle cx="-0.0759951405455686" cy="-0.0503810202294935" r="0.01875" fill="black" opacity="0.5"/>
</svg:a>

<svg:a xlink:href="#det_6ce3183b03429b4004a74da86a7558be" xlink:title="KZS10581.1+JAN84324.1+JAN71284.1+JAN63168.1+JAN62134.1+JAN51286.1+JAN49130.1+JAN45782.1+JAN44378.1+JAN44435.1+JAN30795.1+JAN30796.1">
<svg:circle cx="0.138795922894282" cy="-0.0969052312441994" r="0.01875" fill="black" opacity="0.5"/>
</svg:a>

<svg:a xlink:href="#det_86372ad5bb81111631bf5c9114e83248" xlink:title="KZS09393.1+JAN43138.1+JAN92565.1+JAN63261.1+JAN66286.1">
<svg:circle cx="-0.327091147688383" cy="-0.239617328064637" r="0.01875" fill="black" opacity="0.5"/>
</svg:a>

<svg:a xlink:href="#det_46100cc7adaf5663bc928ec39f8c6a63" xlink:title="KZS01729.1+JAN85117.1+JAN42924.1+KZS01728.1+JAN53574.1">
<svg:circle cx="-0.0781724881292742" cy="-0.174145358659182" r="0.01875" fill="black" opacity="0.5"/>
</svg:a>

<svg:a xlink:href="#det_18b1b8d614e81bc06bbed39d63d44d41" xlink:title="EFX72688.1">
<svg:circle cx="0.0862913798355808" cy="-0.00605666848908609" r="0.01875" fill="black" opacity="0.5"/>
</svg:a>

<svg:a xlink:href="#det_aa9a4a32c7b93611359b70828d5781a3" xlink:title="JAN41151.1+JAN67421.1+KZS13798.1">
<svg:circle cx="-0.143370927072374" cy="-0.0309306865760918" r="0.01875" fill="black" opacity="0.5"/>
</svg:a>

<svg:a xlink:href="#det_78aa38822724b6199fe780f2498f6b2f" xlink:title="KZS05122.1+JAN36233.1+JAN32034.1+JAN61679.1+JAN33981.1+KZS05123.1+JAN73069.1+JAN53930.1+JAN36234.1+JAN36232.1+JAN85355.1+JAN57592.1+JAN60721.1">
<svg:circle cx="0.161796310345286" cy="0.178401293134416" r="0.01875" fill="black" opacity="0.5"/>
</svg:a>

<svg:a xlink:href="#det_052f4fb253f6c9a88241bb14bb36ec24" xlink:title="JAN72259.1+JAN64102.1+KZS09758.1+JAN65553.1+JAN53659.1+JAN53658.1+JAN53660.1">
<svg:circle cx="-0.293493703972211" cy="-0.0258010139565311" r="0.01875" fill="black" opacity="0.5"/>
</svg:a>

<svg:a xlink:href="#det_0a23324070b411d19ac9752bec8486b6" xlink:title="JAN79024.1+JAN61960.1+JAN53922.1+JAN49261.1+JAN49259.1+JAN45916.1+JAN49260.1+JAN65812.1+JAN30900.1+JAN61959.1+JAN74419.1+JAN30901.1+KZS16285.1+JAN45915.1+JAN45917.1+JAN51477.1+JAN51478.1">
<svg:circle cx="0.119476054912023" cy="0.0456202526657752" r="0.01875" fill="black" opacity="0.5"/>
</svg:a>

<svg:a xlink:href="#det_cfd92b0efa09ef52b7fda8bc62a925b6" xlink:title="KZS16985.1+JAN94584.1+JAN80671.1+JAN45611.1+JAN63716.1+JAN61661.1+JAN62763.1+JAN50964.1">
<svg:circle cx="0.148138302181223" cy="0.12197126741306" r="0.01875" fill="black" opacity="0.5"/>
</svg:a>

<svg:a xlink:href="#det_94dae285a2961062d56e070c2e8f09c7" xlink:title="KZS06946.1+JAN85050.1+JAN34878.1+JAN52557.1+JAN52558.1+JAN60265.1+JAN40515.1+JAN34877.1">
<svg:circle cx="0.0262808519476049" cy="0.104947124856142" r="0.01875" fill="black" opacity="0.5"/>
</svg:a>

<svg:a xlink:href="#det_d5745a2a1540af52821855232eaaeb6c" xlink:title="JAN72769.1+JAN70927.1+JAN64273.1+JAN62130.1+JAN38985.1+JAN48485.1+JAN48484.1+JAN34035.1+JAN34026.1+JAN50777.1+JAN30785.1+JAN50779.1+JAN62066.1+JAN65928.1+JAN40779.1+JAN67983.1+JAN40778.1+JAN62126.1+JAN50775.1+JAN40775.1+JAN40774.1+KZS21690.1+KZS16473.1+JAN39743.1+JAN40776.1+JAN65929.1+JAN34027.1">
<svg:circle cx="-0.0730802692267721" cy="0.228961785412862" r="0.01875" fill="black" opacity="0.5"/>
</svg:a>

<svg:a xlink:href="#det_1bec413059d1b43f6806a4eee8f67d1d" xlink:title="KZS08942.1+JAN91939.1+JAN53098.1+JAN53099.1+JAN53097.1+JAN38355.1+JAN48651.1">
<svg:circle cx="0.0644108992293583" cy="-0.342297891341994" r="0.01875" fill="black" opacity="0.5"/>
</svg:a>

<svg:a xlink:href="#det_7acb4618bdf46fefea72a20503bc0a82" xlink:title="KZS02961.1+JAN71501.1">
<svg:circle cx="0.00136191224828007" cy="0.0314851981621152" r="0.01875" fill="black" opacity="0.5"/>
</svg:a>

<svg:a xlink:href="#det_ec2025bcff32ba33afbd8e7cf51e169b" xlink:title="JAN36707.1+JAN39304.1+JAN84755.1+KZS07460.1+JAN50848.1+JAN32358.1">
<svg:circle cx="0.180700545117403" cy="-0.17367381258458" r="0.01875" fill="black" opacity="0.5"/>
</svg:a>

<svg:a xlink:href="#det_9a80486142f4a88eeb552f356a7c5eb1" xlink:title="KZS15891.1+JAN53445.1+JAN50938.1+JAN70684.1+KZS03254.1">
<svg:circle cx="-0.158366570495529" cy="0.0191393346133069" r="0.01875" fill="black" opacity="0.5"/>
</svg:a>

<svg:a xlink:href="#det_4a127863d594e44d6016542b9d385399" xlink:title="KZS11134.1">
<svg:circle cx="-0.0754998035748795" cy="-0.155560769776404" r="0.01875" fill="black" opacity="0.5"/>
</svg:a>

<svg:a xlink:href="#det_53c2be1c4adb63958d077fd6fa73c129" xlink:title="JAN49018.1+JAN29978.1+JAN39371.1+JAN39370.1+JAN53562.1+JAN53563.1+JAN66220.1+JAN56613.1+JAN41265.1+JAN56614.1+JAN56612.1+KZS05818.1">
<svg:circle cx="-0.0642572803963452" cy="0.0414625106734678" r="0.01875" fill="black" opacity="0.5"/>
</svg:a>

<svg:a xlink:href="#det_6443a0ac64925c6e9627f99d57fc1de2" xlink:title="KZS07533.1+JAN55954.1+JAN76539.1">
<svg:circle cx="-0.136274024429061" cy="0.0439721005517526" r="0.01875" fill="black" opacity="0.5"/>
</svg:a>

<svg:a xlink:href="#det_0f1570350d51a79473d49b7b17e90c63" xlink:title="KZS19265.1+JAN72269.1">
<svg:circle cx="0.00559280250883005" cy="0.0802536161042078" r="0.01875" fill="black" opacity="0.5"/>
</svg:a>

<svg:a xlink:href="#det_fdabe85af7018bc41301f7db40d8c1df" xlink:title="JAN50466.1+KZS18798.1+JAN83230.1">
<svg:circle cx="0.0125149489512175" cy="-0.457480503798947" r="0.01875" fill="black" opacity="0.5"/>
</svg:a>

<svg:a xlink:href="#det_55516a669e63d272003c581d689179fe" xlink:title="JAN33071.1+JAN93353.1+JAN29870.1">
<svg:circle cx="-0.0558722556407738" cy="-0.151376733166602" r="0.01875" fill="black" opacity="0.5"/>
</svg:a>

<svg:a xlink:href="#det_84bf21df00fbb0fd5570c32761e3b475" xlink:title="JAN34320.1+JAN67973.1+KZS20883.1">
<svg:circle cx="-0.254914311482537" cy="-0.0298464381413632" r="0.01875" fill="black" opacity="0.5"/>
</svg:a>

<svg:a xlink:href="#det_f1cb350dc060b8c8400ab4afe59f9e29" xlink:title="KZS21417.1+JAN90362.1">
<svg:circle cx="-0.0242098369104847" cy="0.0334733163335226" r="0.01875" fill="black" opacity="0.5"/>
</svg:a>

<svg:a xlink:href="#det_ddec534b81bdbe3572640197e94d48cb" xlink:title="KZS14519.1+JAN71598.1">
<svg:circle cx="0.0453724832120994" cy="-0.318964353706898" r="0.01875" fill="black" opacity="0.5"/>
</svg:a>

<svg:a xlink:href="#det_cecf48565a30eb7759faaf579a779170" xlink:title="JAN36312.1+JAN36311.1+KZS11909.1+JAN73585.1">
<svg:circle cx="0.131036020337566" cy="0.0888784834846358" r="0.01875" fill="black" opacity="0.5"/>
</svg:a>

<svg:a xlink:href="#det_b2e2a4b88bec91892e3ca6365f06e6d1" xlink:title="JAN92543.1+JAN51560.1+JAN51256.1+JAN49102.1+JAN49101.1+JAN34066.1+JAN34067.1+JAN59820.1">
<svg:circle cx="0.298181318793957" cy="-0.0422969616974656" r="0.01875" fill="black" opacity="0.5"/>
</svg:a>

<svg:a xlink:href="#det_717f7f624059c2ddf528c21e43aa9cd5" xlink:title="KZS06182.1+JAN55923.1+JAN38477.1+JAN55925.1+JAN55922.1+JAN53013.1+JAN53017.1+JAN53015.1+JAN53016.1+JAN53014.1+JAN53012.1+JAN31778.1+JAN53011.1+JAN44009.1+JAN48573.1+JAN70322.1+JAN48572.1+JAN31779.1+JAN55924.1+JAN48571.1">
<svg:circle cx="-0.0170742240231839" cy="0.187615181088958" r="0.01875" fill="black" opacity="0.5"/>
</svg:a>

<svg:a xlink:href="#det_2096d5bb586607ae35829d7705be2810" xlink:title="JAN50202.1+JAN50201.1+JAN31809.1+JAN46652.1+JAN45153.1+JAN46651.1+JAN64615.1+JAN87631.1+KZS18353.1+JAN48199.1+JAN48198.1+JAN46653.1">
<svg:circle cx="0.00384280455814657" cy="0.0415997567965653" r="0.01875" fill="black" opacity="0.5"/>
</svg:a>

<svg:a xlink:href="#det_f584868687b2a6749420cb17fba7271f" xlink:title="JAN73868.1+KZS15341.1+JAN36145.1+JAN38788.1">
<svg:circle cx="-0.0487679924250051" cy="0.112177585036287" r="0.01875" fill="black" opacity="0.5"/>
</svg:a>

<svg:a xlink:href="#det_1f42b6eb5b63ae496fccbcb1ebfbd125" xlink:title="JAN35555.1+JAN89220.1+JAN64385.1">
<svg:circle cx="0.179324254109574" cy="0.288650861861678" r="0.01875" fill="black" opacity="0.5"/>
</svg:a>

<svg:a xlink:href="#det_f3ab08b289c0a7f10218915f4d3c5d19" xlink:title="KZS18577.1+JAN64042.1+JAN44499.1+JAN36704.1+JAN61943.1">
<svg:circle cx="0.00544957695509302" cy="0.0159079498860419" r="0.01875" fill="black" opacity="0.5"/>
</svg:a>

<svg:a xlink:href="#det_4ad34de0a89c30b87a8de88ef89501cb" xlink:title="JAN70775.1">
<svg:circle cx="-0.101822759310681" cy="0.117812917733574" r="0.01875" fill="black" opacity="0.5"/>
</svg:a>

<svg:a xlink:href="#det_4856e836e4bcd6354975153f2ec3cb78" xlink:title="JAN78733.1+KZS20840.1">
<svg:circle cx="-0.044064824870923" cy="-0.107019417750636" r="0.01875" fill="black" opacity="0.5"/>
</svg:a>

<svg:a xlink:href="#det_ea7bf6c414c93b8fe79d115a0b3ef719" xlink:title="JAN45466.1+KZS19828.1+JAN84221.1">
<svg:circle cx="0.0327000129186025" cy="-0.0642252854833294" r="0.01875" fill="black" opacity="0.5"/>
</svg:a>

<svg:a xlink:href="#det_f806d0803ce5907634888ff9829a0787" xlink:title="JAN34269.1+KZS16931.1">
<svg:circle cx="0.306208844844771" cy="0.0331781588169644" r="0.01875" fill="black" opacity="0.5"/>
</svg:a>

<svg:a xlink:href="#det_05512e3f52eb55b355279b4739b8241e" xlink:title="JAN57326.1+KZS11144.1+JAN30675.1+JAN57800.1+JAN66730.1+JAN56269.1+JAN34185.1+JAN64358.1+JAN53261.1+JAN53262.1">
<svg:circle cx="0.0655938649618477" cy="-0.139668224824171" r="0.01875" fill="black" opacity="0.5"/>
</svg:a>

<svg:a xlink:href="#det_3efd6f26ec42341ee697564dae276fa0" xlink:title="JAN65114.1+KZS04109.1+JAN79732.1+JAN32382.1+JAN34325.1">
<svg:circle cx="0.239207039050356" cy="0.0839216451845629" r="0.01875" fill="black" opacity="0.5"/>
</svg:a>

<svg:a xlink:href="#det_249419040304a5324badec10e4209d47" xlink:title="KZS15211.1+JAN59307.1+JAN66582.1">
<svg:circle cx="0.0406710701383417" cy="-0.0355975136560379" r="0.01875" fill="black" opacity="0.5"/>
</svg:a>

<svg:a xlink:href="#det_c413e34b766ffb7ae4f973a8bc9cf6ab" xlink:title="JAN57331.1+JAN66782.1+KZS15435.1">
<svg:circle cx="-0.298017435382445" cy="-0.13661912624324" r="0.01875" fill="black" opacity="0.5"/>
</svg:a>

<svg:a xlink:href="#det_c6aa2b2fd1e72e0bbec9d2281c600715" xlink:title="JAN66013.1+KZS06305.1">
<svg:circle cx="0.139752129723278" cy="-0.123464186867097" r="0.01875" fill="black" opacity="0.5"/>
</svg:a>

<svg:a xlink:href="#det_1d30520e855a6ae967f8c3ab4d6ce404" xlink:title="JAN47418.1+JAN80584.1+KZS13263.1+JAN33373.1+JAN31616.1+JAN41418.1+JAN33375.1+JAN31617.1+JAN47419.1+JAN57478.1+JAN49265.1+JAN33374.1+JAN38121.1">
<svg:circle cx="0.134350836478595" cy="0.0512871620479658" r="0.01875" fill="black" opacity="0.5"/>
</svg:a>

<svg:a xlink:href="#det_9fa712093144a978c2c06a1b8fa30371" xlink:title="JAN72063.1+KZS07417.1">
<svg:circle cx="0.0410028475182026" cy="0.29814751178992" r="0.01875" fill="black" opacity="0.5"/>
</svg:a>

<svg:a xlink:href="#det_9e4a64018b0c5a752fd202fd8c9bba38" xlink:title="KZS07874.1+JAN91268.1+JAN60844.1">
<svg:circle cx="-0.276508730709558" cy="0.230298129619264" r="0.01875" fill="black" opacity="0.5"/>
</svg:a>

<svg:a xlink:href="#det_5677decad64e066ec412a4e62742467e" xlink:title="JAN75651.1+KZS17524.1">
<svg:circle cx="-0.077769968126975" cy="0.0199226208750674" r="0.01875" fill="black" opacity="0.5"/>
</svg:a>

<svg:a xlink:href="#det_5805de963a3c7f6225ce2edf1c9fc64c" xlink:title="JAN56932.1+JAN38634.1+JAN48387.1+JAN38635.1+JAN38636.1+KZS06091.1+JAN58883.1+JAN56930.1+JAN33797.1+JAN93607.1+JAN58882.1+JAN56931.1+JAN62626.1+JAN43079.1">
<svg:circle cx="-0.209126242016077" cy="0.0188432498490286" r="0.01875" fill="black" opacity="0.5"/>
</svg:a>

<svg:a xlink:href="#det_55f0a6d37f68f8df071def63e36592a9" xlink:title="JAN33861.1+JAN31963.1+EFX89778.1+JAN31962.1+JAN33862.1">
<svg:circle cx="0.248868049119887" cy="0.401915751267055" r="0.01875" fill="black" opacity="0.5"/>
</svg:a>

<svg:a xlink:href="#det_e38ce6c04c4dc8ea5a6d840f4a46683c" xlink:title="JAN52699.1+KZS05823.1">
<svg:circle cx="0.066611836442152" cy="0.20985238748393" r="0.01875" fill="black" opacity="0.5"/>
</svg:a>

<svg:a xlink:href="#det_0ec2990773f5eea815645256f2a54e37" xlink:title="KZS14640.1">
<svg:circle cx="0.0637106782608681" cy="0.0524948836837039" r="0.01875" fill="black" opacity="0.5"/>
</svg:a>

<svg:a xlink:href="#det_bec1ea3c885b5287d2b1453c2d004b73" xlink:title="JAN85795.1">
<svg:circle cx="-0.0118427060110868" cy="-0.177720905491628" r="0.01875" fill="black" opacity="0.5"/>
</svg:a>

<svg:a xlink:href="#det_8f683f3903ac6d9d81f25848dc4187ff" xlink:title="JAN34391.1+JAN30786.1+JAN67436.1+JAN30787.1+KZS13345.1">
<svg:circle cx="0.163722974310201" cy="-0.119335559605099" r="0.01875" fill="black" opacity="0.5"/>
</svg:a>

<svg:a xlink:href="#det_c210475c9c0d5242abb6ce67ce66e65d" xlink:title="JAN57515.1+KZS14245.1+JAN83361.1">
<svg:circle cx="-0.0705567871370308" cy="-0.146369088057486" r="0.01875" fill="black" opacity="0.5"/>
</svg:a>

<svg:a xlink:href="#det_921072695b0321bae74fdd84206f3863" xlink:title="JAN57593.1+KZS07527.1+JAN75707.1">
<svg:circle cx="0.139559492747762" cy="-0.0792903983138058" r="0.01875" fill="black" opacity="0.5"/>
</svg:a>

<svg:a xlink:href="#det_36b6beb9149c46d42c6ba2bad2e3802a" xlink:title="KZS17327.1+KZS04523.1+JAN83824.1+KZR97647.1+JAN90512.1+JAN78878.1+JAN78877.1+JAN66980.1+JAN63216.1+JAN62269.1+JAN62268.1+JAN62267.1+JAN62251.1+JAN51486.1+JAN51475.1+JAN44484.1+JAN34502.1+JAN34501.1+JAN32494.1+CAB99474.1+JAN32493.1">
<svg:circle cx="0.173342166240514" cy="-0.217028099332397" r="0.01875" fill="black" opacity="0.5"/>
</svg:a>

<svg:a xlink:href="#det_3f1eb4be19aa3551a88a25e66e019551" xlink:title="KZS14800.1+JAN30835.1">
<svg:circle cx="-0.0611966025305664" cy="0.0633284431174216" r="0.01875" fill="black" opacity="0.5"/>
</svg:a>

<svg:a xlink:href="#det_c4bb73505c7c5d38a84277bec0545da1" xlink:title="JAN62655.1+JAN29311.1+JAN53350.1+JAN70179.1+JAN66681.1+JAN63810.1+KZS16329.1+JAN50905.1">
<svg:circle cx="-0.159704148592304" cy="-0.126262093940956" r="0.01875" fill="black" opacity="0.5"/>
</svg:a>

<svg:a xlink:href="#det_49c24ca99ffa478f7c345ebdcdd378c2" xlink:title="KZS08362.1+KZS08360.1+KZS01472.1+JAN44449.1+JAN78594.1">
<svg:circle cx="0.0610712483437859" cy="0.0176833434701689" r="0.01875" fill="black" opacity="0.5"/>
</svg:a>

<svg:a xlink:href="#det_e8204fb21c094b36ed896b1784a40a16" xlink:title="JAN39321.1+JAN39320.1+JAN30418.1+JAN66822.1+KZS17591.1">
<svg:circle cx="-0.0495231664077451" cy="-0.01048530352036" r="0.01875" fill="black" opacity="0.5"/>
</svg:a>

<svg:a xlink:href="#det_753632cd7560d78d23fcbe33f6a02a33" xlink:title="KZS21000.1+JAN48636.1+KZS20999.1">
<svg:circle cx="-0.168161683858023" cy="0.131078167900341" r="0.01875" fill="black" opacity="0.5"/>
</svg:a>

<svg:a xlink:href="#det_a191d45e07ed32e922c835df8d7ee816" xlink:title="KZS12927.1">
<svg:circle cx="0.143264749234042" cy="-0.204636357357797" r="0.01875" fill="black" opacity="0.5"/>
</svg:a>

<svg:a xlink:href="#det_b3b0850d18f9ccdd338ef018803bcbb3" xlink:title="KZS09217.1">
<svg:circle cx="0.251401372888489" cy="0.0936808239299413" r="0.01875" fill="black" opacity="0.5"/>
</svg:a>

<svg:a xlink:href="#det_07a34d0f404735302513a9579b7732a4" xlink:title="JAN52776.1+JAN43883.1+JAN78089.1+JAN58124.1">
<svg:circle cx="-0.172279567412336" cy="-0.0788708029198284" r="0.01875" fill="black" opacity="0.5"/>
</svg:a>

<svg:a xlink:href="#det_8cbf6381e5baeccdf60c2e7c5e5ae297" xlink:title="JAN57319.1+JAN56469.1+JAN56470.1+KZS18806.1+JAN68975.1+JAN53464.1+JAN56468.1">
<svg:circle cx="-0.0515274671515909" cy="0.171736486269743" r="0.01875" fill="black" opacity="0.5"/>
</svg:a>

<svg:a xlink:href="#det_fc29aeb45cf9b9772a2a3fb939f68d13" xlink:title="JAN56403.1+JAN36061.1+JAN61359.1+JAN30412.1+KZS09378.1+JAN71358.1+JAN50957.1">
<svg:circle cx="-0.113257881238421" cy="0.296177255096611" r="0.01875" fill="black" opacity="0.5"/>
</svg:a>

<svg:a xlink:href="#det_8fcef6f0c6bc846dd50c4a38726c1f58" xlink:title="JAN33780.1+JAN33779.1+JAN56622.1+JAN35930.1+JAN33781.1+KZS14482.1+JAN56624.1+JAN53567.1+JAN64867.1+JAN74213.1">
<svg:circle cx="-0.107609485403176" cy="-0.0146638697220977" r="0.01875" fill="black" opacity="0.5"/>
</svg:a>

<svg:a xlink:href="#det_964ee4f2f13c0585cdc2f1b05accd2e9" xlink:title="KZS21438.1+ACY44707.1+JAN47010.1+KZS21439.1+JAN47208.1+JAN70357.1+JAN65306.1">
<svg:circle cx="-0.0424024742078625" cy="-0.019693885147177" r="0.01875" fill="black" opacity="0.5"/>
</svg:a>

<svg:a xlink:href="#det_31c304eca83919804146608f0aadd7b4" xlink:title="KZS21125.1+JAN75945.1+JAN53063.1+JAN32116.1">
<svg:circle cx="0.316815900128607" cy="-0.387398416976576" r="0.01875" fill="black" opacity="0.5"/>
</svg:a>

<svg:a xlink:href="#det_5ec8ca1d8cc46c24bea77ed1dd269770" xlink:title="JAN39115.1">
<svg:circle cx="0.00378674472777912" cy="0.0385765098539677" r="0.01875" fill="black" opacity="0.5"/>
</svg:a>

<svg:a xlink:href="#det_ffb170216a3fc5ce9f609657cc27a5e7" xlink:title="KZR99755.1+KZR98997.1+KZR97428.1+KZS01460.1+JAN72110.1+JAN50763.1+JAN50762.1+JAN44214.1+JAN39123.1+JAN30628.1+JAN44215.1+JAN32223.1+JAN62162.1">
<svg:circle cx="0.0771336252744469" cy="0.00604338432173367" r="0.01875" fill="black" opacity="0.5"/>
</svg:a>

<svg:a xlink:href="#det_c2d2bf4079ceda39b6b96afca2a83c42" xlink:title="KZS03322.1+JAN94058.1+JAN93239.1+KZS16524.1+JAN57561.1+JAN79718.1">
<svg:circle cx="-0.067322103917227" cy="-0.13153668632241" r="0.01875" fill="black" opacity="0.5"/>
</svg:a>

<svg:a xlink:href="#det_4dd1f6c8a25f36cd82d32dd992a268be" xlink:title="JAN78136.1+KZS14195.1">
<svg:circle cx="0.176419345001545" cy="0.031348460628077" r="0.01875" fill="black" opacity="0.5"/>
</svg:a>

<svg:a xlink:href="#det_f3cb868d0809bdb4eeea238b5e427db0" xlink:title="JAN78127.1+JAN59700.1+KZS13276.1">
<svg:circle cx="-0.133867900449684" cy="-0.133419529793188" r="0.01875" fill="black" opacity="0.5"/>
</svg:a>

<svg:a xlink:href="#det_775a1eac2314179461b8538f00056acb" xlink:title="JAN53554.1+JAN85651.1+KZS07995.1">
<svg:circle cx="0.162807263069311" cy="0.0322788055468495" r="0.01875" fill="black" opacity="0.5"/>
</svg:a>

<svg:a xlink:href="#det_a0b4dcc095560fbf542ec535ae8e1bca" xlink:title="JAN56606.1+JAN31970.1+KZS16258.1+JAN85339.1+JAN33866.1">
<svg:circle cx="0.193895979420073" cy="0.013289438320152" r="0.01875" fill="black" opacity="0.5"/>
</svg:a>

<svg:a xlink:href="#det_3a235f0fe6b08bc826abf724d2a9c74f" xlink:title="JAN66214.1+KZS05879.1">
<svg:circle cx="-0.321625047562089" cy="-0.436035053162493" r="0.01875" fill="black" opacity="0.5"/>
</svg:a>

<svg:a xlink:href="#det_b6cf7e506e9e933d7d0ca00e8aa80472" xlink:title="JAN56040.1+JAN45483.1+KZS15502.1+JAN73664.1+JAN32390.1+JAN53089.1+JAN50682.1+JAN40943.1+JAN39346.1+JAN34338.1+JAN36697.1">
<svg:circle cx="-0.0793493507529776" cy="-0.0932739169623618" r="0.01875" fill="black" opacity="0.5"/>
</svg:a>

<svg:a xlink:href="#det_dcbb92fd8ce7be8e49541dfd118a156a" xlink:title="AGI59482.1+JAN57710.1">
<svg:circle cx="0.0359040075478371" cy="-0.057743475432117" r="0.01875" fill="black" opacity="0.5"/>
</svg:a>

<svg:a xlink:href="#det_02cb7d065be61bc4db6822bb49eaff58" xlink:title="JAN49005.1+KZS03737.1">
<svg:circle cx="-0.0131838849672712" cy="0.106384159398577" r="0.01875" fill="black" opacity="0.5"/>
</svg:a>

<svg:a xlink:href="#det_7878e5205b59944afe34af068553106d" xlink:title="KZS20413.1+KZR97526.1+JAN56457.1+JAN48954.1+JAN41205.1+JAN36508.1+JAN71313.1">
<svg:circle cx="0.15859026038986" cy="-0.0921092373681077" r="0.01875" fill="black" opacity="0.5"/>
</svg:a>

<svg:a xlink:href="#det_6a3bccc26c74ec33571da5cf01e1228d" xlink:title="KZS03723.1+JAN79716.1">
<svg:circle cx="-0.00432951384982429" cy="-0.0368876772375167" r="0.01875" fill="black" opacity="0.5"/>
</svg:a>

<svg:a xlink:href="#det_f5fa128c292e161ed18744ec50a881a6" xlink:title="JAN69333.1+JAN59809.1">
<svg:circle cx="-0.39801815225752" cy="0.314642576808941" r="0.01875" fill="black" opacity="0.5"/>
</svg:a>

<svg:a xlink:href="#det_c878f20a9aaa07d908de2361953cf986" xlink:title="JAN83040.1+JAN38612.1+JAN38614.1+JAN38613.1+KZS21633.1">
<svg:circle cx="0.136076379948185" cy="-0.466173130133842" r="0.01875" fill="black" opacity="0.5"/>
</svg:a>

<svg:a xlink:href="#det_3466b02149fd89beb50e7134b3c2af03" xlink:title="KZS18803.1+JAN51125.1+JAN51124.1+JAN77986.1+JAN36127.1+JAN38823.1">
<svg:circle cx="0.143680466368558" cy="-0.114086070349611" r="0.01875" fill="black" opacity="0.5"/>
</svg:a>

<svg:a xlink:href="#det_151faf4c3c2a89797d1387f23616fb64" xlink:title="JAN52700.1+JAN45254.1+JAN57452.1+JAN75941.1+KZS12243.1+JAN46752.1">
<svg:circle cx="0.082366436554364" cy="-0.0240237922024815" r="0.01875" fill="black" opacity="0.5"/>
</svg:a>

<svg:a xlink:href="#det_f71b70f65181e9208fd76eb881c923b2" xlink:title="KZS17459.1+JAN66527.1+KZS03800.1">
<svg:circle cx="0.210247646502936" cy="0.148443042665198" r="0.01875" fill="black" opacity="0.5"/>
</svg:a>

<svg:a xlink:href="#det_3cc290bfd8c6bef394904ea0b6478b60" xlink:title="JAN56965.1+KZS20481.1+JAN70369.1">
<svg:circle cx="0.0408228325303202" cy="-0.0604055612335461" r="0.01875" fill="black" opacity="0.5"/>
</svg:a>

<svg:a xlink:href="#det_c810d33c502d8a2f1e45b71383da6b5a" xlink:title="KZS11421.1+JAN71854.1">
<svg:circle cx="-0.296850063527195" cy="-0.030258990970785" r="0.01875" fill="black" opacity="0.5"/>
</svg:a>

<svg:a xlink:href="#det_fc72c3353d885cfb86f7c0e23bfafd4f" xlink:title="JAN66215.1+KZS14477.1">
<svg:circle cx="0.0275812858397896" cy="0.435949657111424" r="0.01875" fill="black" opacity="0.5"/>
</svg:a>

<svg:a xlink:href="#det_f081d989d71e9dce12a351841e783192" xlink:title="JAN83678.1+JAN45887.1+JAN56984.1+JAN44432.1+JAN44431.1+JAN29194.1+JAN29193.1+JAN34139.1+JAN42927.1+KZS19798.1+JAN77350.1+JAN62627.1+JAN53940.1+JAN47334.1+JAN30646.1+JAN47335.1">
<svg:circle cx="-0.0377097285135231" cy="-0.071325401566596" r="0.01875" fill="black" opacity="0.5"/>
</svg:a>

<svg:a xlink:href="#det_4e2db1810d352beab100b8d6d12c2ece" xlink:title="JAN70367.1+JAN32128.1+KZS21518.1+JAN45667.1+JAN45668.1+JAN56512.1">
<svg:circle cx="-0.0608797987375751" cy="-0.178289684944558" r="0.01875" fill="black" opacity="0.5"/>
</svg:a>

<svg:a xlink:href="#det_38a8a6906d8694e0adaa19ae4fdf7a2d" xlink:title="JAN63416.1+KZS20224.1">
<svg:circle cx="0.188242077501428" cy="-0.211491867294049" r="0.01875" fill="black" opacity="0.5"/>
</svg:a>

<svg:a xlink:href="#det_76abdc37230c645c75282e8a56d9d056" xlink:title="JAN65979.1+KZS13675.1">
<svg:circle cx="0.0335666141873505" cy="-0.0187709958051779" r="0.01875" fill="black" opacity="0.5"/>
</svg:a>

<svg:a xlink:href="#det_b829d7aaa0581e37b6a8beb4d9e32b39" xlink:title="KZS14509.1+JAN53322.1+JAN38727.1+JAN59569.1+JAN73409.1">
<svg:circle cx="-0.120254843398807" cy="0.0187871417759224" r="0.01875" fill="black" opacity="0.5"/>
</svg:a>

<svg:a xlink:href="#det_0d13180c08e686976198a0eece8834d7" xlink:title="KZS06116.1+JAN73673.1+JAN56945.1+JAN45947.1+JAN49246.1">
<svg:circle cx="-0.139501121337469" cy="0.0489024101095754" r="0.01875" fill="black" opacity="0.5"/>
</svg:a>

<svg:a xlink:href="#det_52c117d261a388d312b175de23f926d6" xlink:title="JAN33852.1+JAN36094.1+JAN64827.1+KZS18551.1+JAN59527.1+JAN60135.1+JAN87518.1+JAN41336.1">
<svg:circle cx="0.237029221977577" cy="0.175067396900793" r="0.01875" fill="black" opacity="0.5"/>
</svg:a>

<svg:a xlink:href="#det_486a741e699b5dc1304bd8c00e1acc8c" xlink:title="KZS14432.1+JAN36149.1+JAN70283.1+JAN51082.1+JAN51083.1+JAN47233.1+JAN31998.1+JAN47232.1">
<svg:circle cx="0.137982168085754" cy="-0.174646382339345" r="0.01875" fill="black" opacity="0.5"/>
</svg:a>

<svg:a xlink:href="#det_25f1cea7e49db6f56d7b06418c5846a1" xlink:title="JAN89563.1+JAN41327.1+KZS05401.1+ACY45239.1+JAN51174.1">
<svg:circle cx="-0.248713547025424" cy="0.112154448413105" r="0.01875" fill="black" opacity="0.5"/>
</svg:a>

<svg:a xlink:href="#det_ab2e1de11b6e2f6bc4471e69346ffe39" xlink:title="KZS11056.1+JAN33271.1+JAN91899.1">
<svg:circle cx="0.237962050945795" cy="0.0199524350853115" r="0.01875" fill="black" opacity="0.5"/>
</svg:a>

<svg:a xlink:href="#det_d3da44925627fea4065d34abea03bac3" xlink:title="JAN91341.1+JAN58446.1+JAN66017.1+EFX83971.1+JAN79417.1">
<svg:circle cx="-0.134731808898684" cy="0.331582613525746" r="0.01875" fill="black" opacity="0.5"/>
</svg:a>

<svg:a xlink:href="#det_a298088be5e1c7342cb8efb37a173c94" xlink:title="JAN56198.1+JAN45553.1+JAN44152.1+KZS16249.1+JAN44106.1+JAN66471.1+JAN53248.1">
<svg:circle cx="0.0687193287013896" cy="0.0260417817890078" r="0.01875" fill="black" opacity="0.5"/>
</svg:a>

<svg:a xlink:href="#det_fbcd92c5d5b593e03ed986b7487a024e" xlink:title="JAN66569.1+KZS12639.1">
<svg:circle cx="-0.130886327788823" cy="-0.0720966289699556" r="0.01875" fill="black" opacity="0.5"/>
</svg:a>

<svg:a xlink:href="#det_c47de9797054bdfda3c2ae2f6f6fc575" xlink:title="JAN31625.1+KZS17380.1+JAN87009.1+JAN30122.1+JAN30124.1+JAN30123.1">
<svg:circle cx="-0.0702167636328372" cy="0.0146541762689311" r="0.01875" fill="black" opacity="0.5"/>
</svg:a>

<svg:a xlink:href="#det_576df3b3c46e4d536057a5edfab9c3ba" xlink:title="KZS04701.1+JAN59326.1">
<svg:circle cx="0.324768743010139" cy="-0.0628643702208917" r="0.01875" fill="black" opacity="0.5"/>
</svg:a>

<svg:a xlink:href="#det_752fbcb6d7c95c859c29e47fc35c3c7d" xlink:title="JAN82904.1+JAN57962.1+JAN47103.1+JAN30660.1+JAN45601.1">
<svg:circle cx="-0.157001787054919" cy="-0.0897990143288943" r="0.01875" fill="black" opacity="0.5"/>
</svg:a>

<svg:a xlink:href="#det_672147272aa8a90ee85e1e0904f189c0" xlink:title="JAN36070.1+KZS21546.1">
<svg:circle cx="0.224456421585601" cy="-0.130217140941409" r="0.01875" fill="black" opacity="0.5"/>
</svg:a>

<svg:a xlink:href="#det_2fd66ecabd6c0ead8bd050b7d1987d73" xlink:title="JAN45521.1+JAN33078.1+KZS21416.1+JAN87458.1">
<svg:circle cx="0.146211152448342" cy="0.171362542577741" r="0.01875" fill="black" opacity="0.5"/>
</svg:a>

<svg:a xlink:href="#det_1c9fc3adadf1014c3ad4b91154d602f1" xlink:title="JAN43000.1+JAN42997.1+JAN33806.1+JAN87325.1+JAN42999.1+KZS04686.1+JAN42998.1">
<svg:circle cx="0.177050296032094" cy="0.127565725769317" r="0.01875" fill="black" opacity="0.5"/>
</svg:a>

<svg:a xlink:href="#det_6ae9a544d361926c60b8c41d3c54bacf" xlink:title="JAN66982.1+KZS07703.1">
<svg:circle cx="0.0970513757094344" cy="-0.130423966772703" r="0.01875" fill="black" opacity="0.5"/>
</svg:a>

<svg:a xlink:href="#det_98e4f52774ce84e195e97f6bf4720b3f" xlink:title="KZS18524.1+JAN52567.1+JAN39178.1+JAN32287.1+JAN42319.1+JAN64464.1+JAN89152.1+JAN58107.1">
<svg:circle cx="0.132525992164421" cy="-0.131596749033879" r="0.01875" fill="black" opacity="0.5"/>
</svg:a>

<svg:a xlink:href="#det_6ffe8615d746784789e3f7cd0a4d8e3e" xlink:title="EFX85184.1+JAN66119.1">
<svg:circle cx="0.0548072336865198" cy="0.247806815131051" r="0.01875" fill="black" opacity="0.5"/>
</svg:a>

<svg:a xlink:href="#det_51a29b0ce79d7f0a5ee8701e36eaa626" xlink:title="JAN36796.1+JAN36795.1+JAN29397.1+JAN30852.1+JAN34444.1+JAN34445.1+JAN34449.1+JAN34451.1+JAN44289.1+JAN34450.1+JAN30853.1+JAN89268.1+KZS08855.1+JAN34447.1+JAN34446.1+JAN34448.1+JAN44288.1+JAN57788.1">
<svg:circle cx="-0.0254153348259777" cy="0.102400751325583" r="0.01875" fill="black" opacity="0.5"/>
</svg:a>

<svg:a xlink:href="#det_68ef959acadb734cbf55f1ef4c9642e2" xlink:title="JAN71063.1+JAN30061.1+JAN30060.1+KZS18556.1">
<svg:circle cx="-0.263862325893587" cy="0.139256870782357" r="0.01875" fill="black" opacity="0.5"/>
</svg:a>

<svg:a xlink:href="#det_ebc225b9b6ccb92e05bfbeb8a365cf5e" xlink:title="JAN32374.1+KZS13671.1">
<svg:circle cx="0.0226548568149317" cy="-0.370740763670202" r="0.01875" fill="black" opacity="0.5"/>
</svg:a>

<svg:a xlink:href="#det_e1cec4eaf67750ef2f83c5a81c684cf8" xlink:title="KZS18387.1+KZS10267.1+JAN85728.1+JAN65130.1+JAN65129.1+JAN63682.1+JAN62730.1+JAN61535.1+JAN59437.1+JAN57783.1+JAN47088.1+JAN47087.1+JAN47086.1+JAN47085.1+JAN45582.1+JAN48834.1+JAN48835.1+JAN36347.1+JAN42741.1+JAN45581.1+JAN45583.1">
<svg:circle cx="0.109128040069813" cy="-0.114524765454492" r="0.01875" fill="black" opacity="0.5"/>
</svg:a>

<svg:a xlink:href="#det_d1d38ff7a97675ad7144bb4de15640ea" xlink:title="JAN36152.1+JAN89266.1+JAN53533.1+JAN36151.1+JAN56582.1+JAN38847.1+JAN53535.1+JAN56580.1+JAN38846.1+JAN56581.1+JAN53534.1+KZS09400.1">
<svg:circle cx="0.0766606814934843" cy="-0.156106580277468" r="0.01875" fill="black" opacity="0.5"/>
</svg:a>

<svg:a xlink:href="#det_95ee161c1b4d3004e5cdae1faf744956" xlink:title="JAN65919.1+JAN49201.1+JAN57901.1">
<svg:circle cx="-0.145259768383476" cy="-0.0872739268352751" r="0.01875" fill="black" opacity="0.5"/>
</svg:a>

<svg:a xlink:href="#det_d75656d0f6a919b259b24d2d7fa3bbdc" xlink:title="KZS18631.1+JAN76027.1">
<svg:circle cx="-0.0341909810829305" cy="0.140269055431775" r="0.01875" fill="black" opacity="0.5"/>
</svg:a>

<svg:a xlink:href="#det_18d37fb833cd3449ba2d6698b4ac1f36" xlink:title="ACY45764.1+JAN53763.1+JAN53762.1+JAN57881.1+JAN87194.1+KZS08650.1+JAN56868.1">
<svg:circle cx="0.00350690367281223" cy="-0.0353572166922752" r="0.01875" fill="black" opacity="0.5"/>
</svg:a>

<svg:a xlink:href="#det_a59c119b0c96025bdc5a2cfd55ca33c0" xlink:title="JAN57156.1+JAN60202.1+JAN71470.1+JAN58298.1+KZS03727.1">
<svg:circle cx="0.119301980427415" cy="0.00592431624241847" r="0.01875" fill="black" opacity="0.5"/>
</svg:a>

<svg:a xlink:href="#det_9b57db6e9d84ba5f537ce97b13079736" xlink:title="XP">
<svg:circle cx="-0.0312498743747031" cy="-0.128772143342883" r="0.01875" fill="black" opacity="0.5"/>
</svg:a>

<svg:a xlink:href="#det_cb6a2781d67aaf09b47779bb29d5b061" xlink:title="JAN53074.1+JAN53073.1+JAN33885.1+JAN36085.1+JAN59703.1+JAN85113.1+KZS16331.1">
<svg:circle cx="0.00140202647316804" cy="-0.174519332303423" r="0.01875" fill="black" opacity="0.5"/>
</svg:a>

<svg:a xlink:href="#det_c4ac146a88b4d3b5a3f1aef5ccfb53c6" xlink:title="KZS05119.1">
<svg:circle cx="-0.0629583238299982" cy="-0.0532611131394893" r="0.01875" fill="black" opacity="0.5"/>
</svg:a>

<svg:a xlink:href="#det_92916294b0a08ce9c83bc9d951082cf7" xlink:title="KZS13511.1+JAN34249.1+JAN34248.1+JAN32299.1+JAN32300.1+KZS18592.1+JAN57042.1+JAN83833.1">
<svg:circle cx="0.0430855867001491" cy="-0.0522769159731888" r="0.01875" fill="black" opacity="0.5"/>
</svg:a>

<svg:a xlink:href="#det_232a80e9f0cbe28ddd9ca6ca608faad1" xlink:title="JAN56015.1+JAN70919.1+KZS02938.1">
<svg:circle cx="-0.234582168097255" cy="0.121590591702019" r="0.01875" fill="black" opacity="0.5"/>
</svg:a>

<svg:a xlink:href="#det_2ab381d27f46246e277c59d848895432" xlink:title="JAN76748.1+KZS12925.1+JAN35812.1+JAN57458.1">
<svg:circle cx="5.65765243019561e-005" cy="-0.256603606619507" r="0.01875" fill="black" opacity="0.5"/>
</svg:a>

<svg:a xlink:href="#det_61bdd343a86aa496d4e8e6ae7ec14963" xlink:title="JAN38653.1+KZS12325.1+JAN68964.1">
<svg:circle cx="0.0438642022430432" cy="0.116196226791439" r="0.01875" fill="black" opacity="0.5"/>
</svg:a>

<svg:a xlink:href="#det_21f48f7dc7a1157c329e3a1527116538" xlink:title="KZS06089.1+JAN77832.1+JAN75412.1+JAN66477.1+JAN46025.1+AID69955.1+JAN32484.1">
<svg:circle cx="0.0425286984357139" cy="-0.177990888601526" r="0.01875" fill="black" opacity="0.5"/>
</svg:a>

<svg:a xlink:href="#det_f20088d0c044861ef547e19bcb764e66" xlink:title="KZS15194.1+JAN81136.1">
<svg:circle cx="-0.016014117936468" cy="-0.111052918262753" r="0.01875" fill="black" opacity="0.5"/>
</svg:a>

<svg:a xlink:href="#det_e4597182627497eebdd5f747f46b8bb9" xlink:title="JAN52663.1+KZS21097.1+JAN85660.1+JAN60368.1">
<svg:circle cx="-0.0864136698488692" cy="-0.0721135856202901" r="0.01875" fill="black" opacity="0.5"/>
</svg:a>

<svg:a xlink:href="#det_c1e5ad057870356beebb4fe14bd1c385" xlink:title="JAN76548.1+KZS06758.1">
<svg:circle cx="0.159547435880449" cy="0.0597967316775799" r="0.01875" fill="black" opacity="0.5"/>
</svg:a>

<svg:a xlink:href="#det_739a965430fdb2a12779d2c0762bc647" xlink:title="JAN57223.1">
<svg:circle cx="0.114237414297192" cy="0.0939223036835866" r="0.01875" fill="black" opacity="0.5"/>
</svg:a>

<svg:a xlink:href="#det_cd1448043d723f971c1cb52e133f9754" xlink:title="JAN58804.1+KZS05688.1+JAN72511.1+JAN33661.1">
<svg:circle cx="-0.135414673989729" cy="0.179498607048859" r="0.01875" fill="black" opacity="0.5"/>
</svg:a>

<svg:a xlink:href="#det_f531a729b3556dd7dd5e4260d71b9225" xlink:title="KZS07963.1">
<svg:circle cx="0.0624284260576515" cy="-0.157686670756752" r="0.01875" fill="black" opacity="0.5"/>
</svg:a>

<svg:a xlink:href="#det_551f3880ca19869d8979d6f1188158e2" xlink:title="KZS03319.1+JAN36267.1+JAN64306.1">
<svg:circle cx="0.0792959672602494" cy="0.250618058050835" r="0.01875" fill="black" opacity="0.5"/>
</svg:a>

<svg:a xlink:href="#det_936f61ee612405ec7cdc15b3b843ac5b" xlink:title="JAN90860.1+JAN30262.1+JAN87034.1+JAN46075.1">
<svg:circle cx="0.142694030974968" cy="0.0250381360580248" r="0.01875" fill="black" opacity="0.5"/>
</svg:a>

<svg:a xlink:href="#det_2ce44a183452ce786a6098890d89e46b" xlink:title="JAN57200.1+KZS16000.1">
<svg:circle cx="0.035941091519323" cy="-0.107688974751288" r="0.01875" fill="black" opacity="0.5"/>
</svg:a>

<svg:a xlink:href="#det_087e8d56c43db8d580a2353ee946805a" xlink:title="JAN59678.1+JAN36737.1+JAN36736.1+JAN36738.1+JAN47238.1+JAN51085.1+JAN45744.1+JAN42890.1+JAN89267.1+JAN53536.1+JAN62536.1+JAN30537.1+KZS14261.1+JAN56542.1">
<svg:circle cx="-0.0812634756232702" cy="0.0670797377274272" r="0.01875" fill="black" opacity="0.5"/>
</svg:a>

<svg:a xlink:href="#det_a7167c120c4f5f518c486a081b958a87" xlink:title="JAN68070.1+JAN48962.1+JAN56504.1+KZR99791.1+JAN34874.1+JAN34875.1">
<svg:circle cx="-0.122185937487946" cy="-0.129340971028686" r="0.01875" fill="black" opacity="0.5"/>
</svg:a>

<svg:a xlink:href="#det_12a90449b39e012b6905a9fd38e09ff2" xlink:title="KZS10869.1+JAN48770.1+JAN45569.1+JAN68777.1+JAN57384.1+JAN64213.1+JAN62264.1+JAN60573.1+JAN60572.1+JAN59221.1+JAN59220.1+JAN56172.1+JAN56171.1+JAN32124.1+JAN56170.1+JAN56169.1+JAN41068.1+JAN38673.1+JAN38674.1+JAN35975.1+JAN35974.1+JAN32125.1+JAN47021.1+JAN30217.1+JAN32126.1">
<svg:circle cx="0.125382329719801" cy="0.00517312721011019" r="0.01875" fill="black" opacity="0.5"/>
</svg:a>

<svg:a xlink:href="#det_054c8c2113409d3cb4125a596d43da64" xlink:title="KZS09320.1+JAN52948.1">
<svg:circle cx="-0.530975031654276" cy="0.33080294296191" r="0.01875" fill="black" opacity="0.5"/>
</svg:a>

<svg:a xlink:href="#det_c1227035e049c67992b0cae1b4c555e2" xlink:title="JAN52486.1+JAN93507.1+KZS14840.1">
<svg:circle cx="0.0378274366774159" cy="0.112861586397689" r="0.01875" fill="black" opacity="0.5"/>
</svg:a>

<svg:a xlink:href="#det_4abec981fac7d78b3688f2e21f3b037c" xlink:title="KZS14516.1">
<svg:circle cx="-0.247210087095268" cy="0.0126833196676362" r="0.01875" fill="black" opacity="0.5"/>
</svg:a>

<svg:a xlink:href="#det_4ba6b0e9b4f8d16a00b3cce56283f47f" xlink:title="JAN67372.1+KZS21354.1+JAN53109.1+JAN56061.1">
<svg:circle cx="0.0541787319788838" cy="0.0122530045672109" r="0.01875" fill="black" opacity="0.5"/>
</svg:a>

<svg:a xlink:href="#det_4a2cd96f74d2439668f94530688e45dc" xlink:title="KZS16627.1+JAN82982.1+JAN86314.1+KZS20059.1">
<svg:circle cx="0.000530253947203259" cy="0.0889535903485228" r="0.01875" fill="black" opacity="0.5"/>
</svg:a>

</svg:svg></div>


<table class="summary">
<thead>
<tr>
<th>no</th>
<th>protein</th>
<th>qvalue</th>
<th>ratio</th>
<th>fold change</th>
<th>peptides</th>
<th>description</th>
</tr>
</thead>
<tbody>


<tr class="even"> 

<td>
<a href="#det_1293cc03dbd9387d4bb1369fdaff035a">1</a>
</td>
<td>
<a name="sum_1293cc03dbd9387d4bb1369fdaff035a" />
<ul>

<li>
JAN87821.1

</li>

<!--

<li><a href="#det_1293cc03dbd9387d4bb1369fdaff035a">JAN87821.1</a></li>

-->

</ul></td>

<td class="na">NA</td>
<td class="reg">only in 1</td>
<td class="na">NA</td>

<td class="int">2</td>
<td><ul><li>
5-oxoprolinase [Daphnia magna]
</li></ul></td>
</tr>


<tr class="odd"> 

<td>
<a href="#det_85313a1eddd0813d978b1dbee967f101">2</a>
</td>
<td>
<a name="sum_85313a1eddd0813d978b1dbee967f101" />
<ul>

<li>
JAN68607.1

</li>

<li>
JAN75681.1

</li>

<!--

<li><a href="#det_85313a1eddd0813d978b1dbee967f101">JAN68607.1</a></li>

<li><a href="#det_85313a1eddd0813d978b1dbee967f101">JAN75681.1</a></li>

-->

</ul></td>

<td class="na">NA</td>
<td class="reg">only in 1</td>
<td class="na">NA</td>

<td class="int">2</td>
<td><ul><li>
hypothetical protein [Daphnia magna]</li><li>Trafficking protein particle complex subunit [Daphnia magna]
</li></ul></td>
</tr>


<tr class="even"> 

<td>
<a href="#det_755884824fa8b06ff38d27cd8b586596">3</a>
</td>
<td>
<a name="sum_755884824fa8b06ff38d27cd8b586596" />
<ul>

<li>
KZS17483.1

</li>

<!--

<li><a href="#det_755884824fa8b06ff38d27cd8b586596">KZS17483.1</a></li>

-->

</ul></td>

<td class="na">NA</td>
<td class="reg">only in 1</td>
<td class="na">NA</td>

<td class="int">2</td>
<td><ul><li>
Cadherin-23 [Daphnia magna]
</li></ul></td>
</tr>


<tr class="odd"> 

<td>
<a href="#det_fa3fd8b56d00f6ecf3882a2eaae1060e">4</a>
</td>
<td>
<a name="sum_fa3fd8b56d00f6ecf3882a2eaae1060e" />
<ul>

<li>
JAN85428.1

</li>

<li>
JAN56086.1

</li>

<li>
JAN56087.1

</li>

<li>
JAN58286.1

</li>

<li>
JAN31693.1

</li>

<li>
JAN31694.1

</li>

<!--

<li><a href="#det_fa3fd8b56d00f6ecf3882a2eaae1060e">JAN85428.1</a></li>

<li><a href="#det_fa3fd8b56d00f6ecf3882a2eaae1060e">JAN56086.1</a></li>

<li><a href="#det_fa3fd8b56d00f6ecf3882a2eaae1060e">JAN56087.1</a></li>

<li><a href="#det_fa3fd8b56d00f6ecf3882a2eaae1060e">JAN58286.1</a></li>

<li><a href="#det_fa3fd8b56d00f6ecf3882a2eaae1060e">JAN31693.1</a></li>

<li><a href="#det_fa3fd8b56d00f6ecf3882a2eaae1060e">JAN31694.1</a></li>

-->

</ul></td>

<td class="na">NA</td>
<td class="reg">only in 1</td>
<td class="na">NA</td>

<td class="int">2</td>
<td><ul><li>
Transforming protein RhoA [Daphnia magna]</li><li>Transforming protein RhoA [Daphnia magna]</li><li>Transforming protein RhoA [Daphnia magna]</li><li>Transforming protein RhoA [Daphnia magna]</li><li>Transforming protein RhoA [Daphnia magna]</li><li>Transforming protein RhoA [Daphnia magna]
</li></ul></td>
</tr>


<tr class="even"> 

<td>
<a href="#det_d8fecfaf4c4c9b6304fe7587e2a4978e">5</a>
</td>
<td>
<a name="sum_d8fecfaf4c4c9b6304fe7587e2a4978e" />
<ul>

<li>
JAN88856.1

</li>

<li>
KZS09065.1

</li>

<!--

<li><a href="#det_d8fecfaf4c4c9b6304fe7587e2a4978e">JAN88856.1</a></li>

<li><a href="#det_d8fecfaf4c4c9b6304fe7587e2a4978e">KZS09065.1</a></li>

-->

</ul></td>

<td class="na">NA</td>
<td class="reg">only in 1</td>
<td class="na">NA</td>

<td class="int">2</td>
<td><ul><li>
Mannose-6-phosphate isomerase [Daphnia magna]</li><li>Mannose-6-phosphate isomerase [Daphnia magna]
</li></ul></td>
</tr>


<tr class="odd"> 

<td>
<a href="#det_ddc2c325f092aa5f82107f35e120e032">6</a>
</td>
<td>
<a name="sum_ddc2c325f092aa5f82107f35e120e032" />
<ul>

<li>
JAN66521.1

</li>

<li>
JAN74852.1

</li>

<li>
KZS17694.1

</li>

<!--

<li><a href="#det_ddc2c325f092aa5f82107f35e120e032">JAN66521.1</a></li>

<li><a href="#det_ddc2c325f092aa5f82107f35e120e032">JAN74852.1</a></li>

<li><a href="#det_ddc2c325f092aa5f82107f35e120e032">KZS17694.1</a></li>

-->

</ul></td>

<td class="na">NA</td>
<td class="reg">only in 2</td>
<td class="na">NA</td>

<td class="int">3</td>
<td><ul><li>
Cyclin-dependent kinase [Daphnia magna]</li><li>Eukaryotic translation initiation factor 3 subunit F [Daphnia magna]</li><li>Cdk1/cdc2-like protein [Daphnia magna]
</li></ul></td>
</tr>


<tr class="even"> 

<td>
<a href="#det_6db742dbd01a35e81d85b579e4bc54da">7</a>
</td>
<td>
<a name="sum_6db742dbd01a35e81d85b579e4bc54da" />
<ul>

<li>
JAN88015.1

</li>

<li>
KZS18876.1

</li>

<!--

<li><a href="#det_6db742dbd01a35e81d85b579e4bc54da">JAN88015.1</a></li>

<li><a href="#det_6db742dbd01a35e81d85b579e4bc54da">KZS18876.1</a></li>

-->

</ul></td>

<td class="na">NA</td>
<td class="reg">only in 1</td>
<td class="na">NA</td>

<td class="int">2</td>
<td><ul><li>
Integrin alpha-ps [Daphnia magna]</li><li>Integrin alpha-PS4 [Daphnia magna]
</li></ul></td>
</tr>


<tr class="odd"> 

<td>
<a href="#det_eea8e57dcc5da6addb0a508af983ed4a">8</a>
</td>
<td>
<a name="sum_eea8e57dcc5da6addb0a508af983ed4a" />
<ul>

<li>
JAN48978.1

</li>

<li>
JAN51075.1

</li>

<li>
JAN36045.1

</li>

<li>
JAN38730.1

</li>

<li>
JAN36046.1

</li>

<li>
JAN45672.1

</li>

<li>
KZS12965.1

</li>

<!--

<li><a href="#det_eea8e57dcc5da6addb0a508af983ed4a">JAN48978.1</a></li>

<li><a href="#det_eea8e57dcc5da6addb0a508af983ed4a">JAN51075.1</a></li>

<li><a href="#det_eea8e57dcc5da6addb0a508af983ed4a">JAN36045.1</a></li>

<li><a href="#det_eea8e57dcc5da6addb0a508af983ed4a">JAN38730.1</a></li>

<li><a href="#det_eea8e57dcc5da6addb0a508af983ed4a">JAN36046.1</a></li>

<li><a href="#det_eea8e57dcc5da6addb0a508af983ed4a">JAN45672.1</a></li>

<li><a href="#det_eea8e57dcc5da6addb0a508af983ed4a">KZS12965.1</a></li>

-->
(2 more)
</ul></td>

<td class="na">NA</td>
<td class="reg">only in 2</td>
<td class="na">NA</td>

<td class="int">2</td>
<td><ul><li>
Vesicle-fusing ATPase [Daphnia magna]</li><li>Vesicle-fusing ATPase [Daphnia magna]</li><li>putative Vesicle-fusing ATPase, partial [Daphnia magna]</li><li>Vesicle-fusing ATPase [Daphnia magna]</li><li>Vesicle-fusing ATPase [Daphnia magna]</li><li>Vesicle-fusing ATPase [Daphnia magna]</li><li>Vesicle-fusing ATPase [Daphnia magna]
</li></ul></td>
</tr>


<tr class="even"> 

<td>
<a href="#det_b3a83e389eef4898b8778bd3ce6b9070">9</a>
</td>
<td>
<a name="sum_b3a83e389eef4898b8778bd3ce6b9070" />
<ul>

<li>
KZS04920.1

</li>

<li>
JAN33178.1

</li>

<li>
JAN67728.1

</li>

<li>
JAN55609.1

</li>

<li>
JAN50414.1

</li>

<li>
JAN86991.1

</li>

<!--

<li><a href="#det_b3a83e389eef4898b8778bd3ce6b9070">KZS04920.1</a></li>

<li><a href="#det_b3a83e389eef4898b8778bd3ce6b9070">JAN33178.1</a></li>

<li><a href="#det_b3a83e389eef4898b8778bd3ce6b9070">JAN67728.1</a></li>

<li><a href="#det_b3a83e389eef4898b8778bd3ce6b9070">JAN55609.1</a></li>

<li><a href="#det_b3a83e389eef4898b8778bd3ce6b9070">JAN50414.1</a></li>

<li><a href="#det_b3a83e389eef4898b8778bd3ce6b9070">JAN86991.1</a></li>

-->

</ul></td>

<td class="na">NA</td>
<td class="reg">only in 2</td>
<td class="na">NA</td>

<td class="int">2</td>
<td><ul><li>
Ribosome biogenesis protein WDR12 [Daphnia magna]</li><li>Ribosome biogenesis protein wdr12 [Daphnia magna]</li><li>Ribosome biogenesis protein wdr12 [Daphnia magna]</li><li>Ribosome biogenesis protein wdr12 [Daphnia magna]</li><li>putative Ribosome biogenesis protein wdr12, partial [Daphnia magna]</li><li>Ribosome biogenesis protein wdr12 [Daphnia magna]
</li></ul></td>
</tr>


<tr class="odd"> 

<td>
<a href="#det_504aa907d49a0c0acf41b351c757cf0d">10</a>
</td>
<td>
<a name="sum_504aa907d49a0c0acf41b351c757cf0d" />
<ul>

<li>
KZS02943.1

</li>

<li>
JAN56973.1

</li>

<li>
JAN53933.1

</li>

<li>
JAN49344.1

</li>

<li>
JAN47436.1

</li>

<li>
JAN30488.1

</li>

<li>
JAN45937.1

</li>

<!--

<li><a href="#det_504aa907d49a0c0acf41b351c757cf0d">KZS02943.1</a></li>

<li><a href="#det_504aa907d49a0c0acf41b351c757cf0d">JAN56973.1</a></li>

<li><a href="#det_504aa907d49a0c0acf41b351c757cf0d">JAN53933.1</a></li>

<li><a href="#det_504aa907d49a0c0acf41b351c757cf0d">JAN49344.1</a></li>

<li><a href="#det_504aa907d49a0c0acf41b351c757cf0d">JAN47436.1</a></li>

<li><a href="#det_504aa907d49a0c0acf41b351c757cf0d">JAN30488.1</a></li>

<li><a href="#det_504aa907d49a0c0acf41b351c757cf0d">JAN45937.1</a></li>

-->
(2 more)
</ul></td>

<td class="num">0.00240<!-- 0.00000--></td>
<td class="num">1.52</td>
<td class="num">1.52</td>

<td class="int">36</td>
<td><ul><li>
Neprilysin [Daphnia magna]</li><li>Neutral endopeptidase-like protein [Daphnia magna]</li><li>Neutral endopeptidase-like protein [Daphnia magna]</li><li>Neutral endopeptidase [Daphnia magna]</li><li>Neutral endopeptidase [Daphnia magna]</li><li>Neutral endopeptidase [Daphnia magna]</li><li>Neutral endopeptidase [Daphnia magna]
</li></ul></td>
</tr>


<tr class="even"> 

<td>
<a href="#det_2cc320c45bf30b2247a98af8b7addf65">11</a>
</td>
<td>
<a name="sum_2cc320c45bf30b2247a98af8b7addf65" />
<ul>

<li>
KZS07135.1

</li>

<li>
JAN87858.1

</li>

<!--

<li><a href="#det_2cc320c45bf30b2247a98af8b7addf65">KZS07135.1</a></li>

<li><a href="#det_2cc320c45bf30b2247a98af8b7addf65">JAN87858.1</a></li>

-->

</ul></td>

<td class="num">0.01443<!-- 0.00002--></td>
<td class="num">0.76</td>
<td class="num">1.31</td>

<td class="int">39</td>
<td><ul><li>
V-type proton ATPase catalytic subunit A [Daphnia magna]</li><li>V-type proton ATPase catalytic subunit A [Daphnia magna]
</li></ul></td>
</tr>


<tr class="odd"> 

<td>
<a href="#det_ac0bc780eb2568a3d476bbbf6dc55810">12</a>
</td>
<td>
<a name="sum_ac0bc780eb2568a3d476bbbf6dc55810" />
<ul>

<li>
KZS13935.1

</li>

<li>
JAN57187.1

</li>

<li>
JAN51070.1

</li>

<li>
JAN42923.1

</li>

<li>
JAN30737.1

</li>

<li>
JAN70324.1

</li>

<!--

<li><a href="#det_ac0bc780eb2568a3d476bbbf6dc55810">KZS13935.1</a></li>

<li><a href="#det_ac0bc780eb2568a3d476bbbf6dc55810">JAN57187.1</a></li>

<li><a href="#det_ac0bc780eb2568a3d476bbbf6dc55810">JAN51070.1</a></li>

<li><a href="#det_ac0bc780eb2568a3d476bbbf6dc55810">JAN42923.1</a></li>

<li><a href="#det_ac0bc780eb2568a3d476bbbf6dc55810">JAN30737.1</a></li>

<li><a href="#det_ac0bc780eb2568a3d476bbbf6dc55810">JAN70324.1</a></li>

-->

</ul></td>

<td class="num">0.01603<!-- 0.00004--></td>
<td class="num">1.38</td>
<td class="num">1.38</td>

<td class="int">35</td>
<td><ul><li>
Glutamate dehydrogenase [Daphnia magna]</li><li>putative Glutamate dehydrogenase, mitochondrial [Daphnia magna]</li><li>putative Glutamate dehydrogenase, mitochondrial [Daphnia magna]</li><li>Glutamate dehydrogenase, mitochondrial [Daphnia magna]</li><li>Glutamate dehydrogenase, mitochondrial [Daphnia magna]</li><li>Glutamate dehydrogenase, mitochondrial [Daphnia magna]
</li></ul></td>
</tr>


<tr class="even"> 

<td>
<a href="#det_ba0a1f15ed6f1a237d8d3ed7991dd9ad">13</a>
</td>
<td>
<a name="sum_ba0a1f15ed6f1a237d8d3ed7991dd9ad" />
<ul>

<li>
KZS14779.1

</li>

<li>
JAN68075.1

</li>

<li>
JAN62612.1

</li>

<li>
JAN32222.1

</li>

<li>
JAN46916.1

</li>

<li>
JAN61613.1

</li>

<li>
JAN34182.1

</li>

<!--

<li><a href="#det_ba0a1f15ed6f1a237d8d3ed7991dd9ad">KZS14779.1</a></li>

<li><a href="#det_ba0a1f15ed6f1a237d8d3ed7991dd9ad">JAN68075.1</a></li>

<li><a href="#det_ba0a1f15ed6f1a237d8d3ed7991dd9ad">JAN62612.1</a></li>

<li><a href="#det_ba0a1f15ed6f1a237d8d3ed7991dd9ad">JAN32222.1</a></li>

<li><a href="#det_ba0a1f15ed6f1a237d8d3ed7991dd9ad">JAN46916.1</a></li>

<li><a href="#det_ba0a1f15ed6f1a237d8d3ed7991dd9ad">JAN61613.1</a></li>

<li><a href="#det_ba0a1f15ed6f1a237d8d3ed7991dd9ad">JAN34182.1</a></li>

-->
(1 more)
</ul></td>

<td class="num">0.12831<!-- 0.00052--></td>
<td class="num">1.27</td>
<td class="num">1.27</td>

<td class="int">46</td>
<td><ul><li>
Calreticulin [Daphnia magna]</li><li>Calreticulin [Daphnia magna]</li><li>Calreticulin [Daphnia magna]</li><li>Calreticulin [Daphnia magna]</li><li>Calreticulin [Daphnia magna]</li><li>Calreticulin [Daphnia magna]</li><li>Calreticulin, partial [Daphnia magna]
</li></ul></td>
</tr>


<tr class="odd"> 

<td>
<a href="#det_0ff7efd4fffb0a248e2f3061e1ebac18">14</a>
</td>
<td>
<a name="sum_0ff7efd4fffb0a248e2f3061e1ebac18" />
<ul>

<li>
KZS21414.1

</li>

<li>
JAN68816.1

</li>

<li>
JAN45851.1

</li>

<li>
JAN63047.1

</li>

<!--

<li><a href="#det_0ff7efd4fffb0a248e2f3061e1ebac18">KZS21414.1</a></li>

<li><a href="#det_0ff7efd4fffb0a248e2f3061e1ebac18">JAN68816.1</a></li>

<li><a href="#det_0ff7efd4fffb0a248e2f3061e1ebac18">JAN45851.1</a></li>

<li><a href="#det_0ff7efd4fffb0a248e2f3061e1ebac18">JAN63047.1</a></li>

-->

</ul></td>

<td class="num">0.14471<!-- 0.00071--></td>
<td class="num">0.35</td>
<td class="num">2.88</td>

<td class="int">6</td>
<td><ul><li>
Myosin regulatory light polypeptide 9 [Daphnia magna]</li><li>Myosin regulatory light chain 2 smooth muscle [Daphnia magna]</li><li>putative Myosin regulatory light chain 2 smooth muscle, partial [Daphnia magna]</li><li>putative Myosin regulatory light chain 2 smooth muscle [Daphnia magna]
</li></ul></td>
</tr>


<tr class="even"> 

<td>
<a href="#det_a13876fd8d9243d729692e58144d6b05">15</a>
</td>
<td>
<a name="sum_a13876fd8d9243d729692e58144d6b05" />
<ul>

<li>
JAN66180.1

</li>

<li>
JAN64210.1

</li>

<li>
JAN63059.1

</li>

<li>
JAN61389.1

</li>

<li>
JAN44320.1

</li>

<li>
JAN63060.1

</li>

<li>
JAN63061.1

</li>

<!--

<li><a href="#det_a13876fd8d9243d729692e58144d6b05">JAN66180.1</a></li>

<li><a href="#det_a13876fd8d9243d729692e58144d6b05">JAN64210.1</a></li>

<li><a href="#det_a13876fd8d9243d729692e58144d6b05">JAN63059.1</a></li>

<li><a href="#det_a13876fd8d9243d729692e58144d6b05">JAN61389.1</a></li>

<li><a href="#det_a13876fd8d9243d729692e58144d6b05">JAN44320.1</a></li>

<li><a href="#det_a13876fd8d9243d729692e58144d6b05">JAN63060.1</a></li>

<li><a href="#det_a13876fd8d9243d729692e58144d6b05">JAN63061.1</a></li>

-->
(16 more)
</ul></td>

<td class="num">0.15194<!-- 0.00049--></td>
<td class="num">0.65</td>
<td class="num">1.53</td>

<td class="int">25</td>
<td><ul><li>
Tubulin beta-4B chain [Daphnia magna]</li><li>Tubulin beta-4B chain [Daphnia magna]</li><li>Tubulin beta-4B chain [Daphnia magna]</li><li>Tubulin beta-4B chain [Daphnia magna]</li><li>Tubulin beta-4B chain, partial [Daphnia magna]</li><li>Tubulin beta-4B chain [Daphnia magna]</li><li>Tubulin beta-4B chain [Daphnia magna]
</li></ul></td>
</tr>


<tr class="odd"> 

<td>
<a href="#det_359012ea4593ef1d47a221493a04ad14">16</a>
</td>
<td>
<a name="sum_359012ea4593ef1d47a221493a04ad14" />
<ul>

<li>
JAN55370.1

</li>

<li>
JAN55369.1

</li>

<li>
JAN57588.1

</li>

<li>
JAN40580.1

</li>

<li>
JAN87010.1

</li>

<li>
JAN35435.1

</li>

<li>
KZS11152.1

</li>

<!--

<li><a href="#det_359012ea4593ef1d47a221493a04ad14">JAN55370.1</a></li>

<li><a href="#det_359012ea4593ef1d47a221493a04ad14">JAN55369.1</a></li>

<li><a href="#det_359012ea4593ef1d47a221493a04ad14">JAN57588.1</a></li>

<li><a href="#det_359012ea4593ef1d47a221493a04ad14">JAN40580.1</a></li>

<li><a href="#det_359012ea4593ef1d47a221493a04ad14">JAN87010.1</a></li>

<li><a href="#det_359012ea4593ef1d47a221493a04ad14">JAN35435.1</a></li>

<li><a href="#det_359012ea4593ef1d47a221493a04ad14">KZS11152.1</a></li>

-->

</ul></td>

<td class="num">0.28363<!-- 0.00161--></td>
<td class="num">2.52</td>
<td class="num">2.52</td>

<td class="int">6</td>
<td><ul><li>
putative Pumilio domain-containing protein [Daphnia magna]</li><li>putative Pumilio domain-containing protein [Daphnia magna]</li><li>Pumilio domain-containing protein, partial [Daphnia magna]</li><li>Pumilio domain-containing protein, partial [Daphnia magna]</li><li>Pumilio domain-containing protein [Daphnia magna]</li><li>Pumilio domain-containing protein, partial [Daphnia magna]</li><li>Pumilio domain-containing protein [Daphnia magna]
</li></ul></td>
</tr>


<tr class="even"> 

<td>
<a href="#det_c3203b041980946a7cc40a86f9359f1e">17</a>
</td>
<td>
<a name="sum_c3203b041980946a7cc40a86f9359f1e" />
<ul>

<li>
JAN55218.1

</li>

<li>
KZS12025.1

</li>

<li>
JAN55219.1

</li>

<li>
JAN46665.1

</li>

<li>
JAN36274.1

</li>

<li>
JAN36275.1

</li>

<li>
JAN55221.1

</li>

<!--

<li><a href="#det_c3203b041980946a7cc40a86f9359f1e">JAN55218.1</a></li>

<li><a href="#det_c3203b041980946a7cc40a86f9359f1e">KZS12025.1</a></li>

<li><a href="#det_c3203b041980946a7cc40a86f9359f1e">JAN55219.1</a></li>

<li><a href="#det_c3203b041980946a7cc40a86f9359f1e">JAN46665.1</a></li>

<li><a href="#det_c3203b041980946a7cc40a86f9359f1e">JAN36274.1</a></li>

<li><a href="#det_c3203b041980946a7cc40a86f9359f1e">JAN36275.1</a></li>

<li><a href="#det_c3203b041980946a7cc40a86f9359f1e">JAN55221.1</a></li>

-->
(4 more)
</ul></td>

<td class="num">0.42984<!-- 0.00419--></td>
<td class="num">2.66</td>
<td class="num">2.66</td>

<td class="int">2</td>
<td><ul><li>
Delta(24)-sterol reductase [Daphnia magna]</li><li>Delta(24)-sterol reductase [Daphnia magna]</li><li>Delta(24)-sterol reductase [Daphnia magna]</li><li>Delta(24)-sterol reductase [Daphnia magna]</li><li>Delta(24)-sterol reductase [Daphnia magna]</li><li>Delta(24)-sterol reductase [Daphnia magna]</li><li>Delta(24)-sterol reductase [Daphnia magna]
</li></ul></td>
</tr>


<tr class="odd"> 

<td>
<a href="#det_14fbc2849ad0c0d0d79354a915a7d4e7">18</a>
</td>
<td>
<a name="sum_14fbc2849ad0c0d0d79354a915a7d4e7" />
<ul>

<li>
JAN57833.1

</li>

<li>
JAN78886.1

</li>

<!--

<li><a href="#det_14fbc2849ad0c0d0d79354a915a7d4e7">JAN57833.1</a></li>

<li><a href="#det_14fbc2849ad0c0d0d79354a915a7d4e7">JAN78886.1</a></li>

-->

</ul></td>

<td class="num">0.44905<!-- 0.00292--></td>
<td class="num">0.60</td>
<td class="num">1.67</td>

<td class="int">9</td>
<td><ul><li>
Thioredoxin reductase 2, mitochondrial [Daphnia magna]</li><li>Thioredoxin reductase 2, mitochondrial [Daphnia magna]
</li></ul></td>
</tr>


<tr class="even"> 

<td>
<a href="#det_0d430abee0b3e66d0abc14b630106de4">19</a>
</td>
<td>
<a name="sum_0d430abee0b3e66d0abc14b630106de4" />
<ul>

<li>
JAN91261.1

</li>

<li>
JAN89814.1

</li>

<li>
JAN77325.1

</li>

<li>
JAN72818.1

</li>

<li>
JAN53778.1

</li>

<li>
JAN53777.1

</li>

<li>
JAN49184.1

</li>

<!--

<li><a href="#det_0d430abee0b3e66d0abc14b630106de4">JAN91261.1</a></li>

<li><a href="#det_0d430abee0b3e66d0abc14b630106de4">JAN89814.1</a></li>

<li><a href="#det_0d430abee0b3e66d0abc14b630106de4">JAN77325.1</a></li>

<li><a href="#det_0d430abee0b3e66d0abc14b630106de4">JAN72818.1</a></li>

<li><a href="#det_0d430abee0b3e66d0abc14b630106de4">JAN53778.1</a></li>

<li><a href="#det_0d430abee0b3e66d0abc14b630106de4">JAN53777.1</a></li>

<li><a href="#det_0d430abee0b3e66d0abc14b630106de4">JAN49184.1</a></li>

-->
(5 more)
</ul></td>

<td class="num">0.46170<!-- 0.00413--></td>
<td class="num">0.71</td>
<td class="num">1.42</td>

<td class="int">53</td>
<td><ul><li>
Calcium-transporting ATPase sarcoplasmic/endoplasmic reticulum type-like protein, partial [Daphnia magna]</li><li>Calcium-transporting ATPase sarcoplasmic/endoplasmic reticulum type [Daphnia magna]</li><li>hypothetical protein [Daphnia magna]</li><li>Calcium-transporting ATPase sarcoplasmic/endoplasmic reticulum type-like protein [Daphnia magna]</li><li>Calcium-transporting ATPase sarcoplasmic/endoplasmic reticulum type-like protein [Daphnia magna]</li><li>Calcium-transporting ATPase sarcoplasmic/endoplasmic reticulum type-like protein [Daphnia magna]</li><li>Calcium-transporting ATPase sarcoplasmic/endoplasmic reticulum type, partial [Daphnia magna]
</li></ul></td>
</tr>


<tr class="odd"> 

<td>
<a href="#det_6bc7fb0ab60955862a575e7202d96cc2">20</a>
</td>
<td>
<a name="sum_6bc7fb0ab60955862a575e7202d96cc2" />
<ul>

<li>
JAN92509.1

</li>

<li>
JAN41011.1

</li>

<li>
JAN58476.1

</li>

<li>
JAN56118.1

</li>

<li>
JAN30671.1

</li>

<li>
JAN53207.1

</li>

<li>
JAN50764.1

</li>

<!--

<li><a href="#det_6bc7fb0ab60955862a575e7202d96cc2">JAN92509.1</a></li>

<li><a href="#det_6bc7fb0ab60955862a575e7202d96cc2">JAN41011.1</a></li>

<li><a href="#det_6bc7fb0ab60955862a575e7202d96cc2">JAN58476.1</a></li>

<li><a href="#det_6bc7fb0ab60955862a575e7202d96cc2">JAN56118.1</a></li>

<li><a href="#det_6bc7fb0ab60955862a575e7202d96cc2">JAN30671.1</a></li>

<li><a href="#det_6bc7fb0ab60955862a575e7202d96cc2">JAN53207.1</a></li>

<li><a href="#det_6bc7fb0ab60955862a575e7202d96cc2">JAN50764.1</a></li>

-->
(4 more)
</ul></td>

<td class="num">0.48803<!-- 0.00397--></td>
<td class="num">0.25</td>
<td class="num">4.06</td>

<td class="int">2</td>
<td><ul><li>
Transport protein Sec61 subunit alpha 1 [Daphnia magna]</li><li>Transport protein Sec61 subunit alpha 1 [Daphnia magna]</li><li>Transport protein Sec61 subunit alpha 1 [Daphnia magna]</li><li>Transport protein Sec61 subunit alpha 1, partial [Daphnia magna]</li><li>Transport protein Sec61 subunit alpha 1 [Daphnia magna]</li><li>Transport protein Sec61 subunit alpha 1, partial [Daphnia magna]</li><li>Transport protein Sec61 subunit alpha 1 [Daphnia magna]
</li></ul></td>
</tr>


<tr class="even"> 

<td>
<a href="#det_8b08e8c57e02abaec30b8b716816a11f">21</a>
</td>
<td>
<a name="sum_8b08e8c57e02abaec30b8b716816a11f" />
<ul>

<li>
JAN75548.1

</li>

<li>
JAN39322.1

</li>

<li>
JAN36670.1

</li>

<li>
KZS17447.1

</li>

<li>
JAN50720.1

</li>

<!--

<li><a href="#det_8b08e8c57e02abaec30b8b716816a11f">JAN75548.1</a></li>

<li><a href="#det_8b08e8c57e02abaec30b8b716816a11f">JAN39322.1</a></li>

<li><a href="#det_8b08e8c57e02abaec30b8b716816a11f">JAN36670.1</a></li>

<li><a href="#det_8b08e8c57e02abaec30b8b716816a11f">KZS17447.1</a></li>

<li><a href="#det_8b08e8c57e02abaec30b8b716816a11f">JAN50720.1</a></li>

-->

</ul></td>

<td class="num">0.49845<!-- 0.00648--></td>
<td class="num">0.25</td>
<td class="num">3.94</td>

<td class="int">3</td>
<td><ul><li>
PDZ and LIM domain protein [Daphnia magna]</li><li>PDZ and LIM domain protein [Daphnia magna]</li><li>PDZ and LIM domain protein [Daphnia magna]</li><li>Uncharacterized protein APZ42_016297 [Daphnia magna]</li><li>PDZ and LIM domain protein [Daphnia magna]
</li></ul></td>
</tr>


<tr class="odd"> 

<td>
<a href="#det_c89229476399b91cb10c1f5a68eeb91c">22</a>
</td>
<td>
<a name="sum_c89229476399b91cb10c1f5a68eeb91c" />
<ul>

<li>
JAN91364.1

</li>

<li>
JAN77391.1

</li>

<li>
JAN64267.1

</li>

<li>
JAN63162.1

</li>

<li>
JAN57332.1

</li>

<li>
JAN57078.1

</li>

<li>
JAN46036.1

</li>

<!--

<li><a href="#det_c89229476399b91cb10c1f5a68eeb91c">JAN91364.1</a></li>

<li><a href="#det_c89229476399b91cb10c1f5a68eeb91c">JAN77391.1</a></li>

<li><a href="#det_c89229476399b91cb10c1f5a68eeb91c">JAN64267.1</a></li>

<li><a href="#det_c89229476399b91cb10c1f5a68eeb91c">JAN63162.1</a></li>

<li><a href="#det_c89229476399b91cb10c1f5a68eeb91c">JAN57332.1</a></li>

<li><a href="#det_c89229476399b91cb10c1f5a68eeb91c">JAN57078.1</a></li>

<li><a href="#det_c89229476399b91cb10c1f5a68eeb91c">JAN46036.1</a></li>

-->
(23 more)
</ul></td>

<td class="num">0.49894<!-- 0.00365--></td>
<td class="num">0.87</td>
<td class="num">1.15</td>

<td class="int">35</td>
<td><ul><li>
ATP synthase subunit alpha, mitochondrial [Daphnia magna]</li><li>ATP synthase subunit alpha, mitochondrial-like protein, partial [Daphnia magna]</li><li>putative ATP synthase subunit alpha, mitochondrial [Daphnia magna]</li><li>putative ATP synthase subunit alpha, mitochondrial [Daphnia magna]</li><li>putative ATP synthase subunit alpha, mitochondrial [Daphnia magna]</li><li>putative ATP synthase subunit alpha, mitochondrial, partial [Daphnia magna]</li><li>ATP synthase subunit alpha, mitochondrial [Daphnia magna]
</li></ul></td>
</tr>


<tr class="even"> 

<td>
<a href="#det_8f9351f78b344520182af8d73918a443">23</a>
</td>
<td>
<a name="sum_8f9351f78b344520182af8d73918a443" />
<ul>

<li>
JAN62052.1

</li>

<li>
JAN57978.1

</li>

<li>
JAN42954.1

</li>

<li>
JAN71416.1

</li>

<li>
JAN42953.1

</li>

<li>
AFR34220.1

</li>

<li>
AFR34218.1

</li>

<!--

<li><a href="#det_8f9351f78b344520182af8d73918a443">JAN62052.1</a></li>

<li><a href="#det_8f9351f78b344520182af8d73918a443">JAN57978.1</a></li>

<li><a href="#det_8f9351f78b344520182af8d73918a443">JAN42954.1</a></li>

<li><a href="#det_8f9351f78b344520182af8d73918a443">JAN71416.1</a></li>

<li><a href="#det_8f9351f78b344520182af8d73918a443">JAN42953.1</a></li>

<li><a href="#det_8f9351f78b344520182af8d73918a443">AFR34220.1</a></li>

<li><a href="#det_8f9351f78b344520182af8d73918a443">AFR34218.1</a></li>

-->
(2 more)
</ul></td>

<td class="num">0.50730<!-- 0.00577--></td>
<td class="num">1.28</td>
<td class="num">1.28</td>

<td class="int">8</td>
<td><ul><li>
putative Serine protease P76 precursor [Daphnia magna]</li><li>Serine protease P76 precursor [Daphnia magna]</li><li>Serine protease P76 precursor [Daphnia magna]</li><li>Serine protease P76 precursor, partial [Daphnia magna]</li><li>Serine protease P76 precursor [Daphnia magna]</li><li>trypsin 610, partial [Daphnia magna]</li><li>trypsin 610, partial [Daphnia magna]
</li></ul></td>
</tr>


<tr class="odd"> 

<td>
<a href="#det_9b57db6e9d84ba5f537ce97b13079736">24</a>
</td>
<td>
<a name="sum_9b57db6e9d84ba5f537ce97b13079736" />
<ul>

<li>
XP

</li>

<!--

<li><a href="#det_9b57db6e9d84ba5f537ce97b13079736">XP</a></li>

-->

</ul></td>

<td class="num">0.51581<!-- 0.00545--></td>
<td class="num">0.84</td>
<td class="num">1.19</td>

<td class="int">53</td>
<td><ul><li>

</li></ul></td>
</tr>


<tr class="even"> 

<td>
<a href="#det_a74a3289b0e6a774599659a21906e73e">25</a>
</td>
<td>
<a name="sum_a74a3289b0e6a774599659a21906e73e" />
<ul>

<li>
JAN55359.1

</li>

<li>
JAN55358.1

</li>

<li>
JAN55357.1

</li>

<li>
JAN39264.1

</li>

<li>
JAN52565.1

</li>

<li>
EFX82001.1

</li>

<li>
JAN52566.1

</li>

<!--

<li><a href="#det_a74a3289b0e6a774599659a21906e73e">JAN55359.1</a></li>

<li><a href="#det_a74a3289b0e6a774599659a21906e73e">JAN55358.1</a></li>

<li><a href="#det_a74a3289b0e6a774599659a21906e73e">JAN55357.1</a></li>

<li><a href="#det_a74a3289b0e6a774599659a21906e73e">JAN39264.1</a></li>

<li><a href="#det_a74a3289b0e6a774599659a21906e73e">JAN52565.1</a></li>

<li><a href="#det_a74a3289b0e6a774599659a21906e73e">EFX82001.1</a></li>

<li><a href="#det_a74a3289b0e6a774599659a21906e73e">JAN52566.1</a></li>

-->
(1 more)
</ul></td>

<td class="num">0.51581<!-- 0.00629--></td>
<td class="num">1.33</td>
<td class="num">1.33</td>

<td class="int">13</td>
<td><ul><li>
Eukaryotic translation initiation factor 3 subunit E-A [Daphnia magna]</li><li>Eukaryotic translation initiation factor 3 subunit E-A [Daphnia magna]</li><li>Eukaryotic translation initiation factor 3 subunit E-A [Daphnia magna]</li><li>Eukaryotic translation initiation factor 3 subunit E-A [Daphnia magna]</li><li>Eukaryotic translation initiation factor 3 subunit E-A [Daphnia magna]</li><li>hypothetical protein DAPPUDRAFT_302804 [Daphnia pulex]</li><li>Eukaryotic translation initiation factor 3 subunit E-A [Daphnia magna]
</li></ul></td>
</tr>


<tr class="odd"> 

<td>
<a href="#det_87c8775e8192d1f59fc39f1b656b5480">26</a>
</td>
<td>
<a name="sum_87c8775e8192d1f59fc39f1b656b5480" />
<ul>

<li>
KZS09326.1

</li>

<li>
JAN70424.1

</li>

<!--

<li><a href="#det_87c8775e8192d1f59fc39f1b656b5480">KZS09326.1</a></li>

<li><a href="#det_87c8775e8192d1f59fc39f1b656b5480">JAN70424.1</a></li>

-->

</ul></td>

<td class="num">0.58027<!-- 0.02029--></td>
<td class="num">1.37</td>
<td class="num">1.37</td>

<td class="int">11</td>
<td><ul><li>
Maltase A6 [Daphnia magna]</li><li>Neutral and basic amino acid transport protein rBAT [Daphnia magna]
</li></ul></td>
</tr>


<tr class="even"> 

<td>
<a href="#det_ec4b80846131613e9b155309661b1979">27</a>
</td>
<td>
<a name="sum_ec4b80846131613e9b155309661b1979" />
<ul>

<li>
JAN66619.1

</li>

<li>
KZS14758.1

</li>

<!--

<li><a href="#det_ec4b80846131613e9b155309661b1979">JAN66619.1</a></li>

<li><a href="#det_ec4b80846131613e9b155309661b1979">KZS14758.1</a></li>

-->

</ul></td>

<td class="num">0.58305<!-- 0.02086--></td>
<td class="num">0.56</td>
<td class="num">1.79</td>

<td class="int">9</td>
<td><ul><li>
Nadp-dependent leukotriene b4 [Daphnia magna]</li><li>Uncharacterized protein APZ42_020109 [Daphnia magna]
</li></ul></td>
</tr>


<tr class="odd"> 

<td>
<a href="#det_bbd98117575551444163a94fffd0ff2d">28</a>
</td>
<td>
<a name="sum_bbd98117575551444163a94fffd0ff2d" />
<ul>

<li>
JAN51056.1

</li>

<li>
JAN32114.1

</li>

<li>
KZS17658.1

</li>

<li>
JAN71853.1

</li>

<!--

<li><a href="#det_bbd98117575551444163a94fffd0ff2d">JAN51056.1</a></li>

<li><a href="#det_bbd98117575551444163a94fffd0ff2d">JAN32114.1</a></li>

<li><a href="#det_bbd98117575551444163a94fffd0ff2d">KZS17658.1</a></li>

<li><a href="#det_bbd98117575551444163a94fffd0ff2d">JAN71853.1</a></li>

-->

</ul></td>

<td class="num">0.58399<!-- 0.01614--></td>
<td class="num">1.46</td>
<td class="num">1.46</td>

<td class="int">3</td>
<td><ul><li>
hypothetical protein [Daphnia magna]</li><li>hypothetical protein [Daphnia magna]</li><li>Metalloendopeptidase [Daphnia magna]</li><li>High choriolytic enzyme, partial [Daphnia magna]
</li></ul></td>
</tr>


<tr class="even"> 

<td>
<a href="#det_90d1813dd3240f2da9760960440bf857">29</a>
</td>
<td>
<a name="sum_90d1813dd3240f2da9760960440bf857" />
<ul>

<li>
KZS13289.1

</li>

<li>
KZS01243.1

</li>

<li>
JAN45170.1

</li>

<li>
JAN71033.1

</li>

<!--

<li><a href="#det_90d1813dd3240f2da9760960440bf857">KZS13289.1</a></li>

<li><a href="#det_90d1813dd3240f2da9760960440bf857">KZS01243.1</a></li>

<li><a href="#det_90d1813dd3240f2da9760960440bf857">JAN45170.1</a></li>

<li><a href="#det_90d1813dd3240f2da9760960440bf857">JAN71033.1</a></li>

-->

</ul></td>

<td class="num">0.58399<!-- 0.01614--></td>
<td class="num">1.31</td>
<td class="num">1.31</td>

<td class="int">5</td>
<td><ul><li>
Serine/threonine-protein phosphatase [Daphnia magna]</li><li>Serine/threonine-protein phosphatase, partial [Daphnia magna]</li><li>Serine/threonine-protein phosphatase 2B catalytic subunit alpha [Daphnia magna]</li><li>Serine/threonine-protein phosphatase 2B catalytic subunit alpha [Daphnia magna]
</li></ul></td>
</tr>


<tr class="odd"> 

<td>
<a href="#det_ea796f54bbbd316a208d2c6936ae0fbe">30</a>
</td>
<td>
<a name="sum_ea796f54bbbd316a208d2c6936ae0fbe" />
<ul>

<li>
JAN35362.1

</li>

<li>
KZS07947.1

</li>

<li>
JAN47254.1

</li>

<li>
JAN37962.1

</li>

<li>
JAN37963.1

</li>

<li>
JAN85944.1

</li>

<!--

<li><a href="#det_ea796f54bbbd316a208d2c6936ae0fbe">JAN35362.1</a></li>

<li><a href="#det_ea796f54bbbd316a208d2c6936ae0fbe">KZS07947.1</a></li>

<li><a href="#det_ea796f54bbbd316a208d2c6936ae0fbe">JAN47254.1</a></li>

<li><a href="#det_ea796f54bbbd316a208d2c6936ae0fbe">JAN37962.1</a></li>

<li><a href="#det_ea796f54bbbd316a208d2c6936ae0fbe">JAN37963.1</a></li>

<li><a href="#det_ea796f54bbbd316a208d2c6936ae0fbe">JAN85944.1</a></li>

-->

</ul></td>

<td class="num">0.58399<!-- 0.01614--></td>
<td class="num">0.38</td>
<td class="num">2.61</td>

<td class="int">4</td>
<td><ul><li>
NADH dehydrogenase [ubiquinone] iron-sulfur protein 7, mitochondrial [Daphnia magna]</li><li>NADH dehydrogenase iron-sulfur protein 7 [Daphnia magna]</li><li>NADH dehydrogenase [ubiquinone] iron-sulfur protein 7, mitochondrial [Daphnia magna]</li><li>NADH dehydrogenase [ubiquinone] iron-sulfur protein 7, mitochondrial [Daphnia magna]</li><li>NADH dehydrogenase [ubiquinone] iron-sulfur protein 7, mitochondrial [Daphnia magna]</li><li>NADH dehydrogenase [ubiquinone] iron-sulfur protein 7, mitochondrial [Daphnia magna]
</li></ul></td>
</tr>


<tr class="even"> 

<td>
<a href="#det_0d79b188a24fb667bf747b15f7fb8c3e">31</a>
</td>
<td>
<a name="sum_0d79b188a24fb667bf747b15f7fb8c3e" />
<ul>

<li>
JAN56159.1

</li>

<li>
JAN33720.1

</li>

<li>
JAN38622.1

</li>

<li>
JAN83920.1

</li>

<li>
JAN50761.1

</li>

<li>
JAN30367.1

</li>

<li>
JAN61516.1

</li>

<!--

<li><a href="#det_0d79b188a24fb667bf747b15f7fb8c3e">JAN56159.1</a></li>

<li><a href="#det_0d79b188a24fb667bf747b15f7fb8c3e">JAN33720.1</a></li>

<li><a href="#det_0d79b188a24fb667bf747b15f7fb8c3e">JAN38622.1</a></li>

<li><a href="#det_0d79b188a24fb667bf747b15f7fb8c3e">JAN83920.1</a></li>

<li><a href="#det_0d79b188a24fb667bf747b15f7fb8c3e">JAN50761.1</a></li>

<li><a href="#det_0d79b188a24fb667bf747b15f7fb8c3e">JAN30367.1</a></li>

<li><a href="#det_0d79b188a24fb667bf747b15f7fb8c3e">JAN61516.1</a></li>

-->
(1 more)
</ul></td>

<td class="num">0.58571<!-- 0.02000--></td>
<td class="num">0.91</td>
<td class="num">1.10</td>

<td class="int">9</td>
<td><ul><li>
Selenium-binding protein [Daphnia magna]</li><li>Selenium-binding protein [Daphnia magna]</li><li>Selenium-binding protein [Daphnia magna]</li><li>Selenium-binding protein [Daphnia magna]</li><li>Selenium-binding protein [Daphnia magna]</li><li>Selenium-binding protein [Daphnia magna]</li><li>Selenium-binding protein [Daphnia magna]
</li></ul></td>
</tr>


<tr class="odd"> 

<td>
<a href="#det_ba9b48bd07bb76f036f1e8c0e36c90c6">32</a>
</td>
<td>
<a name="sum_ba9b48bd07bb76f036f1e8c0e36c90c6" />
<ul>

<li>
JAN53604.1

</li>

<li>
KZS07110.1

</li>

<li>
JAN45706.1

</li>

<li>
JAN47256.1

</li>

<li>
JAN79011.1

</li>

<!--

<li><a href="#det_ba9b48bd07bb76f036f1e8c0e36c90c6">JAN53604.1</a></li>

<li><a href="#det_ba9b48bd07bb76f036f1e8c0e36c90c6">KZS07110.1</a></li>

<li><a href="#det_ba9b48bd07bb76f036f1e8c0e36c90c6">JAN45706.1</a></li>

<li><a href="#det_ba9b48bd07bb76f036f1e8c0e36c90c6">JAN47256.1</a></li>

<li><a href="#det_ba9b48bd07bb76f036f1e8c0e36c90c6">JAN79011.1</a></li>

-->

</ul></td>

<td class="num">0.58847<!-- 0.00813--></td>
<td class="num">0.52</td>
<td class="num">1.92</td>

<td class="int">3</td>
<td><ul><li>
putative Chloride intracellular channel exc-4, partial [Daphnia magna]</li><li>Chloride intracellular channel exc-4 [Daphnia magna]</li><li>putative Chloride intracellular channel exc-4 [Daphnia magna]</li><li>Chloride intracellular channel exc-4, partial [Daphnia magna]</li><li>Chloride intracellular channel exc-4 [Daphnia magna]
</li></ul></td>
</tr>


<tr class="even"> 

<td>
<a href="#det_ab13ca231af4eca8ffb7adf4b071c271">33</a>
</td>
<td>
<a name="sum_ab13ca231af4eca8ffb7adf4b071c271" />
<ul>

<li>
KZS11139.1

</li>

<li>
KZS21346.1

</li>

<li>
NP

</li>

<!--

<li><a href="#det_ab13ca231af4eca8ffb7adf4b071c271">KZS11139.1</a></li>

<li><a href="#det_ab13ca231af4eca8ffb7adf4b071c271">KZS21346.1</a></li>

<li><a href="#det_ab13ca231af4eca8ffb7adf4b071c271">NP</a></li>

-->

</ul></td>

<td class="num">0.59143<!-- 0.01971--></td>
<td class="num">1.19</td>
<td class="num">1.19</td>

<td class="int">25</td>
<td><ul><li>
Histone H4 type G-like protein [Daphnia magna]</li><li>Histone H4 type G-like protein [Daphnia magna]
</li></ul></td>
</tr>


<tr class="odd"> 

<td>
<a href="#det_949e5f281c471f73414cfab5b8c6a9a4">34</a>
</td>
<td>
<a name="sum_949e5f281c471f73414cfab5b8c6a9a4" />
<ul>

<li>
JAN59702.1

</li>

<li>
JAN61622.1

</li>

<li>
JAN48718.1

</li>

<li>
JAN63670.1

</li>

<li>
KZS22010.1

</li>

<li>
JAN43966.1

</li>

<li>
JAN38219.1

</li>

<!--

<li><a href="#det_949e5f281c471f73414cfab5b8c6a9a4">JAN59702.1</a></li>

<li><a href="#det_949e5f281c471f73414cfab5b8c6a9a4">JAN61622.1</a></li>

<li><a href="#det_949e5f281c471f73414cfab5b8c6a9a4">JAN48718.1</a></li>

<li><a href="#det_949e5f281c471f73414cfab5b8c6a9a4">JAN63670.1</a></li>

<li><a href="#det_949e5f281c471f73414cfab5b8c6a9a4">KZS22010.1</a></li>

<li><a href="#det_949e5f281c471f73414cfab5b8c6a9a4">JAN43966.1</a></li>

<li><a href="#det_949e5f281c471f73414cfab5b8c6a9a4">JAN38219.1</a></li>

-->
(3 more)
</ul></td>

<td class="num">0.59473<!-- 0.01886--></td>
<td class="num">1.77</td>
<td class="num">1.77</td>

<td class="int">6</td>
<td><ul><li>
hypothetical protein [Daphnia magna]</li><li>hypothetical protein [Daphnia magna]</li><li>hypothetical protein [Daphnia magna]</li><li>hypothetical protein [Daphnia magna]</li><li>Uncharacterized protein APZ42_010851 [Daphnia magna]</li><li>hypothetical protein [Daphnia magna]</li><li>hypothetical protein [Daphnia magna]
</li></ul></td>
</tr>


<tr class="even"> 

<td>
<a href="#det_fc86c6fecc9b7b7eede0cb2e5e556861">35</a>
</td>
<td>
<a name="sum_fc86c6fecc9b7b7eede0cb2e5e556861" />
<ul>

<li>
JAN30767.1

</li>

<li>
JAN45914.1

</li>

<li>
JAN45913.1

</li>

<li>
JAN44468.1

</li>

<li>
JAN68770.1

</li>

<li>
JAN30766.1

</li>

<li>
JAN47416.1

</li>

<!--

<li><a href="#det_fc86c6fecc9b7b7eede0cb2e5e556861">JAN30767.1</a></li>

<li><a href="#det_fc86c6fecc9b7b7eede0cb2e5e556861">JAN45914.1</a></li>

<li><a href="#det_fc86c6fecc9b7b7eede0cb2e5e556861">JAN45913.1</a></li>

<li><a href="#det_fc86c6fecc9b7b7eede0cb2e5e556861">JAN44468.1</a></li>

<li><a href="#det_fc86c6fecc9b7b7eede0cb2e5e556861">JAN68770.1</a></li>

<li><a href="#det_fc86c6fecc9b7b7eede0cb2e5e556861">JAN30766.1</a></li>

<li><a href="#det_fc86c6fecc9b7b7eede0cb2e5e556861">JAN47416.1</a></li>

-->
(1 more)
</ul></td>

<td class="num">0.59743<!-- 0.01943--></td>
<td class="num">1.87</td>
<td class="num">1.87</td>

<td class="int">5</td>
<td><ul><li>
Chymotrypsin elastase family member 2A [Daphnia magna]</li><li>Chymotrypsin elastase family member 2A, partial [Daphnia magna]</li><li>Chymotrypsin elastase family member 2A, partial [Daphnia magna]</li><li>Chymotrypsin elastase family member 2A [Daphnia magna]</li><li>Chymotrypsin elastase family member 2A, partial [Daphnia magna]</li><li>Chymotrypsin elastase family member 2A [Daphnia magna]</li><li>Chymotrypsin elastase family member 2A, partial [Daphnia magna]
</li></ul></td>
</tr>


<tr class="odd"> 

<td>
<a href="#det_cd725f27262ee5750bff16c784008ce0">36</a>
</td>
<td>
<a name="sum_cd725f27262ee5750bff16c784008ce0" />
<ul>

<li>
JAN44480.1

</li>

<li>
JAN70673.1

</li>

<li>
JAN45933.1

</li>

<!--

<li><a href="#det_cd725f27262ee5750bff16c784008ce0">JAN44480.1</a></li>

<li><a href="#det_cd725f27262ee5750bff16c784008ce0">JAN70673.1</a></li>

<li><a href="#det_cd725f27262ee5750bff16c784008ce0">JAN45933.1</a></li>

-->

</ul></td>

<td class="num">0.60036<!-- 0.01757--></td>
<td class="num">1.92</td>
<td class="num">1.92</td>

<td class="int">5</td>
<td><ul><li>
putative Bm8 interacting protein 2d-4, partial [Daphnia magna]</li><li>Bm8 interacting protein 2d-4 [Daphnia magna]</li><li>putative Bm8 interacting protein 2d-4 [Daphnia magna]
</li></ul></td>
</tr>


<tr class="even"> 

<td>
<a href="#det_c52d37428b169a4c728a88745661794a">37</a>
</td>
<td>
<a name="sum_c52d37428b169a4c728a88745661794a" />
<ul>

<li>
JAN66435.1

</li>

<li>
JAN49079.1

</li>

<li>
JAN53683.1

</li>

<li>
JAN56724.1

</li>

<li>
JAN49080.1

</li>

<li>
JAN30740.1

</li>

<li>
JAN36640.1

</li>

<!--

<li><a href="#det_c52d37428b169a4c728a88745661794a">JAN66435.1</a></li>

<li><a href="#det_c52d37428b169a4c728a88745661794a">JAN49079.1</a></li>

<li><a href="#det_c52d37428b169a4c728a88745661794a">JAN53683.1</a></li>

<li><a href="#det_c52d37428b169a4c728a88745661794a">JAN56724.1</a></li>

<li><a href="#det_c52d37428b169a4c728a88745661794a">JAN49080.1</a></li>

<li><a href="#det_c52d37428b169a4c728a88745661794a">JAN30740.1</a></li>

<li><a href="#det_c52d37428b169a4c728a88745661794a">JAN36640.1</a></li>

-->
(13 more)
</ul></td>

<td class="num">0.60575<!-- 0.01871--></td>
<td class="num">0.61</td>
<td class="num">1.64</td>

<td class="int">19</td>
<td><ul><li>
Apoptosis-inducing factor 1, mitochondrial [Daphnia magna]</li><li>Apoptosis-inducing factor 1, mitochondrial, partial [Daphnia magna]</li><li>Apoptosis-inducing factor 1, mitochondrial [Daphnia magna]</li><li>Apoptosis-inducing factor 1, mitochondrial [Daphnia magna]</li><li>Apoptosis-inducing factor 1, mitochondrial [Daphnia magna]</li><li>Apoptosis-inducing factor 1, mitochondrial [Daphnia magna]</li><li>Apoptosis-inducing factor 1, mitochondrial-like protein, partial [Daphnia magna]
</li></ul></td>
</tr>


<tr class="odd"> 

<td>
<a href="#det_78aa38822724b6199fe780f2498f6b2f">38</a>
</td>
<td>
<a name="sum_78aa38822724b6199fe780f2498f6b2f" />
<ul>

<li>
KZS05122.1

</li>

<li>
JAN36233.1

</li>

<li>
JAN32034.1

</li>

<li>
JAN61679.1

</li>

<li>
JAN33981.1

</li>

<li>
KZS05123.1

</li>

<li>
JAN73069.1

</li>

<!--

<li><a href="#det_78aa38822724b6199fe780f2498f6b2f">KZS05122.1</a></li>

<li><a href="#det_78aa38822724b6199fe780f2498f6b2f">JAN36233.1</a></li>

<li><a href="#det_78aa38822724b6199fe780f2498f6b2f">JAN32034.1</a></li>

<li><a href="#det_78aa38822724b6199fe780f2498f6b2f">JAN61679.1</a></li>

<li><a href="#det_78aa38822724b6199fe780f2498f6b2f">JAN33981.1</a></li>

<li><a href="#det_78aa38822724b6199fe780f2498f6b2f">KZS05123.1</a></li>

<li><a href="#det_78aa38822724b6199fe780f2498f6b2f">JAN73069.1</a></li>

-->
(6 more)
</ul></td>

<td class="num">0.61127<!-- 0.01093--></td>
<td class="num">1.44</td>
<td class="num">1.44</td>

<td class="int">18</td>
<td><ul><li>
Beta-galactosidase [Daphnia magna]</li><li>putative Beta-galactosidase-1 protein 2 [Daphnia magna]</li><li>putative Beta-galactosidase-1 protein 2 [Daphnia magna]</li><li>Beta-galactosidase-1 protein 2 [Daphnia magna]</li><li>Beta-galactosidase-1 protein 2 [Daphnia magna]</li><li>Beta-galactosidase [Daphnia magna]</li><li>Beta-galactosidase-1 protein 2 [Daphnia magna]
</li></ul></td>
</tr>


<tr class="even"> 

<td>
<a href="#det_dae5a39d6685fafc5712c5bb248ff576">39</a>
</td>
<td>
<a name="sum_dae5a39d6685fafc5712c5bb248ff576" />
<ul>

<li>
EFX77059.1

</li>

<li>
JAN33463.1

</li>

<!--

<li><a href="#det_dae5a39d6685fafc5712c5bb248ff576">EFX77059.1</a></li>

<li><a href="#det_dae5a39d6685fafc5712c5bb248ff576">JAN33463.1</a></li>

-->

</ul></td>

<td class="num">0.61249<!-- 0.01743--></td>
<td class="num">1.82</td>
<td class="num">1.82</td>

<td class="int">3</td>
<td><ul><li>
hypothetical protein DAPPUDRAFT_305959 [Daphnia pulex]</li><li>Small nuclear ribonucleoprotein-associated protein B' [Daphnia magna]
</li></ul></td>
</tr>


<tr class="odd"> 

<td>
<a href="#det_ea610eeedaec9b8316b3d9299b3c542c">40</a>
</td>
<td>
<a name="sum_ea610eeedaec9b8316b3d9299b3c542c" />
<ul>

<li>
KZS21036.1

</li>

<li>
KZR99610.1

</li>

<li>
KZR96762.1

</li>

<li>
JAN73075.1

</li>

<li>
JAN32503.1

</li>

<li>
JAN49286.1

</li>

<li>
KZS01693.1

</li>

<!--

<li><a href="#det_ea610eeedaec9b8316b3d9299b3c542c">KZS21036.1</a></li>

<li><a href="#det_ea610eeedaec9b8316b3d9299b3c542c">KZR99610.1</a></li>

<li><a href="#det_ea610eeedaec9b8316b3d9299b3c542c">KZR96762.1</a></li>

<li><a href="#det_ea610eeedaec9b8316b3d9299b3c542c">JAN73075.1</a></li>

<li><a href="#det_ea610eeedaec9b8316b3d9299b3c542c">JAN32503.1</a></li>

<li><a href="#det_ea610eeedaec9b8316b3d9299b3c542c">JAN49286.1</a></li>

<li><a href="#det_ea610eeedaec9b8316b3d9299b3c542c">KZS01693.1</a></li>

-->
(23 more)
</ul></td>

<td class="num">0.61737<!-- 0.01857--></td>
<td class="num">1.09</td>
<td class="num">1.09</td>

<td class="int">139</td>
<td><ul><li>
Integrator complex subunit 5 [Daphnia magna]</li><li>Uncharacterized protein APZ42_004454, partial [Daphnia magna]</li><li>Uncharacterized protein APZ42_008709, partial [Daphnia magna]</li><li>Vitellogenin-1 precursor [Daphnia magna]</li><li>putative Vitellogenin-1 precursor [Daphnia magna]</li><li>hypothetical protein, partial [Daphnia magna]</li><li>Uncharacterized protein APZ42_001569, partial [Daphnia magna]
</li></ul></td>
</tr>


<tr class="even"> 

<td>
<a href="#det_2c9a336e934402aa059fc5668d2d41ed">41</a>
</td>
<td>
<a name="sum_2c9a336e934402aa059fc5668d2d41ed" />
<ul>

<li>
JAN83402.1

</li>

<li>
KZS03475.1

</li>

<!--

<li><a href="#det_2c9a336e934402aa059fc5668d2d41ed">JAN83402.1</a></li>

<li><a href="#det_2c9a336e934402aa059fc5668d2d41ed">KZS03475.1</a></li>

-->

</ul></td>

<td class="num">0.62086<!-- 0.02271--></td>
<td class="num">0.32</td>
<td class="num">3.14</td>

<td class="int">2</td>
<td><ul><li>
DNA ligase [Daphnia magna]</li><li>Uncharacterized protein APZ42_033657 [Daphnia magna]
</li></ul></td>
</tr>


<tr class="odd"> 

<td>
<a href="#det_61bdd343a86aa496d4e8e6ae7ec14963">42</a>
</td>
<td>
<a name="sum_61bdd343a86aa496d4e8e6ae7ec14963" />
<ul>

<li>
JAN38653.1

</li>

<li>
KZS12325.1

</li>

<li>
JAN68964.1

</li>

<!--

<li><a href="#det_61bdd343a86aa496d4e8e6ae7ec14963">JAN38653.1</a></li>

<li><a href="#det_61bdd343a86aa496d4e8e6ae7ec14963">KZS12325.1</a></li>

<li><a href="#det_61bdd343a86aa496d4e8e6ae7ec14963">JAN68964.1</a></li>

-->

</ul></td>

<td class="num">0.62232<!-- 0.02429--></td>
<td class="num">1.51</td>
<td class="num">1.51</td>

<td class="int">6</td>
<td><ul><li>
hypothetical protein, partial [Daphnia magna]</li><li>Uncharacterized protein APZ42_022407 [Daphnia magna]</li><li>hypothetical protein [Daphnia magna]
</li></ul></td>
</tr>


<tr class="even"> 

<td>
<a href="#det_060c40031f2adbf5eb1d32435012e36f">43</a>
</td>
<td>
<a name="sum_060c40031f2adbf5eb1d32435012e36f" />
<ul>

<li>
JAN30208.1

</li>

<li>
KZS17320.1

</li>

<li>
JAN90051.1

</li>

<!--

<li><a href="#det_060c40031f2adbf5eb1d32435012e36f">JAN30208.1</a></li>

<li><a href="#det_060c40031f2adbf5eb1d32435012e36f">KZS17320.1</a></li>

<li><a href="#det_060c40031f2adbf5eb1d32435012e36f">JAN90051.1</a></li>

-->

</ul></td>

<td class="num">0.62435<!-- 0.02386--></td>
<td class="num">1.91</td>
<td class="num">1.91</td>

<td class="int">4</td>
<td><ul><li>
Apolipoprotein D [Daphnia magna]</li><li>Uncharacterized protein APZ42_016906 [Daphnia magna]</li><li>Apolipoprotein D [Daphnia magna]
</li></ul></td>
</tr>


<tr class="odd"> 

<td>
<a href="#det_36896982513e1fc5e35a9fbcd1512e61">44</a>
</td>
<td>
<a name="sum_36896982513e1fc5e35a9fbcd1512e61" />
<ul>

<li>
KZS13652.1

</li>

<li>
JAN57138.1

</li>

<li>
JAN53872.1

</li>

<li>
JAN36780.1

</li>

<li>
JAN32496.1

</li>

<li>
JAN89813.1

</li>

<!--

<li><a href="#det_36896982513e1fc5e35a9fbcd1512e61">KZS13652.1</a></li>

<li><a href="#det_36896982513e1fc5e35a9fbcd1512e61">JAN57138.1</a></li>

<li><a href="#det_36896982513e1fc5e35a9fbcd1512e61">JAN53872.1</a></li>

<li><a href="#det_36896982513e1fc5e35a9fbcd1512e61">JAN36780.1</a></li>

<li><a href="#det_36896982513e1fc5e35a9fbcd1512e61">JAN32496.1</a></li>

<li><a href="#det_36896982513e1fc5e35a9fbcd1512e61">JAN89813.1</a></li>

-->

</ul></td>

<td class="num">0.62646<!-- 0.02343--></td>
<td class="num">1.13</td>
<td class="num">1.13</td>

<td class="int">14</td>
<td><ul><li>
Alpha-amylase [Daphnia magna]</li><li>Alpha-amylase [Daphnia magna]</li><li>Alpha-amylase-like protein [Daphnia magna]</li><li>Alpha-amylase-like protein, partial [Daphnia magna]</li><li>Alpha-amylase [Daphnia magna]</li><li>Alpha-amylase [Daphnia magna]
</li></ul></td>
</tr>


<tr class="even"> 

<td>
<a href="#det_80901f5454506b71c7bf434a62ff2d64">45</a>
</td>
<td>
<a name="sum_80901f5454506b71c7bf434a62ff2d64" />
<ul>

<li>
KZS16559.1

</li>

<li>
JAN85093.1

</li>

<!--

<li><a href="#det_80901f5454506b71c7bf434a62ff2d64">KZS16559.1</a></li>

<li><a href="#det_80901f5454506b71c7bf434a62ff2d64">JAN85093.1</a></li>

-->

</ul></td>

<td class="num">0.62917<!-- 0.01586--></td>
<td class="num">1.82</td>
<td class="num">1.82</td>

<td class="int">3</td>
<td><ul><li>
Uncharacterized protein APZ42_017161 [Daphnia magna]</li><li>Vitelline membrane outer layer protein 1, partial [Daphnia magna]
</li></ul></td>
</tr>


<tr class="odd"> 

<td>
<a href="#det_cb95e23fb6b5d35806b035ec70363e8f">46</a>
</td>
<td>
<a name="sum_cb95e23fb6b5d35806b035ec70363e8f" />
<ul>

<li>
KZS14413.1

</li>

<li>
JAN73857.1

</li>

<li>
JAN57132.1

</li>

<li>
JAN56776.1

</li>

<li>
JAN43011.1

</li>

<li>
JAN51218.1

</li>

<!--

<li><a href="#det_cb95e23fb6b5d35806b035ec70363e8f">KZS14413.1</a></li>

<li><a href="#det_cb95e23fb6b5d35806b035ec70363e8f">JAN73857.1</a></li>

<li><a href="#det_cb95e23fb6b5d35806b035ec70363e8f">JAN57132.1</a></li>

<li><a href="#det_cb95e23fb6b5d35806b035ec70363e8f">JAN56776.1</a></li>

<li><a href="#det_cb95e23fb6b5d35806b035ec70363e8f">JAN43011.1</a></li>

<li><a href="#det_cb95e23fb6b5d35806b035ec70363e8f">JAN51218.1</a></li>

-->

</ul></td>

<td class="num">0.63257<!-- 0.01080--></td>
<td class="num">1.27</td>
<td class="num">1.27</td>

<td class="int">12</td>
<td><ul><li>
Jonah 65Aiv [Daphnia magna]</li><li>Chymotrypsin BI precursor [Daphnia magna]</li><li>Chymotrypsin BI precursor [Daphnia magna]</li><li>putative Chymotrypsin BI precursor, partial [Daphnia magna]</li><li>Chymotrypsin BI precursor [Daphnia magna]</li><li>hypothetical protein [Daphnia magna]
</li></ul></td>
</tr>


<tr class="even"> 

<td>
<a href="#det_e62dcb05381fa01559173024beb964ab">47</a>
</td>
<td>
<a name="sum_e62dcb05381fa01559173024beb964ab" />
<ul>

<li>
JAN83218.1

</li>

<li>
JAN39714.1

</li>

<!--

<li><a href="#det_e62dcb05381fa01559173024beb964ab">JAN83218.1</a></li>

<li><a href="#det_e62dcb05381fa01559173024beb964ab">JAN39714.1</a></li>

-->

</ul></td>

<td class="num">0.63257<!-- 0.02571--></td>
<td class="num">1.59</td>
<td class="num">1.59</td>

<td class="int">2</td>
<td><ul><li>
hypothetical protein [Daphnia magna]</li><li>hypothetical protein [Daphnia magna]
</li></ul></td>
</tr>


<tr class="odd"> 

<td>
<a href="#det_825b6b3b3e6e82ebec78015057d4cfe9">48</a>
</td>
<td>
<a name="sum_825b6b3b3e6e82ebec78015057d4cfe9" />
<ul>

<li>
KZS10153.1

</li>

<li>
JAN36355.1

</li>

<!--

<li><a href="#det_825b6b3b3e6e82ebec78015057d4cfe9">KZS10153.1</a></li>

<li><a href="#det_825b6b3b3e6e82ebec78015057d4cfe9">JAN36355.1</a></li>

-->

</ul></td>

<td class="num">0.63831<!-- 0.02543--></td>
<td class="num">3.49</td>
<td class="num">3.49</td>

<td class="int">3</td>
<td><ul><li>
Uncharacterized protein APZ42_025427 [Daphnia magna]</li><li>hypothetical protein [Daphnia magna]
</li></ul></td>
</tr>


<tr class="even"> 

<td>
<a href="#det_84f1be81beb9f3b227d0b45c526f75c9">49</a>
</td>
<td>
<a name="sum_84f1be81beb9f3b227d0b45c526f75c9" />
<ul>

<li>
JAN76153.1

</li>

<li>
KZS10142.1

</li>

<!--

<li><a href="#det_84f1be81beb9f3b227d0b45c526f75c9">JAN76153.1</a></li>

<li><a href="#det_84f1be81beb9f3b227d0b45c526f75c9">KZS10142.1</a></li>

-->

</ul></td>

<td class="num">0.64233<!-- 0.00940--></td>
<td class="num">0.60</td>
<td class="num">1.68</td>

<td class="int">4</td>
<td><ul><li>
Maternal protein exuperantia-1 [Daphnia magna]</li><li>Uncharacterized protein APZ42_025428 [Daphnia magna]
</li></ul></td>
</tr>


<tr class="odd"> 

<td>
<a href="#det_b83309acfdf83318bc353ae8932cfd84">50</a>
</td>
<td>
<a name="sum_b83309acfdf83318bc353ae8932cfd84" />
<ul>

<li>
JAN29325.1

</li>

<li>
JAN45716.1

</li>

<li>
JAN49015.1

</li>

<li>
KZR99454.1

</li>

<li>
JAN83979.1

</li>

<!--

<li><a href="#det_b83309acfdf83318bc353ae8932cfd84">JAN29325.1</a></li>

<li><a href="#det_b83309acfdf83318bc353ae8932cfd84">JAN45716.1</a></li>

<li><a href="#det_b83309acfdf83318bc353ae8932cfd84">JAN49015.1</a></li>

<li><a href="#det_b83309acfdf83318bc353ae8932cfd84">KZR99454.1</a></li>

<li><a href="#det_b83309acfdf83318bc353ae8932cfd84">JAN83979.1</a></li>

-->

</ul></td>

<td class="num">0.64429<!-- 0.01571--></td>
<td class="num">1.47</td>
<td class="num">1.47</td>

<td class="int">11</td>
<td><ul><li>
Nucleosome assembly protein 1 4 [Daphnia magna]</li><li>Nucleosome assembly protein 1 4 [Daphnia magna]</li><li>Nucleosome assembly protein 1 4 [Daphnia magna]</li><li>Nucleosome assembly protein 1 1 [Daphnia magna]</li><li>Nucleosome assembly protein 1 4 [Daphnia magna]
</li></ul></td>
</tr>


<tr class="even"> 

<td>
<a href="#det_bd7b25d591877df1e6ef00f5861432dd">51</a>
</td>
<td>
<a name="sum_bd7b25d591877df1e6ef00f5861432dd" />
<ul>

<li>
JAN91513.1

</li>

<li>
JAN71283.1

</li>

<li>
JAN53426.1

</li>

<li>
JAN51033.1

</li>

<li>
JAN51032.1

</li>

<li>
JAN51031.1

</li>

<li>
JAN36537.1

</li>

<!--

<li><a href="#det_bd7b25d591877df1e6ef00f5861432dd">JAN91513.1</a></li>

<li><a href="#det_bd7b25d591877df1e6ef00f5861432dd">JAN71283.1</a></li>

<li><a href="#det_bd7b25d591877df1e6ef00f5861432dd">JAN53426.1</a></li>

<li><a href="#det_bd7b25d591877df1e6ef00f5861432dd">JAN51033.1</a></li>

<li><a href="#det_bd7b25d591877df1e6ef00f5861432dd">JAN51032.1</a></li>

<li><a href="#det_bd7b25d591877df1e6ef00f5861432dd">JAN51031.1</a></li>

<li><a href="#det_bd7b25d591877df1e6ef00f5861432dd">JAN36537.1</a></li>

-->
(17 more)
</ul></td>

<td class="num">0.64833<!-- 0.01529--></td>
<td class="num">0.87</td>
<td class="num">1.15</td>

<td class="int">42</td>
<td><ul><li>
Transitional endoplasmic reticulum ATPase TER94 [Daphnia magna]</li><li>Transitional endoplasmic reticulum ATPase TER94 [Daphnia magna]</li><li>putative Transitional endoplasmic reticulum ATPase TER94 [Daphnia magna]</li><li>Transitional endoplasmic reticulum ATPase TER94 [Daphnia magna]</li><li>Transitional endoplasmic reticulum ATPase TER94 [Daphnia magna]</li><li>putative Transitional endoplasmic reticulum ATPase TER94, partial [Daphnia magna]</li><li>Transitional endoplasmic reticulum ATPase TER94 [Daphnia magna]
</li></ul></td>
</tr>


<tr class="odd"> 

<td>
<a href="#det_c18c43f638ccb23babeff93765a41487">52</a>
</td>
<td>
<a name="sum_c18c43f638ccb23babeff93765a41487" />
<ul>

<li>
JAN44473.1

</li>

<li>
JAN60760.1

</li>

<li>
KZS21785.1

</li>

<li>
JAN66525.1

</li>

<!--

<li><a href="#det_c18c43f638ccb23babeff93765a41487">JAN44473.1</a></li>

<li><a href="#det_c18c43f638ccb23babeff93765a41487">JAN60760.1</a></li>

<li><a href="#det_c18c43f638ccb23babeff93765a41487">KZS21785.1</a></li>

<li><a href="#det_c18c43f638ccb23babeff93765a41487">JAN66525.1</a></li>

-->

</ul></td>

<td class="num">0.64887<!-- 0.01213--></td>
<td class="num">1.05</td>
<td class="num">1.05</td>

<td class="int">5</td>
<td><ul><li>
Dehydrogenase/reductase SDR family member [Daphnia magna]</li><li>Dehydrogenase/reductase SDR family member [Daphnia magna]</li><li>Carbonyl reductase [Daphnia magna]</li><li>Dehydrogenase/reductase SDR family member [Daphnia magna]
</li></ul></td>
</tr>


<tr class="even"> 

<td>
<a href="#det_f70c6c73ae99fa9f8da495af97006ac2">53</a>
</td>
<td>
<a name="sum_f70c6c73ae99fa9f8da495af97006ac2" />
<ul>

<li>
KZS20585.1

</li>

<li>
JAN66279.1

</li>

<li>
JAN57166.1

</li>

<li>
JAN53613.1

</li>

<li>
JAN53612.1

</li>

<li>
JAN32118.1

</li>

<li>
JAN34015.1

</li>

<!--

<li><a href="#det_f70c6c73ae99fa9f8da495af97006ac2">KZS20585.1</a></li>

<li><a href="#det_f70c6c73ae99fa9f8da495af97006ac2">JAN66279.1</a></li>

<li><a href="#det_f70c6c73ae99fa9f8da495af97006ac2">JAN57166.1</a></li>

<li><a href="#det_f70c6c73ae99fa9f8da495af97006ac2">JAN53613.1</a></li>

<li><a href="#det_f70c6c73ae99fa9f8da495af97006ac2">JAN53612.1</a></li>

<li><a href="#det_f70c6c73ae99fa9f8da495af97006ac2">JAN32118.1</a></li>

<li><a href="#det_f70c6c73ae99fa9f8da495af97006ac2">JAN34015.1</a></li>

-->

</ul></td>

<td class="num">0.65079<!-- 0.01429--></td>
<td class="num">0.80</td>
<td class="num">1.25</td>

<td class="int">19</td>
<td><ul><li>
Alphabet [Daphnia magna]</li><li>Pyruvate dehydrogenase [acetyl-transferring]-phosphatase 1, mitochondrial [Daphnia magna]</li><li>putative Pyruvate dehydrogenase [acetyl-transferring]-phosphatase 1, mitochondrial, partial [Daphnia magna]</li><li>putative Pyruvate dehydrogenase [acetyl-transferring]-phosphatase 1, mitochondrial [Daphnia magna]</li><li>Pyruvate dehydrogenase [acetyl-transferring]-phosphatase 1, mitochondrial [Daphnia magna]</li><li>putative Pyruvate dehydrogenase [acetyl-transferring]-phosphatase 1, mitochondrial, partial [Daphnia magna]</li><li>putative Pyruvate dehydrogenase [acetyl-transferring]-phosphatase 1, mitochondrial [Daphnia magna]
</li></ul></td>
</tr>


<tr class="odd"> 

<td>
<a href="#det_2dd0b855d05a9b76407d6446980d3a8a">54</a>
</td>
<td>
<a name="sum_2dd0b855d05a9b76407d6446980d3a8a" />
<ul>

<li>
JAN49214.1

</li>

<li>
JAN63156.1

</li>

<li>
JAN44466.1

</li>

<li>
JAN44467.1

</li>

<li>
KZS17319.1

</li>

<!--

<li><a href="#det_2dd0b855d05a9b76407d6446980d3a8a">JAN49214.1</a></li>

<li><a href="#det_2dd0b855d05a9b76407d6446980d3a8a">JAN63156.1</a></li>

<li><a href="#det_2dd0b855d05a9b76407d6446980d3a8a">JAN44466.1</a></li>

<li><a href="#det_2dd0b855d05a9b76407d6446980d3a8a">JAN44467.1</a></li>

<li><a href="#det_2dd0b855d05a9b76407d6446980d3a8a">KZS17319.1</a></li>

-->

</ul></td>

<td class="num">0.65190<!-- 0.01060--></td>
<td class="num">1.57</td>
<td class="num">1.57</td>

<td class="int">9</td>
<td><ul><li>
hypothetical protein [Daphnia magna]</li><li>hypothetical protein [Daphnia magna]</li><li>hypothetical protein [Daphnia magna]</li><li>hypothetical protein [Daphnia magna]</li><li>Uncharacterized protein APZ42_016912 [Daphnia magna]
</li></ul></td>
</tr>


<tr class="even"> 

<td>
<a href="#det_1391a35bc6cc7f3f2df923edf44c7b2d">55</a>
</td>
<td>
<a name="sum_1391a35bc6cc7f3f2df923edf44c7b2d" />
<ul>

<li>
KZS07833.1

</li>

<li>
JAN84527.1

</li>

<!--

<li><a href="#det_1391a35bc6cc7f3f2df923edf44c7b2d">KZS07833.1</a></li>

<li><a href="#det_1391a35bc6cc7f3f2df923edf44c7b2d">JAN84527.1</a></li>

-->

</ul></td>

<td class="num">0.66520<!-- 0.01514--></td>
<td class="num">0.83</td>
<td class="num">1.20</td>

<td class="int">10</td>
<td><ul><li>
Carbonyl reductase [NADPH] 1 [Daphnia magna]</li><li>Carbonyl reductase (NADPH) [Daphnia magna]
</li></ul></td>
</tr>


<tr class="odd"> 

<td>
<a href="#det_8c5c04721070f72bdf76956823f7c650">56</a>
</td>
<td>
<a name="sum_8c5c04721070f72bdf76956823f7c650" />
<ul>

<li>
KZS22007.1

</li>

<li>
JAN42950.1

</li>

<li>
JAN42944.1

</li>

<li>
JAN83835.1

</li>

<li>
JAN75712.1

</li>

<li>
JAN65639.1

</li>

<li>
JAN61195.1

</li>

<!--

<li><a href="#det_8c5c04721070f72bdf76956823f7c650">KZS22007.1</a></li>

<li><a href="#det_8c5c04721070f72bdf76956823f7c650">JAN42950.1</a></li>

<li><a href="#det_8c5c04721070f72bdf76956823f7c650">JAN42944.1</a></li>

<li><a href="#det_8c5c04721070f72bdf76956823f7c650">JAN83835.1</a></li>

<li><a href="#det_8c5c04721070f72bdf76956823f7c650">JAN75712.1</a></li>

<li><a href="#det_8c5c04721070f72bdf76956823f7c650">JAN65639.1</a></li>

<li><a href="#det_8c5c04721070f72bdf76956823f7c650">JAN61195.1</a></li>

-->
(21 more)
</ul></td>

<td class="num">0.66895<!-- 0.01033--></td>
<td class="num">1.16</td>
<td class="num">1.16</td>

<td class="int">55</td>
<td><ul><li>
Spectrin beta chain [Daphnia magna]</li><li>Spectrin beta chain, non-erythrocytic [Daphnia magna]</li><li>Spectrin beta chain, non-erythrocytic [Daphnia magna]</li><li>Spectrin beta chain, non-erythrocytic [Daphnia magna]</li><li>putative Spectrin beta chain, non-erythrocytic [Daphnia magna]</li><li>Spectrin beta chain, non-erythrocytic [Daphnia magna]</li><li>Spectrin beta chain, non-erythrocytic [Daphnia magna]
</li></ul></td>
</tr>


<tr class="even"> 

<td>
<a href="#det_eeb0abb9510d86c8f6a80a51e76ffd6a">57</a>
</td>
<td>
<a name="sum_eeb0abb9510d86c8f6a80a51e76ffd6a" />
<ul>

<li>
JAN50947.1

</li>

<li>
JAN88392.1

</li>

<!--

<li><a href="#det_eeb0abb9510d86c8f6a80a51e76ffd6a">JAN50947.1</a></li>

<li><a href="#det_eeb0abb9510d86c8f6a80a51e76ffd6a">JAN88392.1</a></li>

-->

</ul></td>

<td class="num">0.67492<!-- 0.01427--></td>
<td class="num">1.48</td>
<td class="num">1.48</td>

<td class="int">11</td>
<td><ul><li>
putative Calcium-binding protein [Daphnia magna]</li><li>Calcium-binding protein [Daphnia magna]
</li></ul></td>
</tr>


<tr class="odd"> 

<td>
<a href="#det_9e5f25a150ca39e31f709866154e5b79">58</a>
</td>
<td>
<a name="sum_9e5f25a150ca39e31f709866154e5b79" />
<ul>

<li>
KZS00530.1

</li>

<li>
KZR97235.1

</li>

<li>
JAN71118.1

</li>

<li>
JAN65922.1

</li>

<li>
JAN57754.1

</li>

<li>
JAN53852.1

</li>

<li>
JAN51415.1

</li>

<!--

<li><a href="#det_9e5f25a150ca39e31f709866154e5b79">KZS00530.1</a></li>

<li><a href="#det_9e5f25a150ca39e31f709866154e5b79">KZR97235.1</a></li>

<li><a href="#det_9e5f25a150ca39e31f709866154e5b79">JAN71118.1</a></li>

<li><a href="#det_9e5f25a150ca39e31f709866154e5b79">JAN65922.1</a></li>

<li><a href="#det_9e5f25a150ca39e31f709866154e5b79">JAN57754.1</a></li>

<li><a href="#det_9e5f25a150ca39e31f709866154e5b79">JAN53852.1</a></li>

<li><a href="#det_9e5f25a150ca39e31f709866154e5b79">JAN51415.1</a></li>

-->
(6 more)
</ul></td>

<td class="num">0.68333<!-- 0.01333--></td>
<td class="num">1.32</td>
<td class="num">1.32</td>

<td class="int">22</td>
<td><ul><li>
Uncharacterized protein APZ42_003141, partial [Daphnia magna]</li><li>Uncharacterized protein APZ42_008009, partial [Daphnia magna]</li><li>Brain chitinase and chia-like protein, partial [Daphnia magna]</li><li>putative Brain chitinase and chia, partial [Daphnia magna]</li><li>Brain chitinase and chia-like protein, partial [Daphnia magna]</li><li>Brain chitinase and chia-like protein, partial [Daphnia magna]</li><li>Brain chitinase and chia-like protein [Daphnia magna]
</li></ul></td>
</tr>


<tr class="even"> 

<td>
<a href="#det_197bc77f769872e8800fa3fec190d6a2">59</a>
</td>
<td>
<a name="sum_197bc77f769872e8800fa3fec190d6a2" />
<ul>

<li>
JAN91146.1

</li>

<li>
KZS14177.1

</li>

<!--

<li><a href="#det_197bc77f769872e8800fa3fec190d6a2">JAN91146.1</a></li>

<li><a href="#det_197bc77f769872e8800fa3fec190d6a2">KZS14177.1</a></li>

-->

</ul></td>

<td class="num">0.68880<!-- 0.01400--></td>
<td class="num">2.47</td>
<td class="num">2.47</td>

<td class="int">3</td>
<td><ul><li>
Actin-related protein 2/3 complex subunit [Daphnia magna]</li><li>Actin-related protein 2/3 complex subunit 4 [Daphnia magna]
</li></ul></td>
</tr>


<tr class="odd"> 

<td>
<a href="#det_564cb466a3051ae00d2853017ba770ff">60</a>
</td>
<td>
<a name="sum_564cb466a3051ae00d2853017ba770ff" />
<ul>

<li>
JAN56270.1

</li>

<li>
JAN60870.1

</li>

<li>
JAN30841.1

</li>

<li>
JAN78884.1

</li>

<li>
KZS15705.1

</li>

<!--

<li><a href="#det_564cb466a3051ae00d2853017ba770ff">JAN56270.1</a></li>

<li><a href="#det_564cb466a3051ae00d2853017ba770ff">JAN60870.1</a></li>

<li><a href="#det_564cb466a3051ae00d2853017ba770ff">JAN30841.1</a></li>

<li><a href="#det_564cb466a3051ae00d2853017ba770ff">JAN78884.1</a></li>

<li><a href="#det_564cb466a3051ae00d2853017ba770ff">KZS15705.1</a></li>

-->

</ul></td>

<td class="num">0.69623<!-- 0.03000--></td>
<td class="num">0.66</td>
<td class="num">1.52</td>

<td class="int">5</td>
<td><ul><li>
Inositol-3-phosphate synthase 1-A [Daphnia magna]</li><li>Inositol-3-phosphate synthase 1-A [Daphnia magna]</li><li>Inositol-3-phosphate synthase 1-A [Daphnia magna]</li><li>Inositol-3-phosphate synthase 1-A [Daphnia magna]</li><li>Inositol-3-phosphate synthase 1-B [Daphnia magna]
</li></ul></td>
</tr>


<tr class="even"> 

<td>
<a href="#det_02480ff3b5c61fd8561d6ff3e4032ee2">61</a>
</td>
<td>
<a name="sum_02480ff3b5c61fd8561d6ff3e4032ee2" />
<ul>

<li>
JAN56981.1

</li>

<li>
JAN56980.1

</li>

<li>
JAN53877.1

</li>

<li>
JAN31949.1

</li>

<li>
JAN33798.1

</li>

<li>
KZS03726.1

</li>

<li>
JAN72475.1

</li>

<!--

<li><a href="#det_02480ff3b5c61fd8561d6ff3e4032ee2">JAN56981.1</a></li>

<li><a href="#det_02480ff3b5c61fd8561d6ff3e4032ee2">JAN56980.1</a></li>

<li><a href="#det_02480ff3b5c61fd8561d6ff3e4032ee2">JAN53877.1</a></li>

<li><a href="#det_02480ff3b5c61fd8561d6ff3e4032ee2">JAN31949.1</a></li>

<li><a href="#det_02480ff3b5c61fd8561d6ff3e4032ee2">JAN33798.1</a></li>

<li><a href="#det_02480ff3b5c61fd8561d6ff3e4032ee2">KZS03726.1</a></li>

<li><a href="#det_02480ff3b5c61fd8561d6ff3e4032ee2">JAN72475.1</a></li>

-->
(1 more)
</ul></td>

<td class="num">0.69623<!-- 0.03000--></td>
<td class="num">0.88</td>
<td class="num">1.13</td>

<td class="int">18</td>
<td><ul><li>
Coatomer subunit gamma-2 [Daphnia magna]</li><li>hypothetical protein, partial [Daphnia magna]</li><li>Coatomer subunit gamma-2 [Daphnia magna]</li><li>Coatomer subunit gamma-2, partial [Daphnia magna]</li><li>Coatomer subunit gamma-2, partial [Daphnia magna]</li><li>Coatomer subunit gamma [Daphnia magna]</li><li>Coatomer subunit gamma-2 [Daphnia magna]
</li></ul></td>
</tr>


<tr class="odd"> 

<td>
<a href="#det_4490fae66297c7a99ec9b4c5deae5817">62</a>
</td>
<td>
<a name="sum_4490fae66297c7a99ec9b4c5deae5817" />
<ul>

<li>
JAN57119.1

</li>

<li>
JAN53975.1

</li>

<li>
KZS16746.1

</li>

<li>
JAN33960.1

</li>

<!--

<li><a href="#det_4490fae66297c7a99ec9b4c5deae5817">JAN57119.1</a></li>

<li><a href="#det_4490fae66297c7a99ec9b4c5deae5817">JAN53975.1</a></li>

<li><a href="#det_4490fae66297c7a99ec9b4c5deae5817">KZS16746.1</a></li>

<li><a href="#det_4490fae66297c7a99ec9b4c5deae5817">JAN33960.1</a></li>

-->

</ul></td>

<td class="num">0.71319<!-- 0.02957--></td>
<td class="num">0.54</td>
<td class="num">1.84</td>

<td class="int">4</td>
<td><ul><li>
Calcyclin-binding protein, partial [Daphnia magna]</li><li>Calcyclin-binding protein, partial [Daphnia magna]</li><li>Calcyclin-binding protein [Daphnia magna]</li><li>Calcyclin-binding protein, partial [Daphnia magna]
</li></ul></td>
</tr>


<tr class="even"> 

<td>
<a href="#det_f837d3060b6d2638c9debce4d7790ed0">63</a>
</td>
<td>
<a name="sum_f837d3060b6d2638c9debce4d7790ed0" />
<ul>

<li>
JAN56885.1

</li>

<li>
JAN56886.1

</li>

<li>
KZS10155.1

</li>

<li>
JAN85127.1

</li>

<!--

<li><a href="#det_f837d3060b6d2638c9debce4d7790ed0">JAN56885.1</a></li>

<li><a href="#det_f837d3060b6d2638c9debce4d7790ed0">JAN56886.1</a></li>

<li><a href="#det_f837d3060b6d2638c9debce4d7790ed0">KZS10155.1</a></li>

<li><a href="#det_f837d3060b6d2638c9debce4d7790ed0">JAN85127.1</a></li>

-->

</ul></td>

<td class="num">0.72921<!-- 0.03557--></td>
<td class="num">0.88</td>
<td class="num">1.14</td>

<td class="int">13</td>
<td><ul><li>
putative Pyruvate carboxylase, mitochondrial [Daphnia magna]</li><li>Pyruvate carboxylase, mitochondrial [Daphnia magna]</li><li>Pyruvate carboxylase [Daphnia magna]</li><li>Pyruvate carboxylase, mitochondrial [Daphnia magna]
</li></ul></td>
</tr>


<tr class="odd"> 

<td>
<a href="#det_a28403787d6f28c3ff5d171d17888745">64</a>
</td>
<td>
<a name="sum_a28403787d6f28c3ff5d171d17888745" />
<ul>

<li>
JAN57418.1

</li>

<li>
JAN62710.1

</li>

<li>
JAN61719.1

</li>

<li>
KZS04872.1

</li>

<!--

<li><a href="#det_a28403787d6f28c3ff5d171d17888745">JAN57418.1</a></li>

<li><a href="#det_a28403787d6f28c3ff5d171d17888745">JAN62710.1</a></li>

<li><a href="#det_a28403787d6f28c3ff5d171d17888745">JAN61719.1</a></li>

<li><a href="#det_a28403787d6f28c3ff5d171d17888745">KZS04872.1</a></li>

-->

</ul></td>

<td class="num">0.73262<!-- 0.03633--></td>
<td class="num">0.46</td>
<td class="num">2.16</td>

<td class="int">4</td>
<td><ul><li>
putative Developmentally-regulated GTP-binding protein, partial [Daphnia magna]</li><li>Developmentally-regulated GTP-binding protein [Daphnia magna]</li><li>Developmentally-regulated GTP-binding protein [Daphnia magna]</li><li>Developmentally-regulated GTP-binding protein 1 [Daphnia magna]
</li></ul></td>
</tr>


<tr class="even"> 

<td>
<a href="#det_f60bc468452f6b9450d43f0b9c814af9">65</a>
</td>
<td>
<a name="sum_f60bc468452f6b9450d43f0b9c814af9" />
<ul>

<li>
JAN72578.1

</li>

<li>
JAN57192.1

</li>

<li>
JAN53532.1

</li>

<li>
JAN32337.1

</li>

<li>
JAN32336.1

</li>

<li>
JAN29345.1

</li>

<li>
JAN29346.1

</li>

<!--

<li><a href="#det_f60bc468452f6b9450d43f0b9c814af9">JAN72578.1</a></li>

<li><a href="#det_f60bc468452f6b9450d43f0b9c814af9">JAN57192.1</a></li>

<li><a href="#det_f60bc468452f6b9450d43f0b9c814af9">JAN53532.1</a></li>

<li><a href="#det_f60bc468452f6b9450d43f0b9c814af9">JAN32337.1</a></li>

<li><a href="#det_f60bc468452f6b9450d43f0b9c814af9">JAN32336.1</a></li>

<li><a href="#det_f60bc468452f6b9450d43f0b9c814af9">JAN29345.1</a></li>

<li><a href="#det_f60bc468452f6b9450d43f0b9c814af9">JAN29346.1</a></li>

-->
(5 more)
</ul></td>

<td class="num">0.73661<!-- 0.03533--></td>
<td class="num">0.84</td>
<td class="num">1.19</td>

<td class="int">21</td>
<td><ul><li>
NAD(P) transhydrogenase, mitochondrial-like protein [Daphnia magna]</li><li>putative NAD(P) transhydrogenase, mitochondrial, partial [Daphnia magna]</li><li>NAD(P) transhydrogenase, mitochondrial-like protein [Daphnia magna]</li><li>NAD(P) transhydrogenase, mitochondrial [Daphnia magna]</li><li>NAD(P) transhydrogenase, mitochondrial [Daphnia magna]</li><li>NAD(P) transhydrogenase, mitochondrial [Daphnia magna]</li><li>NAD(P) transhydrogenase, mitochondrial [Daphnia magna]
</li></ul></td>
</tr>


<tr class="odd"> 

<td>
<a href="#det_1838fbb5d5a915f01739b990d9d1976b">66</a>
</td>
<td>
<a name="sum_1838fbb5d5a915f01739b990d9d1976b" />
<ul>

<li>
JAN36362.1

</li>

<li>
JAN45253.1

</li>

<li>
JAN67963.1

</li>

<li>
KZS08687.1

</li>

<!--

<li><a href="#det_1838fbb5d5a915f01739b990d9d1976b">JAN36362.1</a></li>

<li><a href="#det_1838fbb5d5a915f01739b990d9d1976b">JAN45253.1</a></li>

<li><a href="#det_1838fbb5d5a915f01739b990d9d1976b">JAN67963.1</a></li>

<li><a href="#det_1838fbb5d5a915f01739b990d9d1976b">KZS08687.1</a></li>

-->

</ul></td>

<td class="num">0.73661<!-- 0.03533--></td>
<td class="num">0.45</td>
<td class="num">2.24</td>

<td class="int">3</td>
<td><ul><li>
Translocon-associated protein subunit beta [Daphnia magna]</li><li>Translocon-associated protein subunit beta [Daphnia magna]</li><li>Translocon-associated protein subunit beta [Daphnia magna]</li><li>Translocon-associated protein subunit beta [Daphnia magna]
</li></ul></td>
</tr>


<tr class="even"> 

<td>
<a href="#det_94a560b29261a0f3b066ebe98331aab0">67</a>
</td>
<td>
<a name="sum_94a560b29261a0f3b066ebe98331aab0" />
<ul>

<li>
JAN34194.1

</li>

<li>
JAN57694.1

</li>

<li>
KZS13443.1

</li>

<!--

<li><a href="#det_94a560b29261a0f3b066ebe98331aab0">JAN34194.1</a></li>

<li><a href="#det_94a560b29261a0f3b066ebe98331aab0">JAN57694.1</a></li>

<li><a href="#det_94a560b29261a0f3b066ebe98331aab0">KZS13443.1</a></li>

-->

</ul></td>

<td class="num">0.73661<!-- 0.03533--></td>
<td class="num">0.58</td>
<td class="num">1.73</td>

<td class="int">14</td>
<td><ul><li>
NADH-ubiquinone oxidoreductase 75 kDa subunit, mitochondrial [Daphnia magna]</li><li>NADH-ubiquinone oxidoreductase 75 kDa subunit, mitochondrial [Daphnia magna]</li><li>NADH-ubiquinone oxidoreductase 75 kDa subunit, mitochondrial [Daphnia magna]
</li></ul></td>
</tr>


<tr class="odd"> 

<td>
<a href="#det_a94d2d35a4976936e14a443451bbc6b2">68</a>
</td>
<td>
<a name="sum_a94d2d35a4976936e14a443451bbc6b2" />
<ul>

<li>
JAN86986.1

</li>

<li>
JAN55158.1

</li>

<li>
KZS09145.1

</li>

<!--

<li><a href="#det_a94d2d35a4976936e14a443451bbc6b2">JAN86986.1</a></li>

<li><a href="#det_a94d2d35a4976936e14a443451bbc6b2">JAN55158.1</a></li>

<li><a href="#det_a94d2d35a4976936e14a443451bbc6b2">KZS09145.1</a></li>

-->

</ul></td>

<td class="num">0.74190<!-- 0.03257--></td>
<td class="num">1.61</td>
<td class="num">1.61</td>

<td class="int">2</td>
<td><ul><li>
Membrane glycoprotein lig-1 [Daphnia magna]</li><li>Membrane glycoprotein lig-1, partial [Daphnia magna]</li><li>Uncharacterized protein APZ42_026702 [Daphnia magna]
</li></ul></td>
</tr>


<tr class="even"> 

<td>
<a href="#det_f97f5f713a1a77d8dbc4d2f789b823ce">69</a>
</td>
<td>
<a name="sum_f97f5f713a1a77d8dbc4d2f789b823ce" />
<ul>

<li>
KZS06175.1

</li>

<!--

<li><a href="#det_f97f5f713a1a77d8dbc4d2f789b823ce">KZS06175.1</a></li>

-->

</ul></td>

<td class="num">0.74545<!-- 0.03333--></td>
<td class="num">0.45</td>
<td class="num">2.23</td>

<td class="int">3</td>
<td><ul><li>
Troponin C [Daphnia magna]
</li></ul></td>
</tr>


<tr class="odd"> 

<td>
<a href="#det_f1862ecc73a24b7d237a1cbb81609e8e">70</a>
</td>
<td>
<a name="sum_f1862ecc73a24b7d237a1cbb81609e8e" />
<ul>

<li>
KZS16924.1

</li>

<li>
JAN50904.1

</li>

<li>
JAN50903.1

</li>

<li>
JAN57148.1

</li>

<li>
JAN62099.1

</li>

<li>
JAN63147.1

</li>

<!--

<li><a href="#det_f1862ecc73a24b7d237a1cbb81609e8e">KZS16924.1</a></li>

<li><a href="#det_f1862ecc73a24b7d237a1cbb81609e8e">JAN50904.1</a></li>

<li><a href="#det_f1862ecc73a24b7d237a1cbb81609e8e">JAN50903.1</a></li>

<li><a href="#det_f1862ecc73a24b7d237a1cbb81609e8e">JAN57148.1</a></li>

<li><a href="#det_f1862ecc73a24b7d237a1cbb81609e8e">JAN62099.1</a></li>

<li><a href="#det_f1862ecc73a24b7d237a1cbb81609e8e">JAN63147.1</a></li>

-->

</ul></td>

<td class="num">0.74679<!-- 0.03400--></td>
<td class="num">0.40</td>
<td class="num">2.51</td>

<td class="int">2</td>
<td><ul><li>
Uncharacterized protein APZ42_017557, partial [Daphnia magna]</li><li>hypothetical protein, partial [Daphnia magna]</li><li>hypothetical protein, partial [Daphnia magna]</li><li>hypothetical protein [Daphnia magna]</li><li>hypothetical protein, partial [Daphnia magna]</li><li>hypothetical protein, partial [Daphnia magna]
</li></ul></td>
</tr>


<tr class="even"> 

<td>
<a href="#det_b67b90b4f698903667d828b1cca0dd0b">71</a>
</td>
<td>
<a name="sum_b67b90b4f698903667d828b1cca0dd0b" />
<ul>

<li>
JAN75349.1

</li>

<li>
JAN85717.1

</li>

<li>
KZS10841.1

</li>

<li>
JAN51166.1

</li>

<li>
JAN82232.1

</li>

<!--

<li><a href="#det_b67b90b4f698903667d828b1cca0dd0b">JAN75349.1</a></li>

<li><a href="#det_b67b90b4f698903667d828b1cca0dd0b">JAN85717.1</a></li>

<li><a href="#det_b67b90b4f698903667d828b1cca0dd0b">KZS10841.1</a></li>

<li><a href="#det_b67b90b4f698903667d828b1cca0dd0b">JAN51166.1</a></li>

<li><a href="#det_b67b90b4f698903667d828b1cca0dd0b">JAN82232.1</a></li>

-->

</ul></td>

<td class="num">0.79842<!-- 0.04933--></td>
<td class="num">0.80</td>
<td class="num">1.25</td>

<td class="int">16</td>
<td><ul><li>
Cytochrome b-c1 complex subunit 2, mitochondrial-like protein [Daphnia magna]</li><li>Cytochrome b-c1 complex subunit 2, mitochondrial [Daphnia magna]</li><li>Mitochondrial-processing peptidase subunit alpha [Daphnia magna]</li><li>Cytochrome b-c1 complex subunit 2, mitochondrial [Daphnia magna]</li><li>putative Cytochrome b-c1 complex subunit 2, mitochondrial, partial [Daphnia magna]
</li></ul></td>
</tr>


<tr class="odd"> 

<td>
<a href="#det_3d60674ee2076ce01b976f4ba5a8a366">72</a>
</td>
<td>
<a name="sum_3d60674ee2076ce01b976f4ba5a8a366" />
<ul>

<li>
JAN87508.1

</li>

<li>
JAN64357.1

</li>

<li>
JAN49020.1

</li>

<li>
JAN49021.1

</li>

<li>
KZS13828.1

</li>

<li>
JAN60170.1

</li>

<li>
JAN77321.1

</li>

<!--

<li><a href="#det_3d60674ee2076ce01b976f4ba5a8a366">JAN87508.1</a></li>

<li><a href="#det_3d60674ee2076ce01b976f4ba5a8a366">JAN64357.1</a></li>

<li><a href="#det_3d60674ee2076ce01b976f4ba5a8a366">JAN49020.1</a></li>

<li><a href="#det_3d60674ee2076ce01b976f4ba5a8a366">JAN49021.1</a></li>

<li><a href="#det_3d60674ee2076ce01b976f4ba5a8a366">KZS13828.1</a></li>

<li><a href="#det_3d60674ee2076ce01b976f4ba5a8a366">JAN60170.1</a></li>

<li><a href="#det_3d60674ee2076ce01b976f4ba5a8a366">JAN77321.1</a></li>

-->
(4 more)
</ul></td>

<td class="num">0.79842<!-- 0.04933--></td>
<td class="num">0.83</td>
<td class="num">1.21</td>

<td class="int">44</td>
<td><ul><li>
Isocitrate dehydrogenase [NADP], mitochondrial [Daphnia magna]</li><li>putative Isocitrate dehydrogenase [NADP], mitochondrial, partial [Daphnia magna]</li><li>Isocitrate dehydrogenase [NADP], mitochondrial-like protein [Daphnia magna]</li><li>Isocitrate dehydrogenase [NADP], mitochondrial [Daphnia magna]</li><li>Isocitrate dehydrogenase (NADP) [Daphnia magna]</li><li>Isocitrate dehydrogenase [NADP], mitochondrial [Daphnia magna]</li><li>Isocitrate dehydrogenase [NADP], mitochondrial-like protein [Daphnia magna]
</li></ul></td>
</tr>


<tr class="even"> 

<td>
<a href="#det_2a55f8844523c5506bf3c04a3d5af606">73</a>
</td>
<td>
<a name="sum_2a55f8844523c5506bf3c04a3d5af606" />
<ul>

<li>
JAN47001.1

</li>

<li>
KZS18538.1

</li>

<li>
JAN83751.1

</li>

<!--

<li><a href="#det_2a55f8844523c5506bf3c04a3d5af606">JAN47001.1</a></li>

<li><a href="#det_2a55f8844523c5506bf3c04a3d5af606">KZS18538.1</a></li>

<li><a href="#det_2a55f8844523c5506bf3c04a3d5af606">JAN83751.1</a></li>

-->

</ul></td>

<td class="num">0.79842<!-- 0.04933--></td>
<td class="num">1.35</td>
<td class="num">1.35</td>

<td class="int">4</td>
<td><ul><li>
Niemann-Pick type C-2d [Daphnia magna]</li><li>Epididymal secretory protein E1 [Daphnia magna]</li><li>Niemann-Pick type C-2d [Daphnia magna]
</li></ul></td>
</tr>


<tr class="odd"> 

<td>
<a href="#det_d38f4eaaa6db5c940776b0c48c0f10c3">74</a>
</td>
<td>
<a name="sum_d38f4eaaa6db5c940776b0c48c0f10c3" />
<ul>

<li>
KZS05158.1

</li>

<li>
JAN56834.1

</li>

<li>
JAN41383.1

</li>

<li>
JAN73417.1

</li>

<li>
JAN49183.1

</li>

<li>
JAN56833.1

</li>

<!--

<li><a href="#det_d38f4eaaa6db5c940776b0c48c0f10c3">KZS05158.1</a></li>

<li><a href="#det_d38f4eaaa6db5c940776b0c48c0f10c3">JAN56834.1</a></li>

<li><a href="#det_d38f4eaaa6db5c940776b0c48c0f10c3">JAN41383.1</a></li>

<li><a href="#det_d38f4eaaa6db5c940776b0c48c0f10c3">JAN73417.1</a></li>

<li><a href="#det_d38f4eaaa6db5c940776b0c48c0f10c3">JAN49183.1</a></li>

<li><a href="#det_d38f4eaaa6db5c940776b0c48c0f10c3">JAN56833.1</a></li>

-->

</ul></td>

<td class="num">0.79842<!-- 0.04933--></td>
<td class="num">1.16</td>
<td class="num">1.16</td>

<td class="int">22</td>
<td><ul><li>
Uncharacterized protein APZ42_031730 [Daphnia magna]</li><li>hypothetical protein [Daphnia magna]</li><li>hypothetical protein [Daphnia magna]</li><li>hypothetical protein [Daphnia magna]</li><li>hypothetical protein [Daphnia magna]</li><li>hypothetical protein [Daphnia magna]
</li></ul></td>
</tr>


<tr class="even"> 

<td>
<a href="#det_c47de9797054bdfda3c2ae2f6f6fc575">75</a>
</td>
<td>
<a name="sum_c47de9797054bdfda3c2ae2f6f6fc575" />
<ul>

<li>
JAN31625.1

</li>

<li>
KZS17380.1

</li>

<li>
JAN87009.1

</li>

<li>
JAN30122.1

</li>

<li>
JAN30124.1

</li>

<li>
JAN30123.1

</li>

<!--

<li><a href="#det_c47de9797054bdfda3c2ae2f6f6fc575">JAN31625.1</a></li>

<li><a href="#det_c47de9797054bdfda3c2ae2f6f6fc575">KZS17380.1</a></li>

<li><a href="#det_c47de9797054bdfda3c2ae2f6f6fc575">JAN87009.1</a></li>

<li><a href="#det_c47de9797054bdfda3c2ae2f6f6fc575">JAN30122.1</a></li>

<li><a href="#det_c47de9797054bdfda3c2ae2f6f6fc575">JAN30124.1</a></li>

<li><a href="#det_c47de9797054bdfda3c2ae2f6f6fc575">JAN30123.1</a></li>

-->

</ul></td>

<td class="num">0.80975<!-- 0.05267--></td>
<td class="num">1.61</td>
<td class="num">1.61</td>

<td class="int">7</td>
<td><ul><li>
Peroxisomal acyl-coenzyme A oxidase [Daphnia magna]</li><li>Acyl-coenzyme A oxidase [Daphnia magna]</li><li>Peroxisomal acyl-coenzyme A oxidase [Daphnia magna]</li><li>Peroxisomal acyl-coenzyme A oxidase [Daphnia magna]</li><li>Peroxisomal acyl-coenzyme A oxidase [Daphnia magna]</li><li>Peroxisomal acyl-coenzyme A oxidase [Daphnia magna]
</li></ul></td>
</tr>


<tr class="odd"> 

<td>
<a href="#det_3cbca08da28ac95c287c75f68163fb45">76</a>
</td>
<td>
<a name="sum_3cbca08da28ac95c287c75f68163fb45" />
<ul>

<li>
JAN34217.1

</li>

<li>
JAN53002.1

</li>

<li>
JAN71613.1

</li>

<li>
KZS21268.1

</li>

<li>
JAN34216.1

</li>

<li>
JAN53003.1

</li>

<!--

<li><a href="#det_3cbca08da28ac95c287c75f68163fb45">JAN34217.1</a></li>

<li><a href="#det_3cbca08da28ac95c287c75f68163fb45">JAN53002.1</a></li>

<li><a href="#det_3cbca08da28ac95c287c75f68163fb45">JAN71613.1</a></li>

<li><a href="#det_3cbca08da28ac95c287c75f68163fb45">KZS21268.1</a></li>

<li><a href="#det_3cbca08da28ac95c287c75f68163fb45">JAN34216.1</a></li>

<li><a href="#det_3cbca08da28ac95c287c75f68163fb45">JAN53003.1</a></li>

-->

</ul></td>

<td class="num">0.80988<!-- 0.05333--></td>
<td class="num">1.27</td>
<td class="num">1.27</td>

<td class="int">14</td>
<td><ul><li>
Chitin deacetylase 9 [Daphnia magna]</li><li>putative Chitin deacetylase 9 [Daphnia magna]</li><li>Chitin deacetylase 9 [Daphnia magna]</li><li>Chitin deacetylase 9-like protein [Daphnia magna]</li><li>Chitin deacetylase 9 [Daphnia magna]</li><li>putative Chitin deacetylase 9 [Daphnia magna]
</li></ul></td>
</tr>


<tr class="even"> 

<td>
<a href="#det_a99fd911255fcd8ac915422d301fef7d">77</a>
</td>
<td>
<a name="sum_a99fd911255fcd8ac915422d301fef7d" />
<ul>

<li>
KZS20577.1

</li>

<li>
JAN45106.1

</li>

<!--

<li><a href="#det_a99fd911255fcd8ac915422d301fef7d">KZS20577.1</a></li>

<li><a href="#det_a99fd911255fcd8ac915422d301fef7d">JAN45106.1</a></li>

-->

</ul></td>

<td class="num">0.81406<!-- 0.04567--></td>
<td class="num">0.58</td>
<td class="num">1.73</td>

<td class="int">3</td>
<td><ul><li>
ATP synthase, delta subunit [Daphnia magna]</li><li>ATP synthase subunit delta, mitochondrial, partial [Daphnia magna]
</li></ul></td>
</tr>


<tr class="odd"> 

<td>
<a href="#det_9e26f5e5fa00004eb760d23b4511ad17">78</a>
</td>
<td>
<a name="sum_9e26f5e5fa00004eb760d23b4511ad17" />
<ul>

<li>
JAN92603.1

</li>

<li>
JAN43190.1

</li>

<li>
JAN33929.1

</li>

<li>
JAN33927.1

</li>

<li>
JAN33928.1

</li>

<li>
KZS05997.1

</li>

<!--

<li><a href="#det_9e26f5e5fa00004eb760d23b4511ad17">JAN92603.1</a></li>

<li><a href="#det_9e26f5e5fa00004eb760d23b4511ad17">JAN43190.1</a></li>

<li><a href="#det_9e26f5e5fa00004eb760d23b4511ad17">JAN33929.1</a></li>

<li><a href="#det_9e26f5e5fa00004eb760d23b4511ad17">JAN33927.1</a></li>

<li><a href="#det_9e26f5e5fa00004eb760d23b4511ad17">JAN33928.1</a></li>

<li><a href="#det_9e26f5e5fa00004eb760d23b4511ad17">KZS05997.1</a></li>

-->

</ul></td>

<td class="num">0.81481<!-- 0.05233--></td>
<td class="num">1.22</td>
<td class="num">1.22</td>

<td class="int">13</td>
<td><ul><li>
ATP-dependent RNA helicase DDX39A, partial [Daphnia magna]</li><li>putative ATP-dependent RNA helicase DDX39A, partial [Daphnia magna]</li><li>putative ATP-dependent RNA helicase DDX39A, partial [Daphnia magna]</li><li>putative ATP-dependent RNA helicase DDX39A, partial [Daphnia magna]</li><li>ATP-dependent RNA helicase DDX39A [Daphnia magna]</li><li>ATP-dependent RNA Helicase WM6 [Daphnia magna]
</li></ul></td>
</tr>


<tr class="even"> 

<td>
<a href="#det_ef4fc4653dd04a1e5fc6661c3a7e66d3">79</a>
</td>
<td>
<a name="sum_ef4fc4653dd04a1e5fc6661c3a7e66d3" />
<ul>

<li>
KZS03498.1

</li>

<li>
JAN77011.1

</li>

<li>
JAN42632.1

</li>

<li>
JAN60340.1

</li>

<!--

<li><a href="#det_ef4fc4653dd04a1e5fc6661c3a7e66d3">KZS03498.1</a></li>

<li><a href="#det_ef4fc4653dd04a1e5fc6661c3a7e66d3">JAN77011.1</a></li>

<li><a href="#det_ef4fc4653dd04a1e5fc6661c3a7e66d3">JAN42632.1</a></li>

<li><a href="#det_ef4fc4653dd04a1e5fc6661c3a7e66d3">JAN60340.1</a></li>

-->

</ul></td>

<td class="num">0.81481<!-- 0.05233--></td>
<td class="num">0.55</td>
<td class="num">1.82</td>

<td class="int">5</td>
<td><ul><li>
Myosin heavy chain 95F [Daphnia magna]</li><li>Unconventional myosin-VI [Daphnia magna]</li><li>Unconventional myosin-VI [Daphnia magna]</li><li>Unconventional myosin-VI [Daphnia magna]
</li></ul></td>
</tr>


<tr class="odd"> 

<td>
<a href="#det_551f3880ca19869d8979d6f1188158e2">80</a>
</td>
<td>
<a name="sum_551f3880ca19869d8979d6f1188158e2" />
<ul>

<li>
KZS03319.1

</li>

<li>
JAN36267.1

</li>

<li>
JAN64306.1

</li>

<!--

<li><a href="#det_551f3880ca19869d8979d6f1188158e2">KZS03319.1</a></li>

<li><a href="#det_551f3880ca19869d8979d6f1188158e2">JAN36267.1</a></li>

<li><a href="#det_551f3880ca19869d8979d6f1188158e2">JAN64306.1</a></li>

-->

</ul></td>

<td class="num">0.81529<!-- 0.05767--></td>
<td class="num">1.43</td>
<td class="num">1.43</td>

<td class="int">5</td>
<td><ul><li>
Carboxypeptidase A4 [Daphnia magna]</li><li>Carboxypeptidase B-like protein [Daphnia magna]</li><li>putative Carboxypeptidase B [Daphnia magna]
</li></ul></td>
</tr>


<tr class="even"> 

<td>
<a href="#det_79a18ae95fc5e1cab3fed68e6fbb0f2e">81</a>
</td>
<td>
<a name="sum_79a18ae95fc5e1cab3fed68e6fbb0f2e" />
<ul>

<li>
JAN66025.1

</li>

<li>
JAN57224.1

</li>

<li>
KZS10133.1

</li>

<!--

<li><a href="#det_79a18ae95fc5e1cab3fed68e6fbb0f2e">JAN66025.1</a></li>

<li><a href="#det_79a18ae95fc5e1cab3fed68e6fbb0f2e">JAN57224.1</a></li>

<li><a href="#det_79a18ae95fc5e1cab3fed68e6fbb0f2e">KZS10133.1</a></li>

-->

</ul></td>

<td class="num">0.82000<!-- 0.05733--></td>
<td class="num">0.60</td>
<td class="num">1.66</td>

<td class="int">2</td>
<td><ul><li>
Zormin [Daphnia magna]</li><li>Zormin [Daphnia magna]</li><li>Uncharacterized protein APZ42_025438 [Daphnia magna]
</li></ul></td>
</tr>


<tr class="odd"> 

<td>
<a href="#det_fc72c3353d885cfb86f7c0e23bfafd4f">82</a>
</td>
<td>
<a name="sum_fc72c3353d885cfb86f7c0e23bfafd4f" />
<ul>

<li>
JAN66215.1

</li>

<li>
KZS14477.1

</li>

<!--

<li><a href="#det_fc72c3353d885cfb86f7c0e23bfafd4f">JAN66215.1</a></li>

<li><a href="#det_fc72c3353d885cfb86f7c0e23bfafd4f">KZS14477.1</a></li>

-->

</ul></td>

<td class="num">0.82000<!-- 0.05733--></td>
<td class="num">1.94</td>
<td class="num">1.94</td>

<td class="int">3</td>
<td><ul><li>
Short-chain specific acyl-CoA dehydrogenase, mitochondrial [Daphnia magna]</li><li>Arc42 [Daphnia magna]
</li></ul></td>
</tr>


<tr class="even"> 

<td>
<a href="#det_a191d45e07ed32e922c835df8d7ee816">83</a>
</td>
<td>
<a name="sum_a191d45e07ed32e922c835df8d7ee816" />
<ul>

<li>
KZS12927.1

</li>

<!--

<li><a href="#det_a191d45e07ed32e922c835df8d7ee816">KZS12927.1</a></li>

-->

</ul></td>

<td class="num">0.82000<!-- 0.04533--></td>
<td class="num">1.16</td>
<td class="num">1.16</td>

<td class="int">7</td>
<td><ul><li>
Neurochondrin [Daphnia magna]
</li></ul></td>
</tr>


<tr class="odd"> 

<td>
<a href="#det_739a965430fdb2a12779d2c0762bc647">84</a>
</td>
<td>
<a name="sum_739a965430fdb2a12779d2c0762bc647" />
<ul>

<li>
JAN57223.1

</li>

<!--

<li><a href="#det_739a965430fdb2a12779d2c0762bc647">JAN57223.1</a></li>

-->

</ul></td>

<td class="num">0.82000<!-- 0.05133--></td>
<td class="num">1.03</td>
<td class="num">1.03</td>

<td class="int">10</td>
<td><ul><li>
Endoglucanase e-4 precursor [Daphnia magna]
</li></ul></td>
</tr>


<tr class="even"> 

<td>
<a href="#det_95b7a65fe9055453445cae058a954609">85</a>
</td>
<td>
<a name="sum_95b7a65fe9055453445cae058a954609" />
<ul>

<li>
JAN57269.1

</li>

<li>
KZS15273.1

</li>

<!--

<li><a href="#det_95b7a65fe9055453445cae058a954609">JAN57269.1</a></li>

<li><a href="#det_95b7a65fe9055453445cae058a954609">KZS15273.1</a></li>

-->

</ul></td>

<td class="num">0.82612<!-- 0.04500--></td>
<td class="num">0.69</td>
<td class="num">1.46</td>

<td class="int">2</td>
<td><ul><li>
Microsomal glutathione S-transferase [Daphnia magna]</li><li>Microsomal glutathione S-transferase 1 [Daphnia magna]
</li></ul></td>
</tr>


<tr class="odd"> 

<td>
<a href="#det_944a687883dccce3bb627dd42d5190fe">86</a>
</td>
<td>
<a name="sum_944a687883dccce3bb627dd42d5190fe" />
<ul>

<li>
JAN94681.1

</li>

<li>
JAN94680.1

</li>

<li>
JAN94679.1

</li>

<li>
JAN53078.1

</li>

<li>
JAN31889.1

</li>

<li>
JAN90363.1

</li>

<li>
KZS07862.1

</li>

<!--

<li><a href="#det_944a687883dccce3bb627dd42d5190fe">JAN94681.1</a></li>

<li><a href="#det_944a687883dccce3bb627dd42d5190fe">JAN94680.1</a></li>

<li><a href="#det_944a687883dccce3bb627dd42d5190fe">JAN94679.1</a></li>

<li><a href="#det_944a687883dccce3bb627dd42d5190fe">JAN53078.1</a></li>

<li><a href="#det_944a687883dccce3bb627dd42d5190fe">JAN31889.1</a></li>

<li><a href="#det_944a687883dccce3bb627dd42d5190fe">JAN90363.1</a></li>

<li><a href="#det_944a687883dccce3bb627dd42d5190fe">KZS07862.1</a></li>

-->

</ul></td>

<td class="num">0.82621<!-- 0.04433--></td>
<td class="num">1.14</td>
<td class="num">1.14</td>

<td class="int">22</td>
<td><ul><li>
Prolyl endopeptidase [Daphnia magna]</li><li>Prolyl endopeptidase [Daphnia magna]</li><li>Prolyl endopeptidase [Daphnia magna]</li><li>Prolyl endopeptidase [Daphnia magna]</li><li>Prolyl endopeptidase [Daphnia magna]</li><li>Prolyl endopeptidase [Daphnia magna]</li><li>Prolyl endopeptidase [Daphnia magna]
</li></ul></td>
</tr>


<tr class="even"> 

<td>
<a href="#det_8e62005b6671c393b49c253ef06fb635">87</a>
</td>
<td>
<a name="sum_8e62005b6671c393b49c253ef06fb635" />
<ul>

<li>
JAN37966.1

</li>

<li>
KZS07706.1

</li>

<li>
JAN86943.1

</li>

<!--

<li><a href="#det_8e62005b6671c393b49c253ef06fb635">JAN37966.1</a></li>

<li><a href="#det_8e62005b6671c393b49c253ef06fb635">KZS07706.1</a></li>

<li><a href="#det_8e62005b6671c393b49c253ef06fb635">JAN86943.1</a></li>

-->

</ul></td>

<td class="num">0.82631<!-- 0.04367--></td>
<td class="num">1.81</td>
<td class="num">1.81</td>

<td class="int">3</td>
<td><ul><li>
hypothetical protein [Daphnia magna]</li><li>Uncharacterized protein APZ42_028528 [Daphnia magna]</li><li>hypothetical protein, partial [Daphnia magna]
</li></ul></td>
</tr>


<tr class="odd"> 

<td>
<a href="#det_e08d784439395e2609b9c3c25222f339">88</a>
</td>
<td>
<a name="sum_e08d784439395e2609b9c3c25222f339" />
<ul>

<li>
JAN38084.1

</li>

<li>
KZS05773.1

</li>

<li>
JAN77252.1

</li>

<!--

<li><a href="#det_e08d784439395e2609b9c3c25222f339">JAN38084.1</a></li>

<li><a href="#det_e08d784439395e2609b9c3c25222f339">KZS05773.1</a></li>

<li><a href="#det_e08d784439395e2609b9c3c25222f339">JAN77252.1</a></li>

-->

</ul></td>

<td class="num">0.82631<!-- 0.04367--></td>
<td class="num">0.76</td>
<td class="num">1.31</td>

<td class="int">3</td>
<td><ul><li>
putative ATP-binding cassette sub-family D member [Daphnia magna]</li><li>ATP-binding cassette sub-family D member 2 [Daphnia magna]</li><li>ATP-binding cassette sub-family D member [Daphnia magna]
</li></ul></td>
</tr>


<tr class="even"> 

<td>
<a href="#det_4b26e6cea7aeb91a1a5a0c6d00d45ab7">89</a>
</td>
<td>
<a name="sum_4b26e6cea7aeb91a1a5a0c6d00d45ab7" />
<ul>

<li>
JAN65153.1

</li>

<li>
JAN51203.1

</li>

<li>
JAN63653.1

</li>

<li>
JAN88262.1

</li>

<li>
JAN62951.1

</li>

<li>
JAN45754.1

</li>

<li>
JAN61549.1

</li>

<!--

<li><a href="#det_4b26e6cea7aeb91a1a5a0c6d00d45ab7">JAN65153.1</a></li>

<li><a href="#det_4b26e6cea7aeb91a1a5a0c6d00d45ab7">JAN51203.1</a></li>

<li><a href="#det_4b26e6cea7aeb91a1a5a0c6d00d45ab7">JAN63653.1</a></li>

<li><a href="#det_4b26e6cea7aeb91a1a5a0c6d00d45ab7">JAN88262.1</a></li>

<li><a href="#det_4b26e6cea7aeb91a1a5a0c6d00d45ab7">JAN62951.1</a></li>

<li><a href="#det_4b26e6cea7aeb91a1a5a0c6d00d45ab7">JAN45754.1</a></li>

<li><a href="#det_4b26e6cea7aeb91a1a5a0c6d00d45ab7">JAN61549.1</a></li>

-->
(3 more)
</ul></td>

<td class="num">0.82651<!-- 0.04233--></td>
<td class="num">2.45</td>
<td class="num">2.45</td>

<td class="int">2</td>
<td><ul><li>
putative Serine protease [Daphnia magna]</li><li>Serine protease [Daphnia magna]</li><li>Serine protease [Daphnia magna]</li><li>Serine protease [Daphnia magna]</li><li>Serine protease [Daphnia magna]</li><li>Serine protease [Daphnia magna]</li><li>Serine protease [Daphnia magna]
</li></ul></td>
</tr>


<tr class="odd"> 

<td>
<a href="#det_ffb170216a3fc5ce9f609657cc27a5e7">90</a>
</td>
<td>
<a name="sum_ffb170216a3fc5ce9f609657cc27a5e7" />
<ul>

<li>
KZR99755.1

</li>

<li>
KZR98997.1

</li>

<li>
KZR97428.1

</li>

<li>
KZS01460.1

</li>

<li>
JAN72110.1

</li>

<li>
JAN50763.1

</li>

<li>
JAN50762.1

</li>

<!--

<li><a href="#det_ffb170216a3fc5ce9f609657cc27a5e7">KZR99755.1</a></li>

<li><a href="#det_ffb170216a3fc5ce9f609657cc27a5e7">KZR98997.1</a></li>

<li><a href="#det_ffb170216a3fc5ce9f609657cc27a5e7">KZR97428.1</a></li>

<li><a href="#det_ffb170216a3fc5ce9f609657cc27a5e7">KZS01460.1</a></li>

<li><a href="#det_ffb170216a3fc5ce9f609657cc27a5e7">JAN72110.1</a></li>

<li><a href="#det_ffb170216a3fc5ce9f609657cc27a5e7">JAN50763.1</a></li>

<li><a href="#det_ffb170216a3fc5ce9f609657cc27a5e7">JAN50762.1</a></li>

-->
(6 more)
</ul></td>

<td class="num">0.82661<!-- 0.04167--></td>
<td class="num">1.17</td>
<td class="num">1.17</td>

<td class="int">17</td>
<td><ul><li>
Uncharacterized protein APZ42_004263, partial [Daphnia magna]</li><li>Uncharacterized protein APZ42_005326, partial [Daphnia magna]</li><li>Uncharacterized protein APZ42_007711, partial [Daphnia magna]</li><li>Uncharacterized protein APZ42_001874, partial [Daphnia magna]</li><li>hypothetical protein [Daphnia magna]</li><li>hypothetical protein [Daphnia magna]</li><li>hypothetical protein [Daphnia magna]
</li></ul></td>
</tr>


<tr class="even"> 

<td>
<a href="#det_6fd7ebc6a383e223df08b41d04b3cd24">91</a>
</td>
<td>
<a name="sum_6fd7ebc6a383e223df08b41d04b3cd24" />
<ul>

<li>
JAN74866.1

</li>

<li>
KZS20845.1

</li>

<!--

<li><a href="#det_6fd7ebc6a383e223df08b41d04b3cd24">JAN74866.1</a></li>

<li><a href="#det_6fd7ebc6a383e223df08b41d04b3cd24">KZS20845.1</a></li>

-->

</ul></td>

<td class="num">0.82932<!-- 0.05933--></td>
<td class="num">0.86</td>
<td class="num">1.17</td>

<td class="int">21</td>
<td><ul><li>
Propionyl-CoA carboxylase alpha chain, mitochondrial [Daphnia magna]</li><li>Methylcrotonoyl-CoA carboxylase subunit alpha, mitochondrial [Daphnia magna]
</li></ul></td>
</tr>


<tr class="odd"> 

<td>
<a href="#det_80cce2e46c2a6fa4920cf833f77ad5a7">92</a>
</td>
<td>
<a name="sum_80cce2e46c2a6fa4920cf833f77ad5a7" />
<ul>

<li>
JAN91409.1

</li>

<li>
JAN47522.1

</li>

<li>
JAN79021.1

</li>

<li>
JAN42808.1

</li>

<li>
JAN59306.1

</li>

<li>
EFX67868.1

</li>

<li>
JAN46611.1

</li>

<!--

<li><a href="#det_80cce2e46c2a6fa4920cf833f77ad5a7">JAN91409.1</a></li>

<li><a href="#det_80cce2e46c2a6fa4920cf833f77ad5a7">JAN47522.1</a></li>

<li><a href="#det_80cce2e46c2a6fa4920cf833f77ad5a7">JAN79021.1</a></li>

<li><a href="#det_80cce2e46c2a6fa4920cf833f77ad5a7">JAN42808.1</a></li>

<li><a href="#det_80cce2e46c2a6fa4920cf833f77ad5a7">JAN59306.1</a></li>

<li><a href="#det_80cce2e46c2a6fa4920cf833f77ad5a7">EFX67868.1</a></li>

<li><a href="#det_80cce2e46c2a6fa4920cf833f77ad5a7">JAN46611.1</a></li>

-->
(3 more)
</ul></td>

<td class="num">0.82976<!-- 0.05667--></td>
<td class="num">1.72</td>
<td class="num">1.72</td>

<td class="int">9</td>
<td><ul><li>
Serine/threonine-protein phosphatase PP1-beta catalytic subunit [Daphnia magna]</li><li>Serine/threonine-protein phosphatase PP1-beta catalytic subunit, partial [Daphnia magna]</li><li>Serine/threonine-protein phosphatase PP1-beta catalytic subunit, partial [Daphnia magna]</li><li>Serine/threonine-protein phosphatase PP1-beta catalytic subunit, partial [Daphnia magna]</li><li>Serine/threonine-protein phosphatase PP1-beta catalytic subunit, partial [Daphnia magna]</li><li>hypothetical protein DAPPUDRAFT_231787 [Daphnia pulex]</li><li>Serine/threonine-protein phosphatase PP1-beta catalytic subunit [Daphnia magna]
</li></ul></td>
</tr>


<tr class="even"> 

<td>
<a href="#det_11faeb80735bb79d25b1157082ef15f7">93</a>
</td>
<td>
<a name="sum_11faeb80735bb79d25b1157082ef15f7" />
<ul>

<li>
JAN73422.1

</li>

<li>
JAN61228.1

</li>

<li>
JAN61227.1

</li>

<li>
KZS21814.1

</li>

<!--

<li><a href="#det_11faeb80735bb79d25b1157082ef15f7">JAN73422.1</a></li>

<li><a href="#det_11faeb80735bb79d25b1157082ef15f7">JAN61228.1</a></li>

<li><a href="#det_11faeb80735bb79d25b1157082ef15f7">JAN61227.1</a></li>

<li><a href="#det_11faeb80735bb79d25b1157082ef15f7">KZS21814.1</a></li>

-->

</ul></td>

<td class="num">0.83482<!-- 0.05633--></td>
<td class="num">1.29</td>
<td class="num">1.29</td>

<td class="int">9</td>
<td><ul><li>
Clustered mitochondria protein [Daphnia magna]</li><li>Clustered mitochondria protein [Daphnia magna]</li><li>Clustered mitochondria protein [Daphnia magna]</li><li>Protein clueless [Daphnia magna]
</li></ul></td>
</tr>


<tr class="odd"> 

<td>
<a href="#det_259423f65f07bb1271399597768416ed">94</a>
</td>
<td>
<a name="sum_259423f65f07bb1271399597768416ed" />
<ul>

<li>
JAN86019.1

</li>

<li>
JAN30129.1

</li>

<li>
KZS21347.1

</li>

<li>
JAN49269.1

</li>

<li>
JAN31626.1

</li>

<li>
JAN31627.1

</li>

<li>
JAN44428.1

</li>

<!--

<li><a href="#det_259423f65f07bb1271399597768416ed">JAN86019.1</a></li>

<li><a href="#det_259423f65f07bb1271399597768416ed">JAN30129.1</a></li>

<li><a href="#det_259423f65f07bb1271399597768416ed">KZS21347.1</a></li>

<li><a href="#det_259423f65f07bb1271399597768416ed">JAN49269.1</a></li>

<li><a href="#det_259423f65f07bb1271399597768416ed">JAN31626.1</a></li>

<li><a href="#det_259423f65f07bb1271399597768416ed">JAN31627.1</a></li>

<li><a href="#det_259423f65f07bb1271399597768416ed">JAN44428.1</a></li>

-->
(5 more)
</ul></td>

<td class="num">0.83482<!-- 0.05633--></td>
<td class="num">3.86</td>
<td class="num">3.86</td>

<td class="int">2</td>
<td><ul><li>
hypothetical protein [Daphnia magna]</li><li>hypothetical protein [Daphnia magna]</li><li>Uncharacterized protein APZ42_011246 [Daphnia magna]</li><li>hypothetical protein, partial [Daphnia magna]</li><li>hypothetical protein, partial [Daphnia magna]</li><li>hypothetical protein, partial [Daphnia magna]</li><li>hypothetical protein, partial [Daphnia magna]
</li></ul></td>
</tr>


<tr class="even"> 

<td>
<a href="#det_455f7100b2af0d0fa2711a8f256c048c">95</a>
</td>
<td>
<a name="sum_455f7100b2af0d0fa2711a8f256c048c" />
<ul>

<li>
JAN50500.1

</li>

<li>
JAN87844.1

</li>

<!--

<li><a href="#det_455f7100b2af0d0fa2711a8f256c048c">JAN50500.1</a></li>

<li><a href="#det_455f7100b2af0d0fa2711a8f256c048c">JAN87844.1</a></li>

-->

</ul></td>

<td class="num">0.83708<!-- 0.04900--></td>
<td class="num">0.57</td>
<td class="num">1.75</td>

<td class="int">4</td>
<td><ul><li>
60S acidic ribosomal protein P1, partial [Daphnia magna]</li><li>60S acidic ribosomal protein P1 [Daphnia magna]
</li></ul></td>
</tr>


<tr class="odd"> 

<td>
<a href="#det_852eae3b67fe5e303d07bd196b8dbbb8">96</a>
</td>
<td>
<a name="sum_852eae3b67fe5e303d07bd196b8dbbb8" />
<ul>

<li>
KZS20019.1

</li>

<li>
JAN35649.1

</li>

<li>
JAN87023.1

</li>

<!--

<li><a href="#det_852eae3b67fe5e303d07bd196b8dbbb8">KZS20019.1</a></li>

<li><a href="#det_852eae3b67fe5e303d07bd196b8dbbb8">JAN35649.1</a></li>

<li><a href="#det_852eae3b67fe5e303d07bd196b8dbbb8">JAN87023.1</a></li>

-->

</ul></td>

<td class="num">0.84050<!-- 0.06833--></td>
<td class="num">0.88</td>
<td class="num">1.14</td>

<td class="int">7</td>
<td><ul><li>
putative Exportin-2 [Daphnia magna]</li><li>putative Exportin-2, partial [Daphnia magna]</li><li>Exportin-2 [Daphnia magna]
</li></ul></td>
</tr>


<tr class="even"> 

<td>
<a href="#det_9de6a6e5deb59cd053e63af87edca348">97</a>
</td>
<td>
<a name="sum_9de6a6e5deb59cd053e63af87edca348" />
<ul>

<li>
KZS07823.1

</li>

<li>
JAN67069.1

</li>

<li>
JAN60055.1

</li>

<li>
JAN57580.1

</li>

<li>
JAN62712.1

</li>

<li>
JAN57581.1

</li>

<li>
JAN61508.1

</li>

<!--

<li><a href="#det_9de6a6e5deb59cd053e63af87edca348">KZS07823.1</a></li>

<li><a href="#det_9de6a6e5deb59cd053e63af87edca348">JAN67069.1</a></li>

<li><a href="#det_9de6a6e5deb59cd053e63af87edca348">JAN60055.1</a></li>

<li><a href="#det_9de6a6e5deb59cd053e63af87edca348">JAN57580.1</a></li>

<li><a href="#det_9de6a6e5deb59cd053e63af87edca348">JAN62712.1</a></li>

<li><a href="#det_9de6a6e5deb59cd053e63af87edca348">JAN57581.1</a></li>

<li><a href="#det_9de6a6e5deb59cd053e63af87edca348">JAN61508.1</a></li>

-->
(3 more)
</ul></td>

<td class="num">0.84050<!-- 0.06833--></td>
<td class="num">1.34</td>
<td class="num">1.34</td>

<td class="int">12</td>
<td><ul><li>
Cht8 [Daphnia magna]</li><li>Brain chitinase and chia [Daphnia magna]</li><li>Brain chitinase and chia [Daphnia magna]</li><li>Brain chitinase and chia [Daphnia magna]</li><li>Brain chitinase and chia [Daphnia magna]</li><li>Brain chitinase and chia [Daphnia magna]</li><li>Brain chitinase and chia [Daphnia magna]
</li></ul></td>
</tr>


<tr class="odd"> 

<td>
<a href="#det_2af80ac36d4445057119cc965f29822f">98</a>
</td>
<td>
<a name="sum_2af80ac36d4445057119cc965f29822f" />
<ul>

<li>
KZS11136.1

</li>

<li>
JAN71011.1

</li>

<!--

<li><a href="#det_2af80ac36d4445057119cc965f29822f">KZS11136.1</a></li>

<li><a href="#det_2af80ac36d4445057119cc965f29822f">JAN71011.1</a></li>

-->

</ul></td>

<td class="num">0.84310<!-- 0.04867--></td>
<td class="num">1.19</td>
<td class="num">1.19</td>

<td class="int">3</td>
<td><ul><li>
Acyl-CoA-binding domain-containing protein 7 [Daphnia magna]</li><li>putative Acyl-CoA-binding protein [Daphnia magna]
</li></ul></td>
</tr>


<tr class="even"> 

<td>
<a href="#det_225cd7ed9456082a15d7b74050da0245">99</a>
</td>
<td>
<a name="sum_225cd7ed9456082a15d7b74050da0245" />
<ul>

<li>
JAN38267.1

</li>

<li>
JAN42305.1

</li>

<li>
JAN70269.1

</li>

<li>
JAN55351.1

</li>

<li>
KZS16963.1

</li>

<!--

<li><a href="#det_225cd7ed9456082a15d7b74050da0245">JAN38267.1</a></li>

<li><a href="#det_225cd7ed9456082a15d7b74050da0245">JAN42305.1</a></li>

<li><a href="#det_225cd7ed9456082a15d7b74050da0245">JAN70269.1</a></li>

<li><a href="#det_225cd7ed9456082a15d7b74050da0245">JAN55351.1</a></li>

<li><a href="#det_225cd7ed9456082a15d7b74050da0245">KZS16963.1</a></li>

-->

</ul></td>

<td class="num">0.84343<!-- 0.04800--></td>
<td class="num">0.56</td>
<td class="num">1.80</td>

<td class="int">4</td>
<td><ul><li>
Isocitrate dehydrogenase [NAD] subunit gamma 1, mitochondrial [Daphnia magna]</li><li>Isocitrate dehydrogenase [NAD] subunit gamma 1, mitochondrial [Daphnia magna]</li><li>Isocitrate dehydrogenase [NAD] subunit gamma 1, mitochondrial [Daphnia magna]</li><li>Isocitrate dehydrogenase [NAD] subunit gamma 1, mitochondrial [Daphnia magna]</li><li>Isocitrate dehydrogenase [NAD] subunit, mitochondrial [Daphnia magna]
</li></ul></td>
</tr>


<tr class="odd"> 

<td>
<a href="#det_5e0b5389c6b4968c7107b43e16c251cd">100</a>
</td>
<td>
<a name="sum_5e0b5389c6b4968c7107b43e16c251cd" />
<ul>

<li>
KZS13995.1

</li>

<li>
JAN85118.1

</li>

<li>
JAN45935.1

</li>

<li>
JAN53829.1

</li>

<li>
JAN44487.1

</li>

<li>
JAN53828.1

</li>

<!--

<li><a href="#det_5e0b5389c6b4968c7107b43e16c251cd">KZS13995.1</a></li>

<li><a href="#det_5e0b5389c6b4968c7107b43e16c251cd">JAN85118.1</a></li>

<li><a href="#det_5e0b5389c6b4968c7107b43e16c251cd">JAN45935.1</a></li>

<li><a href="#det_5e0b5389c6b4968c7107b43e16c251cd">JAN53829.1</a></li>

<li><a href="#det_5e0b5389c6b4968c7107b43e16c251cd">JAN44487.1</a></li>

<li><a href="#det_5e0b5389c6b4968c7107b43e16c251cd">JAN53828.1</a></li>

-->

</ul></td>

<td class="num">0.85189<!-- 0.06233--></td>
<td class="num">0.61</td>
<td class="num">1.63</td>

<td class="int">12</td>
<td><ul><li>
putative EH domain-containing protein 2 [Daphnia magna]</li><li>Sarcalumenin [Daphnia magna]</li><li>Sarcalumenin [Daphnia magna]</li><li>Sarcalumenin-like protein [Daphnia magna]</li><li>putative Sarcalumenin, partial [Daphnia magna]</li><li>Sarcalumenin-like protein [Daphnia magna]
</li></ul></td>
</tr>


<tr class="even"> 

<td>
<a href="#det_53ce7f82d0db8cece0201a0dfb035ce3">101</a>
</td>
<td>
<a name="sum_53ce7f82d0db8cece0201a0dfb035ce3" />
<ul>

<li>
JAN88466.1

</li>

<li>
JAN30375.1

</li>

<li>
KZS04016.1

</li>

<!--

<li><a href="#det_53ce7f82d0db8cece0201a0dfb035ce3">JAN88466.1</a></li>

<li><a href="#det_53ce7f82d0db8cece0201a0dfb035ce3">JAN30375.1</a></li>

<li><a href="#det_53ce7f82d0db8cece0201a0dfb035ce3">KZS04016.1</a></li>

-->

</ul></td>

<td class="num">0.85225<!-- 0.06167--></td>
<td class="num">0.64</td>
<td class="num">1.55</td>

<td class="int">2</td>
<td><ul><li>
Spectrin beta chain [Daphnia magna]</li><li>Spectrin beta chain, partial [Daphnia magna]</li><li>Spectrin beta chain-like protein [Daphnia magna]
</li></ul></td>
</tr>


<tr class="odd"> 

<td>
<a href="#det_512ccc5daec4ab2885cf5fca560b15ab">102</a>
</td>
<td>
<a name="sum_512ccc5daec4ab2885cf5fca560b15ab" />
<ul>

<li>
JAN57456.1

</li>

<li>
JAN52498.1

</li>

<li>
JAN80581.1

</li>

<li>
JAN31415.1

</li>

<li>
JAN33114.1

</li>

<li>
JAN43707.1

</li>

<li>
JAN29915.1

</li>

<!--

<li><a href="#det_512ccc5daec4ab2885cf5fca560b15ab">JAN57456.1</a></li>

<li><a href="#det_512ccc5daec4ab2885cf5fca560b15ab">JAN52498.1</a></li>

<li><a href="#det_512ccc5daec4ab2885cf5fca560b15ab">JAN80581.1</a></li>

<li><a href="#det_512ccc5daec4ab2885cf5fca560b15ab">JAN31415.1</a></li>

<li><a href="#det_512ccc5daec4ab2885cf5fca560b15ab">JAN33114.1</a></li>

<li><a href="#det_512ccc5daec4ab2885cf5fca560b15ab">JAN43707.1</a></li>

<li><a href="#det_512ccc5daec4ab2885cf5fca560b15ab">JAN29915.1</a></li>

-->
(1 more)
</ul></td>

<td class="num">0.85347<!-- 0.06800--></td>
<td class="num">0.99</td>
<td class="num">1.01</td>

<td class="int">5</td>
<td><ul><li>
Short-chain dehydrogenase/reductase family 16C [Daphnia magna]</li><li>putative Short-chain dehydrogenase/reductase family 16C, partial [Daphnia magna]</li><li>Short-chain dehydrogenase/reductase family 16C [Daphnia magna]</li><li>Short-chain dehydrogenase/reductase family 16C [Daphnia magna]</li><li>Short-chain dehydrogenase/reductase family 16C, partial [Daphnia magna]</li><li>Short-chain dehydrogenase/reductase family 16C [Daphnia magna]</li><li>Short-chain dehydrogenase/reductase family 16C [Daphnia magna]
</li></ul></td>
</tr>


<tr class="even"> 

<td>
<a href="#det_f22ba437d1c43742e4f34464495ee784">103</a>
</td>
<td>
<a name="sum_f22ba437d1c43742e4f34464495ee784" />
<ul>

<li>
JAN63112.1

</li>

<li>
JAN66068.1

</li>

<li>
JAN59067.1

</li>

<li>
JAN62210.1

</li>

<li>
JAN59068.1

</li>

<li>
JAN62209.1

</li>

<!--

<li><a href="#det_f22ba437d1c43742e4f34464495ee784">JAN63112.1</a></li>

<li><a href="#det_f22ba437d1c43742e4f34464495ee784">JAN66068.1</a></li>

<li><a href="#det_f22ba437d1c43742e4f34464495ee784">JAN59067.1</a></li>

<li><a href="#det_f22ba437d1c43742e4f34464495ee784">JAN62210.1</a></li>

<li><a href="#det_f22ba437d1c43742e4f34464495ee784">JAN59068.1</a></li>

<li><a href="#det_f22ba437d1c43742e4f34464495ee784">JAN62209.1</a></li>

-->

</ul></td>

<td class="num">0.85804<!-- 0.06767--></td>
<td class="num">2.76</td>
<td class="num">2.76</td>

<td class="int">3</td>
<td><ul><li>
Zinc carboxypeptidase [Daphnia magna]</li><li>Zinc carboxypeptidase [Daphnia magna]</li><li>Zinc carboxypeptidase, partial [Daphnia magna]</li><li>Zinc carboxypeptidase [Daphnia magna]</li><li>Zinc carboxypeptidase, partial [Daphnia magna]</li><li>Zinc carboxypeptidase [Daphnia magna]
</li></ul></td>
</tr>


<tr class="odd"> 

<td>
<a href="#det_560cc7d0c02cd4c22ad7e477ef00b304">104</a>
</td>
<td>
<a name="sum_560cc7d0c02cd4c22ad7e477ef00b304" />
<ul>

<li>
JAN68976.1

</li>

<li>
JAN30318.1

</li>

<li>
JAN57627.1

</li>

<li>
KZS14063.1

</li>

<!--

<li><a href="#det_560cc7d0c02cd4c22ad7e477ef00b304">JAN68976.1</a></li>

<li><a href="#det_560cc7d0c02cd4c22ad7e477ef00b304">JAN30318.1</a></li>

<li><a href="#det_560cc7d0c02cd4c22ad7e477ef00b304">JAN57627.1</a></li>

<li><a href="#det_560cc7d0c02cd4c22ad7e477ef00b304">KZS14063.1</a></li>

-->

</ul></td>

<td class="num">0.85804<!-- 0.06767--></td>
<td class="num">1.54</td>
<td class="num">1.54</td>

<td class="int">3</td>
<td><ul><li>
Rho-related GTP-binding protein RhoC [Daphnia magna]</li><li>Rho-related GTP-binding protein RhoC [Daphnia magna]</li><li>putative Rho-related GTP-binding protein RhoC [Daphnia magna]</li><li>putative EH domain-containing protein 2 [Daphnia magna]
</li></ul></td>
</tr>


<tr class="even"> 

<td>
<a href="#det_b3c81137436eaee43e1ebb511b4f12d3">105</a>
</td>
<td>
<a name="sum_b3c81137436eaee43e1ebb511b4f12d3" />
<ul>

<li>
JAN57175.1

</li>

<li>
ACN51868.1

</li>

<li>
JAN53617.1

</li>

<li>
ACN51867.1

</li>

<li>
ACN51873.1

</li>

<li>
KZS15998.1

</li>

<li>
JAN79092.1

</li>

<!--

<li><a href="#det_b3c81137436eaee43e1ebb511b4f12d3">JAN57175.1</a></li>

<li><a href="#det_b3c81137436eaee43e1ebb511b4f12d3">ACN51868.1</a></li>

<li><a href="#det_b3c81137436eaee43e1ebb511b4f12d3">JAN53617.1</a></li>

<li><a href="#det_b3c81137436eaee43e1ebb511b4f12d3">ACN51867.1</a></li>

<li><a href="#det_b3c81137436eaee43e1ebb511b4f12d3">ACN51873.1</a></li>

<li><a href="#det_b3c81137436eaee43e1ebb511b4f12d3">KZS15998.1</a></li>

<li><a href="#det_b3c81137436eaee43e1ebb511b4f12d3">JAN79092.1</a></li>

-->
(7 more)
</ul></td>

<td class="num">0.85804<!-- 0.06767--></td>
<td class="num">1.13</td>
<td class="num">1.13</td>

<td class="int">56</td>
<td><ul><li>
putative Alpha-enolase [Daphnia magna]</li><li>enolase, partial [Daphnia magna]</li><li>Alpha-enolase-like protein [Daphnia magna]</li><li>enolase, partial [Daphnia magna]</li><li>enolase, partial [Daphnia magna]</li><li>Alpha-enolase [Daphnia magna]</li><li>Alpha-enolase [Daphnia magna]
</li></ul></td>
</tr>


<tr class="odd"> 

<td>
<a href="#det_62cd3e6171256d57ef6d4cbd99974abf">106</a>
</td>
<td>
<a name="sum_62cd3e6171256d57ef6d4cbd99974abf" />
<ul>

<li>
KZS20054.1

</li>

<li>
JAN78081.1

</li>

<li>
JAN33931.1

</li>

<!--

<li><a href="#det_62cd3e6171256d57ef6d4cbd99974abf">KZS20054.1</a></li>

<li><a href="#det_62cd3e6171256d57ef6d4cbd99974abf">JAN78081.1</a></li>

<li><a href="#det_62cd3e6171256d57ef6d4cbd99974abf">JAN33931.1</a></li>

-->

</ul></td>

<td class="num">0.86055<!-- 0.06367--></td>
<td class="num">0.74</td>
<td class="num">1.36</td>

<td class="int">4</td>
<td><ul><li>
Lamin-C [Daphnia magna]</li><li>Lamin-A [Daphnia magna]</li><li>Lamin-A [Daphnia magna]
</li></ul></td>
</tr>


<tr class="even"> 

<td>
<a href="#det_b48eb90da22c06e65cb4d83d9436d2cb">107</a>
</td>
<td>
<a name="sum_b48eb90da22c06e65cb4d83d9436d2cb" />
<ul>

<li>
KZS13265.1

</li>

<li>
JAN32318.1

</li>

<li>
JAN72754.1

</li>

<li>
JAN67068.1

</li>

<li>
JAN43006.1

</li>

<li>
JAN30720.1

</li>

<li>
JAN51315.1

</li>

<!--

<li><a href="#det_b48eb90da22c06e65cb4d83d9436d2cb">KZS13265.1</a></li>

<li><a href="#det_b48eb90da22c06e65cb4d83d9436d2cb">JAN32318.1</a></li>

<li><a href="#det_b48eb90da22c06e65cb4d83d9436d2cb">JAN72754.1</a></li>

<li><a href="#det_b48eb90da22c06e65cb4d83d9436d2cb">JAN67068.1</a></li>

<li><a href="#det_b48eb90da22c06e65cb4d83d9436d2cb">JAN43006.1</a></li>

<li><a href="#det_b48eb90da22c06e65cb4d83d9436d2cb">JAN30720.1</a></li>

<li><a href="#det_b48eb90da22c06e65cb4d83d9436d2cb">JAN51315.1</a></li>

-->
(9 more)
</ul></td>

<td class="num">0.86705<!-- 0.08600--></td>
<td class="num">1.42</td>
<td class="num">1.42</td>

<td class="int">5</td>
<td><ul><li>
Uncharacterized protein APZ42_021732 [Daphnia magna]</li><li>Chorion peroxidase precursor [Daphnia magna]</li><li>Chorion peroxidase precursor [Daphnia magna]</li><li>Chorion peroxidase precursor [Daphnia magna]</li><li>Chorion peroxidase precursor [Daphnia magna]</li><li>Chorion peroxidase precursor [Daphnia magna]</li><li>Chorion peroxidase precursor [Daphnia magna]
</li></ul></td>
</tr>


<tr class="odd"> 

<td>
<a href="#det_0a910a2f175db9c5b9a528d72dfac0e3">108</a>
</td>
<td>
<a name="sum_0a910a2f175db9c5b9a528d72dfac0e3" />
<ul>

<li>
JAN35624.1

</li>

<li>
JAN35623.1

</li>

<li>
JAN47056.1

</li>

<li>
JAN35625.1

</li>

<li>
KZS03620.1

</li>

<li>
JAN53314.1

</li>

<li>
JAN84770.1

</li>

<!--

<li><a href="#det_0a910a2f175db9c5b9a528d72dfac0e3">JAN35624.1</a></li>

<li><a href="#det_0a910a2f175db9c5b9a528d72dfac0e3">JAN35623.1</a></li>

<li><a href="#det_0a910a2f175db9c5b9a528d72dfac0e3">JAN47056.1</a></li>

<li><a href="#det_0a910a2f175db9c5b9a528d72dfac0e3">JAN35625.1</a></li>

<li><a href="#det_0a910a2f175db9c5b9a528d72dfac0e3">KZS03620.1</a></li>

<li><a href="#det_0a910a2f175db9c5b9a528d72dfac0e3">JAN53314.1</a></li>

<li><a href="#det_0a910a2f175db9c5b9a528d72dfac0e3">JAN84770.1</a></li>

-->
(3 more)
</ul></td>

<td class="num">0.86705<!-- 0.08600--></td>
<td class="num">1.61</td>
<td class="num">1.61</td>

<td class="int">2</td>
<td><ul><li>
Alpha-parvin, partial [Daphnia magna]</li><li>Alpha-parvin [Daphnia magna]</li><li>Alpha-parvin, partial [Daphnia magna]</li><li>Alpha-parvin [Daphnia magna]</li><li>Paralyzed arrest AT two-FolD protein 6 [Daphnia magna]</li><li>Alpha-parvin [Daphnia magna]</li><li>Alpha-parvin, partial [Daphnia magna]
</li></ul></td>
</tr>


<tr class="even"> 

<td>
<a href="#det_0c8c362cc3bafff5535c607fdf40f64d">109</a>
</td>
<td>
<a name="sum_0c8c362cc3bafff5535c607fdf40f64d" />
<ul>

<li>
KZS20761.1

</li>

<li>
JAN76332.1

</li>

<!--

<li><a href="#det_0c8c362cc3bafff5535c607fdf40f64d">KZS20761.1</a></li>

<li><a href="#det_0c8c362cc3bafff5535c607fdf40f64d">JAN76332.1</a></li>

-->

</ul></td>

<td class="num">0.87000<!-- 0.08700--></td>
<td class="num">0.85</td>
<td class="num">1.18</td>

<td class="int">6</td>
<td><ul><li>
NADH dehydrogenase 1 alpha subcomplex subunit 4 [Daphnia magna]</li><li>NADH dehydrogenase [ubiquinone] 1 alpha subcomplex subunit [Daphnia magna]
</li></ul></td>
</tr>


<tr class="odd"> 

<td>
<a href="#det_576df3b3c46e4d536057a5edfab9c3ba">110</a>
</td>
<td>
<a name="sum_576df3b3c46e4d536057a5edfab9c3ba" />
<ul>

<li>
KZS04701.1

</li>

<li>
JAN59326.1

</li>

<!--

<li><a href="#det_576df3b3c46e4d536057a5edfab9c3ba">KZS04701.1</a></li>

<li><a href="#det_576df3b3c46e4d536057a5edfab9c3ba">JAN59326.1</a></li>

-->

</ul></td>

<td class="num">0.87290<!-- 0.08800--></td>
<td class="num">1.00</td>
<td class="num">1.00</td>

<td class="int">8</td>
<td><ul><li>
Villin-1 [Daphnia magna]</li><li>Villin protein quail [Daphnia magna]
</li></ul></td>
</tr>


<tr class="even"> 

<td>
<a href="#det_4c8f2d6c005c378c699ba0dc1dd785f7">111</a>
</td>
<td>
<a name="sum_4c8f2d6c005c378c699ba0dc1dd785f7" />
<ul>

<li>
JAN56793.1

</li>

<li>
JAN35843.1

</li>

<li>
JAN38549.1

</li>

<li>
JAN35842.1

</li>

<li>
JAN35841.1

</li>

<li>
JAN66835.1

</li>

<li>
KZS17485.1

</li>

<!--

<li><a href="#det_4c8f2d6c005c378c699ba0dc1dd785f7">JAN56793.1</a></li>

<li><a href="#det_4c8f2d6c005c378c699ba0dc1dd785f7">JAN35843.1</a></li>

<li><a href="#det_4c8f2d6c005c378c699ba0dc1dd785f7">JAN38549.1</a></li>

<li><a href="#det_4c8f2d6c005c378c699ba0dc1dd785f7">JAN35842.1</a></li>

<li><a href="#det_4c8f2d6c005c378c699ba0dc1dd785f7">JAN35841.1</a></li>

<li><a href="#det_4c8f2d6c005c378c699ba0dc1dd785f7">JAN66835.1</a></li>

<li><a href="#det_4c8f2d6c005c378c699ba0dc1dd785f7">KZS17485.1</a></li>

-->

</ul></td>

<td class="num">0.87467<!-- 0.08533--></td>
<td class="num">1.35</td>
<td class="num">1.35</td>

<td class="int">4</td>
<td><ul><li>
Proliferation-associated protein 2G4 [Daphnia magna]</li><li>Proliferation-associated protein 2G4 [Daphnia magna]</li><li>Proliferation-associated protein 2G4 [Daphnia magna]</li><li>Proliferation-associated protein 2G4 [Daphnia magna]</li><li>Proliferation-associated protein 2G4 [Daphnia magna]</li><li>Proliferation-associated protein 2G4 [Daphnia magna]</li><li>DNA topoisomerase 2 [Daphnia magna]
</li></ul></td>
</tr>


<tr class="odd"> 

<td>
<a href="#det_9d35899632ed82b70c1e236669f0f375">112</a>
</td>
<td>
<a name="sum_9d35899632ed82b70c1e236669f0f375" />
<ul>

<li>
KZS21788.1

</li>

<li>
JAN57220.1

</li>

<!--

<li><a href="#det_9d35899632ed82b70c1e236669f0f375">KZS21788.1</a></li>

<li><a href="#det_9d35899632ed82b70c1e236669f0f375">JAN57220.1</a></li>

-->

</ul></td>

<td class="num">0.87467<!-- 0.08533--></td>
<td class="num">1.13</td>
<td class="num">1.13</td>

<td class="int">8</td>
<td><ul><li>
Ornithine aminotransferase precursor [Daphnia magna]</li><li>Ornithine aminotransferase, mitochondrial [Daphnia magna]
</li></ul></td>
</tr>


<tr class="even"> 

<td>
<a href="#det_7a41c7b8610b3f4c20e9b7cdd4287d6c">113</a>
</td>
<td>
<a name="sum_7a41c7b8610b3f4c20e9b7cdd4287d6c" />
<ul>

<li>
KZS05370.1

</li>

<li>
JAN90066.1

</li>

<li>
JAN53579.1

</li>

<li>
JAN39092.1

</li>

<li>
JAN39093.1

</li>

<li>
JAN47226.1

</li>

<li>
KZS12840.1

</li>

<!--

<li><a href="#det_7a41c7b8610b3f4c20e9b7cdd4287d6c">KZS05370.1</a></li>

<li><a href="#det_7a41c7b8610b3f4c20e9b7cdd4287d6c">JAN90066.1</a></li>

<li><a href="#det_7a41c7b8610b3f4c20e9b7cdd4287d6c">JAN53579.1</a></li>

<li><a href="#det_7a41c7b8610b3f4c20e9b7cdd4287d6c">JAN39092.1</a></li>

<li><a href="#det_7a41c7b8610b3f4c20e9b7cdd4287d6c">JAN39093.1</a></li>

<li><a href="#det_7a41c7b8610b3f4c20e9b7cdd4287d6c">JAN47226.1</a></li>

<li><a href="#det_7a41c7b8610b3f4c20e9b7cdd4287d6c">KZS12840.1</a></li>

-->
(5 more)
</ul></td>

<td class="num">0.87467<!-- 0.08533--></td>
<td class="num">1.58</td>
<td class="num">1.58</td>

<td class="int">9</td>
<td><ul><li>
Aminopeptidase N [Daphnia magna]</li><li>Protease m1 zinc metalloprotease [Daphnia magna]</li><li>putative Protease m1 zinc metalloprotease [Daphnia magna]</li><li>putative Protease m1 zinc metalloprotease [Daphnia magna]</li><li>putative Protease m1 zinc metalloprotease [Daphnia magna]</li><li>Protease m1 zinc metalloprotease [Daphnia magna]</li><li>Leukotriene A-4 hydrolase [Daphnia magna]
</li></ul></td>
</tr>


<tr class="odd"> 

<td>
<a href="#det_9765243f50142f0981c43d23c593b84a">114</a>
</td>
<td>
<a name="sum_9765243f50142f0981c43d23c593b84a" />
<ul>

<li>
JAN57738.1

</li>

<li>
KZS14273.1

</li>

<li>
JAN34504.1

</li>

<li>
JAN53633.1

</li>

<li>
JAN79488.1

</li>

<li>
JAN49028.1

</li>

<li>
JAN51173.1

</li>

<!--

<li><a href="#det_9765243f50142f0981c43d23c593b84a">JAN57738.1</a></li>

<li><a href="#det_9765243f50142f0981c43d23c593b84a">KZS14273.1</a></li>

<li><a href="#det_9765243f50142f0981c43d23c593b84a">JAN34504.1</a></li>

<li><a href="#det_9765243f50142f0981c43d23c593b84a">JAN53633.1</a></li>

<li><a href="#det_9765243f50142f0981c43d23c593b84a">JAN79488.1</a></li>

<li><a href="#det_9765243f50142f0981c43d23c593b84a">JAN49028.1</a></li>

<li><a href="#det_9765243f50142f0981c43d23c593b84a">JAN51173.1</a></li>

-->

</ul></td>

<td class="num">0.87683<!-- 0.07200--></td>
<td class="num">0.97</td>
<td class="num">1.04</td>

<td class="int">3</td>
<td><ul><li>
Caprin-1, partial [Daphnia magna]</li><li>Uncharacterized protein APZ42_020441 [Daphnia magna]</li><li>Caprin-1 [Daphnia magna]</li><li>Caprin-1 [Daphnia magna]</li><li>Caprin-1, partial [Daphnia magna]</li><li>Caprin-1 [Daphnia magna]</li><li>Caprin-1 [Daphnia magna]
</li></ul></td>
</tr>


<tr class="even"> 

<td>
<a href="#det_a27c7e1fee4f92adfdb33a45b383e7fe">115</a>
</td>
<td>
<a name="sum_a27c7e1fee4f92adfdb33a45b383e7fe" />
<ul>

<li>
KZS19525.1

</li>

<li>
JAN46451.1

</li>

<!--

<li><a href="#det_a27c7e1fee4f92adfdb33a45b383e7fe">KZS19525.1</a></li>

<li><a href="#det_a27c7e1fee4f92adfdb33a45b383e7fe">JAN46451.1</a></li>

-->

</ul></td>

<td class="num">0.88106<!-- 0.06733--></td>
<td class="num">1.31</td>
<td class="num">1.31</td>

<td class="int">2</td>
<td><ul><li>
Uncharacterized protein APZ42_014010 [Daphnia magna]</li><li>Brain chitinase and chia [Daphnia magna]
</li></ul></td>
</tr>


<tr class="odd"> 

<td>
<a href="#det_04a46e8f0fb759735e040aa66944615f">116</a>
</td>
<td>
<a name="sum_04a46e8f0fb759735e040aa66944615f" />
<ul>

<li>
JAN62046.1

</li>

<li>
JAN67364.1

</li>

<li>
AHD24663.1

</li>

<li>
KZS19373.1

</li>

<li>
JAN63049.1

</li>

<!--

<li><a href="#det_04a46e8f0fb759735e040aa66944615f">JAN62046.1</a></li>

<li><a href="#det_04a46e8f0fb759735e040aa66944615f">JAN67364.1</a></li>

<li><a href="#det_04a46e8f0fb759735e040aa66944615f">AHD24663.1</a></li>

<li><a href="#det_04a46e8f0fb759735e040aa66944615f">KZS19373.1</a></li>

<li><a href="#det_04a46e8f0fb759735e040aa66944615f">JAN63049.1</a></li>

-->

</ul></td>

<td class="num">0.88106<!-- 0.06733--></td>
<td class="num">1.28</td>
<td class="num">1.28</td>

<td class="int">3</td>
<td><ul><li>
Glutathione S-transferase 1-1, partial [Daphnia magna]</li><li>Glutathione S-transferase 1-1, partial [Daphnia magna]</li><li>glutathione-S-transferase [Daphnia magna]</li><li>Glutathione S transferase E10 [Daphnia magna]</li><li>Glutathione S-transferase 1-1 [Daphnia magna]
</li></ul></td>
</tr>


<tr class="even"> 

<td>
<a href="#det_7c9620d658bd5cac27c320df9ac989d8">117</a>
</td>
<td>
<a name="sum_7c9620d658bd5cac27c320df9ac989d8" />
<ul>

<li>
JAN66579.1

</li>

<li>
JAN57467.1

</li>

<li>
KZS08995.1

</li>

<!--

<li><a href="#det_7c9620d658bd5cac27c320df9ac989d8">JAN66579.1</a></li>

<li><a href="#det_7c9620d658bd5cac27c320df9ac989d8">JAN57467.1</a></li>

<li><a href="#det_7c9620d658bd5cac27c320df9ac989d8">KZS08995.1</a></li>

-->

</ul></td>

<td class="num">0.88131<!-- 0.07667--></td>
<td class="num">0.89</td>
<td class="num">1.12</td>

<td class="int">14</td>
<td><ul><li>
Pyruvate dehydrogenase E1 component subunit beta, mitochondrial [Daphnia magna]</li><li>Pyruvate dehydrogenase E1 component subunit beta, mitochondrial, partial [Daphnia magna]</li><li>Pyruvate dehydrogenase E1 component subunit beta [Daphnia magna]
</li></ul></td>
</tr>


<tr class="odd"> 

<td>
<a href="#det_e16cbfa5ff103a54191ebcfa8bad61d7">118</a>
</td>
<td>
<a name="sum_e16cbfa5ff103a54191ebcfa8bad61d7" />
<ul>

<li>
JAN50646.1

</li>

<li>
KZS21620.1

</li>

<li>
JAN89221.1

</li>

<li>
JAN42593.1

</li>

<!--

<li><a href="#det_e16cbfa5ff103a54191ebcfa8bad61d7">JAN50646.1</a></li>

<li><a href="#det_e16cbfa5ff103a54191ebcfa8bad61d7">KZS21620.1</a></li>

<li><a href="#det_e16cbfa5ff103a54191ebcfa8bad61d7">JAN89221.1</a></li>

<li><a href="#det_e16cbfa5ff103a54191ebcfa8bad61d7">JAN42593.1</a></li>

-->

</ul></td>

<td class="num">0.88189<!-- 0.07600--></td>
<td class="num">0.93</td>
<td class="num">1.08</td>

<td class="int">20</td>
<td><ul><li>
Kynurenine/alpha-aminoadipate aminotransferase mitochondrial precursor kat/aadat kynurenine--oxoglutarate transaminase ii kynurenine aminotransferase ii kynurenine--oxoglutarate aminotransferase ii transaminase [Daphnia magna]</li><li>Talin-2 [Daphnia magna]</li><li>Kynurenine/alpha-aminoadipate aminotransferase mitochondrial precursor kat/aadat kynurenine--oxoglutarate transaminase ii kynurenine aminotransferase ii kynurenine--oxoglutarate aminotransferase ii transaminase [Daphnia magna]</li><li>Kynurenine/alpha-aminoadipate aminotransferase mitochondrial precursor kat/aadat kynurenine--oxoglutarate transaminase ii kynurenine aminotransferase ii kynurenine--oxoglutarate aminotransferase ii transaminase [Daphnia magna]
</li></ul></td>
</tr>


<tr class="even"> 

<td>
<a href="#det_c9a65bce764499215d752edc98c3e7f6">119</a>
</td>
<td>
<a name="sum_c9a65bce764499215d752edc98c3e7f6" />
<ul>

<li>
JAN33912.1

</li>

<li>
JAN70406.1

</li>

<li>
KZS11844.1

</li>

<li>
JAN47000.1

</li>

<!--

<li><a href="#det_c9a65bce764499215d752edc98c3e7f6">JAN33912.1</a></li>

<li><a href="#det_c9a65bce764499215d752edc98c3e7f6">JAN70406.1</a></li>

<li><a href="#det_c9a65bce764499215d752edc98c3e7f6">KZS11844.1</a></li>

<li><a href="#det_c9a65bce764499215d752edc98c3e7f6">JAN47000.1</a></li>

-->

</ul></td>

<td class="num">0.88189<!-- 0.07600--></td>
<td class="num">1.46</td>
<td class="num">1.46</td>

<td class="int">3</td>
<td><ul><li>
putative Nascent polypeptide-associated complex subunit alpha, muscle-specific form, partial [Daphnia magna]</li><li>Nascent polypeptide-associated complex subunit alpha, muscle-specific form [Daphnia magna]</li><li>Nascent Polypeptide-associated complex subunit alpha [Daphnia magna]</li><li>putative Nascent polypeptide-associated complex subunit alpha, muscle-specific form [Daphnia magna]
</li></ul></td>
</tr>


<tr class="odd"> 

<td>
<a href="#det_d56930070eca5ba4b57657857228a691">120</a>
</td>
<td>
<a name="sum_d56930070eca5ba4b57657857228a691" />
<ul>

<li>
JAN74137.1

</li>

<li>
JAN91230.1

</li>

<li>
KZR98456.1

</li>

<li>
KZS11390.1

</li>

<li>
EFX86943.1

</li>

<li>
KZS11198.1

</li>

<li>
KZS21756.1

</li>

<!--

<li><a href="#det_d56930070eca5ba4b57657857228a691">JAN74137.1</a></li>

<li><a href="#det_d56930070eca5ba4b57657857228a691">JAN91230.1</a></li>

<li><a href="#det_d56930070eca5ba4b57657857228a691">KZR98456.1</a></li>

<li><a href="#det_d56930070eca5ba4b57657857228a691">KZS11390.1</a></li>

<li><a href="#det_d56930070eca5ba4b57657857228a691">EFX86943.1</a></li>

<li><a href="#det_d56930070eca5ba4b57657857228a691">KZS11198.1</a></li>

<li><a href="#det_d56930070eca5ba4b57657857228a691">KZS21756.1</a></li>

-->
(6 more)
</ul></td>

<td class="num">0.88189<!-- 0.07600--></td>
<td class="num">1.25</td>
<td class="num">1.25</td>

<td class="int">10</td>
<td><ul><li>
Histone H2B type 1-D [Daphnia magna]</li><li>Histone H2B type 1-D [Daphnia magna]</li><li>Histone H2B [Daphnia magna]</li><li>Histone H2B [Daphnia magna]</li><li>hypothetical protein DAPPUDRAFT_312397 [Daphnia pulex]</li><li>Histone H2B type 1-M [Daphnia magna]</li><li>Histone H2B [Daphnia magna]
</li></ul></td>
</tr>


<tr class="even"> 

<td>
<a href="#det_c67a78dba82fbaaa5a884d8eacf5bf71">121</a>
</td>
<td>
<a name="sum_c67a78dba82fbaaa5a884d8eacf5bf71" />
<ul>

<li>
KZS04409.1

</li>

<li>
JAN45991.1

</li>

<li>
JAN71474.1

</li>

<!--

<li><a href="#det_c67a78dba82fbaaa5a884d8eacf5bf71">KZS04409.1</a></li>

<li><a href="#det_c67a78dba82fbaaa5a884d8eacf5bf71">JAN45991.1</a></li>

<li><a href="#det_c67a78dba82fbaaa5a884d8eacf5bf71">JAN71474.1</a></li>

-->

</ul></td>

<td class="num">0.88232<!-- 0.08967--></td>
<td class="num">1.28</td>
<td class="num">1.28</td>

<td class="int">13</td>
<td><ul><li>
Uncharacterized protein APZ42_032685 [Daphnia magna]</li><li>putative Gram-negative bacteria-binding protein, partial [Daphnia magna]</li><li>Gram-negative bacteria-binding protein, partial [Daphnia magna]
</li></ul></td>
</tr>


<tr class="odd"> 

<td>
<a href="#det_14cee9abe63a0cd9c7d3e3c26459e9d5">122</a>
</td>
<td>
<a name="sum_14cee9abe63a0cd9c7d3e3c26459e9d5" />
<ul>

<li>
KZS09614.1

</li>

<li>
JAN55265.1

</li>

<li>
JAN35622.1

</li>

<li>
JAN83874.1

</li>

<!--

<li><a href="#det_14cee9abe63a0cd9c7d3e3c26459e9d5">KZS09614.1</a></li>

<li><a href="#det_14cee9abe63a0cd9c7d3e3c26459e9d5">JAN55265.1</a></li>

<li><a href="#det_14cee9abe63a0cd9c7d3e3c26459e9d5">JAN35622.1</a></li>

<li><a href="#det_14cee9abe63a0cd9c7d3e3c26459e9d5">JAN83874.1</a></li>

-->

</ul></td>

<td class="num">0.88508<!-- 0.09067--></td>
<td class="num">0.98</td>
<td class="num">1.02</td>

<td class="int">2</td>
<td><ul><li>
Septin-1 [Daphnia magna]</li><li>Septin-1 [Daphnia magna]</li><li>Septin-1 [Daphnia magna]</li><li>Septin-1 [Daphnia magna]
</li></ul></td>
</tr>


<tr class="even"> 

<td>
<a href="#det_af2f4db36cd30cbf234a8562198682ac">123</a>
</td>
<td>
<a name="sum_af2f4db36cd30cbf234a8562198682ac" />
<ul>

<li>
KZS22086.1

</li>

<li>
JAN81381.1

</li>

<!--

<li><a href="#det_af2f4db36cd30cbf234a8562198682ac">KZS22086.1</a></li>

<li><a href="#det_af2f4db36cd30cbf234a8562198682ac">JAN81381.1</a></li>

-->

</ul></td>

<td class="num">0.88685<!-- 0.06633--></td>
<td class="num">1.36</td>
<td class="num">1.36</td>

<td class="int">3</td>
<td><ul><li>
NADH dehydrogenase [ubiquinone] 1 alpha subcomplex subunit 8 [Daphnia magna]</li><li>NADH dehydrogenase [ubiquinone] 1 alpha subcomplex subunit [Daphnia magna]
</li></ul></td>
</tr>


<tr class="odd"> 

<td>
<a href="#det_ddec534b81bdbe3572640197e94d48cb">124</a>
</td>
<td>
<a name="sum_ddec534b81bdbe3572640197e94d48cb" />
<ul>

<li>
KZS14519.1

</li>

<li>
JAN71598.1

</li>

<!--

<li><a href="#det_ddec534b81bdbe3572640197e94d48cb">KZS14519.1</a></li>

<li><a href="#det_ddec534b81bdbe3572640197e94d48cb">JAN71598.1</a></li>

-->

</ul></td>

<td class="num">0.89235<!-- 0.07400--></td>
<td class="num">0.76</td>
<td class="num">1.31</td>

<td class="int">3</td>
<td><ul><li>
Uncharacterized protein APZ42_019846 [Daphnia magna]</li><li>hypothetical protein [Daphnia magna]
</li></ul></td>
</tr>


<tr class="even"> 

<td>
<a href="#det_e21eaf792cdf7ecea53c4336c60647e3">125</a>
</td>
<td>
<a name="sum_e21eaf792cdf7ecea53c4336c60647e3" />
<ul>

<li>
JAN80283.1

</li>

<li>
JAN46880.1

</li>

<li>
JAN51235.1

</li>

<li>
KZS07578.1

</li>

<li>
JAN73068.1

</li>

<li>
JAN53728.1

</li>

<li>
JAN71381.1

</li>

<!--

<li><a href="#det_e21eaf792cdf7ecea53c4336c60647e3">JAN80283.1</a></li>

<li><a href="#det_e21eaf792cdf7ecea53c4336c60647e3">JAN46880.1</a></li>

<li><a href="#det_e21eaf792cdf7ecea53c4336c60647e3">JAN51235.1</a></li>

<li><a href="#det_e21eaf792cdf7ecea53c4336c60647e3">KZS07578.1</a></li>

<li><a href="#det_e21eaf792cdf7ecea53c4336c60647e3">JAN73068.1</a></li>

<li><a href="#det_e21eaf792cdf7ecea53c4336c60647e3">JAN53728.1</a></li>

<li><a href="#det_e21eaf792cdf7ecea53c4336c60647e3">JAN71381.1</a></li>

-->

</ul></td>

<td class="num">0.89359<!-- 0.08500--></td>
<td class="num">1.57</td>
<td class="num">1.57</td>

<td class="int">4</td>
<td><ul><li>
Chorion peroxidase precursor [Daphnia magna]</li><li>Chorion peroxidase precursor [Daphnia magna]</li><li>Chorion peroxidase precursor [Daphnia magna]</li><li>putative Protein roadkill [Daphnia magna]</li><li>hypothetical protein [Daphnia magna]</li><li>Chorion peroxidase precursor, partial [Daphnia magna]</li><li>Chorion peroxidase precursor [Daphnia magna]
</li></ul></td>
</tr>


<tr class="odd"> 

<td>
<a href="#det_b8cf06dafc9d18605aa95e8eda370329">126</a>
</td>
<td>
<a name="sum_b8cf06dafc9d18605aa95e8eda370329" />
<ul>

<li>
KZS03466.1

</li>

<li>
JAN41879.1

</li>

<li>
JAN91063.1

</li>

<li>
JAN35482.1

</li>

<li>
JAN64172.1

</li>

<li>
JAN35478.1

</li>

<li>
JAN49874.1

</li>

<!--

<li><a href="#det_b8cf06dafc9d18605aa95e8eda370329">KZS03466.1</a></li>

<li><a href="#det_b8cf06dafc9d18605aa95e8eda370329">JAN41879.1</a></li>

<li><a href="#det_b8cf06dafc9d18605aa95e8eda370329">JAN91063.1</a></li>

<li><a href="#det_b8cf06dafc9d18605aa95e8eda370329">JAN35482.1</a></li>

<li><a href="#det_b8cf06dafc9d18605aa95e8eda370329">JAN64172.1</a></li>

<li><a href="#det_b8cf06dafc9d18605aa95e8eda370329">JAN35478.1</a></li>

<li><a href="#det_b8cf06dafc9d18605aa95e8eda370329">JAN49874.1</a></li>

-->
(23 more)
</ul></td>

<td class="num">0.89359<!-- 0.08500--></td>
<td class="num">0.54</td>
<td class="num">1.87</td>

<td class="int">3</td>
<td><ul><li>
Ugt36Ba, partial [Daphnia magna]</li><li>UDP-glucuronosyltransferase 2A1, partial [Daphnia magna]</li><li>UDP-glucuronosyltransferase 2A1 [Daphnia magna]</li><li>UDP-glucuronosyltransferase 2A1, partial [Daphnia magna]</li><li>UDP-glucuronosyltransferase 2A1 [Daphnia magna]</li><li>UDP-glucuronosyltransferase 2A1, partial [Daphnia magna]</li><li>UDP-glucuronosyltransferase 2A1 [Daphnia magna]
</li></ul></td>
</tr>


<tr class="even"> 

<td>
<a href="#det_566b43b52db4775cb4795320bc6637bf">127</a>
</td>
<td>
<a name="sum_566b43b52db4775cb4795320bc6637bf" />
<ul>

<li>
JAN86366.1

</li>

<li>
JAN59763.1

</li>

<li>
JAN30065.1

</li>

<li>
KZS15489.1

</li>

<!--

<li><a href="#det_566b43b52db4775cb4795320bc6637bf">JAN86366.1</a></li>

<li><a href="#det_566b43b52db4775cb4795320bc6637bf">JAN59763.1</a></li>

<li><a href="#det_566b43b52db4775cb4795320bc6637bf">JAN30065.1</a></li>

<li><a href="#det_566b43b52db4775cb4795320bc6637bf">KZS15489.1</a></li>

-->

</ul></td>

<td class="num">0.89525<!-- 0.11500--></td>
<td class="num">1.15</td>
<td class="num">1.15</td>

<td class="int">17</td>
<td><ul><li>
Fumarylacetoacetate hydrolase domain-containing protein 2A [Daphnia magna]</li><li>Fumarylacetoacetate hydrolase domain-containing protein 2A [Daphnia magna]</li><li>Fumarylacetoacetate hydrolase domain-containing protein 2A [Daphnia magna]</li><li>Fumarylacetoacetase [Daphnia magna]
</li></ul></td>
</tr>


<tr class="odd"> 

<td>
<a href="#det_e7a4857a67360d2a51adfabd86208a84">128</a>
</td>
<td>
<a name="sum_e7a4857a67360d2a51adfabd86208a84" />
<ul>

<li>
KZS03797.1

</li>

<li>
JAN57318.1

</li>

<li>
JAN52866.1

</li>

<li>
JAN52865.1

</li>

<li>
JAN50517.1

</li>

<li>
JAN39369.1

</li>

<li>
ACY45133.1

</li>

<!--

<li><a href="#det_e7a4857a67360d2a51adfabd86208a84">KZS03797.1</a></li>

<li><a href="#det_e7a4857a67360d2a51adfabd86208a84">JAN57318.1</a></li>

<li><a href="#det_e7a4857a67360d2a51adfabd86208a84">JAN52866.1</a></li>

<li><a href="#det_e7a4857a67360d2a51adfabd86208a84">JAN52865.1</a></li>

<li><a href="#det_e7a4857a67360d2a51adfabd86208a84">JAN50517.1</a></li>

<li><a href="#det_e7a4857a67360d2a51adfabd86208a84">JAN39369.1</a></li>

<li><a href="#det_e7a4857a67360d2a51adfabd86208a84">ACY45133.1</a></li>

-->
(1 more)
</ul></td>

<td class="num">0.89525<!-- 0.11500--></td>
<td class="num">0.81</td>
<td class="num">1.24</td>

<td class="int">18</td>
<td><ul><li>
V-type proton ATPase subunit B [Daphnia magna]</li><li>V-type proton ATPase subunit B, brain [Daphnia magna]</li><li>V-type proton ATPase subunit B, brain [Daphnia magna]</li><li>putative V-type proton ATPase subunit B, brain [Daphnia magna]</li><li>putative V-type proton ATPase subunit B, brain, partial [Daphnia magna]</li><li>V-type proton ATPase subunit B, brain [Daphnia magna]</li><li>ATP synthase, partial [Daphnia magna]
</li></ul></td>
</tr>


<tr class="even"> 

<td>
<a href="#det_a7b96e716704c102d449204a5c730335">129</a>
</td>
<td>
<a name="sum_a7b96e716704c102d449204a5c730335" />
<ul>

<li>
KZS04513.1

</li>

<li>
JAN40807.1

</li>

<li>
JAN45407.1

</li>

<li>
JAN42507.1

</li>

<li>
JAN57159.1

</li>

<li>
JAN66211.1

</li>

<li>
JAN57215.1

</li>

<!--

<li><a href="#det_a7b96e716704c102d449204a5c730335">KZS04513.1</a></li>

<li><a href="#det_a7b96e716704c102d449204a5c730335">JAN40807.1</a></li>

<li><a href="#det_a7b96e716704c102d449204a5c730335">JAN45407.1</a></li>

<li><a href="#det_a7b96e716704c102d449204a5c730335">JAN42507.1</a></li>

<li><a href="#det_a7b96e716704c102d449204a5c730335">JAN57159.1</a></li>

<li><a href="#det_a7b96e716704c102d449204a5c730335">JAN66211.1</a></li>

<li><a href="#det_a7b96e716704c102d449204a5c730335">JAN57215.1</a></li>

-->
(2 more)
</ul></td>

<td class="num">0.89525<!-- 0.11500--></td>
<td class="num">2.92</td>
<td class="num">2.92</td>

<td class="int">3</td>
<td><ul><li>
Pancreatic lipase-related protein 2 [Daphnia magna]</li><li>Pancreatic triacylglycerol lipase [Daphnia magna]</li><li>Pancreatic triacylglycerol lipase [Daphnia magna]</li><li>Pancreatic triacylglycerol lipase [Daphnia magna]</li><li>Pancreatic triacylglycerol lipase, partial [Daphnia magna]</li><li>Pancreatic triacylglycerol lipase [Daphnia magna]</li><li>Pancreatic triacylglycerol lipase [Daphnia magna]
</li></ul></td>
</tr>


<tr class="odd"> 

<td>
<a href="#det_22dfcb67c0da8577c44bd503fda8c43d">130</a>
</td>
<td>
<a name="sum_22dfcb67c0da8577c44bd503fda8c43d" />
<ul>

<li>
JAN56531.1

</li>

<li>
JAN46985.1

</li>

<li>
JAN56530.1

</li>

<li>
JAN46984.1

</li>

<li>
JAN80040.1

</li>

<li>
JAN51079.1

</li>

<li>
KZS12421.1

</li>

<!--

<li><a href="#det_22dfcb67c0da8577c44bd503fda8c43d">JAN56531.1</a></li>

<li><a href="#det_22dfcb67c0da8577c44bd503fda8c43d">JAN46985.1</a></li>

<li><a href="#det_22dfcb67c0da8577c44bd503fda8c43d">JAN56530.1</a></li>

<li><a href="#det_22dfcb67c0da8577c44bd503fda8c43d">JAN46984.1</a></li>

<li><a href="#det_22dfcb67c0da8577c44bd503fda8c43d">JAN80040.1</a></li>

<li><a href="#det_22dfcb67c0da8577c44bd503fda8c43d">JAN51079.1</a></li>

<li><a href="#det_22dfcb67c0da8577c44bd503fda8c43d">KZS12421.1</a></li>

-->
(3 more)
</ul></td>

<td class="num">0.89525<!-- 0.11500--></td>
<td class="num">0.88</td>
<td class="num">1.14</td>

<td class="int">3</td>
<td><ul><li>
Beta-mannosidase [Daphnia magna]</li><li>Beta-mannosidase [Daphnia magna]</li><li>Beta-mannosidase [Daphnia magna]</li><li>Beta-mannosidase [Daphnia magna]</li><li>Beta-mannosidase [Daphnia magna]</li><li>Beta-mannosidase [Daphnia magna]</li><li>Beta-mannosidase [Daphnia magna]
</li></ul></td>
</tr>


<tr class="even"> 

<td>
<a href="#det_c03c0a1087cd3308602dd2c6ba1d7f30">131</a>
</td>
<td>
<a name="sum_c03c0a1087cd3308602dd2c6ba1d7f30" />
<ul>

<li>
JAN72317.1

</li>

<li>
JAN33920.1

</li>

<li>
JAN38864.1

</li>

<li>
KZS16281.1

</li>

<li>
JAN38865.1

</li>

<li>
JAN53662.1

</li>

<li>
JAN53663.1

</li>

<!--

<li><a href="#det_c03c0a1087cd3308602dd2c6ba1d7f30">JAN72317.1</a></li>

<li><a href="#det_c03c0a1087cd3308602dd2c6ba1d7f30">JAN33920.1</a></li>

<li><a href="#det_c03c0a1087cd3308602dd2c6ba1d7f30">JAN38864.1</a></li>

<li><a href="#det_c03c0a1087cd3308602dd2c6ba1d7f30">KZS16281.1</a></li>

<li><a href="#det_c03c0a1087cd3308602dd2c6ba1d7f30">JAN38865.1</a></li>

<li><a href="#det_c03c0a1087cd3308602dd2c6ba1d7f30">JAN53662.1</a></li>

<li><a href="#det_c03c0a1087cd3308602dd2c6ba1d7f30">JAN53663.1</a></li>

-->

</ul></td>

<td class="num">0.89525<!-- 0.11500--></td>
<td class="num">0.63</td>
<td class="num">1.59</td>

<td class="int">5</td>
<td><ul><li>
Sodium/potassium-dependent atpase beta-2 subunit [Daphnia magna]</li><li>putative Sodium/potassium-dependent atpase beta-2 subunit, partial [Daphnia magna]</li><li>putative Sodium/potassium-dependent atpase beta-2 subunit [Daphnia magna]</li><li>Nervana 3 [Daphnia magna]</li><li>Sodium/potassium-dependent atpase beta-2 subunit [Daphnia magna]</li><li>Sodium/potassium-dependent atpase beta-2 subunit, partial [Daphnia magna]</li><li>Sodium/potassium-dependent atpase beta-2 subunit, partial [Daphnia magna]
</li></ul></td>
</tr>


<tr class="odd"> 

<td>
<a href="#det_040876ba265a261087eb7d1a0b025097">132</a>
</td>
<td>
<a name="sum_040876ba265a261087eb7d1a0b025097" />
<ul>

<li>
KZS10632.1

</li>

<li>
JAN53634.1

</li>

<!--

<li><a href="#det_040876ba265a261087eb7d1a0b025097">KZS10632.1</a></li>

<li><a href="#det_040876ba265a261087eb7d1a0b025097">JAN53634.1</a></li>

-->

</ul></td>

<td class="num">0.89593<!-- 0.11800--></td>
<td class="num">1.45</td>
<td class="num">1.45</td>

<td class="int">6</td>
<td><ul><li>
Maltase A6 [Daphnia magna]</li><li>Alpha-amylase [Daphnia magna]
</li></ul></td>
</tr>


<tr class="even"> 

<td>
<a href="#det_c20d5bf7eee6d5cb71643945bc6dcc6a">133</a>
</td>
<td>
<a name="sum_c20d5bf7eee6d5cb71643945bc6dcc6a" />
<ul>

<li>
KZS15715.1

</li>

<li>
JAN57172.1

</li>

<li>
JAN50861.1

</li>

<li>
JAN32029.1

</li>

<li>
JAN73999.1

</li>

<!--

<li><a href="#det_c20d5bf7eee6d5cb71643945bc6dcc6a">KZS15715.1</a></li>

<li><a href="#det_c20d5bf7eee6d5cb71643945bc6dcc6a">JAN57172.1</a></li>

<li><a href="#det_c20d5bf7eee6d5cb71643945bc6dcc6a">JAN50861.1</a></li>

<li><a href="#det_c20d5bf7eee6d5cb71643945bc6dcc6a">JAN32029.1</a></li>

<li><a href="#det_c20d5bf7eee6d5cb71643945bc6dcc6a">JAN73999.1</a></li>

-->

</ul></td>

<td class="num">0.89593<!-- 0.11800--></td>
<td class="num">0.89</td>
<td class="num">1.13</td>

<td class="int">13</td>
<td><ul><li>
Voltage-dependent anion-selective channel [Daphnia magna]</li><li>Voltage-dependent anion-selective channel protein, partial [Daphnia magna]</li><li>putative Voltage-dependent anion-selective channel protein, partial [Daphnia magna]</li><li>putative Voltage-dependent anion-selective channel protein [Daphnia magna]</li><li>Voltage-dependent anion-selective channel protein [Daphnia magna]
</li></ul></td>
</tr>


<tr class="odd"> 

<td>
<a href="#det_88f148318a7bfba01e080009dae7d704">134</a>
</td>
<td>
<a name="sum_88f148318a7bfba01e080009dae7d704" />
<ul>

<li>
JAN53066.1

</li>

<li>
JAN70565.1

</li>

<li>
KZS13319.1

</li>

<li>
JAN61058.1

</li>

<!--

<li><a href="#det_88f148318a7bfba01e080009dae7d704">JAN53066.1</a></li>

<li><a href="#det_88f148318a7bfba01e080009dae7d704">JAN70565.1</a></li>

<li><a href="#det_88f148318a7bfba01e080009dae7d704">KZS13319.1</a></li>

<li><a href="#det_88f148318a7bfba01e080009dae7d704">JAN61058.1</a></li>

-->

</ul></td>

<td class="num">0.89688<!-- 0.10500--></td>
<td class="num">1.55</td>
<td class="num">1.55</td>

<td class="int">11</td>
<td><ul><li>
Branched-chain-amino-acid aminotransferase, cytosolic [Daphnia magna]</li><li>Branched-chain-amino-acid aminotransferase, cytosolic [Daphnia magna]</li><li>Branched-chain-amino-acid aminotransferase, cytosolic [Daphnia magna]</li><li>Branched-chain-amino-acid aminotransferase, cytosolic [Daphnia magna]
</li></ul></td>
</tr>


<tr class="even"> 

<td>
<a href="#det_9753aeb6ff4248a8d81744be5f15ba37">135</a>
</td>
<td>
<a name="sum_9753aeb6ff4248a8d81744be5f15ba37" />
<ul>

<li>
KZR99549.1

</li>

<li>
JAN36792.1

</li>

<li>
JAN48729.1

</li>

<li>
JAN36789.1

</li>

<li>
KZS04068.1

</li>

<li>
JAN80933.1

</li>

<li>
JAN34398.1

</li>

<!--

<li><a href="#det_9753aeb6ff4248a8d81744be5f15ba37">KZR99549.1</a></li>

<li><a href="#det_9753aeb6ff4248a8d81744be5f15ba37">JAN36792.1</a></li>

<li><a href="#det_9753aeb6ff4248a8d81744be5f15ba37">JAN48729.1</a></li>

<li><a href="#det_9753aeb6ff4248a8d81744be5f15ba37">JAN36789.1</a></li>

<li><a href="#det_9753aeb6ff4248a8d81744be5f15ba37">KZS04068.1</a></li>

<li><a href="#det_9753aeb6ff4248a8d81744be5f15ba37">JAN80933.1</a></li>

<li><a href="#det_9753aeb6ff4248a8d81744be5f15ba37">JAN34398.1</a></li>

-->
(6 more)
</ul></td>

<td class="num">0.89688<!-- 0.10500--></td>
<td class="num">0.85</td>
<td class="num">1.17</td>

<td class="int">5</td>
<td><ul><li>
Uncharacterized protein APZ42_004538, partial [Daphnia magna]</li><li>putative Inter-alpha-trypsin inhibitor heavy chain h4 precursor iti heavy chain h4 inter-alpha-inhibitor heavy chain 4 inter-alpha-trypsin inhibitor family heavy chain-related protein ihrp plasma kallikrein sensitive glycoprotein p [Daphnia magna]</li><li>putative Inter-alpha-trypsin inhibitor heavy chain h4 precursor iti heavy chain h4 inter-alpha-inhibitor heavy chain 4 inter-alpha-trypsin inhibitor family heavy chain-related protein ihrp plasma kallikrein sensitive glycoprotein p, partial [Daphnia</li><li>Inter-alpha-trypsin inhibitor heavy chain h4 precursor iti heavy chain h4 inter-alpha-inhibitor heavy chain 4 inter-alpha-trypsin inhibitor family heavy chain-related protein ihrp plasma kallikrein sensitive glycoprotein p [Daphnia magna]</li><li>Uncharacterized protein APZ42_033062, partial [Daphnia magna]</li><li>Inter-alpha-trypsin inhibitor heavy chain h4 precursor iti heavy chain h4 inter-alpha-inhibitor heavy chain 4 inter-alpha-trypsin inhibitor family heavy chain-related protein ihrp plasma kallikrein sensitive glycoprotein p [Daphnia magna]</li><li>Inter-alpha-trypsin inhibitor heavy chain h4 precursor iti heavy chain h4 inter-alpha-inhibitor heavy chain 4 inter-alpha-trypsin inhibitor family heavy chain-related protein ihrp plasma kallikrein sensitive glycoprotein p [Daphnia magna]
</li></ul></td>
</tr>


<tr class="odd"> 

<td>
<a href="#det_3c1a9a2a1e714d92532ee95ae2f89867">136</a>
</td>
<td>
<a name="sum_3c1a9a2a1e714d92532ee95ae2f89867" />
<ul>

<li>
JAN87441.1

</li>

<li>
KZS08190.1

</li>

<!--

<li><a href="#det_3c1a9a2a1e714d92532ee95ae2f89867">JAN87441.1</a></li>

<li><a href="#det_3c1a9a2a1e714d92532ee95ae2f89867">KZS08190.1</a></li>

-->

</ul></td>

<td class="num">0.89688<!-- 0.10500--></td>
<td class="num">0.84</td>
<td class="num">1.19</td>

<td class="int">4</td>
<td><ul><li>
putative Muscle-specific protein [Daphnia magna]</li><li>Myophilin [Daphnia magna]
</li></ul></td>
</tr>


<tr class="even"> 

<td>
<a href="#det_09d2833ec4d9b559c404e572b2292e31">137</a>
</td>
<td>
<a name="sum_09d2833ec4d9b559c404e572b2292e31" />
<ul>

<li>
JAN55982.1

</li>

<li>
JAN39439.1

</li>

<li>
KZS10629.1

</li>

<li>
JAN74220.1

</li>

<li>
JAN53032.1

</li>

<!--

<li><a href="#det_09d2833ec4d9b559c404e572b2292e31">JAN55982.1</a></li>

<li><a href="#det_09d2833ec4d9b559c404e572b2292e31">JAN39439.1</a></li>

<li><a href="#det_09d2833ec4d9b559c404e572b2292e31">KZS10629.1</a></li>

<li><a href="#det_09d2833ec4d9b559c404e572b2292e31">JAN74220.1</a></li>

<li><a href="#det_09d2833ec4d9b559c404e572b2292e31">JAN53032.1</a></li>

-->

</ul></td>

<td class="num">0.89822<!-- 0.11100--></td>
<td class="num">1.29</td>
<td class="num">1.29</td>

<td class="int">7</td>
<td><ul><li>
Importin-4 [Daphnia magna]</li><li>Importin-4-like protein, partial [Daphnia magna]</li><li>Importin-4 [Daphnia magna]</li><li>Importin-4 [Daphnia magna]</li><li>Importin-4 [Daphnia magna]
</li></ul></td>
</tr>


<tr class="odd"> 

<td>
<a href="#det_cb6a2781d67aaf09b47779bb29d5b061">138</a>
</td>
<td>
<a name="sum_cb6a2781d67aaf09b47779bb29d5b061" />
<ul>

<li>
JAN53074.1

</li>

<li>
JAN53073.1

</li>

<li>
JAN33885.1

</li>

<li>
JAN36085.1

</li>

<li>
JAN59703.1

</li>

<li>
JAN85113.1

</li>

<li>
KZS16331.1

</li>

<!--

<li><a href="#det_cb6a2781d67aaf09b47779bb29d5b061">JAN53074.1</a></li>

<li><a href="#det_cb6a2781d67aaf09b47779bb29d5b061">JAN53073.1</a></li>

<li><a href="#det_cb6a2781d67aaf09b47779bb29d5b061">JAN33885.1</a></li>

<li><a href="#det_cb6a2781d67aaf09b47779bb29d5b061">JAN36085.1</a></li>

<li><a href="#det_cb6a2781d67aaf09b47779bb29d5b061">JAN59703.1</a></li>

<li><a href="#det_cb6a2781d67aaf09b47779bb29d5b061">JAN85113.1</a></li>

<li><a href="#det_cb6a2781d67aaf09b47779bb29d5b061">KZS16331.1</a></li>

-->

</ul></td>

<td class="num">0.89822<!-- 0.11100--></td>
<td class="num">0.86</td>
<td class="num">1.16</td>

<td class="int">14</td>
<td><ul><li>
putative Dolichyl-diphosphooligosaccharide--protein glycosyltransferase subunit, partial [Daphnia magna]</li><li>putative Dolichyl-diphosphooligosaccharide--protein glycosyltransferase subunit, partial [Daphnia magna]</li><li>putative Dolichyl-diphosphooligosaccharide--protein glycosyltransferase subunit, partial [Daphnia magna]</li><li>putative Dolichyl-diphosphooligosaccharide--protein glycosyltransferase subunit, partial [Daphnia magna]</li><li>Dolichyl-diphosphooligosaccharide--protein glycosyltransferase subunit [Daphnia magna]</li><li>Dolichyl-diphosphooligosaccharide--protein glycosyltransferase subunit [Daphnia magna]</li><li>Dolichyl-diphosphooligosaccharide--protein glycosyltransferase subunit 2 [Daphnia magna]
</li></ul></td>
</tr>


<tr class="even"> 

<td>
<a href="#det_5a1890587d8be13c57e1562eeb60a9db">139</a>
</td>
<td>
<a name="sum_5a1890587d8be13c57e1562eeb60a9db" />
<ul>

<li>
ACY42858.1

</li>

<li>
KZS05094.1

</li>

<li>
JAN40985.1

</li>

<!--

<li><a href="#det_5a1890587d8be13c57e1562eeb60a9db">ACY42858.1</a></li>

<li><a href="#det_5a1890587d8be13c57e1562eeb60a9db">KZS05094.1</a></li>

<li><a href="#det_5a1890587d8be13c57e1562eeb60a9db">JAN40985.1</a></li>

-->

</ul></td>

<td class="num">0.89912<!-- 0.08333--></td>
<td class="num">1.26</td>
<td class="num">1.26</td>

<td class="int">24</td>
<td><ul><li>
tetrahydrofolate synthase, partial [Daphnia magna]</li><li>C-1-tetrahydrofolate synthase, cytoplasmic [Daphnia magna]</li><li>c-1-tetrahydrofolate synthase, cytoplasmic [Daphnia magna]
</li></ul></td>
</tr>


<tr class="odd"> 

<td>
<a href="#det_aec02c144a1753fdab87cd2582ba24ab">140</a>
</td>
<td>
<a name="sum_aec02c144a1753fdab87cd2582ba24ab" />
<ul>

<li>
KZS12429.1

</li>

<li>
JAN62265.1

</li>

<li>
BAJ72722.1

</li>

<li>
JAN57763.1

</li>

<li>
JAN44476.1

</li>

<!--

<li><a href="#det_aec02c144a1753fdab87cd2582ba24ab">KZS12429.1</a></li>

<li><a href="#det_aec02c144a1753fdab87cd2582ba24ab">JAN62265.1</a></li>

<li><a href="#det_aec02c144a1753fdab87cd2582ba24ab">BAJ72722.1</a></li>

<li><a href="#det_aec02c144a1753fdab87cd2582ba24ab">JAN57763.1</a></li>

<li><a href="#det_aec02c144a1753fdab87cd2582ba24ab">JAN44476.1</a></li>

-->

</ul></td>

<td class="num">0.89912<!-- 0.08333--></td>
<td class="num">1.16</td>
<td class="num">1.16</td>

<td class="int">9</td>
<td><ul><li>
Uncharacterized protein APZ42_022503 [Daphnia magna]</li><li>di-domain hemoglobin precursor-like protein [Daphnia magna]</li><li>2-domain hemoglobin [Daphnia magna]</li><li>di-domain hemoglobin precursor [Daphnia magna]</li><li>putative di-domain hemoglobin precursor [Daphnia magna]
</li></ul></td>
</tr>


<tr class="even"> 

<td>
<a href="#det_8d6cc68af31acff4f9260ed96ddf9d2e">141</a>
</td>
<td>
<a name="sum_8d6cc68af31acff4f9260ed96ddf9d2e" />
<ul>

<li>
JAN63036.1

</li>

<li>
JAN57495.1

</li>

<li>
JAN49131.1

</li>

<li>
JAN78141.1

</li>

<li>
KZS06157.1

</li>

<li>
JAN29293.1

</li>

<li>
JAN31690.1

</li>

<!--

<li><a href="#det_8d6cc68af31acff4f9260ed96ddf9d2e">JAN63036.1</a></li>

<li><a href="#det_8d6cc68af31acff4f9260ed96ddf9d2e">JAN57495.1</a></li>

<li><a href="#det_8d6cc68af31acff4f9260ed96ddf9d2e">JAN49131.1</a></li>

<li><a href="#det_8d6cc68af31acff4f9260ed96ddf9d2e">JAN78141.1</a></li>

<li><a href="#det_8d6cc68af31acff4f9260ed96ddf9d2e">KZS06157.1</a></li>

<li><a href="#det_8d6cc68af31acff4f9260ed96ddf9d2e">JAN29293.1</a></li>

<li><a href="#det_8d6cc68af31acff4f9260ed96ddf9d2e">JAN31690.1</a></li>

-->
(1 more)
</ul></td>

<td class="num">0.89917<!-- 0.10600--></td>
<td class="num">0.84</td>
<td class="num">1.20</td>

<td class="int">14</td>
<td><ul><li>
Neural cell adhesion molecule, partial [Daphnia magna]</li><li>putative Neural cell adhesion molecule, partial [Daphnia magna]</li><li>Neural cell adhesion molecule [Daphnia magna]</li><li>Neural cell adhesion molecule [Daphnia magna]</li><li>Fascilin 2-like protein [Daphnia magna]</li><li>Neural cell adhesion molecule [Daphnia magna]</li><li>Neural cell adhesion molecule, partial [Daphnia magna]
</li></ul></td>
</tr>


<tr class="odd"> 

<td>
<a href="#det_5805de963a3c7f6225ce2edf1c9fc64c">142</a>
</td>
<td>
<a name="sum_5805de963a3c7f6225ce2edf1c9fc64c" />
<ul>

<li>
JAN56932.1

</li>

<li>
JAN38634.1

</li>

<li>
JAN48387.1

</li>

<li>
JAN38635.1

</li>

<li>
JAN38636.1

</li>

<li>
KZS06091.1

</li>

<li>
JAN58883.1

</li>

<!--

<li><a href="#det_5805de963a3c7f6225ce2edf1c9fc64c">JAN56932.1</a></li>

<li><a href="#det_5805de963a3c7f6225ce2edf1c9fc64c">JAN38634.1</a></li>

<li><a href="#det_5805de963a3c7f6225ce2edf1c9fc64c">JAN48387.1</a></li>

<li><a href="#det_5805de963a3c7f6225ce2edf1c9fc64c">JAN38635.1</a></li>

<li><a href="#det_5805de963a3c7f6225ce2edf1c9fc64c">JAN38636.1</a></li>

<li><a href="#det_5805de963a3c7f6225ce2edf1c9fc64c">KZS06091.1</a></li>

<li><a href="#det_5805de963a3c7f6225ce2edf1c9fc64c">JAN58883.1</a></li>

-->
(7 more)
</ul></td>

<td class="num">0.89944<!-- 0.11700--></td>
<td class="num">0.69</td>
<td class="num">1.45</td>

<td class="int">6</td>
<td><ul><li>
putative Transport protein Sec23A [Daphnia magna]</li><li>Transport protein Sec23A [Daphnia magna]</li><li>Transport protein Sec23A [Daphnia magna]</li><li>Transport protein Sec23A [Daphnia magna]</li><li>Transport protein Sec23A [Daphnia magna]</li><li>Protein transport protein Sec23B [Daphnia magna]</li><li>Transport protein Sec23A [Daphnia magna]
</li></ul></td>
</tr>


<tr class="even"> 

<td>
<a href="#det_5f9ada9d7c41a24cec205df8677c51e3">143</a>
</td>
<td>
<a name="sum_5f9ada9d7c41a24cec205df8677c51e3" />
<ul>

<li>
KZS17867.1

</li>

<li>
JAN70456.1

</li>

<!--

<li><a href="#det_5f9ada9d7c41a24cec205df8677c51e3">KZS17867.1</a></li>

<li><a href="#det_5f9ada9d7c41a24cec205df8677c51e3">JAN70456.1</a></li>

-->

</ul></td>

<td class="num">0.89944<!-- 0.11700--></td>
<td class="num">0.62</td>
<td class="num">1.62</td>

<td class="int">4</td>
<td><ul><li>
UMP-CMP kinase [Daphnia magna]</li><li>UMP-CMP kinase [Daphnia magna]
</li></ul></td>
</tr>


<tr class="odd"> 

<td>
<a href="#det_9bb887cface208240500d34f5ae252c0">144</a>
</td>
<td>
<a name="sum_9bb887cface208240500d34f5ae252c0" />
<ul>

<li>
JAN65615.1

</li>

<li>
KZS12494.1

</li>

<li>
JAN94555.1

</li>

<li>
JAN59130.1

</li>

<!--

<li><a href="#det_9bb887cface208240500d34f5ae252c0">JAN65615.1</a></li>

<li><a href="#det_9bb887cface208240500d34f5ae252c0">KZS12494.1</a></li>

<li><a href="#det_9bb887cface208240500d34f5ae252c0">JAN94555.1</a></li>

<li><a href="#det_9bb887cface208240500d34f5ae252c0">JAN59130.1</a></li>

-->

</ul></td>

<td class="num">0.90359<!-- 0.07567--></td>
<td class="num">1.48</td>
<td class="num">1.48</td>

<td class="int">5</td>
<td><ul><li>
5'-nucleotidase [Daphnia magna]</li><li>Uncharacterized protein APZ42_022612 [Daphnia magna]</li><li>5'-nucleotidase [Daphnia magna]</li><li>5'-nucleotidase [Daphnia magna]
</li></ul></td>
</tr>


<tr class="even"> 

<td>
<a href="#det_adc79ab0556b6b65537cbf8c2848b033">145</a>
</td>
<td>
<a name="sum_adc79ab0556b6b65537cbf8c2848b033" />
<ul>

<li>
JAN83176.1

</li>

<li>
KZS21468.1

</li>

<!--

<li><a href="#det_adc79ab0556b6b65537cbf8c2848b033">JAN83176.1</a></li>

<li><a href="#det_adc79ab0556b6b65537cbf8c2848b033">KZS21468.1</a></li>

-->

</ul></td>

<td class="num">0.90367<!-- 0.10800--></td>
<td class="num">0.88</td>
<td class="num">1.13</td>

<td class="int">5</td>
<td><ul><li>
UDP-glucose 6-dehydrogenase [Daphnia magna]</li><li>UDP-glucose 6-dehydrogenase [Daphnia magna]
</li></ul></td>
</tr>


<tr class="odd"> 

<td>
<a href="#det_9a24cf4425dd19f4119115adf738cb1a">146</a>
</td>
<td>
<a name="sum_9a24cf4425dd19f4119115adf738cb1a" />
<ul>

<li>
KZS19650.1

</li>

<li>
JAN55538.1

</li>

<li>
JAN87270.1

</li>

<!--

<li><a href="#det_9a24cf4425dd19f4119115adf738cb1a">KZS19650.1</a></li>

<li><a href="#det_9a24cf4425dd19f4119115adf738cb1a">JAN55538.1</a></li>

<li><a href="#det_9a24cf4425dd19f4119115adf738cb1a">JAN87270.1</a></li>

-->

</ul></td>

<td class="num">0.90398<!-- 0.12200--></td>
<td class="num">0.56</td>
<td class="num">1.78</td>

<td class="int">5</td>
<td><ul><li>
Nidogen-2 [Daphnia magna]</li><li>Nidogen-1 [Daphnia magna]</li><li>Nidogen-1 [Daphnia magna]
</li></ul></td>
</tr>


<tr class="even"> 

<td>
<a href="#det_f63f05c5750eb7d532c73c7f45355925">147</a>
</td>
<td>
<a name="sum_f63f05c5750eb7d532c73c7f45355925" />
<ul>

<li>
JAN50323.1

</li>

<li>
JAN50324.1

</li>

<li>
JAN55485.1

</li>

<li>
JAN48327.1

</li>

<li>
JAN50322.1

</li>

<li>
JAN35491.1

</li>

<li>
JAN72770.1

</li>

<!--

<li><a href="#det_f63f05c5750eb7d532c73c7f45355925">JAN50323.1</a></li>

<li><a href="#det_f63f05c5750eb7d532c73c7f45355925">JAN50324.1</a></li>

<li><a href="#det_f63f05c5750eb7d532c73c7f45355925">JAN55485.1</a></li>

<li><a href="#det_f63f05c5750eb7d532c73c7f45355925">JAN48327.1</a></li>

<li><a href="#det_f63f05c5750eb7d532c73c7f45355925">JAN50322.1</a></li>

<li><a href="#det_f63f05c5750eb7d532c73c7f45355925">JAN35491.1</a></li>

<li><a href="#det_f63f05c5750eb7d532c73c7f45355925">JAN72770.1</a></li>

-->
(2 more)
</ul></td>

<td class="num">0.90398<!-- 0.12200--></td>
<td class="num">0.86</td>
<td class="num">1.16</td>

<td class="int">5</td>
<td><ul><li>
AP-2 complex subunit alpha-2 [Daphnia magna]</li><li>AP-2 complex subunit alpha-2 [Daphnia magna]</li><li>AP-2 complex subunit alpha-2 [Daphnia magna]</li><li>AP-2 complex subunit alpha-2 [Daphnia magna]</li><li>AP-2 complex subunit alpha-2 [Daphnia magna]</li><li>AP-2 complex subunit alpha-2 [Daphnia magna]</li><li>AP-2 complex subunit alpha-2 [Daphnia magna]
</li></ul></td>
</tr>


<tr class="odd"> 

<td>
<a href="#det_06c0810f95ce8dd492ddac129cb5966c">148</a>
</td>
<td>
<a name="sum_06c0810f95ce8dd492ddac129cb5966c" />
<ul>

<li>
JAN58219.1

</li>

<li>
KZS07914.1

</li>

<li>
JAN83669.1

</li>

<li>
JAN50471.1

</li>

<li>
JAN42465.1

</li>

<!--

<li><a href="#det_06c0810f95ce8dd492ddac129cb5966c">JAN58219.1</a></li>

<li><a href="#det_06c0810f95ce8dd492ddac129cb5966c">KZS07914.1</a></li>

<li><a href="#det_06c0810f95ce8dd492ddac129cb5966c">JAN83669.1</a></li>

<li><a href="#det_06c0810f95ce8dd492ddac129cb5966c">JAN50471.1</a></li>

<li><a href="#det_06c0810f95ce8dd492ddac129cb5966c">JAN42465.1</a></li>

-->

</ul></td>

<td class="num">0.90425<!-- 0.10733--></td>
<td class="num">0.21</td>
<td class="num">4.66</td>

<td class="int">2</td>
<td><ul><li>
Signal recognition particle receptor subunit alpha [Daphnia magna]</li><li>Signal recognition particle receptor subunit alpha [Daphnia magna]</li><li>Signal recognition particle receptor subunit alpha [Daphnia magna]</li><li>Signal recognition particle receptor subunit alpha, partial [Daphnia magna]</li><li>Signal recognition particle receptor subunit alpha [Daphnia magna]
</li></ul></td>
</tr>


<tr class="even"> 

<td>
<a href="#det_ebbdb495ae3de295084649092ef20cb0">149</a>
</td>
<td>
<a name="sum_ebbdb495ae3de295084649092ef20cb0" />
<ul>

<li>
JAN72471.1

</li>

<li>
JAN56515.1

</li>

<li>
JAN56513.1

</li>

<li>
JAN56514.1

</li>

<li>
JAN53519.1

</li>

<li>
JAN38536.1

</li>

<li>
JAN38537.1

</li>

<!--

<li><a href="#det_ebbdb495ae3de295084649092ef20cb0">JAN72471.1</a></li>

<li><a href="#det_ebbdb495ae3de295084649092ef20cb0">JAN56515.1</a></li>

<li><a href="#det_ebbdb495ae3de295084649092ef20cb0">JAN56513.1</a></li>

<li><a href="#det_ebbdb495ae3de295084649092ef20cb0">JAN56514.1</a></li>

<li><a href="#det_ebbdb495ae3de295084649092ef20cb0">JAN53519.1</a></li>

<li><a href="#det_ebbdb495ae3de295084649092ef20cb0">JAN38536.1</a></li>

<li><a href="#det_ebbdb495ae3de295084649092ef20cb0">JAN38537.1</a></li>

-->
(9 more)
</ul></td>

<td class="num">0.90495<!-- 0.08167--></td>
<td class="num">0.72</td>
<td class="num">1.39</td>

<td class="int">13</td>
<td><ul><li>
Lysine--tRNA ligase [Daphnia magna]</li><li>putative Lysine--tRNA ligase [Daphnia magna]</li><li>putative Lysine--tRNA ligase [Daphnia magna]</li><li>putative Lysine--tRNA ligase [Daphnia magna]</li><li>putative Lysine--tRNA ligase [Daphnia magna]</li><li>putative Lysine--tRNA ligase [Daphnia magna]</li><li>putative Lysine--tRNA ligase [Daphnia magna]
</li></ul></td>
</tr>


<tr class="odd"> 

<td>
<a href="#det_328dd397dc72914642dfb1b73c5ebff8">150</a>
</td>
<td>
<a name="sum_328dd397dc72914642dfb1b73c5ebff8" />
<ul>

<li>
JAN55006.1

</li>

<li>
JAN55007.1

</li>

<li>
KZS12603.1

</li>

<li>
JAN40314.1

</li>

<li>
JAN52309.1

</li>

<li>
JAN69573.1

</li>

<!--

<li><a href="#det_328dd397dc72914642dfb1b73c5ebff8">JAN55006.1</a></li>

<li><a href="#det_328dd397dc72914642dfb1b73c5ebff8">JAN55007.1</a></li>

<li><a href="#det_328dd397dc72914642dfb1b73c5ebff8">KZS12603.1</a></li>

<li><a href="#det_328dd397dc72914642dfb1b73c5ebff8">JAN40314.1</a></li>

<li><a href="#det_328dd397dc72914642dfb1b73c5ebff8">JAN52309.1</a></li>

<li><a href="#det_328dd397dc72914642dfb1b73c5ebff8">JAN69573.1</a></li>

-->

</ul></td>

<td class="num">0.90552<!-- 0.12000--></td>
<td class="num">0.74</td>
<td class="num">1.36</td>

<td class="int">6</td>
<td><ul><li>
Short/branched chain specific acyl-CoA dehydrogenase, mitochondrial [Daphnia magna]</li><li>Short/branched chain specific acyl-CoA dehydrogenase, mitochondrial [Daphnia magna]</li><li>Short/branched chain specific acyl-CoA dehydrogenase [Daphnia magna]</li><li>Short/branched chain specific acyl-CoA dehydrogenase, mitochondrial [Daphnia magna]</li><li>Short/branched chain specific acyl-CoA dehydrogenase, mitochondrial [Daphnia magna]</li><li>Short/branched chain specific acyl-CoA dehydrogenase, mitochondrial [Daphnia magna]
</li></ul></td>
</tr>


<tr class="even"> 

<td>
<a href="#det_bec1ea3c885b5287d2b1453c2d004b73">151</a>
</td>
<td>
<a name="sum_bec1ea3c885b5287d2b1453c2d004b73" />
<ul>

<li>
JAN85795.1

</li>

<!--

<li><a href="#det_bec1ea3c885b5287d2b1453c2d004b73">JAN85795.1</a></li>

-->

</ul></td>

<td class="num">0.90557<!-- 0.08467--></td>
<td class="num">0.71</td>
<td class="num">1.41</td>

<td class="int">2</td>
<td><ul><li>
Ubiquitin-conjugating enzyme E2 L3 [Daphnia magna]
</li></ul></td>
</tr>


<tr class="odd"> 

<td>
<a href="#det_6443a0ac64925c6e9627f99d57fc1de2">152</a>
</td>
<td>
<a name="sum_6443a0ac64925c6e9627f99d57fc1de2" />
<ul>

<li>
KZS07533.1

</li>

<li>
JAN55954.1

</li>

<li>
JAN76539.1

</li>

<!--

<li><a href="#det_6443a0ac64925c6e9627f99d57fc1de2">KZS07533.1</a></li>

<li><a href="#det_6443a0ac64925c6e9627f99d57fc1de2">JAN55954.1</a></li>

<li><a href="#det_6443a0ac64925c6e9627f99d57fc1de2">JAN76539.1</a></li>

-->

</ul></td>

<td class="num">0.90588<!-- 0.10900--></td>
<td class="num">0.81</td>
<td class="num">1.23</td>

<td class="int">10</td>
<td><ul><li>
Proteasome subunit beta type-1 [Daphnia magna]</li><li>Proteasome subunit beta type-1-A [Daphnia magna]</li><li>Proteasome subunit beta type-1-A [Daphnia magna]
</li></ul></td>
</tr>


<tr class="even"> 

<td>
<a href="#det_ee9c132f046ef8f0b99ef007a1015353">153</a>
</td>
<td>
<a name="sum_ee9c132f046ef8f0b99ef007a1015353" />
<ul>

<li>
JAN36906.1

</li>

<!--

<li><a href="#det_ee9c132f046ef8f0b99ef007a1015353">JAN36906.1</a></li>

-->

</ul></td>

<td class="num">0.90593<!-- 0.12300--></td>
<td class="num">1.15</td>
<td class="num">1.15</td>

<td class="int">2</td>
<td><ul><li>
Kish-A [Daphnia magna]
</li></ul></td>
</tr>


<tr class="odd"> 

<td>
<a href="#det_568d657c574decac5ce565e01211c194">154</a>
</td>
<td>
<a name="sum_568d657c574decac5ce565e01211c194" />
<ul>

<li>
KZS01596.1

</li>

<li>
KZR97858.1

</li>

<li>
JAN92608.1

</li>

<li>
JAN44592.1

</li>

<li>
JAN81785.1

</li>

<li>
JAN42722.1

</li>

<li>
JAN31985.1

</li>

<!--

<li><a href="#det_568d657c574decac5ce565e01211c194">KZS01596.1</a></li>

<li><a href="#det_568d657c574decac5ce565e01211c194">KZR97858.1</a></li>

<li><a href="#det_568d657c574decac5ce565e01211c194">JAN92608.1</a></li>

<li><a href="#det_568d657c574decac5ce565e01211c194">JAN44592.1</a></li>

<li><a href="#det_568d657c574decac5ce565e01211c194">JAN81785.1</a></li>

<li><a href="#det_568d657c574decac5ce565e01211c194">JAN42722.1</a></li>

<li><a href="#det_568d657c574decac5ce565e01211c194">JAN31985.1</a></li>

-->
(1 more)
</ul></td>

<td class="num">0.90723<!-- 0.10400--></td>
<td class="num">1.18</td>
<td class="num">1.18</td>

<td class="int">15</td>
<td><ul><li>
Moesin/ezrin/radixin 1, partial [Daphnia magna]</li><li>Moesin/ezrin/radixin 1, partial [Daphnia magna]</li><li>Ezrin-moesin-radixin [Daphnia magna]</li><li>Ezrin-moesin-radixin [Daphnia magna]</li><li>Ezrin-moesin-radixin [Daphnia magna]</li><li>Ezrin-moesin-radixin [Daphnia magna]</li><li>putative Ezrin-moesin-radixin, partial [Daphnia magna]
</li></ul></td>
</tr>


<tr class="even"> 

<td>
<a href="#det_dc977b5946067ca9da1939fe8537c06e">155</a>
</td>
<td>
<a name="sum_dc977b5946067ca9da1939fe8537c06e" />
<ul>

<li>
JAN86745.1

</li>

<li>
KZS14148.1

</li>

<!--

<li><a href="#det_dc977b5946067ca9da1939fe8537c06e">JAN86745.1</a></li>

<li><a href="#det_dc977b5946067ca9da1939fe8537c06e">KZS14148.1</a></li>

-->

</ul></td>

<td class="num">0.90723<!-- 0.10400--></td>
<td class="num">0.70</td>
<td class="num">1.44</td>

<td class="int">3</td>
<td><ul><li>
Ubiquitin-fold modifier-conjugating enzyme [Daphnia magna]</li><li>Ubiquitin-fold modifier-conjugating enzyme 1 [Daphnia magna]
</li></ul></td>
</tr>


<tr class="odd"> 

<td>
<a href="#det_cb4d18cf86026f41322f4dee522e5008">156</a>
</td>
<td>
<a name="sum_cb4d18cf86026f41322f4dee522e5008" />
<ul>

<li>
JAN89259.1

</li>

<li>
JAN42971.1

</li>

<li>
KZS09124.1

</li>

<!--

<li><a href="#det_cb4d18cf86026f41322f4dee522e5008">JAN89259.1</a></li>

<li><a href="#det_cb4d18cf86026f41322f4dee522e5008">JAN42971.1</a></li>

<li><a href="#det_cb4d18cf86026f41322f4dee522e5008">KZS09124.1</a></li>

-->

</ul></td>

<td class="num">0.90723<!-- 0.10400--></td>
<td class="num">1.47</td>
<td class="num">1.47</td>

<td class="int">2</td>
<td><ul><li>
Hemocyte protein-glutamine gamma-glutamyltransferase [Daphnia magna]</li><li>Hemocyte protein-glutamine gamma-glutamyltransferase [Daphnia magna]</li><li>Glutamine gamma-glutamyltransferase Z [Daphnia magna]
</li></ul></td>
</tr>


<tr class="even"> 

<td>
<a href="#det_05512e3f52eb55b355279b4739b8241e">157</a>
</td>
<td>
<a name="sum_05512e3f52eb55b355279b4739b8241e" />
<ul>

<li>
JAN57326.1

</li>

<li>
KZS11144.1

</li>

<li>
JAN30675.1

</li>

<li>
JAN57800.1

</li>

<li>
JAN66730.1

</li>

<li>
JAN56269.1

</li>

<li>
JAN34185.1

</li>

<!--

<li><a href="#det_05512e3f52eb55b355279b4739b8241e">JAN57326.1</a></li>

<li><a href="#det_05512e3f52eb55b355279b4739b8241e">KZS11144.1</a></li>

<li><a href="#det_05512e3f52eb55b355279b4739b8241e">JAN30675.1</a></li>

<li><a href="#det_05512e3f52eb55b355279b4739b8241e">JAN57800.1</a></li>

<li><a href="#det_05512e3f52eb55b355279b4739b8241e">JAN66730.1</a></li>

<li><a href="#det_05512e3f52eb55b355279b4739b8241e">JAN56269.1</a></li>

<li><a href="#det_05512e3f52eb55b355279b4739b8241e">JAN34185.1</a></li>

-->
(3 more)
</ul></td>

<td class="num">0.90747<!-- 0.11067--></td>
<td class="num">0.87</td>
<td class="num">1.15</td>

<td class="int">10</td>
<td><ul><li>
Non-specific lipid-transfer protein [Daphnia magna]</li><li>Non-specific lipid-transfer protein [Daphnia magna]</li><li>Non-specific lipid-transfer protein [Daphnia magna]</li><li>Non-specific lipid-transfer protein [Daphnia magna]</li><li>Non-specific lipid-transfer protein [Daphnia magna]</li><li>Non-specific lipid-transfer protein, partial [Daphnia magna]</li><li>Non-specific lipid-transfer protein [Daphnia magna]
</li></ul></td>
</tr>


<tr class="odd"> 

<td>
<a href="#det_2445e523d539e043d3af7991b70508fd">158</a>
</td>
<td>
<a name="sum_2445e523d539e043d3af7991b70508fd" />
<ul>

<li>
JAN46999.1

</li>

<li>
KZS08536.1

</li>

<li>
JAN90341.1

</li>

<!--

<li><a href="#det_2445e523d539e043d3af7991b70508fd">JAN46999.1</a></li>

<li><a href="#det_2445e523d539e043d3af7991b70508fd">KZS08536.1</a></li>

<li><a href="#det_2445e523d539e043d3af7991b70508fd">JAN90341.1</a></li>

-->

</ul></td>

<td class="num">0.90750<!-- 0.12100--></td>
<td class="num">1.26</td>
<td class="num">1.26</td>

<td class="int">7</td>
<td><ul><li>
Superoxide dismutase (Cu-Zn) [Daphnia magna]</li><li>Superoxide dismutase (Cu-Zn) [Daphnia magna]</li><li>Superoxide dismutase (Cu-Zn) [Daphnia magna]
</li></ul></td>
</tr>


<tr class="even"> 

<td>
<a href="#det_a5420ecab10747d05526cdb78493e2f9">159</a>
</td>
<td>
<a name="sum_a5420ecab10747d05526cdb78493e2f9" />
<ul>

<li>
JAN93348.1

</li>

<!--

<li><a href="#det_a5420ecab10747d05526cdb78493e2f9">JAN93348.1</a></li>

-->

</ul></td>

<td class="num">0.90805<!-- 0.11000--></td>
<td class="num">0.95</td>
<td class="num">1.05</td>

<td class="int">10</td>
<td><ul><li>
Fructose-1,6-bisphosphatase isozyme [Daphnia magna]
</li></ul></td>
</tr>


<tr class="odd"> 

<td>
<a href="#det_800949fc2a377591ac8bee5e63f5878c">160</a>
</td>
<td>
<a name="sum_800949fc2a377591ac8bee5e63f5878c" />
<ul>

<li>
JAN78363.1

</li>

<li>
KZS21494.1

</li>

<li>
JAN48869.1

</li>

<li>
JAN36778.1

</li>

<li>
JAN48868.1

</li>

<li>
JAN30843.1

</li>

<li>
JAN32492.1

</li>

<!--

<li><a href="#det_800949fc2a377591ac8bee5e63f5878c">JAN78363.1</a></li>

<li><a href="#det_800949fc2a377591ac8bee5e63f5878c">KZS21494.1</a></li>

<li><a href="#det_800949fc2a377591ac8bee5e63f5878c">JAN48869.1</a></li>

<li><a href="#det_800949fc2a377591ac8bee5e63f5878c">JAN36778.1</a></li>

<li><a href="#det_800949fc2a377591ac8bee5e63f5878c">JAN48868.1</a></li>

<li><a href="#det_800949fc2a377591ac8bee5e63f5878c">JAN30843.1</a></li>

<li><a href="#det_800949fc2a377591ac8bee5e63f5878c">JAN32492.1</a></li>

-->

</ul></td>

<td class="num">0.90945<!-- 0.08133--></td>
<td class="num">0.90</td>
<td class="num">1.11</td>

<td class="int">25</td>
<td><ul><li>
T-complex protein 1 subunit gamma [Daphnia magna]</li><li>T-complex protein 1 subunit gamma [Daphnia magna]</li><li>T-complex protein 1 subunit gamma [Daphnia magna]</li><li>T-complex protein 1 subunit gamma [Daphnia magna]</li><li>T-complex protein 1 subunit gamma [Daphnia magna]</li><li>hypothetical protein [Daphnia magna]</li><li>putative T-complex protein 1 subunit gamma, partial [Daphnia magna]
</li></ul></td>
</tr>


<tr class="even"> 

<td>
<a href="#det_a8bf8e199a91b14b84ffd708b3cdb0ce">161</a>
</td>
<td>
<a name="sum_a8bf8e199a91b14b84ffd708b3cdb0ce" />
<ul>

<li>
JAN76503.1

</li>

<li>
KZS19393.1

</li>

<li>
JAN36292.1

</li>

<li>
JAN45780.1

</li>

<li>
JAN36293.1

</li>

<li>
JAN47333.1

</li>

<!--

<li><a href="#det_a8bf8e199a91b14b84ffd708b3cdb0ce">JAN76503.1</a></li>

<li><a href="#det_a8bf8e199a91b14b84ffd708b3cdb0ce">KZS19393.1</a></li>

<li><a href="#det_a8bf8e199a91b14b84ffd708b3cdb0ce">JAN36292.1</a></li>

<li><a href="#det_a8bf8e199a91b14b84ffd708b3cdb0ce">JAN45780.1</a></li>

<li><a href="#det_a8bf8e199a91b14b84ffd708b3cdb0ce">JAN36293.1</a></li>

<li><a href="#det_a8bf8e199a91b14b84ffd708b3cdb0ce">JAN47333.1</a></li>

-->

</ul></td>

<td class="num">0.91028<!-- 0.08067--></td>
<td class="num">1.29</td>
<td class="num">1.29</td>

<td class="int">7</td>
<td><ul><li>
Glycerol-3-phosphate dehydrogenase, mitochondrial [Daphnia magna]</li><li>Glycerol-3-phosphate dehydrogenase [Daphnia magna]</li><li>Glycerol-3-phosphate dehydrogenase, mitochondrial [Daphnia magna]</li><li>putative Glycerol-3-phosphate dehydrogenase, mitochondrial [Daphnia magna]</li><li>putative Glycerol-3-phosphate dehydrogenase, mitochondrial [Daphnia magna]</li><li>Glycerol-3-phosphate dehydrogenase, mitochondrial, partial [Daphnia magna]
</li></ul></td>
</tr>


<tr class="odd"> 

<td>
<a href="#det_1c77f39562c64f383ebab1a9c413f1c5">162</a>
</td>
<td>
<a name="sum_1c77f39562c64f383ebab1a9c413f1c5" />
<ul>

<li>
KZS05989.1

</li>

<li>
KZS05982.1

</li>

<li>
JAN81330.1

</li>

<li>
JAN66224.1

</li>

<li>
JAN52961.1

</li>

<li>
JAN52960.1

</li>

<li>
JAN48564.1

</li>

<!--

<li><a href="#det_1c77f39562c64f383ebab1a9c413f1c5">KZS05989.1</a></li>

<li><a href="#det_1c77f39562c64f383ebab1a9c413f1c5">KZS05982.1</a></li>

<li><a href="#det_1c77f39562c64f383ebab1a9c413f1c5">JAN81330.1</a></li>

<li><a href="#det_1c77f39562c64f383ebab1a9c413f1c5">JAN66224.1</a></li>

<li><a href="#det_1c77f39562c64f383ebab1a9c413f1c5">JAN52961.1</a></li>

<li><a href="#det_1c77f39562c64f383ebab1a9c413f1c5">JAN52960.1</a></li>

<li><a href="#det_1c77f39562c64f383ebab1a9c413f1c5">JAN48564.1</a></li>

-->
(2 more)
</ul></td>

<td class="num">0.91152<!-- 0.08300--></td>
<td class="num">1.06</td>
<td class="num">1.06</td>

<td class="int">18</td>
<td><ul><li>
Retinal dehydrogenase 1 [Daphnia magna]</li><li>Retinal dehydrogenase 1 [Daphnia magna]</li><li>putative Aldehyde dehydrogenase, mitochondrial, partial [Daphnia magna]</li><li>Aldehyde dehydrogenase, mitochondrial [Daphnia magna]</li><li>Aldehyde dehydrogenase, mitochondrial [Daphnia magna]</li><li>putative Aldehyde dehydrogenase, mitochondrial, partial [Daphnia magna]</li><li>Aldehyde dehydrogenase, mitochondrial [Daphnia magna]
</li></ul></td>
</tr>


<tr class="even"> 

<td>
<a href="#det_8697b8a39da3f9fe2b6ab80ee5350631">163</a>
</td>
<td>
<a name="sum_8697b8a39da3f9fe2b6ab80ee5350631" />
<ul>

<li>
JAN51129.1

</li>

<li>
JAN71326.1

</li>

<!--

<li><a href="#det_8697b8a39da3f9fe2b6ab80ee5350631">JAN51129.1</a></li>

<li><a href="#det_8697b8a39da3f9fe2b6ab80ee5350631">JAN71326.1</a></li>

-->

</ul></td>

<td class="num">0.91491<!-- 0.08033--></td>
<td class="num">0.85</td>
<td class="num">1.18</td>

<td class="int">2</td>
<td><ul><li>
putative Polypeptide N-acetylgalactosaminyltransferase [Daphnia magna]</li><li>Polypeptide N-acetylgalactosaminyltransferase [Daphnia magna]
</li></ul></td>
</tr>


<tr class="odd"> 

<td>
<a href="#det_733d066962194125e6a1f107b1049cf9">164</a>
</td>
<td>
<a name="sum_733d066962194125e6a1f107b1049cf9" />
<ul>

<li>
KZS19770.1

</li>

<li>
JAN71196.1

</li>

<!--

<li><a href="#det_733d066962194125e6a1f107b1049cf9">KZS19770.1</a></li>

<li><a href="#det_733d066962194125e6a1f107b1049cf9">JAN71196.1</a></li>

-->

</ul></td>

<td class="num">0.91647<!-- 0.11400--></td>
<td class="num">0.65</td>
<td class="num">1.54</td>

<td class="int">2</td>
<td><ul><li>
Signal recognition particle 9 kDa protein [Daphnia magna]</li><li>Signal recognition particle 9 kDa protein [Daphnia magna]
</li></ul></td>
</tr>


<tr class="even"> 

<td>
<a href="#det_067f95fc0e38484527ab8db306ce13a7">165</a>
</td>
<td>
<a name="sum_067f95fc0e38484527ab8db306ce13a7" />
<ul>

<li>
KZS21929.1

</li>

<li>
JAN57644.1

</li>

<li>
JAN67139.1

</li>

<li>
JAN34505.1

</li>

<!--

<li><a href="#det_067f95fc0e38484527ab8db306ce13a7">KZS21929.1</a></li>

<li><a href="#det_067f95fc0e38484527ab8db306ce13a7">JAN57644.1</a></li>

<li><a href="#det_067f95fc0e38484527ab8db306ce13a7">JAN67139.1</a></li>

<li><a href="#det_067f95fc0e38484527ab8db306ce13a7">JAN34505.1</a></li>

-->

</ul></td>

<td class="num">0.91804<!-- 0.10300--></td>
<td class="num">1.20</td>
<td class="num">1.20</td>

<td class="int">25</td>
<td><ul><li>
Angiotensin-converting enzyme [Daphnia magna]</li><li>Angiotensin-converting enzyme 3 precursor, partial [Daphnia magna]</li><li>Angiotensin-converting enzyme 3 precursor [Daphnia magna]</li><li>Angiotensin-converting enzyme 3 precursor [Daphnia magna]
</li></ul></td>
</tr>


<tr class="odd"> 

<td>
<a href="#det_5f0c1963ad814945708b4247f40921b2">166</a>
</td>
<td>
<a name="sum_5f0c1963ad814945708b4247f40921b2" />
<ul>

<li>
JAN35630.1

</li>

<li>
JAN35631.1

</li>

<li>
JAN86667.1

</li>

<li>
KZS13220.1

</li>

<li>
JAN38576.1

</li>

<!--

<li><a href="#det_5f0c1963ad814945708b4247f40921b2">JAN35630.1</a></li>

<li><a href="#det_5f0c1963ad814945708b4247f40921b2">JAN35631.1</a></li>

<li><a href="#det_5f0c1963ad814945708b4247f40921b2">JAN86667.1</a></li>

<li><a href="#det_5f0c1963ad814945708b4247f40921b2">KZS13220.1</a></li>

<li><a href="#det_5f0c1963ad814945708b4247f40921b2">JAN38576.1</a></li>

-->

</ul></td>

<td class="num">0.91804<!-- 0.10300--></td>
<td class="num">1.30</td>
<td class="num">1.30</td>

<td class="int">5</td>
<td><ul><li>
EH-domain-containing 2 protein, partial [Daphnia magna]</li><li>EH-domain-containing 2 protein, partial [Daphnia magna]</li><li>EH-domain-containing 2 protein [Daphnia magna]</li><li>EH domain-containing protein 2 [Daphnia magna]</li><li>EH-domain-containing 2 protein, partial [Daphnia magna]
</li></ul></td>
</tr>


<tr class="even"> 

<td>
<a href="#det_936f61ee612405ec7cdc15b3b843ac5b">167</a>
</td>
<td>
<a name="sum_936f61ee612405ec7cdc15b3b843ac5b" />
<ul>

<li>
JAN90860.1

</li>

<li>
JAN30262.1

</li>

<li>
JAN87034.1

</li>

<li>
JAN46075.1

</li>

<!--

<li><a href="#det_936f61ee612405ec7cdc15b3b843ac5b">JAN90860.1</a></li>

<li><a href="#det_936f61ee612405ec7cdc15b3b843ac5b">JAN30262.1</a></li>

<li><a href="#det_936f61ee612405ec7cdc15b3b843ac5b">JAN87034.1</a></li>

<li><a href="#det_936f61ee612405ec7cdc15b3b843ac5b">JAN46075.1</a></li>

-->

</ul></td>

<td class="num">0.92250<!-- 0.10200--></td>
<td class="num">1.09</td>
<td class="num">1.09</td>

<td class="int">9</td>
<td><ul><li>
Serine/threonine-protein phosphatase 2A catalytic subunit beta, partial [Daphnia magna]</li><li>Serine/threonine-protein phosphatase 2A catalytic subunit beta [Daphnia magna]</li><li>Serine/threonine-protein phosphatase 2A catalytic subunit beta [Daphnia magna]</li><li>Serine/threonine-protein phosphatase 2A catalytic subunit beta, partial [Daphnia magna]
</li></ul></td>
</tr>


<tr class="odd"> 

<td>
<a href="#det_a12be47d8e5af8e19b4450d059398ba9">168</a>
</td>
<td>
<a name="sum_a12be47d8e5af8e19b4450d059398ba9" />
<ul>

<li>
JAN36668.1

</li>

<li>
KZS05728.1

</li>

<li>
JAN68823.1

</li>

<!--

<li><a href="#det_a12be47d8e5af8e19b4450d059398ba9">JAN36668.1</a></li>

<li><a href="#det_a12be47d8e5af8e19b4450d059398ba9">KZS05728.1</a></li>

<li><a href="#det_a12be47d8e5af8e19b4450d059398ba9">JAN68823.1</a></li>

-->

</ul></td>

<td class="num">0.92250<!-- 0.10200--></td>
<td class="num">1.29</td>
<td class="num">1.29</td>

<td class="int">11</td>
<td><ul><li>
putative Cystathionine gamma-lyase [Daphnia magna]</li><li>Cystathionine gamma-lyase [Daphnia magna]</li><li>Cystathionine gamma-lyase [Daphnia magna]
</li></ul></td>
</tr>


<tr class="even"> 

<td>
<a href="#det_ea7bf6c414c93b8fe79d115a0b3ef719">169</a>
</td>
<td>
<a name="sum_ea7bf6c414c93b8fe79d115a0b3ef719" />
<ul>

<li>
JAN45466.1

</li>

<li>
KZS19828.1

</li>

<li>
JAN84221.1

</li>

<!--

<li><a href="#det_ea7bf6c414c93b8fe79d115a0b3ef719">JAN45466.1</a></li>

<li><a href="#det_ea7bf6c414c93b8fe79d115a0b3ef719">KZS19828.1</a></li>

<li><a href="#det_ea7bf6c414c93b8fe79d115a0b3ef719">JAN84221.1</a></li>

-->

</ul></td>

<td class="num">0.92250<!-- 0.10200--></td>
<td class="num">0.92</td>
<td class="num">1.09</td>

<td class="int">6</td>
<td><ul><li>
Deoxyribose-phosphate aldolase, partial [Daphnia magna]</li><li>Deoxyribose-phosphate aldolase [Daphnia magna]</li><li>Deoxyribose-phosphate aldolase, partial [Daphnia magna]
</li></ul></td>
</tr>


<tr class="odd"> 

<td>
<a href="#det_53e9c216272d438483e6f5515bc3616e">170</a>
</td>
<td>
<a name="sum_53e9c216272d438483e6f5515bc3616e" />
<ul>

<li>
KZS05182.1

</li>

<li>
JAN73794.1

</li>

<!--

<li><a href="#det_53e9c216272d438483e6f5515bc3616e">KZS05182.1</a></li>
[truncated: 9,316,766 more chars]
