# Supplementary material for: How cyclophosphamide at environmentally relevant concentration influences Daphnia magna life history and its proteome
Source: PLoS One. 2018 Apr 5;13(4):e0195366. doi: 10.1371/journal.pone.0195366 (PMC5886542; doi:10.1371/journal.pone.0195366)
Supplement: S3 File — The differential analysis results of D. magna S clone protein profiles treated with cyclophosphamide, compared to the protein profiles of untreated individuals. (XML) [file pone.0195366.s003.xml]

<?xml version="1.0" encoding="UTF-8"?>
<!DOCTYPE html 
     PUBLIC "-//W3C//DTD XHTML 1.0 Strict//EN"
    "http://www.w3.org/TR/xhtml1/DTD/xhtml1-strict.dtd">
<html 
    xmlns="http://www.w3.org/1999/xhtml"
    xmlns:svg="http://www.w3.org/2000/svg"
    xmlns:xlink="http://www.w3.org/1999/xlink"
>
<head>
<style type="text/css">
/*<![CDATA[*/
table {
	border-collapse: collapse;
	border: solid black 2px;
}
table.protdetails {
	border: none;
}
table.protdetails td {
	border: none;
}
table.protdetails th {
	border: none;
	text-align: right;
	vertical-align: top;
}
td, th {
	border: solid black 1px;
	padding: 0.5em;
}
.num {
	text-align: right;
}
.int {
	text-align: right;
}
tr.even {
	background-color: rgb(90%, 90%, 90%);
}
td.na {
	text-align: center;
	color: gray;
}
td.reg {
	text-align: center;
}
ul {
        list-style-type: none;
        margin: 0px;
        padding: 0px;
}
.uniq {
	font-weight: bold;
}
.same {
	font-weight: bold;
}
.up {
	color: blue;
}
.down {
	color: red;
}
.cmd {
	font-family: monospace;
}
/*]]>*/
</style>
<title>DiffProt results</title>
</head>
<body>


<div align="center">

<svg:svg width="800" height="600" viewBox="-1 -1 2 2" version="1.1" >
<svg:rect x="-1" y="-1" width="2" height="2" stroke-width="0.0025" stroke="black" fill="none" />


<svg:circle cx="0.573530168690139" cy="0.396561304148864" r="0.01875" fill="red"/>
<svg:text x="0.573530168690139" y="0.396561304148864" font-size="0.0625" fill="red" >&nbsp;SK1_4.list&nbsp;</svg:text>


<svg:circle cx="-0.811264813155441" cy="-0.583527700897513" r="0.01875" fill="blue"/>
<svg:text x="-0.811264813155441" y="-0.583527700897513" font-size="0.0625" fill="blue" text-anchor="end">&nbsp;SC1_1.list&nbsp;</svg:text>


<svg:circle cx="0.26893664928083" cy="-0.22458188338684" r="0.01875" fill="red"/>
<svg:text x="0.26893664928083" y="-0.22458188338684" font-size="0.0625" fill="red" >&nbsp;SK1_3.list&nbsp;</svg:text>


<svg:circle cx="0.403560497426118" cy="-0.0156429232484391" r="0.01875" fill="red"/>
<svg:text x="0.403560497426118" y="-0.0156429232484391" font-size="0.0625" fill="red" >&nbsp;SK1_1.list&nbsp;</svg:text>


<svg:circle cx="0.161340049123277" cy="-0.0205722568151969" r="0.01875" fill="red"/>
<svg:text x="0.161340049123277" y="-0.0205722568151969" font-size="0.0625" fill="red" >&nbsp;SK1_2.list&nbsp;</svg:text>


<svg:circle cx="-0.0150785315568883" cy="-0.159440373806543" r="0.01875" fill="blue"/>
<svg:text x="-0.0150785315568883" y="-0.159440373806543" font-size="0.0625" fill="blue" text-anchor="end">&nbsp;SC1_4.list&nbsp;</svg:text>


<svg:circle cx="0.0924613784896993" cy="-0.292796165994333" r="0.01875" fill="blue"/>
<svg:text x="0.0924613784896993" y="-0.292796165994333" font-size="0.0625" fill="blue" >&nbsp;SC1_2.list&nbsp;</svg:text>


<svg:circle cx="-0.673485398297733" cy="0.9" r="0.01875" fill="blue"/>
<svg:text x="-0.673485398297733" y="0.9" font-size="0.0625" fill="blue" text-anchor="end">&nbsp;SC1_3.list&nbsp;</svg:text>


<svg:a xlink:href="#det_9ed16584f769b28559fa3e9776a6ebe1" xlink:title="JAN55201.1+JAN55202.1+JAN55197.1+JAN50148.1+JAN31959.1+EFX64730.1+JAN78815.1+JAN31958.1">
<svg:circle cx="-0.0113326988040218" cy="0.0313970223517609" r="0.01875" fill="black" opacity="0.5"/>
</svg:a>

<svg:a xlink:href="#det_5a56cfe766dc89ab894862883114e4c2" xlink:title="KZS19034.1+JAN39685.1+JAN59262.1+JAN66323.1">
<svg:circle cx="-0.00588896706865162" cy="-0.184266118484411" r="0.01875" fill="black" opacity="0.5"/>
</svg:a>

<svg:a xlink:href="#det_c6bd12476aea90a6fc0882a2bfe5d23c" xlink:title="JAN47263.1+JAN70358.1">
<svg:circle cx="-0.0802179133157738" cy="-0.219895938343634" r="0.01875" fill="black" opacity="0.5"/>
</svg:a>

<svg:a xlink:href="#det_029dc40d3262a57f4d63141a3bb32f1f" xlink:title="AIW06385.1+AIW06379.1+AIW06378.1+AHY19799.1+YP">
<svg:circle cx="-0.120910525885019" cy="-0.0778081865827135" r="0.01875" fill="black" opacity="0.5"/>
</svg:a>

<svg:a xlink:href="#det_2c9d5b1582818789d558b8d4eee293e9" xlink:title="KZS15177.1+JAN82170.1">
<svg:circle cx="0.0168602841653667" cy="-0.131602433626159" r="0.01875" fill="black" opacity="0.5"/>
</svg:a>

<svg:a xlink:href="#det_a0cfcf0c2ea2b88345d05951ec9efe06" xlink:title="KZS21012.1+KZS21011.1+KZS19696.1+KZS06496.1+JAN65830.1+JAN65829.1+JAN55592.1+JAN87670.1+JAN72126.1+JAN59687.1+JAN35595.1+JAN48494.1+JAN30205.1+JAN35596.1+JAN52893.1+JAN38251.1+JAN38252.1">
<svg:circle cx="0.0639709753109055" cy="0.0926469824206811" r="0.01875" fill="black" opacity="0.5"/>
</svg:a>

<svg:a xlink:href="#det_3fc42472f6402056f492942553fd5697" xlink:title="JAN67132.1">
<svg:circle cx="0.156448707662665" cy="-0.0399049192434146" r="0.01875" fill="black" opacity="0.5"/>
</svg:a>

<svg:a xlink:href="#det_761a43f20b450318d1a4c89b2e51419d" xlink:title="KZS17297.1+JAN76155.1+JAN78993.1+JAN65573.1+JAN63122.1+JAN62170.1+JAN64217.1+JAN62169.1+JAN57186.1+JAN57024.1+JAN44479.1+JAN46082.1+JAN51574.1">
<svg:circle cx="-0.11145343705077" cy="0.00713912277702902" r="0.01875" fill="black" opacity="0.5"/>
</svg:a>

<svg:a xlink:href="#det_528c004ea958a3819fedfb1942b48a23" xlink:title="JAN92472.1+JAN30468.1+JAN45257.1+JAN31966.1+JAN93238.1+JAN45258.1+KZS07147.1+JAN36116.1+JAN36117.1">
<svg:circle cx="-0.114674985201759" cy="0.00989867892194332" r="0.01875" fill="black" opacity="0.5"/>
</svg:a>

<svg:a xlink:href="#det_be84572b8da21c1b1c9b88ea7c8b13cd" xlink:title="JAN29158.1+KZS20842.1+JAN57147.1">
<svg:circle cx="0.242479553777524" cy="0.139058929548843" r="0.01875" fill="black" opacity="0.5"/>
</svg:a>

<svg:a xlink:href="#det_14cee9abe63a0cd9c7d3e3c26459e9d5" xlink:title="KZS09614.1+JAN55265.1+JAN35622.1+JAN83874.1">
<svg:circle cx="-0.0804870573241873" cy="0.0320307395791547" r="0.01875" fill="black" opacity="0.5"/>
</svg:a>

<svg:a xlink:href="#det_040876ba265a261087eb7d1a0b025097" xlink:title="KZS10632.1+JAN53634.1">
<svg:circle cx="-0.110354784856967" cy="0.0582345960423372" r="0.01875" fill="black" opacity="0.5"/>
</svg:a>

<svg:a xlink:href="#det_a8db2858850682541504a648a7219db5" xlink:title="JAN66065.1+JAN38712.1+JAN33817.1+KZS12608.1">
<svg:circle cx="0.0603410954817965" cy="-0.0764971611226448" r="0.01875" fill="black" opacity="0.5"/>
</svg:a>

<svg:a xlink:href="#det_211763204f3f379abe0e17e51f68b265" xlink:title="JAN85665.1+KZS17200.1">
<svg:circle cx="0.240230939919866" cy="-0.139538287559356" r="0.01875" fill="black" opacity="0.5"/>
</svg:a>

<svg:a xlink:href="#det_b8d8577e347e561eb16bbe98e2a743fb" xlink:title="JAN72749.1+KZS21948.1">
<svg:circle cx="0.107990990969536" cy="0.0947083528216085" r="0.01875" fill="black" opacity="0.5"/>
</svg:a>

<svg:a xlink:href="#det_98ecf1eafb967d2a928f0286cd3d004b" xlink:title="KZS12210.1+JAN83338.1+JAN62275.1">
<svg:circle cx="-0.088562843596485" cy="0.0867938431822639" r="0.01875" fill="black" opacity="0.5"/>
</svg:a>

<svg:a xlink:href="#det_ce48520de6e94c96c65c7ed9ed4476d6" xlink:title="JAN79460.1+JAN56358.1+JAN39259.1+JAN32316.1+JAN71609.1+JAN45606.1">
<svg:circle cx="0.0629699766705544" cy="0.0752074414317978" r="0.01875" fill="black" opacity="0.5"/>
</svg:a>

<svg:a xlink:href="#det_5b14ed80cf46646d90d237e14a685a6f" xlink:title="JAN60662.1+JAN46863.1+JAN60663.1+JAN84714.1+KZS10800.1">
<svg:circle cx="-0.0367617812985091" cy="0.112506725122326" r="0.01875" fill="black" opacity="0.5"/>
</svg:a>

<svg:a xlink:href="#det_b188ce5038b2b59ecf3a5d0dd1ae974b" xlink:title="JAN53619.1+JAN33515.1+JAN35667.1+JAN35665.1+JAN35666.1+JAN77838.1+JAN38313.1+JAN38312.1+JAN47269.1+KZS19865.1+JAN47270.1">
<svg:circle cx="-0.0684800755043819" cy="0.0715441961672574" r="0.01875" fill="black" opacity="0.5"/>
</svg:a>

<svg:a xlink:href="#det_80901f5454506b71c7bf434a62ff2d64" xlink:title="KZS16559.1+JAN85093.1">
<svg:circle cx="-0.111011785177009" cy="-0.105345215022137" r="0.01875" fill="black" opacity="0.5"/>
</svg:a>

<svg:a xlink:href="#det_c03e267a1d71c22c1d7d3fec0d290bc7" xlink:title="KZS11595.1+JAN60384.1+JAN35940.1+JAN65423.1+JAN65424.1+JAN60383.1+JAN31896.1+JAN78439.1">
<svg:circle cx="-0.0247952708163212" cy="-0.131123139112961" r="0.01875" fill="black" opacity="0.5"/>
</svg:a>

<svg:a xlink:href="#det_b0ac23edbbff35ec4765dd0a69ef35c8" xlink:title="KZS05890.1+JAN71623.1">
<svg:circle cx="0.0480291655606272" cy="-0.0143642657181385" r="0.01875" fill="black" opacity="0.5"/>
</svg:a>

<svg:a xlink:href="#det_76c0005a8a84631888f36d80c75d610e" xlink:title="KZS14416.1+JAN55504.1+JAN84665.1+JAN55505.1+JAN55506.1">
<svg:circle cx="-0.429858799687853" cy="-0.0273189714706589" r="0.01875" fill="black" opacity="0.5"/>
</svg:a>

<svg:a xlink:href="#det_7931ed350d956efd14afa8d0bb658d17" xlink:title="JAN40915.1+JAN36034.1+JAN83178.1+KZS12643.1">
<svg:circle cx="0.188905271846646" cy="-0.0733500700670242" r="0.01875" fill="black" opacity="0.5"/>
</svg:a>

<svg:a xlink:href="#det_ce15a1ec90c2196c43ce28f155443e58" xlink:title="KZS20092.1+JAN75199.1+JAN57500.1+JAN40452.1+JAN52450.1">
<svg:circle cx="0.201326474821608" cy="0.167901333871604" r="0.01875" fill="black" opacity="0.5"/>
</svg:a>

<svg:a xlink:href="#det_4e949a153c7d7a34ae1ec42c674b45d5" xlink:title="KZS21242.1+JAN57736.1+JAN86013.1+JAN90767.1+KZS10006.1">
<svg:circle cx="-0.0758599943129394" cy="-0.0245802632540803" r="0.01875" fill="black" opacity="0.5"/>
</svg:a>

<svg:a xlink:href="#det_d0be44d502777384b0110626c6481a8e" xlink:title="JAN37807.1+KZS03717.1+JAN48661.1+JAN74907.1">
<svg:circle cx="-0.103955051019185" cy="0.0480712506329267" r="0.01875" fill="black" opacity="0.5"/>
</svg:a>

<svg:a xlink:href="#det_0afd4a6d3f5443f1e1e73060e481b488" xlink:title="JAN57642.1+KZS10842.1+JAN77357.1">
<svg:circle cx="0.0092290256214636" cy="0.0765320033859109" r="0.01875" fill="black" opacity="0.5"/>
</svg:a>

<svg:a xlink:href="#det_0eb4e4bf6fd6c540160eedbb4bcbc2ca" xlink:title="JAN36006.1+KZS14595.1+JAN46550.1+JAN55046.1+JAN68454.1">
<svg:circle cx="-0.0334256701534497" cy="-0.245705124002183" r="0.01875" fill="black" opacity="0.5"/>
</svg:a>

<svg:a xlink:href="#det_c20d5bf7eee6d5cb71643945bc6dcc6a" xlink:title="KZS15715.1+JAN57172.1+JAN50861.1+JAN32029.1+JAN73999.1">
<svg:circle cx="-0.00114481405690615" cy="-0.0398987942397378" r="0.01875" fill="black" opacity="0.5"/>
</svg:a>

<svg:a xlink:href="#det_128d552f228dfa980132378135c77ee8" xlink:title="KZS12874.1+JAN87067.1">
<svg:circle cx="0.0554584018391304" cy="-0.00207927432584748" r="0.01875" fill="black" opacity="0.5"/>
</svg:a>

<svg:a xlink:href="#det_2754fd252d80c7f6aa3f45cb531c1806" xlink:title="JAN39401.1+JAN36748.1+JAN29402.1+JAN49293.1+JAN60445.1+KZS04410.1+JAN36749.1+JAN65839.1+JAN71930.1+JAN47446.1+JAN29401.1">
<svg:circle cx="0.262660442667585" cy="0.00384198954530556" r="0.01875" fill="black" opacity="0.5"/>
</svg:a>

<svg:a xlink:href="#det_651a9ab814cf31fae2d309ce2a1eb99b" xlink:title="KZS13935.1+JAN70324.1+JAN57187.1+JAN51070.1+JAN30737.1+JAN42923.1">
<svg:circle cx="-0.0117181106652107" cy="-0.0814964868339369" r="0.01875" fill="black" opacity="0.5"/>
</svg:a>

<svg:a xlink:href="#det_c9a65bce764499215d752edc98c3e7f6" xlink:title="JAN33912.1+JAN70406.1+KZS11844.1+JAN47000.1">
<svg:circle cx="0.103669865783079" cy="-0.0866314687137928" r="0.01875" fill="black" opacity="0.5"/>
</svg:a>

<svg:a xlink:href="#det_1ceaee18cc68e7e0841cd55d2f73751d" xlink:title="JAN30413.1+JAN40854.1+KZS16181.1+JAN74495.1">
<svg:circle cx="0.12941423881191" cy="0.190750241063129" r="0.01875" fill="black" opacity="0.5"/>
</svg:a>

<svg:a xlink:href="#det_0ab849fb2259403b0a6a5e1646ca9ff1" xlink:title="JAN83219.1+KZS14060.1">
<svg:circle cx="-0.0791336490687976" cy="0.0195343968866746" r="0.01875" fill="black" opacity="0.5"/>
</svg:a>

<svg:a xlink:href="#det_67616c728955e49acd32298ad74ef455" xlink:title="JAN75296.1+JAN74829.1+KZS17493.1">
<svg:circle cx="-0.0123556614307723" cy="-0.0378097793362559" r="0.01875" fill="black" opacity="0.5"/>
</svg:a>

<svg:a xlink:href="#det_f60bc468452f6b9450d43f0b9c814af9" xlink:title="JAN72578.1+JAN57192.1+JAN53532.1+JAN32337.1+JAN32336.1+JAN29345.1+JAN29346.1+JAN34291.1+KZS13829.1+JAN88071.1+JAN36694.1+JAN82975.1">
<svg:circle cx="-0.051409181508185" cy="0.0237184659610973" r="0.01875" fill="black" opacity="0.5"/>
</svg:a>

<svg:a xlink:href="#det_37a62fa33ad27b14b6aa4c514ad3b624" xlink:title="KZS15983.1+JAN44095.1+JAN61693.1+JAN31555.1+JAN33355.1+JAN63842.1+JAN38053.1+JAN56145.1+JAN42650.1+JAN44096.1+JAN35404.1+JAN44098.1+JAN62692.1+JAN44097.1+JAN33356.1+JAN45496.1+JAN89520.1+JAN30056.1">
<svg:circle cx="0.40140278812131" cy="-0.177636390962662" r="0.01875" fill="black" opacity="0.5"/>
</svg:a>

<svg:a xlink:href="#det_14becec9003c12979ceb2ec245998fae" xlink:title="JAN76343.1+JAN44410.1+JAN29313.1+JAN45808.1+KZS22088.1+JAN45809.1+JAN45810.1+JAN29314.1">
<svg:circle cx="0.185880890442755" cy="0.115729176029807" r="0.01875" fill="black" opacity="0.5"/>
</svg:a>

<svg:a xlink:href="#det_5614a82ff6ea81c1ff3ae597dedc7370" xlink:title="JAN91384.1+ACY44201.1+ACY44168.1+JAN61193.1+JAN92537.1+ACY44237.1+JAN86030.1+JAN41349.1+KZS05452.1+JAN41348.1">
<svg:circle cx="-0.0301762086532418" cy="-0.0100946100649304" r="0.01875" fill="black" opacity="0.5"/>
</svg:a>

<svg:a xlink:href="#det_abd76cf5bf42e890973ac1aa8ef6aac7" xlink:title="KZS08876.1">
<svg:circle cx="-0.095314412722213" cy="0.0893522306456516" r="0.01875" fill="black" opacity="0.5"/>
</svg:a>

<svg:a xlink:href="#det_ec4b80846131613e9b155309661b1979" xlink:title="JAN66619.1+KZS14758.1">
<svg:circle cx="-0.0861485410748765" cy="0.0914674428224038" r="0.01875" fill="black" opacity="0.5"/>
</svg:a>

<svg:a xlink:href="#det_d4172632e3ea4a033ac3b26de18c9ce8" xlink:title="JAN64152.1+KZS07228.1+JAN30113.1+JAN63152.1+JAN57934.1">
<svg:circle cx="0.0178579313604016" cy="0.0595784528673001" r="0.01875" fill="black" opacity="0.5"/>
</svg:a>

<svg:a xlink:href="#det_4b4c25fe1f0a75207829cbee16420048" xlink:title="JAN48475.1+JAN33687.1+KZS11073.1+JAN71378.1+JAN35883.1+JAN48476.1+JAN30329.1">
<svg:circle cx="-0.213663418670089" cy="0.0275144612587663" r="0.01875" fill="black" opacity="0.5"/>
</svg:a>

<svg:a xlink:href="#det_17a7af05e2a80237bb8e15863c8ddaea" xlink:title="KZS17456.1+JAN70373.1+JAN92346.1+JAN56778.1+JAN53727.1+JAN51276.1+JAN34024.1+JAN30519.1+JAN32086.1">
<svg:circle cx="0.0934612339245479" cy="0.00975674666459491" r="0.01875" fill="black" opacity="0.5"/>
</svg:a>

<svg:a xlink:href="#det_6e0bb376fb565313fe57bdeb548b5409" xlink:title="KZS05792.1+JAN89997.1">
<svg:circle cx="-0.103164012322825" cy="0.0023971823181914" r="0.01875" fill="black" opacity="0.5"/>
</svg:a>

<svg:a xlink:href="#det_4bbee7f61b426276bce61dbcd064d1bb" xlink:title="KZS18620.1+JAN30185.1+JAN62624.1+JAN44168.1+JAN75663.1+JAN47074.1+JAN42724.1+JAN65076.1">
<svg:circle cx="0.143193357089636" cy="0.113641962060686" r="0.01875" fill="black" opacity="0.5"/>
</svg:a>

<svg:a xlink:href="#det_59fa86a0fcd8020154b5798ee4d63d6b" xlink:title="KZS21002.1+KZS21001.1+JAN39099.1+JAN83636.1">
<svg:circle cx="-0.00278232393634619" cy="-0.256137792117685" r="0.01875" fill="black" opacity="0.5"/>
</svg:a>

<svg:a xlink:href="#det_ab13ca231af4eca8ffb7adf4b071c271" xlink:title="KZS11139.1+KZS21346.1+NP">
<svg:circle cx="-0.0422502967781376" cy="0.0110622425998046" r="0.01875" fill="black" opacity="0.5"/>
</svg:a>

<svg:a xlink:href="#det_5f9ada9d7c41a24cec205df8677c51e3" xlink:title="KZS17867.1+JAN70456.1">
<svg:circle cx="0.241517488285799" cy="0.116288099803177" r="0.01875" fill="black" opacity="0.5"/>
</svg:a>

<svg:a xlink:href="#det_60de775f14315203e928917fb0c15dd1" xlink:title="KZS09588.1+JAN61182.1+JAN47342.1+JAN51343.1+JAN49188.1+JAN78589.1+JAN61181.1+JAN62284.1">
<svg:circle cx="-0.173672288191735" cy="0.165844524253565" r="0.01875" fill="black" opacity="0.5"/>
</svg:a>

<svg:a xlink:href="#det_29bf7038f86b843982ba6a06694645b3" xlink:title="JAN53655.1+JAN61855.1+JAN63912.1+JAN78874.1+KZS12066.1+JAN30570.1">
<svg:circle cx="-0.0132612770466682" cy="-0.268682155863922" r="0.01875" fill="black" opacity="0.5"/>
</svg:a>

<svg:a xlink:href="#det_31d74dd40f6902d9485461307537d220" xlink:title="KZS15734.1+JAN87657.1">
<svg:circle cx="0.142554478411146" cy="0.163480194221647" r="0.01875" fill="black" opacity="0.5"/>
</svg:a>

<svg:a xlink:href="#det_ac1b7209203e182edba57cee00fd2481" xlink:title="KZS08846.1+JAN89390.1+JAN43666.1">
<svg:circle cx="-0.125598892094706" cy="-0.211606159330026" r="0.01875" fill="black" opacity="0.5"/>
</svg:a>

<svg:a xlink:href="#det_8fe73596f02dc4fc6468dda257c9610b" xlink:title="JAN36009.1+JAN36008.1">
<svg:circle cx="-0.189955086882799" cy="0.149231415454595" r="0.01875" fill="black" opacity="0.5"/>
</svg:a>

<svg:a xlink:href="#det_93f4962105fdd413df2bfeb5ec40329e" xlink:title="JAN33058.1+KZS15470.1+JAN68228.1+JAN50851.1">
<svg:circle cx="0.393542923052448" cy="0.0471209886148957" r="0.01875" fill="black" opacity="0.5"/>
</svg:a>

<svg:a xlink:href="#det_4fc4903dc28e42d86de853d38d43ed74" xlink:title="KZS15880.1+JAN85608.1">
<svg:circle cx="-0.190442139014903" cy="0.0511320403971039" r="0.01875" fill="black" opacity="0.5"/>
</svg:a>

<svg:a xlink:href="#det_9f39ebe959429ef073f509b554239949" xlink:title="KZS12584.1+JAN71308.1+JAN55751.1+JAN53729.1+JAN77010.1+JAN62342.1+JAN53730.1+JAN51285.1+JAN41379.1+JAN65547.1">
<svg:circle cx="-0.0641774079908601" cy="-0.0214087092126436" r="0.01875" fill="black" opacity="0.5"/>
</svg:a>

<svg:a xlink:href="#det_6993be4ea0bb437831876022a98ec934" xlink:title="JAN92201.1+JAN59324.1+JAN52521.1+JAN33382.1+JAN43771.1+JAN60920.1+JAN52522.1+JAN50267.1+JAN83184.1+KZS18894.1+JAN59325.1">
<svg:circle cx="-0.0778524745748095" cy="-0.125354695354549" r="0.01875" fill="black" opacity="0.5"/>
</svg:a>

<svg:a xlink:href="#det_bae0639353fb1c0c26e7d4fec1e1a204" xlink:title="KZS01095.1">
<svg:circle cx="-0.00862967448795501" cy="0.0196448973302346" r="0.01875" fill="black" opacity="0.5"/>
</svg:a>

<svg:a xlink:href="#det_28d988cfe7d75468085c8199d5b64879" xlink:title="JAN37667.1+JAN37668.1">
<svg:circle cx="0.0347109850515779" cy="-0.335796604757833" r="0.01875" fill="black" opacity="0.5"/>
</svg:a>

<svg:a xlink:href="#det_fb74aa454d8bb5b0589908a221483e9b" xlink:title="JAN32080.1+JAN30516.1+JAN32081.1+JAN58262.1+JAN38920.1+JAN87857.1+KZS05350.1+JAN32082.1+JAN32079.1">
<svg:circle cx="-0.187564164378373" cy="-0.0300969699758407" r="0.01875" fill="black" opacity="0.5"/>
</svg:a>

<svg:a xlink:href="#det_165cb2d6085017ba2d95cd538b88a5e1" xlink:title="JAN54507.1+JAN54506.1+JAN54508.1+KZS02937.1">
<svg:circle cx="-0.00392481273790082" cy="-0.043912110284382" r="0.01875" fill="black" opacity="0.5"/>
</svg:a>

<svg:a xlink:href="#det_49be73dbc1f65ccc2671a1ed9e79ac38" xlink:title="KZS16231.1">
<svg:circle cx="-0.00494922038462666" cy="-0.0860427742235026" r="0.01875" fill="black" opacity="0.5"/>
</svg:a>

<svg:a xlink:href="#det_3e2e09ca5857b2c47240b2f3feeb9d6e" xlink:title="JAN36730.1+JAN51023.1+JAN68334.1+KZS15625.1+JAN47169.1+JAN47168.1+JAN48916.1">
<svg:circle cx="0.0727143684939675" cy="0.0511809867578136" r="0.01875" fill="black" opacity="0.5"/>
</svg:a>

<svg:a xlink:href="#det_566b43b52db4775cb4795320bc6637bf" xlink:title="JAN86366.1+JAN59763.1+JAN30065.1+KZS15489.1">
<svg:circle cx="0.00999073088571102" cy="-0.00949030334228566" r="0.01875" fill="black" opacity="0.5"/>
</svg:a>

<svg:a xlink:href="#det_ebe96313b96f7a933aa5448c52afdcde" xlink:title="KZS16485.1+KZS15141.1+JAN85430.1+JAN30556.1+JAN59995.1+JAN57095.1+JAN51496.1+JAN51495.1+JAN47447.1+JAN30555.1+JAN30553.1+JAN30554.1">
<svg:circle cx="-0.0465892641070877" cy="-0.0552153971694893" r="0.01875" fill="black" opacity="0.5"/>
</svg:a>

<svg:a xlink:href="#det_d30895659658e497bafec69fe6ced4d3" xlink:title="KZS07978.1+JAN83250.1">
<svg:circle cx="0.199147346690991" cy="0.05894739141863" r="0.01875" fill="black" opacity="0.5"/>
</svg:a>

<svg:a xlink:href="#det_ca2fd238c349abbfa166d63663a175a1" xlink:title="JAN48466.1+JAN31835.1+JAN48468.1+JAN48469.1+JAN48467.1+KZS17059.1+JAN45421.1+JAN78075.1+JAN45420.1+JAN61165.1+JAN50574.1+JAN61166.1+JAN31834.1+JAN33724.1+JAN33725.1">
<svg:circle cx="0.0321174897033628" cy="0.146555373241548" r="0.01875" fill="black" opacity="0.5"/>
</svg:a>

<svg:a xlink:href="#det_ca47ddce858de0ccd06b3d2c3145b954" xlink:title="JAN33020.1+JAN77000.1+JAN37627.1+JAN40273.1">
<svg:circle cx="0.0827196106726475" cy="0.15379801114815" r="0.01875" fill="black" opacity="0.5"/>
</svg:a>

<svg:a xlink:href="#det_8ba366adc17e22be528b150d0f76f663" xlink:title="JAN71475.1">
<svg:circle cx="-0.0117250093571253" cy="-0.011343547613715" r="0.01875" fill="black" opacity="0.5"/>
</svg:a>

<svg:a xlink:href="#det_ed9ee55e7b64fdc878d28802f25e4276" xlink:title="KZS15098.1+JAN70377.1">
<svg:circle cx="0.0468930559792922" cy="0.0492077869093519" r="0.01875" fill="black" opacity="0.5"/>
</svg:a>

<svg:a xlink:href="#det_9bcff06523a343b03eed9d3bcf62c5c9" xlink:title="KZR99145.1+JAN62581.1+JAN65183.1+KZS15556.1+JAN51041.1+JAN66937.1+JAN33641.1+ACY43263.1+JAN53483.1">
<svg:circle cx="-0.0442003011932483" cy="0.0557904396928598" r="0.01875" fill="black" opacity="0.5"/>
</svg:a>

<svg:a xlink:href="#det_2d1bf9be19eed44e89597c2799cab647" xlink:title="JAN52490.1+JAN38294.1+JAN52489.1+JAN66487.1+KZS09885.1">
<svg:circle cx="-0.0372263672210574" cy="0.0396493196278938" r="0.01875" fill="black" opacity="0.5"/>
</svg:a>

<svg:a xlink:href="#det_2022090665e95384c3492364408b794c" xlink:title="JAN69229.1+JAN38484.1+JAN53136.1+KZS17441.1+JAN33639.1+JAN31687.1+JAN33638.1+JAN48686.1+JAN53135.1">
<svg:circle cx="0.102170040675811" cy="0.0585530271701768" r="0.01875" fill="black" opacity="0.5"/>
</svg:a>

<svg:a xlink:href="#det_8ff2eabbd97e75191cd29babdc32a5c6" xlink:title="JAN50274.1+JAN30051.1+JAN30050.1+JAN46683.1+JAN35393.1+JAN37951.1+JAN55336.1+JAN52532.1+JAN30049.1+KZS12273.1+JAN50275.1+JAN75269.1">
<svg:circle cx="-0.00567479542631564" cy="0.0342367390106879" r="0.01875" fill="black" opacity="0.5"/>
</svg:a>

<svg:a xlink:href="#det_c2fb7c0ffd37b987418e967ccfdc60c6" xlink:title="JAN55398.1+JAN55397.1+JAN50305.1+JAN35810.1+JAN40555.1+JAN38461.1+JAN33664.1+JAN64570.1+JAN74496.1+JAN33665.1+KZS07071.1">
<svg:circle cx="0.277163756351786" cy="-0.0470096025444253" r="0.01875" fill="black" opacity="0.5"/>
</svg:a>

<svg:a xlink:href="#det_d68f3806ab0c0dd1d92247b7f28ae37d" xlink:title="KZS13149.1+JAN85567.1+JAN47308.1+JAN34212.1+JAN34211.1+JAN34210.1+JAN30718.1+JAN51259.1">
<svg:circle cx="0.0977444636966057" cy="0.0108710770983317" r="0.01875" fill="black" opacity="0.5"/>
</svg:a>

<svg:a xlink:href="#det_13c5bb39e662cf13408a0c01f0e62579" xlink:title="KZS11751.1+JAN41432.1+JAN73467.1+KZS00591.1">
<svg:circle cx="0.111456212962506" cy="0.0132181998579583" r="0.01875" fill="black" opacity="0.5"/>
</svg:a>

<svg:a xlink:href="#det_bac2ebaf19b4d4b3f66971adaf8458e6" xlink:title="JAN53107.1+JAN53108.1+JAN53106.1+JAN61198.1+JAN61199.1+JAN76988.1+JAN38906.1+JAN42603.1+JAN40952.1+JAN30510.1+JAN70351.1+JAN46755.1+JAN43855.1+JAN40953.1+JAN30511.1+JAN40951.1+JAN85647.1+JAN59448.1+JAN53103.1+JAN85646.1">
<svg:circle cx="-0.0767703981577408" cy="-0.0067921567844227" r="0.01875" fill="black" opacity="0.5"/>
</svg:a>

<svg:a xlink:href="#det_f26b13f36d21ea56b48f7d5773858498" xlink:title="KZS15277.1+JAN45376.1+JAN45377.1+JAN78737.1">
<svg:circle cx="-0.0308093339469238" cy="0.0289707211616204" r="0.01875" fill="black" opacity="0.5"/>
</svg:a>

<svg:a xlink:href="#det_7a0e563df0a0f5c645283c5593ba7f27" xlink:title="JAN57342.1+JAN39283.1+JAN58939.1+JAN60191.1+JAN61739.1+JAN56328.1+KZS09277.1+JAN70679.1+JAN62629.1">
<svg:circle cx="-0.0643326907472894" cy="-0.0556752239701649" r="0.01875" fill="black" opacity="0.5"/>
</svg:a>

<svg:a xlink:href="#det_d1fbeddd4786b600f4db987b86641815" xlink:title="JAN48003.1+JAN88261.1+JAN86653.1+JAN88259.1+JAN77231.1+KZS18141.1+JAN34266.1+JAN39257.1+JAN66425.1+JAN39253.1+JAN65799.1+JAN73793.1">
<svg:circle cx="0.192853099441385" cy="-0.249111197836975" r="0.01875" fill="black" opacity="0.5"/>
</svg:a>

<svg:a xlink:href="#det_b67b90b4f698903667d828b1cca0dd0b" xlink:title="JAN75349.1+JAN85717.1+KZS10841.1+JAN51166.1+JAN82232.1">
<svg:circle cx="0.0164210103446515" cy="-0.0290801377104342" r="0.01875" fill="black" opacity="0.5"/>
</svg:a>

<svg:a xlink:href="#det_a28403787d6f28c3ff5d171d17888745" xlink:title="JAN57418.1+JAN62710.1+JAN61719.1+KZS04872.1">
<svg:circle cx="-0.00763114807163544" cy="-0.156728418563538" r="0.01875" fill="black" opacity="0.5"/>
</svg:a>

<svg:a xlink:href="#det_2dd0b855d05a9b76407d6446980d3a8a" xlink:title="JAN49214.1+JAN63156.1+JAN44466.1+JAN44467.1+KZS17319.1">
<svg:circle cx="-0.175866283386065" cy="0.00108233225652575" r="0.01875" fill="black" opacity="0.5"/>
</svg:a>

<svg:a xlink:href="#det_942629f114ccb597bb08b2153720f890" xlink:title="JAN48849.1+JAN48850.1+JAN48851.1+JAN30259.1+KZS15029.1+JAN31761.1+JAN41152.1+JAN31762.1+JAN44210.1+JAN31760.1+JAN53998.1">
<svg:circle cx="0.0429050334347612" cy="0.149071803555207" r="0.01875" fill="black" opacity="0.5"/>
</svg:a>

<svg:a xlink:href="#det_5c4869882a77d23bb8e7837c8f815bab" xlink:title="JAN66810.1+JAN30709.1+JAN30710.1+KZS04433.1+JAN49049.1">
<svg:circle cx="0.0688181316885536" cy="-0.144422628305435" r="0.01875" fill="black" opacity="0.5"/>
</svg:a>

<svg:a xlink:href="#det_f503f108c475307be718b40fe1e38ed7" xlink:title="JAN56985.1+JAN53941.1+JAN36493.1+JAN79035.1+KZS13837.1">
<svg:circle cx="0.131326452075665" cy="0.0997864718554349" r="0.01875" fill="black" opacity="0.5"/>
</svg:a>

<svg:a xlink:href="#det_c8fa36ef856b3e679cebe94b6fcbcb57" xlink:title="JAN33824.1+JAN88062.1+KZS18731.1">
<svg:circle cx="0.108269455352898" cy="-0.0580553424200355" r="0.01875" fill="black" opacity="0.5"/>
</svg:a>

<svg:a xlink:href="#det_cb95e23fb6b5d35806b035ec70363e8f" xlink:title="KZS14413.1+JAN73857.1+JAN57132.1+JAN56776.1+JAN43011.1+JAN51218.1">
<svg:circle cx="-0.0540827090565579" cy="-0.203301556001792" r="0.01875" fill="black" opacity="0.5"/>
</svg:a>

<svg:a xlink:href="#det_0851cc5005151c8bc8d136f8b1aefda2" xlink:title="JAN90453.1+JAN79022.1+JAN72916.1+JAN65756.1+JAN53761.1+JAN49162.1+JAN49163.1+JAN45819.1+JAN61957.1+JAN64158.1+JAN42809.1+JAN36669.1+JAN30722.1+JAN30721.1+JAN60757.1+JAN57942.1">
<svg:circle cx="0.0646692134962668" cy="0.0647149709095027" r="0.01875" fill="black" opacity="0.5"/>
</svg:a>

<svg:a xlink:href="#det_79bb45f81027555ca66b9a6ed1a3d30b" xlink:title="JAN80606.1+JAN58024.1+JAN64145.1+JAN52646.1">
<svg:circle cx="-0.129243934920211" cy="-0.0859455580168088" r="0.01875" fill="black" opacity="0.5"/>
</svg:a>

<svg:a xlink:href="#det_6e93a0e39eab829e2fb4f193ccd972b2" xlink:title="KZS13192.1+JAN48075.1+JAN37793.1+JAN35188.1+JAN35189.1+JAN44976.1+JAN35187.1+JAN37792.1+JAN31375.1+JAN49829.1+JAN31376.1+JAN33137.1+JAN37791.1+JAN89257.1+JAN33136.1">
<svg:circle cx="0.0083512790209008" cy="-0.179327683145966" r="0.01875" fill="black" opacity="0.5"/>
</svg:a>

<svg:a xlink:href="#det_e5591ee4761b7ebc08b723dceaee97b2" xlink:title="KZS16526.1+JAN65258.1+JAN78013.1+JAN32480.1">
<svg:circle cx="-0.0658999081736145" cy="0.13526212641454" r="0.01875" fill="black" opacity="0.5"/>
</svg:a>

<svg:a xlink:href="#det_538dfd7becd2f258a8671ef3b3fde821" xlink:title="KZS05193.1+JAN87119.1">
<svg:circle cx="-0.0602579015699167" cy="0.0199936657845355" r="0.01875" fill="black" opacity="0.5"/>
</svg:a>

<svg:a xlink:href="#det_227bbaa01d5a5357a7407c5f24771e51" xlink:title="JAN39141.1+JAN72018.1+KZS10371.1+JAN36492.1+JAN39142.1+JAN34199.1+JAN63621.1">
<svg:circle cx="-0.0260122010448274" cy="-0.0372701002063437" r="0.01875" fill="black" opacity="0.5"/>
</svg:a>

<svg:a xlink:href="#det_707c259b5d80ff8997e29665b45a6403" xlink:title="JAN57612.1+KZS08642.1+JAN71219.1">
<svg:circle cx="-0.0349576506909606" cy="0.163101253246952" r="0.01875" fill="black" opacity="0.5"/>
</svg:a>

<svg:a xlink:href="#det_7dd603c49302b926542769223318ab35" xlink:title="JAN72471.1+JAN56515.1+JAN53519.1+JAN38536.1+JAN56513.1+JAN38537.1+JAN56514.1+JAN35828.1+JAN35827.1+JAN30326.1+JAN31832.1+JAN65266.1+JAN31833.1+KZS08086.1+JAN57238.1+JAN33683.1">
<svg:circle cx="-0.119052990157599" cy="-0.0714847072305689" r="0.01875" fill="black" opacity="0.5"/>
</svg:a>

<svg:a xlink:href="#det_c674bea61b8759d638db01cc1a3e6187" xlink:title="JAN48655.1+EFX78542.1+JAN78727.1">
<svg:circle cx="0.224137030022817" cy="0.0104082487909451" r="0.01875" fill="black" opacity="0.5"/>
</svg:a>

<svg:a xlink:href="#det_45d4131b5b4bcedf05a02cedd99bb1d2" xlink:title="JAN66019.1+KZS12224.1">
<svg:circle cx="-0.0802003810327682" cy="0.236492954278797" r="0.01875" fill="black" opacity="0.5"/>
</svg:a>

<svg:a xlink:href="#det_820426c5986b8c52e175a54b6e106b58" xlink:title="KZS00740.1+JAN86006.1+JAN58960.1+JAN45609.1+JAN45608.1+EFX74245.1+JAN44155.1">
<svg:circle cx="0.050815708581849" cy="0.0708272203398726" r="0.01875" fill="black" opacity="0.5"/>
</svg:a>

<svg:a xlink:href="#det_77c7fd35cea74d53db141bc63f55f89d" xlink:title="JAN74335.1+JAN57304.1">
<svg:circle cx="0.0799418395462488" cy="0.277054354804512" r="0.01875" fill="black" opacity="0.5"/>
</svg:a>

<svg:a xlink:href="#det_8d6cc68af31acff4f9260ed96ddf9d2e" xlink:title="JAN63036.1+JAN57495.1+JAN49131.1+JAN78141.1+KZS06157.1+JAN29293.1+JAN31690.1+JAN31691.1">
<svg:circle cx="-0.181248000722935" cy="-0.00390083673597926" r="0.01875" fill="black" opacity="0.5"/>
</svg:a>

<svg:a xlink:href="#det_78bcd2d6c6e467e880653cf49683d14d" xlink:title="JAN58807.1+JAN51357.1+JAN34011.1+JAN32069.1+JAN41154.1+KZS14533.1+JAN79013.1">
<svg:circle cx="-0.0590145857998585" cy="0.0511367877671758" r="0.01875" fill="black" opacity="0.5"/>
</svg:a>

<svg:a xlink:href="#det_f0d3c3ef11d650c41b22fd2c716794d4" xlink:title="KZS12635.1+JAN92010.1">
<svg:circle cx="0.0729753320515975" cy="-0.180959079499755" r="0.01875" fill="black" opacity="0.5"/>
</svg:a>

<svg:a xlink:href="#det_6b49ba22cbbace590224d68a168c83eb" xlink:title="KZS18870.1">
<svg:circle cx="0.0422523995110428" cy="-0.0825220683666635" r="0.01875" fill="black" opacity="0.5"/>
</svg:a>

<svg:a xlink:href="#det_bbcf30eee19f59578e5239d8e5a68925" xlink:title="JAN83773.1+JAN45776.1+JAN44375.1+KZS09012.1+JAN56725.1+JAN51239.1+JAN51238.1+JAN35790.1+JAN33635.1+JAN33636.1">
<svg:circle cx="-0.0661668940949958" cy="0.0705558252630651" r="0.01875" fill="black" opacity="0.5"/>
</svg:a>

<svg:a xlink:href="#det_78e583e0c14445643859f032fde4e85f" xlink:title="JAN56623.1+JAN56622.1+JAN33780.1+JAN33779.1+JAN35930.1+JAN33781.1+KZS14482.1+JAN56624.1+JAN53567.1+JAN64867.1+JAN74213.1">
<svg:circle cx="0.0575512552185048" cy="-0.0929539575606188" r="0.01875" fill="black" opacity="0.5"/>
</svg:a>

<svg:a xlink:href="#det_b39db99c880c86ff5b1b016e4d87b03f" xlink:title="KZS16330.1">
<svg:circle cx="0.124054220815179" cy="0.108213208780863" r="0.01875" fill="black" opacity="0.5"/>
</svg:a>

<svg:a xlink:href="#det_a5420ecab10747d05526cdb78493e2f9" xlink:title="JAN93348.1">
<svg:circle cx="0.0230773376311693" cy="0.0936265389438835" r="0.01875" fill="black" opacity="0.5"/>
</svg:a>

<svg:a xlink:href="#det_dc48558645b2d8fb4851752baab81b98" xlink:title="JAN66022.1+JAN60103.1+KZS12361.1+JAN53610.1+JAN57409.1">
<svg:circle cx="0.1386155710441" cy="-0.0595286843109018" r="0.01875" fill="black" opacity="0.5"/>
</svg:a>

<svg:a xlink:href="#det_3aa456983d80fcfdd8a758ceb7564b67" xlink:title="JAN64141.1+JAN40947.1+JAN64142.1+JAN39100.1+JAN65740.1+JAN65741.1+JAN40950.1+JAN64140.1+JAN62643.1+JAN42594.1+KZS13842.1+JAN66189.1+JAN42595.1+JAN42600.1+JAN42598.1+JAN61294.1">
<svg:circle cx="-0.0782428194107153" cy="-0.146103129306731" r="0.01875" fill="black" opacity="0.5"/>
</svg:a>

<svg:a xlink:href="#det_14fbc2849ad0c0d0d79354a915a7d4e7" xlink:title="JAN57833.1+JAN78886.1">
<svg:circle cx="0.0839912687897585" cy="-0.0154942491904286" r="0.01875" fill="black" opacity="0.5"/>
</svg:a>

<svg:a xlink:href="#det_c2b3a0740213c41f6040acb5416e7734" xlink:title="KZS08032.1+JAN47121.1+JAN80123.1+JAN41372.1+JAN43014.1+JAN87055.1">
<svg:circle cx="0.0551492022059374" cy="0.0278697494313743" r="0.01875" fill="black" opacity="0.5"/>
</svg:a>

<svg:a xlink:href="#det_c44ed5b3cbc9cd9afecba50da9ad3d29" xlink:title="JAN35927.1+KZS19132.1+JAN66219.1">
<svg:circle cx="-0.129217426422338" cy="-0.110626120738279" r="0.01875" fill="black" opacity="0.5"/>
</svg:a>

<svg:a xlink:href="#det_2e8d18f835ea6a7fd538c8972dff1085" xlink:title="JAN41020.1+KZS20315.1+JAN44071.1+JAN76356.1+JAN61394.1">
<svg:circle cx="-0.214204774726677" cy="-0.234105906023632" r="0.01875" fill="black" opacity="0.5"/>
</svg:a>

<svg:a xlink:href="#det_ce9ae42fa4706d2c07403558431b163f" xlink:title="JAN68880.1">
<svg:circle cx="0.180601709153873" cy="0.248653011115357" r="0.01875" fill="black" opacity="0.5"/>
</svg:a>

<svg:a xlink:href="#det_02480ff3b5c61fd8561d6ff3e4032ee2" xlink:title="JAN56981.1+JAN56980.1+JAN53877.1+JAN31949.1+JAN33798.1+KZS03726.1+JAN72475.1+JAN53876.1">
<svg:circle cx="-0.0133395630510349" cy="-0.0250266044272095" r="0.01875" fill="black" opacity="0.5"/>
</svg:a>

<svg:a xlink:href="#det_820a6649f6d45ef75fddae5591ef313b" xlink:title="KZS20356.1+JAN83180.1+JAN57539.1+KZS11083.1+JAN70325.1+JAN65373.1+JAN48977.1+JAN51026.1">
<svg:circle cx="0.0901081695391625" cy="-0.170355611029969" r="0.01875" fill="black" opacity="0.5"/>
</svg:a>

<svg:a xlink:href="#det_1b6a54a7e32baac9eef7abfd7d349da9" xlink:title="JAN73631.1+EFX70268.1">
<svg:circle cx="0.163051257708974" cy="0.0310001143386579" r="0.01875" fill="black" opacity="0.5"/>
</svg:a>

<svg:a xlink:href="#det_a3cd8b2229b2e40e29753c43be045f18" xlink:title="KZS06918.1+JAN53408.1+JAN76346.1+JAN58565.1">
<svg:circle cx="0.0329577304616634" cy="0.0649764133305169" r="0.01875" fill="black" opacity="0.5"/>
</svg:a>

<svg:a xlink:href="#det_116fcfcf44142a9c9595bf4e5df489b4" xlink:title="JAN45880.1+JAN47326.1+JAN79029.1+KZS03698.1+JAN60279.1">
<svg:circle cx="0.0194604394130161" cy="-0.217015036312448" r="0.01875" fill="black" opacity="0.5"/>
</svg:a>

<svg:a xlink:href="#det_9912fb717244a3699a0ad26d90614189" xlink:title="JAN72519.1+JAN84068.1">
<svg:circle cx="-0.140101174177222" cy="0.101379251383105" r="0.01875" fill="black" opacity="0.5"/>
</svg:a>

<svg:a xlink:href="#det_719698ad7a794f07760508633d11d31b" xlink:title="JAN38875.1+JAN36186.1+KZS13955.1+JAN90708.1">
<svg:circle cx="0.0103640335934685" cy="-0.0745278966566459" r="0.01875" fill="black" opacity="0.5"/>
</svg:a>

<svg:a xlink:href="#det_d4858fcc1a4ac17c0ae14333fbda487d" xlink:title="KZS17058.1">
<svg:circle cx="-0.0704635035476325" cy="-0.230683243046941" r="0.01875" fill="black" opacity="0.5"/>
</svg:a>

<svg:a xlink:href="#det_32d48802d3e3dc99d26cd4a01b6710dd" xlink:title="JAN92337.1+JAN79231.1+JAN51206.1+JAN51205.1+JAN47304.1+JAN49106.1+JAN45756.1+KZS18057.1+JAN45757.1+JAN47303.1">
<svg:circle cx="0.0957292528059574" cy="-0.0437457149123239" r="0.01875" fill="black" opacity="0.5"/>
</svg:a>

<svg:a xlink:href="#det_976d76550b847bd3b68f614d15d964be" xlink:title="JAN51214.1+JAN72173.1+JAN34020.1+JAN57230.1+JAN49066.1">
<svg:circle cx="-0.00497836707014685" cy="-0.00822742276735596" r="0.01875" fill="black" opacity="0.5"/>
</svg:a>

<svg:a xlink:href="#det_f74e94dd9e6add47db0e97505a8c983a" xlink:title="KZS07100.1+JAN87006.1+JAN80117.1+JAN40422.1">
<svg:circle cx="-0.233049375764692" cy="-0.000778812820603768" r="0.01875" fill="black" opacity="0.5"/>
</svg:a>

<svg:a xlink:href="#det_be6855f9d5cb1be0e2ebeab0739d4ea4" xlink:title="KZS03855.1+JAN86404.1+JAN75952.1+JAN72874.1+JAN72323.1+JAN51378.1+JAN51377.1+JAN45879.1+JAN45878.1+JAN42967.1+JAN34326.1+JAN32383.1+JAN29333.1+JAN34327.1">
<svg:circle cx="-0.0966597848749045" cy="-0.058754924217466" r="0.01875" fill="black" opacity="0.5"/>
</svg:a>

<svg:a xlink:href="#det_1a383af8cbaeee6f6691d36fd599ab91" xlink:title="JAN57368.1+JAN70414.1+KZS07709.1">
<svg:circle cx="0.178462738883973" cy="0.0731285847301699" r="0.01875" fill="black" opacity="0.5"/>
</svg:a>

<svg:a xlink:href="#det_37ce56eeb01637d02ea9fc0b7a12eab0" xlink:title="JAN57154.1+JAN36010.1+JAN88197.1+KZS20533.1">
<svg:circle cx="-0.133387984718444" cy="-0.0146361712683795" r="0.01875" fill="black" opacity="0.5"/>
</svg:a>

<svg:a xlink:href="#det_0cbc215f8a804e76464618620534d037" xlink:title="KZS05935.1+JAN93958.1+KZS11745.1+ACY45608.1+JAN73411.1+KZS21028.1">
<svg:circle cx="-0.15231280963497" cy="0.0739371431882026" r="0.01875" fill="black" opacity="0.5"/>
</svg:a>

<svg:a xlink:href="#det_663b47a501d63eddd6dcbf3e38000ba3" xlink:title="JAN38272.1+KZS04814.1+JAN71959.1+JAN56304.1+JAN50906.1">
<svg:circle cx="-0.0210321737891373" cy="0.0226626555032709" r="0.01875" fill="black" opacity="0.5"/>
</svg:a>

<svg:a xlink:href="#det_13f1cb513bfd9a5ba64726829f88b3c2" xlink:title="KZS07939.1+JAN87115.1+JAN42016.1">
<svg:circle cx="0.101204635332566" cy="0.134313599530439" r="0.01875" fill="black" opacity="0.5"/>
</svg:a>

<svg:a xlink:href="#det_261844fa1aeb17eb914a1d8a30c6596a" xlink:title="JAN83133.1+KZS16794.1+JAN55312.1+JAN52510.1+JAN34930.1+JAN40228.1+JAN48219.1+JAN49912.1+JAN46518.1+JAN46517.1+KZS10838.1+JAN55311.1+JAN48217.1+JAN42009.1+JAN92236.1+JAN48218.1+JAN34381.1+KZS16873.1+JAN71679.1+JAN30768.1">
<svg:circle cx="0.0416996463552535" cy="-0.0452239142192966" r="0.01875" fill="black" opacity="0.5"/>
</svg:a>

<svg:a xlink:href="#det_599acbab5358988346d8f99a416fa365" xlink:title="JAN40560.1+JAN85568.1">
<svg:circle cx="-0.073726827116818" cy="-0.0211199641504909" r="0.01875" fill="black" opacity="0.5"/>
</svg:a>

<svg:a xlink:href="#det_0c8c362cc3bafff5535c607fdf40f64d" xlink:title="KZS20761.1+JAN76332.1">
<svg:circle cx="-0.0837239228791188" cy="-0.000174936690019393" r="0.01875" fill="black" opacity="0.5"/>
</svg:a>

<svg:a xlink:href="#det_7ae5e38b66bcdf852749dd54cecfd19e" xlink:title="KZS04667.1+JAN35390.1+JAN35389.1+JAN42272.1+JAN52530.1+JAN30039.1+JAN52531.1+JAN55334.1+JAN90014.1+JAN31540.1">
<svg:circle cx="-0.0304007201655123" cy="-0.00919635992912687" r="0.01875" fill="black" opacity="0.5"/>
</svg:a>

<svg:a xlink:href="#det_7cb63ed24aa0d68f911ee95b5db0b7fe" xlink:title="KZS16776.1+JAN75654.1+JAN46977.1+JAN33730.1+JAN60820.1+JAN50675.1+JAN60819.1+JAN40919.1+JAN42564.1+JAN60818.1+JAN42563.1">
<svg:circle cx="-0.0372451327135306" cy="0.0454169406222939" r="0.01875" fill="black" opacity="0.5"/>
</svg:a>

<svg:a xlink:href="#det_c754d37799a783d4b356e43cd4eb4a62" xlink:title="JAN53854.1+JAN32180.1+JAN39064.1+JAN57171.1+JAN49257.1+KZS10151.1+JAN91205.1+JAN57222.1">
<svg:circle cx="0.0425083613407934" cy="0.0825310425651201" r="0.01875" fill="black" opacity="0.5"/>
</svg:a>

<svg:a xlink:href="#det_349b03376b1284a5a7c334f73eb1742d" xlink:title="JAN53661.1+JAN46806.1+JAN49058.1+JAN56707.1+KZS19036.1+JAN85863.1+JAN51209.1+JAN57468.1">
<svg:circle cx="0.117955531465346" cy="0.0229153477640487" r="0.01875" fill="black" opacity="0.5"/>
</svg:a>

<svg:a xlink:href="#det_76131bc4f59e7f7f3aafa62f154de2d5" xlink:title="KZS06820.1+JAN58164.1+JAN39137.1+JAN41422.1+JAN71971.1">
<svg:circle cx="0.0693574142471047" cy="0.0574757410969346" r="0.01875" fill="black" opacity="0.5"/>
</svg:a>

<svg:a xlink:href="#det_a7b4a93e36ff3b69e41a9f5295310463" xlink:title="JAN92052.1+JAN67478.1+JAN75414.1+JAN44483.1+JAN74405.1+KZS15005.1+JAN92047.1+JAN63209.1+JAN63208.1+JAN44482.1+JAN47431.1">
<svg:circle cx="-0.156878865788101" cy="0.0272483045752322" r="0.01875" fill="black" opacity="0.5"/>
</svg:a>

<svg:a xlink:href="#det_cfffdadd7d60fd6d6f277b280d795d90" xlink:title="JAN78044.1+KZS21355.1+JAN48788.1+JAN56192.1+JAN56190.1+JAN56191.1+JAN56189.1+JAN35695.1+JAN50844.1">
<svg:circle cx="-0.0425020212909566" cy="-0.064790210130306" r="0.01875" fill="black" opacity="0.5"/>
</svg:a>

<svg:a xlink:href="#det_0673f1b86cbc7ae09fcfcd47bb29e81f" xlink:title="JAN70670.1+JAN56811.1+JAN36842.1+JAN34497.1+ACU81116.1+KZS10935.1+JAN47320.1+JAN32488.1">
<svg:circle cx="0.0440925969243645" cy="0.0660206579884452" r="0.01875" fill="black" opacity="0.5"/>
</svg:a>

<svg:a xlink:href="#det_c231d775caee405eb9874c15b326358f" xlink:title="JAN56512.1+JAN70367.1+JAN32128.1+JAN45667.1+JAN45668.1+KZS21518.1">
<svg:circle cx="-0.106686477310457" cy="-0.0655926807994758" r="0.01875" fill="black" opacity="0.5"/>
</svg:a>

<svg:a xlink:href="#det_648b59a54d753ac9d90b48370a3ac8c6" xlink:title="JAN92543.1+JAN51560.1+JAN59820.1+JAN49102.1+JAN49101.1+JAN34066.1+JAN34067.1+JAN51256.1">
<svg:circle cx="0.120411951023143" cy="0.100681990979864" r="0.01875" fill="black" opacity="0.5"/>
</svg:a>

<svg:a xlink:href="#det_cf6da8497dd14f8d74efd3e928f1d06d" xlink:title="JAN66681.1+JAN29311.1+JAN62655.1+KZS16329.1+JAN50905.1+JAN63810.1">
<svg:circle cx="0.186849780886112" cy="0.0460363690748818" r="0.01875" fill="black" opacity="0.5"/>
</svg:a>

<svg:a xlink:href="#det_22dfcb67c0da8577c44bd503fda8c43d" xlink:title="JAN56531.1+JAN46985.1+JAN56530.1+JAN46984.1+JAN80040.1+JAN51079.1+KZS12421.1+JAN59727.1+JAN63275.1+JAN57394.1">
<svg:circle cx="-0.0960466567615813" cy="-0.54289113102752" r="0.01875" fill="black" opacity="0.5"/>
</svg:a>

<svg:a xlink:href="#det_846365595be09a6bcb0a8eaf6f310b9b" xlink:title="JAN74157.1+KZS14530.1+JAN56361.1+JAN50909.1+JAN56363.1+JAN45614.1+JAN56362.1+JAN41113.1+JAN47058.1+ACY44444.1+JAN45987.1+JAN53981.1+JAN47489.1+JAN44525.1+JAN57426.1">
<svg:circle cx="0.175625620352713" cy="-0.211801836287201" r="0.01875" fill="black" opacity="0.5"/>
</svg:a>

<svg:a xlink:href="#det_2142dbcb1d06943b4a8b0516479ba2d8" xlink:title="JAN50652.1+JAN48663.1+JAN71314.1+JAN35811.1+JAN48662.1+JAN46949.1+JAN30310.1">
<svg:circle cx="-0.0911760064602919" cy="-0.156012854292326" r="0.01875" fill="black" opacity="0.5"/>
</svg:a>

<svg:a xlink:href="#det_38e8f8c8af6a698574a8bbf309ddd7ba" xlink:title="JAN38570.1+KZS18399.1+JAN85495.1">
<svg:circle cx="0.0761581555958795" cy="0.16494314741439" r="0.01875" fill="black" opacity="0.5"/>
</svg:a>

<svg:a xlink:href="#det_067f95fc0e38484527ab8db306ce13a7" xlink:title="KZS21929.1+JAN57644.1+JAN67139.1+JAN34505.1">
<svg:circle cx="-0.0140089747741936" cy="-0.136281925440853" r="0.01875" fill="black" opacity="0.5"/>
</svg:a>

<svg:a xlink:href="#det_5b6ff0e779c42dceb48c2506fa36c3b1" xlink:title="KZS15680.1+JAN51158.1+JAN66475.1+JAN57168.1+JAN60508.1+JAN57167.1">
<svg:circle cx="-0.038407614023427" cy="-0.0764672238076182" r="0.01875" fill="black" opacity="0.5"/>
</svg:a>

<svg:a xlink:href="#det_568d657c574decac5ce565e01211c194" xlink:title="KZS01596.1+KZR97858.1+JAN92608.1+JAN44592.1+JAN81785.1+JAN42722.1+JAN31985.1+JAN37491.1">
<svg:circle cx="0.0422480428295921" cy="0.0712755645647768" r="0.01875" fill="black" opacity="0.5"/>
</svg:a>

<svg:a xlink:href="#det_3ec7ca6fa14ca26aaca28f62b4b048e6" xlink:title="JAN31508.1+JAN35307.1+KZS19574.1+JAN78100.1">
<svg:circle cx="-0.0718303293124496" cy="-0.0726799317770729" r="0.01875" fill="black" opacity="0.5"/>
</svg:a>

<svg:a xlink:href="#det_f63f05c5750eb7d532c73c7f45355925" xlink:title="JAN50323.1+JAN50324.1+JAN55485.1+JAN48327.1+JAN50322.1+JAN35491.1+JAN72770.1+KZS18222.1+JAN46729.1">
<svg:circle cx="0.0417986299144542" cy="0.123826282665918" r="0.01875" fill="black" opacity="0.5"/>
</svg:a>

<svg:a xlink:href="#det_a9e9582c50f0beca6c376afdd975cceb" xlink:title="KZS10623.1+KZS10620.1+JAN45573.1+JAN66134.1+JAN60772.1+JAN60773.1+JAN51379.1">
<svg:circle cx="0.157485024345183" cy="-0.288452757142859" r="0.01875" fill="black" opacity="0.5"/>
</svg:a>

<svg:a xlink:href="#det_749e7ded882f6140361cdd69cd439e00" xlink:title="KZS08009.1+JAN66334.1">
<svg:circle cx="0.0563129450973529" cy="0.0616566843862974" r="0.01875" fill="black" opacity="0.5"/>
</svg:a>

<svg:a xlink:href="#det_3d60674ee2076ce01b976f4ba5a8a366" xlink:title="JAN87508.1+JAN64357.1+JAN49020.1+JAN49021.1+KZS13828.1+JAN60170.1+JAN77321.1+JAN61764.1+JAN63718.1+JAN29380.1+JAN56666.1">
<svg:circle cx="-0.0835687400132177" cy="-0.0466243376708331" r="0.01875" fill="black" opacity="0.5"/>
</svg:a>

<svg:a xlink:href="#det_b911712bb9ef6ee974e50a719482de00" xlink:title="KZS16879.1+JAN59553.1+JAN44412.1+JAN87646.1+JAN59552.1+JAN57221.1+JAN60108.1">
<svg:circle cx="-0.326634511157467" cy="-0.21786518581699" r="0.01875" fill="black" opacity="0.5"/>
</svg:a>

<svg:a xlink:href="#det_786b801c9908a6b94c050c6395539f51" xlink:title="KZS21779.1+JAN71505.1+JAN56551.1+JAN56552.1">
<svg:circle cx="0.0200014097031461" cy="-0.085646462697488" r="0.01875" fill="black" opacity="0.5"/>
</svg:a>

<svg:a xlink:href="#det_06d431698bf0a17f2fe42c8a11e36b17" xlink:title="KZS14903.1+JAN85128.1+JAN48881.1">
<svg:circle cx="-0.0158105786318149" cy="0.104010101051353" r="0.01875" fill="black" opacity="0.5"/>
</svg:a>

<svg:a xlink:href="#det_9754f52a7ed1508d30c102b197565eef" xlink:title="JAN85101.1+KZS15444.1">
<svg:circle cx="-0.101664168835497" cy="0.0896260146581513" r="0.01875" fill="black" opacity="0.5"/>
</svg:a>

<svg:a xlink:href="#det_852eae3b67fe5e303d07bd196b8dbbb8" xlink:title="KZS20019.1+JAN35649.1+JAN87023.1">
<svg:circle cx="0.111952578411485" cy="-0.0929367528434324" r="0.01875" fill="black" opacity="0.5"/>
</svg:a>

<svg:a xlink:href="#det_9765243f50142f0981c43d23c593b84a" xlink:title="JAN57738.1+KZS14273.1+JAN34504.1+JAN53633.1+JAN79488.1+JAN49028.1+JAN51173.1">
<svg:circle cx="0.114652650327559" cy="0.0542259482256458" r="0.01875" fill="black" opacity="0.5"/>
</svg:a>

<svg:a xlink:href="#det_9947f019729bb6db8920e7c69861e763" xlink:title="JAN51116.1+JAN85713.1+KZS16303.1">
<svg:circle cx="0.173416312964424" cy="0.0140845496630084" r="0.01875" fill="black" opacity="0.5"/>
</svg:a>

<svg:a xlink:href="#det_98d9b605e54eacd5c58f78ae2ed1fe25" xlink:title="JAN53242.1+JAN53241.1+JAN48739.1+KZS20563.1+JAN41042.1+JAN42697.1+JAN48741.1+JAN48740.1+JAN30703.1+JAN36596.1+JAN41041.1+JAN76165.1+JAN50789.1+JAN50788.1+JAN59045.1">
<svg:circle cx="0.109020673676295" cy="0.124420829984613" r="0.01875" fill="black" opacity="0.5"/>
</svg:a>

<svg:a xlink:href="#det_5eb42a438c538294cf72a9e76000c8be" xlink:title="KZS04575.1+JAN45665.1+JAN87456.1+JAN41214.1+JAN35429.1+JAN38071.1">
<svg:circle cx="0.0165546649368475" cy="-0.00733353804724099" r="0.01875" fill="black" opacity="0.5"/>
</svg:a>

<svg:a xlink:href="#det_e0cb880b1d8141248455b9c4782dc259" xlink:title="KZS15113.1+JAN40672.1+JAN66378.1+JAN52760.1">
<svg:circle cx="0.114252162751953" cy="0.0363373302235353" r="0.01875" fill="black" opacity="0.5"/>
</svg:a>

<svg:a xlink:href="#det_ba0a1f15ed6f1a237d8d3ed7991dd9ad" xlink:title="KZS14779.1+JAN68075.1+JAN62612.1+JAN32222.1+JAN46916.1+JAN61613.1+JAN34182.1+JAN48561.1">
<svg:circle cx="0.00746724080773884" cy="-0.0371822259090272" r="0.01875" fill="black" opacity="0.5"/>
</svg:a>

<svg:a xlink:href="#det_5f0687a238858b6ac62d68f2010462f8" xlink:title="JAN60760.1+KZS21785.1+JAN66525.1+JAN44473.1">
<svg:circle cx="-0.0876744281778136" cy="0.330891077031487" r="0.01875" fill="black" opacity="0.5"/>
</svg:a>

<svg:a xlink:href="#det_cc6e6bbf480df2f2cd167c062112483c" xlink:title="JAN43908.1">
<svg:circle cx="-0.112986702600123" cy="-0.0178560999169476" r="0.01875" fill="black" opacity="0.5"/>
</svg:a>

<svg:a xlink:href="#det_88656b86b34f6f899c73a958dab151b1" xlink:title="KZS10869.1+JAN48770.1+JAN45569.1+JAN68777.1+JAN57384.1+JAN59221.1+JAN64213.1+JAN56172.1+JAN35975.1+JAN35974.1+JAN56170.1+JAN60572.1+JAN59220.1+JAN62264.1+JAN41068.1+JAN56171.1+JAN32125.1+JAN47021.1+JAN30217.1+JAN56169.1+JAN32124.1+JAN60573.1+JAN32126.1+JAN38673.1+JAN38674.1">
<svg:circle cx="-0.0281927645577574" cy="0.0963750103621843" r="0.01875" fill="black" opacity="0.5"/>
</svg:a>

<svg:a xlink:href="#det_9582e43ee12d4a8c17ebd3cf19fda004" xlink:title="JAN57478.1+JAN33374.1+JAN38121.1+JAN80584.1+KZS13263.1+JAN33373.1+JAN31616.1+JAN41418.1+JAN33375.1+JAN31617.1+JAN47418.1+JAN47419.1+JAN49265.1">
<svg:circle cx="-0.224381126883952" cy="-0.120848128769922" r="0.01875" fill="black" opacity="0.5"/>
</svg:a>

<svg:a xlink:href="#det_50bf9e522b8457722d0b6c779d10cb68" xlink:title="KZS08740.1+JAN34277.1+JAN83667.1">
<svg:circle cx="-0.00571839100962017" cy="-0.0431766697628679" r="0.01875" fill="black" opacity="0.5"/>
</svg:a>

<svg:a xlink:href="#det_d7228d8e743d57aa3f568c28c128cf61" xlink:title="JAN87753.1+KZS18482.1">
<svg:circle cx="-0.0944637460070605" cy="-0.0440601841755222" r="0.01875" fill="black" opacity="0.5"/>
</svg:a>

<svg:a xlink:href="#det_5bba06cc3a5cf98ea32608e3ca64a9ea" xlink:title="JAN57324.1+JAN56073.1+ACY44647.1+KZS15999.1+JAN60571.1+JAN59219.1+JAN67432.1">
<svg:circle cx="0.0787704310664916" cy="-0.00669160304617206" r="0.01875" fill="black" opacity="0.5"/>
</svg:a>

<svg:a xlink:href="#det_b54c2d34a1592eca0bb07c2635c988fc" xlink:title="JAN45991.1+JAN71474.1+JAN56956.1+KZS04409.1">
<svg:circle cx="0.00154274063847454" cy="-0.211752073909577" r="0.01875" fill="black" opacity="0.5"/>
</svg:a>

<svg:a xlink:href="#det_2445e523d539e043d3af7991b70508fd" xlink:title="JAN46999.1+KZS08536.1+JAN90341.1">
<svg:circle cx="-0.241001956132986" cy="-0.0518961947507509" r="0.01875" fill="black" opacity="0.5"/>
</svg:a>

<svg:a xlink:href="#det_a53fa8828e427a085b2e21cc779bfd15" xlink:title="JAN75299.1+KZS14478.1">
<svg:circle cx="0.0324958288278519" cy="-0.182729221778912" r="0.01875" fill="black" opacity="0.5"/>
</svg:a>

<svg:a xlink:href="#det_e20e664cea52447d267d3b2f241d540e" xlink:title="KZS09337.1+JAN71372.1">
<svg:circle cx="0.0696808401393254" cy="-0.135759739945707" r="0.01875" fill="black" opacity="0.5"/>
</svg:a>

<svg:a xlink:href="#det_73f1a299a63992490a303069165cb765" xlink:title="JAN55730.1+JAN38697.1+JAN40785.1+JAN78090.1+KZS06131.1+JAN36051.1">
<svg:circle cx="0.110463036407215" cy="-0.182997150597164" r="0.01875" fill="black" opacity="0.5"/>
</svg:a>

<svg:a xlink:href="#det_175a394066934bda9367b77a6b0ad36d" xlink:title="JAN44480.1+JAN45933.1+JAN70673.1">
<svg:circle cx="-0.263898894562642" cy="-0.19523123739761" r="0.01875" fill="black" opacity="0.5"/>
</svg:a>

<svg:a xlink:href="#det_96781ede4bff0c016f79bc644352f69f" xlink:title="KZS18355.1+JAN45454.1+JAN48660.1+JAN48657.1+JAN48659.1+JAN48658.1+JAN50699.1+JAN44054.1+JAN50698.1+JAN80615.1+JAN44053.1+JAN39009.1+JAN36361.1+JAN39008.1">
<svg:circle cx="-0.0128204569043346" cy="-0.0163907547173193" r="0.01875" fill="black" opacity="0.5"/>
</svg:a>

<svg:a xlink:href="#det_acfc812cddf39c7f73d58ab5e18caa6a" xlink:title="KZS14842.1+JAN30121.1+JAN53221.1+JAN93605.1+JAN35527.1+JAN35526.1+JAN48719.1+JAN33429.1+JAN50774.1+JAN57440.1">
<svg:circle cx="-0.0515717573904679" cy="-0.0178243912434082" r="0.01875" fill="black" opacity="0.5"/>
</svg:a>

<svg:a xlink:href="#det_a0f75bb2ad7ebefc35596b2fc44689b9" xlink:title="JAN56370.1+JAN35528.1+JAN72272.1">
<svg:circle cx="-0.0671940362356142" cy="-0.00898819107493614" r="0.01875" fill="black" opacity="0.5"/>
</svg:a>

<svg:a xlink:href="#det_2cc320c45bf30b2247a98af8b7addf65" xlink:title="KZS07135.1+JAN87858.1">
<svg:circle cx="0.0128268731598305" cy="0.0084978778251955" r="0.01875" fill="black" opacity="0.5"/>
</svg:a>

<svg:a xlink:href="#det_ab3a14c6b36c9bbe571d8d403ddb2200" xlink:title="JAN89440.1+KZS14652.1+JAN37876.1">
<svg:circle cx="-0.407140895249301" cy="0.3573160375766" r="0.01875" fill="black" opacity="0.5"/>
</svg:a>

<svg:a xlink:href="#det_0911532abef6b9dac58bd41ca31a920a" xlink:title="JAN86474.1+KZS09819.1">
<svg:circle cx="0.0291450438290407" cy="0.0129571955659475" r="0.01875" fill="black" opacity="0.5"/>
</svg:a>

<svg:a xlink:href="#det_68317f8b267e72f1750e22f0936b7b89" xlink:title="JAN39757.1+JAN85917.1">
<svg:circle cx="-0.00878093027160669" cy="-0.23166190904934" r="0.01875" fill="black" opacity="0.5"/>
</svg:a>

<svg:a xlink:href="#det_b825822206b8ca2272f2669db6b1fcbd" xlink:title="JAN50954.1+JAN63002.1+JAN48852.1+JAN48853.1+KZS10868.1+JAN57973.1+JAN67918.1">
<svg:circle cx="-0.00171202751469712" cy="-0.0170181870787552" r="0.01875" fill="black" opacity="0.5"/>
</svg:a>

<svg:a xlink:href="#det_f2e4088df133effc96743bdeddab2ade" xlink:title="JAN49667.1+JAN88401.1">
<svg:circle cx="-0.0745856361244923" cy="0.261477450382731" r="0.01875" fill="black" opacity="0.5"/>
</svg:a>

<svg:a xlink:href="#det_bc4a50c9506907b1fb514cbcc31c2797" xlink:title="ACY43112.1+JAN57681.1+JAN57682.1">
<svg:circle cx="-0.0309564023367427" cy="-0.0373812972871023" r="0.01875" fill="black" opacity="0.5"/>
</svg:a>

<svg:a xlink:href="#det_240b3c5bdd11c8b29e830e3870998220" xlink:title="KZS20185.1">
<svg:circle cx="0.0558313492472128" cy="0.243264558830114" r="0.01875" fill="black" opacity="0.5"/>
</svg:a>

<svg:a xlink:href="#det_a58fe7a4d434e620cb67c550c96c6208" xlink:title="JAN78739.1+KZS04334.1">
<svg:circle cx="0.075408296565108" cy="0.103678503011346" r="0.01875" fill="black" opacity="0.5"/>
</svg:a>

<svg:a xlink:href="#det_a721b1059f17fae0a8a10a9411bef0e0" xlink:title="KZS12604.1+JAN67968.1+JAN42758.1+JAN42757.1+JAN44457.1+JAN30362.1+JAN45603.1">
<svg:circle cx="-0.0262767899651962" cy="0.311927162546953" r="0.01875" fill="black" opacity="0.5"/>
</svg:a>

<svg:a xlink:href="#det_64187f502b964388038f80eb4779dc21" xlink:title="JAN65753.1+JAN67373.1+JAN62112.1+JAN30763.1+JAN29315.1+JAN63108.1+JAN34377.1+JAN65752.1+JAN32369.1">
<svg:circle cx="0.210452314601267" cy="-0.222973234400051" r="0.01875" fill="black" opacity="0.5"/>
</svg:a>

<svg:a xlink:href="#det_28d8defd48e67765d2c242a2d71abb4a" xlink:title="KZS14692.1+JAN48756.1+JAN48757.1+JAN34374.1+JAN42551.1+JAN56108.1+JAN42552.1+JAN67222.1">
<svg:circle cx="0.233076038039183" cy="-0.0759859579286395" r="0.01875" fill="black" opacity="0.5"/>
</svg:a>

<svg:a xlink:href="#det_480004a3efe3c8460cef03f48bf03980" xlink:title="JAN93245.1+KZS21570.1">
<svg:circle cx="-0.0127590302467901" cy="0.193325152220299" r="0.01875" fill="black" opacity="0.5"/>
</svg:a>

<svg:a xlink:href="#det_9d35899632ed82b70c1e236669f0f375" xlink:title="KZS21788.1+JAN57220.1">
<svg:circle cx="0.00919974578678058" cy="-0.124285523280418" r="0.01875" fill="black" opacity="0.5"/>
</svg:a>

<svg:a xlink:href="#det_a865b1f162ce823fe81865bcf5af1fe2" xlink:title="KZS14973.1">
<svg:circle cx="0.0622977884854729" cy="-0.0710251527597695" r="0.01875" fill="black" opacity="0.5"/>
</svg:a>

<svg:a xlink:href="#det_9bf2561afbde03c2960e59d1d800dcb9" xlink:title="JAN39424.1+JAN32487.1+JAN34427.1+KZS20754.1+JAN50522.1+JAN39425.1+JAN29378.1+JAN29377.1+JAN30839.1+JAN29379.1+JAN45365.1+JAN30840.1+JAN60169.1">
<svg:circle cx="-0.0562442794591642" cy="0.193895736740241" r="0.01875" fill="black" opacity="0.5"/>
</svg:a>

<svg:a xlink:href="#det_b4b64eb41f48fa5822f0a8c43ea7f507" xlink:title="JAN76539.1+JAN55954.1+KZS07533.1">
<svg:circle cx="0.0266166397857774" cy="0.0164874486811039" r="0.01875" fill="black" opacity="0.5"/>
</svg:a>

<svg:a xlink:href="#det_264719c88458a2b4bb6febc3b31424bb" xlink:title="JAN67465.1+JAN67058.1+JAN65501.1+JAN56948.1+JAN51400.1+JAN49252.1+JAN49251.1+JAN47354.1+JAN34368.1+EFX70343.1+JAN29364.1">
<svg:circle cx="-0.0603777536273003" cy="-0.11700945287458" r="0.01875" fill="black" opacity="0.5"/>
</svg:a>

<svg:a xlink:href="#det_ed19521a050e958318699d72e916399c" xlink:title="JAN46649.1+JAN50198.1+KZS15285.1+JAN50199.1+JAN48197.1+JAN50197.1">
<svg:circle cx="0.095542619922425" cy="-0.0528645763299248" r="0.01875" fill="black" opacity="0.5"/>
</svg:a>

<svg:a xlink:href="#det_17afb7402ad71cc4982f082320daa185" xlink:title="KZS03016.1+JAN56275.1+JAN61876.1+JAN65722.1+JAN56276.1+JAN48829.1+JAN67886.1+JAN33488.1+JAN62882.1">
<svg:circle cx="-0.178985624731836" cy="-0.0823696864917809" r="0.01875" fill="black" opacity="0.5"/>
</svg:a>

<svg:a xlink:href="#det_9e26f5e5fa00004eb760d23b4511ad17" xlink:title="JAN92603.1+JAN43190.1+JAN33929.1+JAN33927.1+JAN33928.1+KZS05997.1">
<svg:circle cx="-0.0928883778084422" cy="0.0528043486821943" r="0.01875" fill="black" opacity="0.5"/>
</svg:a>

<svg:a xlink:href="#det_5a2a61bccabb4e05b8a39419cf917ea2" xlink:title="JAN39125.1+KZS14452.1+JAN66374.1+JAN54529.1+JAN36475.1+JAN78320.1">
<svg:circle cx="-0.130688682461354" cy="0.243912279534663" r="0.01875" fill="black" opacity="0.5"/>
</svg:a>

<svg:a xlink:href="#det_21f4bab620b6117e556dac6695df3880" xlink:title="JAN57401.1+JAN71218.1+KZS08788.1+JAN35613.1+JAN53607.1+JAN51151.1">
<svg:circle cx="0.038850753734664" cy="0.0338939761178231" r="0.01875" fill="black" opacity="0.5"/>
</svg:a>

<svg:a xlink:href="#det_8f9351f78b344520182af8d73918a443" xlink:title="JAN62052.1+JAN57978.1+JAN42954.1+JAN71416.1+JAN42953.1+AFR34220.1+AFR34218.1+AFR34219.1+JAN49007.1">
<svg:circle cx="0.0733068408205034" cy="-0.0771186031145353" r="0.01875" fill="black" opacity="0.5"/>
</svg:a>

<svg:a xlink:href="#det_3d85493bdba42feb1a3eae31e93cce26" xlink:title="KZS16923.1+JAN58752.1+JAN40706.1+JAN71672.1+JAN49250.1+JAN44456.1+JAN57121.1+JAN45904.1">
<svg:circle cx="0.0135677861071822" cy="-0.118681685151638" r="0.01875" fill="black" opacity="0.5"/>
</svg:a>

<svg:a xlink:href="#det_fd12d641f7665bdadd80db713fc32c59" xlink:title="JAN48222.1+JAN75315.1+JAN48221.1+JAN57386.1+JAN45167.1+JAN46666.1+JAN45168.1+JAN60071.1+KZS05128.1">
<svg:circle cx="-0.0236357815032533" cy="-0.144709847415833" r="0.01875" fill="black" opacity="0.5"/>
</svg:a>

<svg:a xlink:href="#det_d01ba4691c10fd740415230fb8c5dd60" xlink:title="KZS18403.1+JAN59291.1+JAN29298.1+JAN43094.1+JAN72875.1+JAN30700.1+JAN30699.1+JAN32294.1+JAN74223.1+JAN47345.1+JAN45845.1+JAN44444.1+JAN45844.1+JAN45846.1+JAN45843.1+JAN49189.1">
<svg:circle cx="-0.0847573153946717" cy="0.0816703785161145" r="0.01875" fill="black" opacity="0.5"/>
</svg:a>

<svg:a xlink:href="#det_ae1b46f83b480bba9eed859f36fff6ad" xlink:title="JAN92215.1+JAN34183.1+CAG29664.1+JAN42309.1+JAN76100.1+KZS03523.1+JAN32030.1">
<svg:circle cx="-0.143068709075167" cy="-0.0145980710471133" r="0.01875" fill="black" opacity="0.5"/>
</svg:a>

<svg:a xlink:href="#det_08e1e86e04adaf1b754e7500b90dbcb1" xlink:title="KZS06185.1+JAN58033.1+JAN44251.1+JAN71998.1+JAN48747.1+JAN63746.1">
<svg:circle cx="-0.0598465580942468" cy="0.0649578423475907" r="0.01875" fill="black" opacity="0.5"/>
</svg:a>

<svg:a xlink:href="#det_19910f9a1ad1f5ee965dc980472701ce" xlink:title="JAN57178.1+JAN71867.1+JAN59784.1+KZS16400.1">
<svg:circle cx="-0.478181430162305" cy="0.496022805615841" r="0.01875" fill="black" opacity="0.5"/>
</svg:a>

<svg:a xlink:href="#det_c6ebd979dfbc87554a58acc5f3a85945" xlink:title="KZS03274.1+JAN83182.1">
<svg:circle cx="-0.126478052206072" cy="0.0426030384873088" r="0.01875" fill="black" opacity="0.5"/>
</svg:a>

<svg:a xlink:href="#det_6ae33dc782db07223f9f5137f75efd57" xlink:title="JAN70320.1+KZS17387.1">
<svg:circle cx="-0.15228447584909" cy="-0.175877895696025" r="0.01875" fill="black" opacity="0.5"/>
</svg:a>

<svg:a xlink:href="#det_276a31682980a920fb5e391c4bf619a9" xlink:title="JAN51175.1+KZS04887.1+JAN83185.1+JAN61255.1">
<svg:circle cx="-0.000484307691246877" cy="0.0786402637640794" r="0.01875" fill="black" opacity="0.5"/>
</svg:a>

<svg:a xlink:href="#det_0d8f70bf0efc2c2abecd7d22b26df06a" xlink:title="JAN39388.1+JAN39338.1+JAN39387.1+JAN39386.1+JAN71629.1+KZS21866.1">
<svg:circle cx="-0.0551422070444053" cy="0.207025383694558" r="0.01875" fill="black" opacity="0.5"/>
</svg:a>

<svg:a xlink:href="#det_2962b5af6fc371dcea620a2e42079658" xlink:title="JAN92372.1+JAN81169.1+JAN56700.1+EFX82013.1+JAN35406.1">
<svg:circle cx="0.131083831779557" cy="0.0795748303692903" r="0.01875" fill="black" opacity="0.5"/>
</svg:a>

<svg:a xlink:href="#det_74aa0192327cb83400b0994aef2a03f5" xlink:title="KZS06099.1">
<svg:circle cx="-0.350607469328203" cy="-0.354186561636004" r="0.01875" fill="black" opacity="0.5"/>
</svg:a>

<svg:a xlink:href="#det_51861b5171eac319db13f71ff1535cdc" xlink:title="JAN33827.1+KZS05132.1+JAN50911.1+JAN87512.1">
<svg:circle cx="-0.145071945305226" cy="-0.114248476347049" r="0.01875" fill="black" opacity="0.5"/>
</svg:a>

<svg:a xlink:href="#det_4649cf1632a6129d0f725e0f2687d318" xlink:title="JAN92484.1+KZS20631.1">
<svg:circle cx="0.0251517311214289" cy="0.113415224633002" r="0.01875" fill="black" opacity="0.5"/>
</svg:a>

<svg:a xlink:href="#det_35a645bc0c656793fb703ca2efd9a784" xlink:title="JAN57703.1+JAN66060.1+KZS21770.1">
<svg:circle cx="0.0457595902321038" cy="-0.216297712760612" r="0.01875" fill="black" opacity="0.5"/>
</svg:a>

<svg:a xlink:href="#det_9eda16476613327fc6687b3332ea6715" xlink:title="KZS21957.1+JAN72119.1+JAN30644.1+JAN32193.1">
<svg:circle cx="-0.247854661336216" cy="-0.136784172722486" r="0.01875" fill="black" opacity="0.5"/>
</svg:a>

<svg:a xlink:href="#det_dfe8c878b06b219666e03ca18505b6ae" xlink:title="KZS02885.1+JAN76932.1">
<svg:circle cx="-0.136382790633483" cy="-0.0181517426462863" r="0.01875" fill="black" opacity="0.5"/>
</svg:a>

<svg:a xlink:href="#det_1d3e628a73cd8764af646c9ede579f26" xlink:title="KZS11192.1+JAN38379.1+JAN38380.1+JAN89165.1+JAN64279.1+JAN60532.1">
<svg:circle cx="0.0698276906924116" cy="-0.0241988085851756" r="0.01875" fill="black" opacity="0.5"/>
</svg:a>

<svg:a xlink:href="#det_eb28d021639f0f463a9b2a60a1247e4e" xlink:title="ACY45819.1+JAN55995.1+JAN55994.1+JAN60889.1+KZS18435.1+JAN55992.1+JAN74572.1">
<svg:circle cx="-0.00575173270071049" cy="-0.0818184081447238" r="0.01875" fill="black" opacity="0.5"/>
</svg:a>

<svg:a xlink:href="#det_840950f2f5b03816bd9c68055d505252" xlink:title="KZS21722.1">
<svg:circle cx="-0.088324547952913" cy="-0.0147808148413252" r="0.01875" fill="black" opacity="0.5"/>
</svg:a>

<svg:a xlink:href="#det_1038c0012b9938f5dafd3e5c31c0035c" xlink:title="JAN73119.1">
<svg:circle cx="-0.202873967808742" cy="0.0885615230638515" r="0.01875" fill="black" opacity="0.5"/>
</svg:a>

<svg:a xlink:href="#det_97fa5b912f1354552fab7700dcdf0aea" xlink:title="KZS11776.1+JAN85974.1+JAN35349.1+JAN50841.1+JAN58391.1">
<svg:circle cx="-0.230369341707783" cy="-0.0118731199314789" r="0.01875" fill="black" opacity="0.5"/>
</svg:a>

<svg:a xlink:href="#det_0f9cdfcb72551c4b4b9a3dc21f0d0fea" xlink:title="JAN70777.1+JAN47204.1+JAN47205.1+JAN58705.1+JAN51109.1+JAN49008.1+JAN56653.1+JAN45707.1+JAN44303.1+JAN60654.1+JAN57155.1+JAN34314.1+JAN41252.1">
<svg:circle cx="0.110481542004345" cy="0.00868103942950507" r="0.01875" fill="black" opacity="0.5"/>
</svg:a>

<svg:a xlink:href="#det_aa3bc4c759094aa57fe1d99cbe061a6c" xlink:title="KZS05735.1+JAN56721.1+JAN71627.1+JAN61974.1">
<svg:circle cx="0.0364081502858329" cy="-0.0819745226482606" r="0.01875" fill="black" opacity="0.5"/>
</svg:a>

<svg:a xlink:href="#det_c89229476399b91cb10c1f5a68eeb91c" xlink:title="JAN91364.1+JAN77391.1+JAN64267.1+JAN63162.1+JAN57332.1+JAN57078.1+JAN46036.1+JAN44368.1+JAN32491.1+JAN43015.1+JAN43016.1+JAN84809.1+JAN74969.1+JAN74452.1+JAN51230.1+JAN45773.1+JAN39430.1+JAN29241.1+JAN36775.1+KZS06308.1+JAN84381.1+JAN64518.1+JAN74901.1+JAN62171.1+JAN51229.1+JAN51228.1+JAN44369.1+JAN36777.1+JAN29240.1+JAN30842.1">
<svg:circle cx="-0.0372197442883801" cy="-0.00465212312369267" r="0.01875" fill="black" opacity="0.5"/>
</svg:a>

<svg:a xlink:href="#det_30a7a7709622f642572003f1f70cf549" xlink:title="JAN63017.1+JAN63016.1+JAN45910.1+JAN68327.1+KZS07911.1+JAN29323.1+JAN29322.1+JAN45911.1+JAN49336.1+JAN61958.1+JAN51418.1">
<svg:circle cx="0.143150677592196" cy="0.294002573562232" r="0.01875" fill="black" opacity="0.5"/>
</svg:a>

<svg:a xlink:href="#det_42a500d9281176a573b38435b4fe6a77" xlink:title="KZS17311.1+JAN71924.1+JAN70174.1+JAN53723.1+JAN51272.1+JAN30670.1+JAN51271.1+JAN51273.1">
<svg:circle cx="0.232365969948061" cy="0.110705821010701" r="0.01875" fill="black" opacity="0.5"/>
</svg:a>

<svg:a xlink:href="#det_bd168b18694e79298afb52678a74df96" xlink:title="JAN36065.1+KZS13175.1+JAN47906.1+JAN87995.1">
<svg:circle cx="-0.0218598807602707" cy="0.0912090340670953" r="0.01875" fill="black" opacity="0.5"/>
</svg:a>

<svg:a xlink:href="#det_ccaf991c8d433e30459c9271b44580c4" xlink:title="KZS10913.1+JAN46905.1+JAN32111.1+JAN50552.1+JAN48551.1+JAN46906.1+JAN32110.1+JAN50553.1">
<svg:circle cx="0.0576738112067259" cy="0.147193111312712" r="0.01875" fill="black" opacity="0.5"/>
</svg:a>

<svg:a xlink:href="#det_cf807ef576912512f7c197d19ed64242" xlink:title="KZS07116.1+JAN86413.1+JAN40111.1+JAN41954.1+JAN50106.1">
<svg:circle cx="-0.000658280670447934" cy="-0.00217495685161317" r="0.01875" fill="black" opacity="0.5"/>
</svg:a>

<svg:a xlink:href="#det_4fe7a8085ee36833e87ea33b1754f61a" xlink:title="JAN91214.1+JAN68831.1+JAN45828.1+JAN30686.1+JAN44430.1+JAN30687.1+JAN30688.1+KZS07676.1+JAN29246.1">
<svg:circle cx="-0.00900140344274396" cy="0.087721919075619" r="0.01875" fill="black" opacity="0.5"/>
</svg:a>

<svg:a xlink:href="#det_525e8ec19bc2dfcee1bbad339f01bf4e" xlink:title="JAN90448.1+JAN80184.1+JAN62806.1+JAN84622.1+JAN53310.1+JAN53308.1+JAN53309.1+JAN34267.1+JAN48802.1+JAN65702.1">
<svg:circle cx="0.0698298940066541" cy="0.0408948714705452" r="0.01875" fill="black" opacity="0.5"/>
</svg:a>

<svg:a xlink:href="#det_286f07ab75c23c2581a59717c0969311" xlink:title="JAN57150.1+JAN30460.1+JAN50999.1+JAN71354.1+KZS12271.1+JAN44252.1+JAN32012.1">
<svg:circle cx="0.0775035095032128" cy="-0.0353532550396974" r="0.01875" fill="black" opacity="0.5"/>
</svg:a>

<svg:a xlink:href="#det_e68c0292fc925e6d0ff7519522b66831" xlink:title="KZS12215.1+JAN85380.1">
<svg:circle cx="-0.202022300747784" cy="0.192396491507208" r="0.01875" fill="black" opacity="0.5"/>
</svg:a>

<svg:a xlink:href="#det_ea6a9bec909c883e688ad8ed7527f5d9" xlink:title="JAN55315.1+JAN40522.1+JAN79235.1+JAN55316.1">
<svg:circle cx="0.0931976511033222" cy="-0.0679711946452234" r="0.01875" fill="black" opacity="0.5"/>
</svg:a>

<svg:a xlink:href="#det_9b1d857da8b137f282545e55bde7abd3" xlink:title="KZS00332.1+JAN42604.1+JAN61805.1+JAN61807.1+JAN61808.1+JAN59404.1+JAN70668.1">
<svg:circle cx="0.249547878165727" cy="0.127852881586745" r="0.01875" fill="black" opacity="0.5"/>
</svg:a>

<svg:a xlink:href="#det_664635f8dfce552fa731d1a446e522d8" xlink:title="JAN48677.1+JAN48678.1+JAN46972.1+JAN30629.1+KZS06960.1+JAN89748.1+JAN34128.1+JAN36435.1">
<svg:circle cx="-0.226030762370892" cy="0.0283128966682115" r="0.01875" fill="black" opacity="0.5"/>
</svg:a>

<svg:a xlink:href="#det_bf3050d024cde905345529eacdc420b6" xlink:title="JAN30277.1+ACY46045.1+JAN43868.1+KZS12751.1+JAN89447.1">
<svg:circle cx="0.0862637908943688" cy="-0.0392643223695027" r="0.01875" fill="black" opacity="0.5"/>
</svg:a>

<svg:a xlink:href="#det_fdcdaf85bf93614447e8a94433d9ddda" xlink:title="JAN31567.1+JAN44302.1+KZS07576.1">
<svg:circle cx="0.0727417670601384" cy="0.137640679425974" r="0.01875" fill="black" opacity="0.5"/>
</svg:a>

<svg:a xlink:href="#det_17e38072e2b1a0e6910edc1017a43ed3" xlink:title="JAN39198.1+JAN39197.1+JAN39196.1+ACY45454.1+JAN34202.1+JAN40996.1+JAN64435.1+JAN53144.1+KZS22036.1+JAN53143.1+JAN85528.1+JAN81790.1">
<svg:circle cx="0.000664870440834147" cy="-0.0119434135115431" r="0.01875" fill="black" opacity="0.5"/>
</svg:a>

<svg:a xlink:href="#det_7a41c7b8610b3f4c20e9b7cdd4287d6c" xlink:title="KZS05370.1+JAN90066.1+JAN53579.1+JAN39092.1+JAN39093.1+JAN47226.1+KZS12840.1+JAN59625.1+JAN36444.1+JAN36445.1+JAN36446.1+JAN62831.1">
<svg:circle cx="-0.220874957434614" cy="-0.113497089028789" r="0.01875" fill="black" opacity="0.5"/>
</svg:a>

<svg:a xlink:href="#det_85d28dc60d09f5c8463e370ef343fa2f" xlink:title="JAN48363.1+JAN57865.1+JAN76994.1">
<svg:circle cx="-0.153993183801704" cy="-0.0793961105974177" r="0.01875" fill="black" opacity="0.5"/>
</svg:a>

<svg:a xlink:href="#det_e62a6cb3d6378014cf0d995ff4335009" xlink:title="JAN89241.1+JAN57072.1+JAN30829.1+JAN39475.1+KZS17633.1+JAN72873.1+JAN51402.1+JAN51401.1+JAN45908.1+JAN49203.1+JAN49204.1+JAN49205.1">
<svg:circle cx="0.334424112788339" cy="0.121923000162431" r="0.01875" fill="black" opacity="0.5"/>
</svg:a>

<svg:a xlink:href="#det_8024cff8abb8ac9cc3d8c1b83c2bd7e4" xlink:title="KZS13836.1+JAN39392.1+JAN36786.1+JAN66831.1">
<svg:circle cx="0.0923023441728168" cy="0.0976448218300524" r="0.01875" fill="black" opacity="0.5"/>
</svg:a>

<svg:a xlink:href="#det_49098efc8751ab7fe0658cc9d0c2fd69" xlink:title="JAN67975.1+JAN46867.1+ACN51887.1+KZS21074.1+JAN46866.1+JAN52921.1+JAN50515.1+JAN50516.1+JAN50565.1+AEX92492.1+AEX92491.1+AEX92488.1+ACN51897.1+ACN51896.1+ACN51890.1+ACN51894.1+ACN51891.1+ACN51888.1+ACN51893.1+ACN51889.1">
<svg:circle cx="0.0532522191613237" cy="-0.0423394861517173" r="0.01875" fill="black" opacity="0.5"/>
</svg:a>

<svg:a xlink:href="#det_1c62af67e314169887228765dd2bafc0" xlink:title="JAN44181.1+JAN44179.1+JAN44178.1+JAN73468.1+KZS14350.1+JAN44180.1+JAN36545.1+JAN34201.1+JAN36544.1+JAN36546.1">
<svg:circle cx="-0.02471409951276" cy="0.0814865354527335" r="0.01875" fill="black" opacity="0.5"/>
</svg:a>

<svg:a xlink:href="#det_d5a9e3e81bf24dda0c07ae33b053f3d4" xlink:title="JAN31659.1+EFX75660.1+JAN56397.1+JAN66198.1">
<svg:circle cx="0.391900587282808" cy="0.341140655705637" r="0.01875" fill="black" opacity="0.5"/>
</svg:a>

<svg:a xlink:href="#det_fa06629687687536cec3636affd0ef88" xlink:title="JAN60497.1+KZS07193.1+JAN93179.1">
<svg:circle cx="0.095129816104938" cy="-0.0207092734600459" r="0.01875" fill="black" opacity="0.5"/>
</svg:a>

<svg:a xlink:href="#det_6b5d5e1bddf1102de3ae0efd716639be" xlink:title="JAN41429.1+JAN87870.1+KZS07412.1">
<svg:circle cx="-0.0815559143445478" cy="0.248150989143401" r="0.01875" fill="black" opacity="0.5"/>
</svg:a>

<svg:a xlink:href="#det_bdb97dd54abb84e7074ccda18108ec8d" xlink:title="KZS07575.1">
<svg:circle cx="-0.0739221351672712" cy="-0.208714064067024" r="0.01875" fill="black" opacity="0.5"/>
</svg:a>

<svg:a xlink:href="#det_66ac80e7665cfe493ca7abee373f0e32" xlink:title="KZS07578.1+JAN88270.1+JAN80283.1+JAN73068.1+JAN71381.1+JAN53728.1+JAN46880.1+JAN51235.1">
<svg:circle cx="0.0800866536394399" cy="-0.0958372626335257" r="0.01875" fill="black" opacity="0.5"/>
</svg:a>

<svg:a xlink:href="#det_44c5c04e3a3006075d624b04ea18ad8c" xlink:title="KZS06091.1+JAN58883.1+JAN56930.1+JAN33797.1+JAN93607.1+JAN58882.1+JAN56931.1+JAN62626.1+JAN43079.1+JAN38634.1+JAN38635.1+JAN38636.1+JAN56932.1+JAN48387.1">
<svg:circle cx="0.0311119458597512" cy="-0.00983244393400924" r="0.01875" fill="black" opacity="0.5"/>
</svg:a>

<svg:a xlink:href="#det_328dd397dc72914642dfb1b73c5ebff8" xlink:title="JAN55006.1+JAN55007.1+KZS12603.1+JAN40314.1+JAN52309.1+JAN69573.1">
<svg:circle cx="0.144406876682037" cy="-0.060688449984382" r="0.01875" fill="black" opacity="0.5"/>
</svg:a>

<svg:a xlink:href="#det_be6e48f519c7fb876feef79255b02ad9" xlink:title="JAN32196.1+JAN56433.1+KZS20467.1+JAN42834.1+JAN51042.1+JAN53438.1+JAN80438.1">
<svg:circle cx="0.261968257861872" cy="-0.127187765347769" r="0.01875" fill="black" opacity="0.5"/>
</svg:a>

<svg:a xlink:href="#det_3099b28d5b0cf494d141d858dbfb29b4" xlink:title="JAN61374.1+JAN55410.1+JAN35617.1+JAN68577.1+JAN40559.1">
<svg:circle cx="-0.162827178382079" cy="0.185424505855263" r="0.01875" fill="black" opacity="0.5"/>
</svg:a>

<svg:a xlink:href="#det_744bb15c32c9450e53758fa62bb2d9f6" xlink:title="KZS11392.1+JAN46578.1+JAN77305.1+JAN58177.1">
<svg:circle cx="-0.168163394163372" cy="0.0291334845761394" r="0.01875" fill="black" opacity="0.5"/>
</svg:a>

<svg:a xlink:href="#det_8aa4f2aa12c5d5bfe1c9250d09723ff5" xlink:title="JAN64262.1+KZS15684.1+JAN61098.1+JAN57157.1+JAN64251.1+JAN72486.1+JAN74887.1+JAN51367.1+JAN70809.1">
<svg:circle cx="0.15504748876614" cy="-0.48294168907029" r="0.01875" fill="black" opacity="0.5"/>
</svg:a>

<svg:a xlink:href="#det_866aa93129ca24297c810f3d9e8c2848" xlink:title="JAN45375.1+JAN87017.1+KZS09559.1+JAN50535.1+JAN50534.1+JAN33530.1+JAN55777.1+JAN35681.1+JAN55778.1">
<svg:circle cx="-0.200089722146072" cy="0.0913436918896489" r="0.01875" fill="black" opacity="0.5"/>
</svg:a>

<svg:a xlink:href="#det_cc2c39c35b0ffb9d04f4a1fd552e2b55" xlink:title="JAN53601.1+JAN53599.1+JAN53600.1">
<svg:circle cx="0.171006866800728" cy="0.269139651353821" r="0.01875" fill="black" opacity="0.5"/>
</svg:a>

<svg:a xlink:href="#det_ba702476a745b168baa5413cb021535d" xlink:title="JAN56107.1+JAN75253.1+KZS17945.1">
<svg:circle cx="-0.145696830879788" cy="-0.00609326124247897" r="0.01875" fill="black" opacity="0.5"/>
</svg:a>

<svg:a xlink:href="#det_9bb887cface208240500d34f5ae252c0" xlink:title="JAN65615.1+KZS12494.1+JAN94555.1+JAN59130.1">
<svg:circle cx="-0.0570119791736742" cy="0.0227425272039569" r="0.01875" fill="black" opacity="0.5"/>
</svg:a>

<svg:a xlink:href="#det_4418846c3dd6f0fb7ce34fdfb6fb3443" xlink:title="KZS05990.1+JAN68461.1+JAN65275.1+JAN58878.1+JAN61920.1">
<svg:circle cx="-0.0285042363408602" cy="-0.0243570723136822" r="0.01875" fill="black" opacity="0.5"/>
</svg:a>

<svg:a xlink:href="#det_512ccc5daec4ab2885cf5fca560b15ab" xlink:title="JAN57456.1+JAN52498.1+JAN80581.1+JAN31415.1+JAN33114.1+JAN43707.1+JAN29915.1+JAN57915.1">
<svg:circle cx="-0.170653940028513" cy="-0.122333100073639" r="0.01875" fill="black" opacity="0.5"/>
</svg:a>

<svg:a xlink:href="#det_6584ee0b99341317a4863e6b5e19ecde" xlink:title="KZS13799.1+JAN89200.1">
<svg:circle cx="0.0452831339157474" cy="-0.225632197643733" r="0.01875" fill="black" opacity="0.5"/>
</svg:a>

<svg:a xlink:href="#det_6dbc6c52c8b58c6a367ed10244d2f656" xlink:title="KZS18102.1+JAN52602.1+JAN36507.1+JAN52648.1+JAN52603.1+JAN75786.1">
<svg:circle cx="-0.406316718462019" cy="-0.0813566862108733" r="0.01875" fill="black" opacity="0.5"/>
</svg:a>

<svg:a xlink:href="#det_d33bd62d4de7bfa13a057add6577fd71" xlink:title="JAN91402.1+JAN64205.1+JAN47412.1+JAN76149.1+KZS17652.1+JAN88486.1+JAN36629.1+JAN65256.1+JAN86276.1+JAN64253.1+JAN60852.1+JAN62004.1+JAN44531.1+JAN44530.1+JAN32320.1+JAN32321.1">
<svg:circle cx="-0.0344382015913182" cy="-0.0529589858397826" r="0.01875" fill="black" opacity="0.5"/>
</svg:a>

<svg:a xlink:href="#det_9eb22cf88cec72d96409398e9114e739" xlink:title="KZR97235.1+JAN71118.1+JAN65922.1+JAN53852.1+JAN51415.1+JAN51414.1+JAN47411.1+JAN47410.1+JAN32421.1+JAN29370.1+JAN41415.1">
<svg:circle cx="0.0375383534035311" cy="-0.101319746502739" r="0.01875" fill="black" opacity="0.5"/>
</svg:a>

<svg:a xlink:href="#det_23f0a341f49cf7b08f62813cd45c9810" xlink:title="JAN57752.1+JAN48403.1+JAN55659.1+JAN55657.1+JAN55656.1+JAN55658.1+JAN83820.1+JAN65806.1+KZS04571.1+JAN38664.1+JAN50407.1">
<svg:circle cx="0.0727985391465063" cy="-0.0799713356678021" r="0.01875" fill="black" opacity="0.5"/>
</svg:a>

<svg:a xlink:href="#det_bbd3b90d0b3f38ade1b65a5b6b1e2700" xlink:title="KZS17904.1+JAN78680.1">
<svg:circle cx="-0.0899839149085388" cy="-0.0188665333966391" r="0.01875" fill="black" opacity="0.5"/>
</svg:a>

<svg:a xlink:href="#det_08e648a4fea39c386fa0562cfdd840aa" xlink:title="KZS07252.1">
<svg:circle cx="0.00302312225554199" cy="-0.0975357268887918" r="0.01875" fill="black" opacity="0.5"/>
</svg:a>

<svg:a xlink:href="#det_473136074c34f47ec8c7034de5550808" xlink:title="KZS04024.1+JAN57780.1+JAN35300.1+KZS13261.1+JAN37952.1+JAN42430.1+JAN73415.1+JAN72771.1+JAN84521.1+JAN65476.1+KZS04031.1+JAN80742.1+JAN29390.1+JAN63522.1+JAN53936.1+JAN44543.1+JAN44545.1+JAN44548.1+JAN44542.1+JAN44546.1+JAN49345.1">
<svg:circle cx="0.00651788506056946" cy="-0.00130694607821002" r="0.01875" fill="black" opacity="0.5"/>
</svg:a>

<svg:a xlink:href="#det_8b16264cf03878bb38c2ae6c6d8742ef" xlink:title="JAN57350.1+KZS12607.1+JAN85336.1+JAN58347.1+JAN38706.1">
<svg:circle cx="0.120944764681197" cy="0.0478309603880316" r="0.01875" fill="black" opacity="0.5"/>
</svg:a>

<svg:a xlink:href="#det_6f78860bf121df1e60db0dd6d5373a29" xlink:title="JAN72002.1+KZS21931.1">
<svg:circle cx="0.0819099231709337" cy="-0.125402478507164" r="0.01875" fill="black" opacity="0.5"/>
</svg:a>

<svg:a xlink:href="#det_43b6f85aed88d1cf07f2743c7390477d" xlink:title="JAN57746.1+JAN66012.1+JAN43002.1">
<svg:circle cx="0.14671227866264" cy="0.104917731982386" r="0.01875" fill="black" opacity="0.5"/>
</svg:a>

<svg:a xlink:href="#det_c43caf2afd577b353214220ac81276d2" xlink:title="JAN50714.1+JAN31918.1+JAN47008.1+JAN50715.1+JAN33818.1+JAN33819.1+JAN53156.1+JAN48669.1+JAN48668.1+JAN66926.1">
<svg:circle cx="-0.0190100275158266" cy="-0.0361308315278634" r="0.01875" fill="black" opacity="0.5"/>
</svg:a>

<svg:a xlink:href="#det_4b7e036bbb253cd39542da3a7f348a0b" xlink:title="JAN93562.1+JAN29399.1+JAN29400.1+JAN88506.1+JAN43150.1+JAN53889.1+JAN53885.1+JAN41440.1+JAN34400.1+JAN43149.1+JAN77341.1+JAN59494.1+JAN59493.1+JAN59492.1+JAN57194.1+JAN53886.1+JAN47497.1+JAN41441.1+JAN34402.1+JAN34401.1+KZS11384.1">
<svg:circle cx="0.0140429233686909" cy="0.151690469582863" r="0.01875" fill="black" opacity="0.5"/>
</svg:a>

<svg:a xlink:href="#det_7063a5e90cdd79a9578b490e1fdb338a" xlink:title="JAN57541.1+JAN55635.1+JAN55634.1+JAN55633.1+JAN43884.1+JAN66737.1+JAN55632.1+KZS06079.1">
<svg:circle cx="-0.0294318778251455" cy="-0.292461226053385" r="0.01875" fill="black" opacity="0.5"/>
</svg:a>

<svg:a xlink:href="#det_0c14ab8fb61a82c71d7e9410cfc4e024" xlink:title="JAN31999.1+JAN36150.1+JAN73224.1+KZS03881.1+JAN33895.1+JAN50235.1+JAN48242.1+JAN32000.1+JAN30196.1">
<svg:circle cx="0.0638649286458674" cy="-0.122442722578649" r="0.01875" fill="black" opacity="0.5"/>
</svg:a>

<svg:a xlink:href="#det_7c3cb0397fb957a8a5a754a21ab6d0b9" xlink:title="ACY45662.1+JAN82989.1+JAN52987.1+JAN50633.1+KZS03725.1">
<svg:circle cx="-0.0544336518350299" cy="-0.0294551696759299" r="0.01875" fill="black" opacity="0.5"/>
</svg:a>

<svg:a xlink:href="#det_a12be47d8e5af8e19b4450d059398ba9" xlink:title="JAN36668.1+KZS05728.1+JAN68823.1">
<svg:circle cx="0.0870676799445474" cy="0.0107589819047113" r="0.01875" fill="black" opacity="0.5"/>
</svg:a>

<svg:a xlink:href="#det_fb91c5d701e4a682fe48e8bc2a93b857" xlink:title="KZS10791.1+JAN76306.1">
<svg:circle cx="-0.050391947653157" cy="-0.225051067425978" r="0.01875" fill="black" opacity="0.5"/>
</svg:a>

<svg:a xlink:href="#det_c258e58e1a2a9211429c1d13dc90002c" xlink:title="JAN90068.1+JAN45842.1+JAN44442.1+JAN45841.1+JAN63778.1+KZS08572.1">
<svg:circle cx="-0.178801478484958" cy="-0.0552910825580473" r="0.01875" fill="black" opacity="0.5"/>
</svg:a>

<svg:a xlink:href="#det_f99cf42df2ad8f659bbe19e7967c358f" xlink:title="JAN80416.1+EFX80557.1">
<svg:circle cx="-0.00928155980690274" cy="-0.0579233436729596" r="0.01875" fill="black" opacity="0.5"/>
</svg:a>

<svg:a xlink:href="#det_f9044dcf3cec889a916c177ff640ed0c" xlink:title="JAN59281.1+JAN59280.1+JAN73463.1+KZS07511.1">
<svg:circle cx="0.00759256201773542" cy="-0.290792454080774" r="0.01875" fill="black" opacity="0.5"/>
</svg:a>

<svg:a xlink:href="#det_58b66648427dfd485d3eb134d250dc03" xlink:title="JAN51178.1+JAN87064.1+KZS17173.1+KZS05848.1+JAN66786.1">
<svg:circle cx="-0.033602062918486" cy="-0.012370183444824" r="0.01875" fill="black" opacity="0.5"/>
</svg:a>

<svg:a xlink:href="#det_3cbca08da28ac95c287c75f68163fb45" xlink:title="JAN34217.1+JAN53002.1+JAN71613.1+KZS21268.1+JAN34216.1+JAN53003.1">
<svg:circle cx="0.093521013987432" cy="-0.0944329729655704" r="0.01875" fill="black" opacity="0.5"/>
</svg:a>

<svg:a xlink:href="#det_387c0a1ba397edfd70bec2323d0aaff8" xlink:title="JAN60253.1+KZS21959.1+JAN66204.1+JAN62048.1">
<svg:circle cx="-0.0364202306078382" cy="0.306210983857066" r="0.01875" fill="black" opacity="0.5"/>
</svg:a>

<svg:a xlink:href="#det_5b9deeb20e526b61c9d265afbe29282d" xlink:title="JAN86167.1+JAN62569.1+KZS17445.1">
<svg:circle cx="0.058618369890187" cy="0.0892700782102039" r="0.01875" fill="black" opacity="0.5"/>
</svg:a>

<svg:a xlink:href="#det_60b1b41af7b2ab8faaecf173e68db078" xlink:title="JAN36033.1+JAN38672.1+JAN31927.1+JAN33776.1+JAN31926.1+KZS14671.1+JAN30430.1+JAN49221.1+JAN74559.1+JAN33778.1+JAN33777.1+JAN33775.1+JAN65264.1+JAN69180.1">
<svg:circle cx="-0.107875494657382" cy="-0.0984734321485894" r="0.01875" fill="black" opacity="0.5"/>
</svg:a>

<svg:a xlink:href="#det_be0c0c3dc6c276f7aafb54063ddeeeb2" xlink:title="JAN47537.1+JAN92266.1+JAN51544.1+JAN36637.1+JAN51321.1+JAN66133.1+KZS21112.1+JAN87859.1+JAN65572.1">
<svg:circle cx="0.0477094437484035" cy="0.037694259977309" r="0.01875" fill="black" opacity="0.5"/>
</svg:a>

<svg:a xlink:href="#det_afec95ff75a074316eae5abb8e4afb32" xlink:title="JAN53837.1+JAN80138.1+KZS18394.1">
<svg:circle cx="-0.0630312838620615" cy="0.103069535634357" r="0.01875" fill="black" opacity="0.5"/>
</svg:a>

<svg:a xlink:href="#det_d68303b21cf4a7d91d12f512e85c12b2" xlink:title="JAN56674.1+JAN56673.1+JAN56672.1+JAN36278.1+JAN88065.1+KZS12267.1">
<svg:circle cx="-0.0118395061439156" cy="-0.0718349947770936" r="0.01875" fill="black" opacity="0.5"/>
</svg:a>

<svg:a xlink:href="#det_51fea654169413948b958cacd4d72310" xlink:title="KZS20089.1+JAN63561.1+JAN53410.1+JAN48905.1+JAN48906.1+JAN47156.1+JAN90354.1">
<svg:circle cx="0.178230684943772" cy="0.0928748220580548" r="0.01875" fill="black" opacity="0.5"/>
</svg:a>

<svg:a xlink:href="#det_9bd2ffde6ec0a613289f0eb6ea6250e9" xlink:title="JAN94533.1+JAN62391.1+JAN68470.1">
<svg:circle cx="-0.212566141966548" cy="0.120261982732694" r="0.01875" fill="black" opacity="0.5"/>
</svg:a>

<svg:a xlink:href="#det_ab6a167bcd4e2827fe5fe02723cb63df" xlink:title="JAN91376.1+JAN47557.1+JAN50647.1+EFX71528.1+JAN63368.1+JAN29357.1+JAN39412.1">
<svg:circle cx="0.0810726991387297" cy="0.153899851692335" r="0.01875" fill="black" opacity="0.5"/>
</svg:a>

<svg:a xlink:href="#det_16a5595cb37061d388ad7be91b0e1fb4" xlink:title="JAN74208.1+KZS01722.1">
<svg:circle cx="0.019133392239248" cy="-0.148816599454613" r="0.01875" fill="black" opacity="0.5"/>
</svg:a>

<svg:a xlink:href="#det_865ab834e5cf8f3d5e7d30edbb8cf2f5" xlink:title="KZS12589.1+JAN72816.1+JAN67818.1+JAN59704.1+JAN44161.1+JAN67929.1+JAN56368.1+JAN53323.1+JAN50986.1+JAN50985.1+JAN50984.1+JAN50983.1+JAN50982.1+JAN48813.1+JAN48812.1+JAN48814.1+JAN47124.1+JAN47125.1">
<svg:circle cx="0.0760390009757483" cy="0.0294380416742867" r="0.01875" fill="black" opacity="0.5"/>
</svg:a>

<svg:a xlink:href="#det_90f8efaf4a5088cf9a70b5fb96776230" xlink:title="JAN40859.1">
<svg:circle cx="-0.188958655038797" cy="-0.270252307551076" r="0.01875" fill="black" opacity="0.5"/>
</svg:a>

<svg:a xlink:href="#det_9f4f4dd08acca5434e884559212f11cc" xlink:title="JAN41995.1+JAN40196.1+KZS21624.1+JAN78288.1+JAN59735.1">
<svg:circle cx="-0.0708238965665162" cy="-0.0674408047236898" r="0.01875" fill="black" opacity="0.5"/>
</svg:a>

<svg:a xlink:href="#det_1391a35bc6cc7f3f2df923edf44c7b2d" xlink:title="KZS07833.1+JAN84527.1">
<svg:circle cx="0.0182323349870948" cy="-0.0853119586969777" r="0.01875" fill="black" opacity="0.5"/>
</svg:a>

<svg:a xlink:href="#det_2a55f8844523c5506bf3c04a3d5af606" xlink:title="JAN47001.1+KZS18538.1+JAN83751.1">
<svg:circle cx="-0.257450448401104" cy="-0.412986736198761" r="0.01875" fill="black" opacity="0.5"/>
</svg:a>

<svg:a xlink:href="#det_8862da738758d72761afce6812dd4cca" xlink:title="JAN65977.1+JAN39256.1+JAN36623.1+JAN49053.1+JAN49052.1+JAN43003.1+JAN63711.1+JAN53652.1+KZS14240.1">
<svg:circle cx="0.0554849474191023" cy="0.151477243168272" r="0.01875" fill="black" opacity="0.5"/>
</svg:a>

<svg:a xlink:href="#det_8f805bf7953e319db3e7fb1de22dcda6" xlink:title="KZS07664.1">
<svg:circle cx="0.207210631758139" cy="0.219018756218784" r="0.01875" fill="black" opacity="0.5"/>
</svg:a>

<svg:a xlink:href="#det_94954cc03727f6cbe8b55b2767304148" xlink:title="JAN57575.1+JAN66124.1+KZS14976.1">
<svg:circle cx="-0.189045255721864" cy="-0.303132168154551" r="0.01875" fill="black" opacity="0.5"/>
</svg:a>

<svg:a xlink:href="#det_34f0eed17ef03f034cacbd3043e48fc8" xlink:title="JAN84861.1+JAN57298.1">
<svg:circle cx="0.030368138294603" cy="0.0203320012854958" r="0.01875" fill="black" opacity="0.5"/>
</svg:a>

<svg:a xlink:href="#det_bbb9fb420be2f46dc1f520b75ff3038b" xlink:title="KZS03190.1+JAN66838.1+JAN65038.1+JAN56095.1+JAN48695.1+JAN29354.1+JAN47047.1+JAN32397.1+JAN32396.1+JAN32346.1+JAN30754.1+JAN30755.1">
<svg:circle cx="-0.076080399008165" cy="0.0266116484373908" r="0.01875" fill="black" opacity="0.5"/>
</svg:a>

<svg:a xlink:href="#det_b6bcfa712624121332b9d6f9b7492efa" xlink:title="JAN33507.1+JAN48400.1+JAN48399.1+JAN80620.1+JAN63316.1+JAN64897.1+KZS16268.1">
<svg:circle cx="-0.141518320429029" cy="-0.0140194810761703" r="0.01875" fill="black" opacity="0.5"/>
</svg:a>

<svg:a xlink:href="#det_48544b128d17d65803982c585eef2f55" xlink:title="KZS20360.1+KZR97180.1+KZR96866.1+JAN81783.1+JAN60115.1+JAN55859.1+JAN52964.1+JAN52963.1+JAN48568.1+JAN48517.1+JAN30276.1+JAN32444.1+JAN50572.1">
<svg:circle cx="-0.0262037476078558" cy="0.108655415475681" r="0.01875" fill="black" opacity="0.5"/>
</svg:a>

<svg:a xlink:href="#det_b6a09a3d10089207581a3058d213e647" xlink:title="KZR99923.1+JAN33783.1+JAN38676.1+KZS08932.1+JAN38677.1+JAN50363.1+JAN71325.1">
<svg:circle cx="-0.0453681106618438" cy="-0.0449238898038542" r="0.01875" fill="black" opacity="0.5"/>
</svg:a>

<svg:a xlink:href="#det_fd99d5c310bf0df5ffa7159d74aa5ac2" xlink:title="KZS19211.1+KZS19210.1+JAN39147.1+JAN80938.1+JAN49138.1+JAN45788.1+JAN49136.1+JAN49137.1+JAN45789.1">
<svg:circle cx="0.0475667671450124" cy="-0.292109476312575" r="0.01875" fill="black" opacity="0.5"/>
</svg:a>

<svg:a xlink:href="#det_d4843debaea1446adc8c043d111b41e3" xlink:title="JAN46953.1+JAN53851.1+JAN46954.1+JAN46952.1+JAN49253.1+JAN68136.1+JAN59011.1+JAN60157.1+JAN56950.1+KZS19372.1">
<svg:circle cx="0.139442755948348" cy="0.0546858268064636" r="0.01875" fill="black" opacity="0.5"/>
</svg:a>

<svg:a xlink:href="#det_325b4d1db92111acf29997f1250b7aee" xlink:title="JAN56738.1+JAN36798.1+JAN36797.1+JAN56737.1+JAN70831.1+KZS07370.1">
<svg:circle cx="-0.00622400591992289" cy="0.000875232767378921" r="0.01875" fill="black" opacity="0.5"/>
</svg:a>

<svg:a xlink:href="#det_79a18ae95fc5e1cab3fed68e6fbb0f2e" xlink:title="JAN66025.1+JAN57224.1+KZS10133.1">
<svg:circle cx="-0.163484205219498" cy="0.0197236616934763" r="0.01875" fill="black" opacity="0.5"/>
</svg:a>

<svg:a xlink:href="#det_8a2a3ebf60cab86fb8512949634c13f4" xlink:title="JAN75293.1+KZS16236.1">
<svg:circle cx="0.0265626418406877" cy="-0.185320250173927" r="0.01875" fill="black" opacity="0.5"/>
</svg:a>

<svg:a xlink:href="#det_060c40031f2adbf5eb1d32435012e36f" xlink:title="JAN30208.1+KZS17320.1+JAN90051.1">
<svg:circle cx="0.0331693047118629" cy="-0.125123137318632" r="0.01875" fill="black" opacity="0.5"/>
</svg:a>

<svg:a xlink:href="#det_949e5f281c471f73414cfab5b8c6a9a4" xlink:title="JAN59702.1+JAN61622.1+JAN48718.1+JAN63670.1+KZS22010.1+JAN43966.1+JAN38219.1+JAN93300.1+JAN57334.1+JAN65017.1">
<svg:circle cx="-0.0116592865847435" cy="0.0136886296100015" r="0.01875" fill="black" opacity="0.5"/>
</svg:a>

<svg:a xlink:href="#det_a0372bb26c14c24737da1288d814b0c3" xlink:title="JAN50205.1+JAN29160.1+JAN43752.1">
<svg:circle cx="-0.298841920393427" cy="0.0261183920809709" r="0.01875" fill="black" opacity="0.5"/>
</svg:a>

<svg:a xlink:href="#det_3d42ed8aa3eb96ff6a9620738b014600" xlink:title="KZS14077.1+JAN35972.1+JAN66074.1">
<svg:circle cx="-0.0130468330067759" cy="-0.154692563757298" r="0.01875" fill="black" opacity="0.5"/>
</svg:a>

<svg:a xlink:href="#det_f6a9d056ec9250f67a19e97a5ca89d51" xlink:title="JAN88449.1+JAN39007.1+KZS14257.1">
<svg:circle cx="0.100069853047438" cy="0.178961636144688" r="0.01875" fill="black" opacity="0.5"/>
</svg:a>

<svg:a xlink:href="#det_83fd0631e1429b6d8686a4a49382a3aa" xlink:title="KZS19001.1">
<svg:circle cx="0.0261969274833434" cy="-0.0132475374049029" r="0.01875" fill="black" opacity="0.5"/>
</svg:a>

<svg:a xlink:href="#det_58f96b6b3edfa965e9117278ed693496" xlink:title="KZS19632.1+JAN60525.1+JAN71714.1">
<svg:circle cx="-0.177320626547915" cy="-0.143383377936949" r="0.01875" fill="black" opacity="0.5"/>
</svg:a>

<svg:a xlink:href="#det_b326a4f5f511bfeed1323c4c91fd1eac" xlink:title="KZS17538.1+KZR98221.1+JAN36691.1+JAN59579.1+KZS17532.1+KZS19810.1+KZR97458.1+KZR98398.1+KZR96282.1+KZR97067.1+JAN57994.1+JAN51135.1+JAN47338.1+JAN43027.1+JAN40886.1+JAN57341.1+JAN61316.1+JAN43028.1+JAN34333.1+JAN34332.1+JAN43029.1+JAN30847.1+JAN83984.1+JAN43025.1">
<svg:circle cx="0.0659926990084015" cy="-0.133787833915646" r="0.01875" fill="black" opacity="0.5"/>
</svg:a>

<svg:a xlink:href="#det_3373a5660dad96804bc033cfc689684e" xlink:title="JAN83678.1+JAN45887.1+JAN56984.1+JAN42927.1+JAN44431.1+JAN29194.1+JAN29193.1+KZS19798.1+JAN77350.1+JAN62627.1+JAN53940.1+JAN47335.1+JAN47334.1+JAN44432.1+JAN30646.1+JAN34139.1">
<svg:circle cx="0.118622140766836" cy="0.334322601007554" r="0.01875" fill="black" opacity="0.5"/>
</svg:a>

<svg:a xlink:href="#det_0512ad005e8f0660ac8049e6c5ed2bd7" xlink:title="JAN44465.1+JAN85569.1+AFR34222.1+JAN44464.1+KZS15682.1+AFR34224.1">
<svg:circle cx="0.0846901874559857" cy="0.0505350213804006" r="0.01875" fill="black" opacity="0.5"/>
</svg:a>

<svg:a xlink:href="#det_238affe1d7ed397c79923e18cdad0d71" xlink:title="KZS19947.1+JAN49233.1+JAN38894.1+JAN42680.1+JAN89213.1+KZS18393.1">
<svg:circle cx="-0.050510960670251" cy="-0.0262066064868946" r="0.01875" fill="black" opacity="0.5"/>
</svg:a>

<svg:a xlink:href="#det_ef4fc4653dd04a1e5fc6661c3a7e66d3" xlink:title="KZS03498.1+JAN77011.1+JAN42632.1+JAN60340.1">
<svg:circle cx="0.0570540912092032" cy="0.00911803091244593" r="0.01875" fill="black" opacity="0.5"/>
</svg:a>

<svg:a xlink:href="#det_36d280ed09cea1af2ddafeb6d6f97362" xlink:title="JAN57859.1+JAN74504.1+JAN33367.1">
<svg:circle cx="0.0284269032920891" cy="0.0127873287992775" r="0.01875" fill="black" opacity="0.5"/>
</svg:a>

<svg:a xlink:href="#det_1e94a241a0dd3551f11655057011ab58" xlink:title="JAN56051.1+JAN48656.1+JAN53100.1+JAN71351.1+KZS12606.1">
<svg:circle cx="0.160590628293744" cy="0.0975742405952701" r="0.01875" fill="black" opacity="0.5"/>
</svg:a>

<svg:a xlink:href="#det_9fd99f8f8174df83d67ea3a03f171e47" xlink:title="KZS20973.1+JAN70813.1">
<svg:circle cx="-0.139825581222236" cy="0.0448789450140378" r="0.01875" fill="black" opacity="0.5"/>
</svg:a>

<svg:a xlink:href="#det_69837255b26c681dfa1d39f26d80532a" xlink:title="KZS17228.1+JAN48944.1+JAN48943.1+JAN33951.1+JAN33952.1+JAN45646.1+JAN47197.1+JAN48946.1+JAN51046.1+JAN78593.1+JAN64391.1+JAN48945.1">
<svg:circle cx="-0.122190146090691" cy="0.0286711567997842" r="0.01875" fill="black" opacity="0.5"/>
</svg:a>

<svg:a xlink:href="#det_d56930070eca5ba4b57657857228a691" xlink:title="JAN74137.1+JAN91230.1+KZR98456.1+KZS11390.1+EFX86943.1+KZS11198.1+KZS21756.1+KZS11138.1+JAN61645.1+JAN79420.1+JAN63303.1+JAN35706.1+JAN82103.1">
<svg:circle cx="-0.104985154365406" cy="-0.0855486366257072" r="0.01875" fill="black" opacity="0.5"/>
</svg:a>

<svg:a xlink:href="#det_edd71f66720f4bc2c877d4fcba7e7f1f" xlink:title="JAN85062.1+KZS05865.1+JAN41927.1+JAN33728.1+JAN33729.1">
<svg:circle cx="0.131457016005509" cy="0.0338907544482783" r="0.01875" fill="black" opacity="0.5"/>
</svg:a>

<svg:a xlink:href="#det_fc86c6fecc9b7b7eede0cb2e5e556861" xlink:title="JAN30767.1+JAN45914.1+JAN45913.1+JAN44468.1+JAN68770.1+JAN30766.1+JAN47416.1+KZS14415.1">
<svg:circle cx="-0.0749948346190099" cy="-0.0211111202325231" r="0.01875" fill="black" opacity="0.5"/>
</svg:a>

<svg:a xlink:href="#det_8578aa6380a65a23ba21fbd12e9845db" xlink:title="JAN36522.1+JAN36521.1+JAN50863.1+JAN56261.1+JAN57625.1+JAN66584.1+KZS08766.1">
<svg:circle cx="0.25715815811126" cy="-0.0974032663909696" r="0.01875" fill="black" opacity="0.5"/>
</svg:a>

<svg:a xlink:href="#det_09d2833ec4d9b559c404e572b2292e31" xlink:title="JAN55982.1+JAN39439.1+KZS10629.1+JAN74220.1+JAN53032.1">
<svg:circle cx="0.00525652634786302" cy="0.0843531303686116" r="0.01875" fill="black" opacity="0.5"/>
</svg:a>

<svg:a xlink:href="#det_7fa68418cc1583f442582c47aa829ad8" xlink:title="JAN66981.1">
<svg:circle cx="0.045668734854692" cy="-0.209873618131951" r="0.01875" fill="black" opacity="0.5"/>
</svg:a>

<svg:a xlink:href="#det_72dc63fbbfb2616c5f7c31e63d6dbc5c" xlink:title="JAN92474.1+JAN47100.1+JAN47102.1+JAN70404.1+JAN63048.1+JAN50901.1+JAN50902.1+EFX85795.1+JAN65844.1+JAN47099.1">
<svg:circle cx="0.459866609457978" cy="0.222539420402317" r="0.01875" fill="black" opacity="0.5"/>
</svg:a>

<svg:a xlink:href="#det_7aacbe0155cfea9c5cebc7f71027976e" xlink:title="KZS16430.1">
<svg:circle cx="0.0114903813334197" cy="0.0187539227563516" r="0.01875" fill="black" opacity="0.5"/>
</svg:a>

<svg:a xlink:href="#det_e765ebd143b82b7f0fcfa930d9c2f417" xlink:title="KZS13672.1">
<svg:circle cx="-0.140047952746201" cy="-0.0207852436543901" r="0.01875" fill="black" opacity="0.5"/>
</svg:a>

<svg:a xlink:href="#det_4dd0138dd1e02e0e3da27ed7e12882a7" xlink:title="JAN91448.1+JAN46025.1+JAN66477.1+JAN75412.1">
<svg:circle cx="-0.248306712644615" cy="-0.150623530135145" r="0.01875" fill="black" opacity="0.5"/>
</svg:a>

<svg:a xlink:href="#det_59b9e0f13be7bea3fb56facd5b23a89b" xlink:title="JAN76752.1+KZS07407.1+JAN52862.1+JAN57677.1+JAN38417.1+JAN35772.1">
<svg:circle cx="0.0726272245792509" cy="-0.00628025530381089" r="0.01875" fill="black" opacity="0.5"/>
</svg:a>

<svg:a xlink:href="#det_a8694a03e2c33617e7576ec7fd7fc489" xlink:title="KZS14916.1+JAN76705.1">
<svg:circle cx="-0.0608117081987683" cy="0.050400697432451" r="0.01875" fill="black" opacity="0.5"/>
</svg:a>

<svg:a xlink:href="#det_e1040de9b48d2d098ef9bbc0da80d29e" xlink:title="KZS12186.1+JAN41245.1+JAN74819.1+JAN36238.1+JAN72474.1+JAN92064.1+JAN38888.1+JAN56825.1+JAN56838.1+JAN67784.1+JAN33993.1+JAN44440.1+JAN41248.1+JAN80935.1+JAN59628.1+JAN81189.1+JAN45840.1+JAN41241.1+JAN30531.1+JAN41247.1+JAN44439.1+JAN30525.1+JAN30529.1+JAN30530.1+JAN32045.1+JAN36247.1+JAN42881.1+JAN32043.1+JAN42880.1+JAN41243.1+JAN32041.1+JAN53786.1+JAN36246.1+JAN41246.1+JAN45833.1+JAN56837.1+JAN42886.1+JAN42887.1+JAN81188.1+JAN33994.1+JAN33991.1+JAN47340.1+JAN42882.1+JAN60935.1+JAN44441.1+JAN42883.1+JAN41242.1+JAN45839.1+JAN44438.1+JAN30532.1+JAN41244.1+JAN74818.1+JAN42885.1">
<svg:circle cx="0.139601965820094" cy="-0.0208322667193968" r="0.01875" fill="black" opacity="0.5"/>
</svg:a>

<svg:a xlink:href="#det_944a687883dccce3bb627dd42d5190fe" xlink:title="JAN94681.1+JAN94680.1+JAN94679.1+JAN53078.1+JAN31889.1+JAN90363.1+KZS07862.1">
<svg:circle cx="-0.0253183282711605" cy="-0.0810820981424966" r="0.01875" fill="black" opacity="0.5"/>
</svg:a>

<svg:a xlink:href="#det_2095e83cfd962b3ec0f93d2e4ad70aa8" xlink:title="JAN80885.1+KZS03046.1+JAN34190.1+JAN63123.1+JAN61218.1+JAN59471.1+JAN59472.1+JAN53418.1+JAN32239.1+JAN63570.1">
<svg:circle cx="0.0447156498568793" cy="0.0229616406785898" r="0.01875" fill="black" opacity="0.5"/>
</svg:a>

<svg:a xlink:href="#det_be9f646223ba3c23bf0ed14b7302b7e5" xlink:title="JAN78824.1+KZS17008.1+AHJ61339.1">
<svg:circle cx="0.0931051066376979" cy="-0.022510879343441" r="0.01875" fill="black" opacity="0.5"/>
</svg:a>

<svg:a xlink:href="#det_3a4c628a5e5a60e4a2bc1a6570468f11" xlink:title="JAN43980.1+KZS15084.1+JAN71879.1+JAN43979.1">
<svg:circle cx="-0.0061974766999667" cy="0.0259795834179285" r="0.01875" fill="black" opacity="0.5"/>
</svg:a>

<svg:a xlink:href="#det_738bd476a03a5107ebf9a33f02589638" xlink:title="JAN81540.1+KZS12270.1">
<svg:circle cx="0.0689052754761121" cy="-0.0267897832171503" r="0.01875" fill="black" opacity="0.5"/>
</svg:a>

<svg:a xlink:href="#det_bffeb620192b7346130c83d9ad8955fe" xlink:title="JAN81422.1+KZS21865.1+JAN40558.1">
<svg:circle cx="-0.0637944824790362" cy="-0.0540135586601923" r="0.01875" fill="black" opacity="0.5"/>
</svg:a>

<svg:a xlink:href="#det_8fe885fa77055b8c3c240bbd84612783" xlink:title="JAN63020.1+JAN56717.1+JAN44361.1+KZS09086.1+JAN70274.1+JAN39168.1+JAN36524.1+JAN36525.1+JAN34224.1+JAN32276.1+JAN32277.1">
<svg:circle cx="-0.164832305700275" cy="0.0126473832846027" r="0.01875" fill="black" opacity="0.5"/>
</svg:a>

<svg:a xlink:href="#det_f76dbcec96eb14dec8c684756d839cde" xlink:title="JAN45451.1+JAN68679.1+KZS19447.1">
<svg:circle cx="-0.170208547924511" cy="-0.0398590679268816" r="0.01875" fill="black" opacity="0.5"/>
</svg:a>

<svg:a xlink:href="#det_a798bc8590366f6e2c52398d49c40954" xlink:title="JAN74862.1+JAN57433.1+JAN30574.1+KZS02908.1">
<svg:circle cx="-0.0370543790286996" cy="0.00900267397892183" r="0.01875" fill="black" opacity="0.5"/>
</svg:a>

<svg:a xlink:href="#det_51bb438e21c7d7c09c5ed1f2536d0bbb" xlink:title="KZS05769.1+JAN86221.1">
<svg:circle cx="0.13796342629573" cy="0.294935698815318" r="0.01875" fill="black" opacity="0.5"/>
</svg:a>

<svg:a xlink:href="#det_723f1048b25e05ccaaeafb96807434ae" xlink:title="KZS16848.1+JAN53694.1+JAN36397.1+JAN41345.1+JAN70332.1">
<svg:circle cx="-0.012104275687127" cy="0.0662996366767762" r="0.01875" fill="black" opacity="0.5"/>
</svg:a>

<svg:a xlink:href="#det_11faeb80735bb79d25b1157082ef15f7" xlink:title="JAN73422.1+JAN61228.1+JAN61227.1+KZS21814.1">
<svg:circle cx="0.0811634086923891" cy="0.0139026244986644" r="0.01875" fill="black" opacity="0.5"/>
</svg:a>

<svg:a xlink:href="#det_0e371046e9defac4b2951e03ddc7c451" xlink:title="JAN48422.1+JAN48423.1+KZS06484.1+JAN62466.1+JAN72015.1">
<svg:circle cx="-0.0621272353614207" cy="0.182875535385649" r="0.01875" fill="black" opacity="0.5"/>
</svg:a>

<svg:a xlink:href="#det_c4c9d829c77bd502c04218d47186802f" xlink:title="JAN51005.1+JAN70778.1+KZS18901.1+JAN32313.1+JAN34263.1">
<svg:circle cx="0.165003903891408" cy="0.0627708177491644" r="0.01875" fill="black" opacity="0.5"/>
</svg:a>

<svg:a xlink:href="#det_1f6b17b40c0f3ba15f2f29e5e10c4b85" xlink:title="JAN66435.1+JAN57767.1+JAN53684.1+JAN49079.1+JAN53683.1+JAN30740.1+JAN36640.1+KZS12716.1+JAN29285.1+JAN29284.1+JAN30741.1+JAN61827.1+JAN59476.1+JAN56724.1+JAN49080.1+JAN47281.1+JAN51237.1+JAN47282.1+JAN44373.1+JAN59477.1">
<svg:circle cx="0.00540799100325674" cy="0.0286603051380821" r="0.01875" fill="black" opacity="0.5"/>
</svg:a>

<svg:a xlink:href="#det_278f8284b9bf15ef98d1759b2bc2cf37" xlink:title="KZS10624.1">
<svg:circle cx="-0.193969020634505" cy="0.0821711945385362" r="0.01875" fill="black" opacity="0.5"/>
</svg:a>

<svg:a xlink:href="#det_0a9d2e9b2a4bf662d0bdfef91ac81f2b" xlink:title="JAN57294.1+JAN60753.1+KZS02553.1">
<svg:circle cx="0.0807803848749958" cy="-0.0221591806459029" r="0.01875" fill="black" opacity="0.5"/>
</svg:a>

<svg:a xlink:href="#det_51f69abd492a710142e9904e9dc8880b" xlink:title="JAN79777.1+JAN57510.1+KZS17545.1">
<svg:circle cx="0.0484585679253279" cy="0.0715920404507814" r="0.01875" fill="black" opacity="0.5"/>
</svg:a>

<svg:a xlink:href="#det_6dbc8a1512b8b98167357decc765730d" xlink:title="JAN57198.1+KZS17178.1">
<svg:circle cx="-0.209498676988288" cy="-0.27871907516743" r="0.01875" fill="black" opacity="0.5"/>
</svg:a>

<svg:a xlink:href="#det_5e0b5389c6b4968c7107b43e16c251cd" xlink:title="KZS13995.1+JAN85118.1+JAN45935.1+JAN53829.1+JAN44487.1+JAN53828.1">
<svg:circle cx="-0.0370368928097918" cy="0.121861825936961" r="0.01875" fill="black" opacity="0.5"/>
</svg:a>

<svg:a xlink:href="#det_061b33cf4b062484103314cb9ae2a777" xlink:title="JAN83036.1+EFX76562.1">
<svg:circle cx="0.251548332579006" cy="0.0514913614648193" r="0.01875" fill="black" opacity="0.5"/>
</svg:a>

<svg:a xlink:href="#det_33fc702d107178d45ff99a0af8635736" xlink:title="JAN52859.1+JAN50503.1+JAN38857.1+JAN75831.1+JAN45359.1">
<svg:circle cx="0.41672546558094" cy="-0.0220328354602835" r="0.01875" fill="black" opacity="0.5"/>
</svg:a>

<svg:a xlink:href="#det_9c3bd33b68974c7c0ab3b687676a3b11" xlink:title="KZS03511.1+JAN90356.1+JAN30625.1+JAN34123.1+JAN34124.1+JAN47018.1">
<svg:circle cx="-0.0892661085206146" cy="-0.119862709730124" r="0.01875" fill="black" opacity="0.5"/>
</svg:a>

<svg:a xlink:href="#det_500d662a9f9a1c92f25e94e7f20e1914" xlink:title="JAN53399.1+KZS18777.1+JAN56402.1+JAN71021.1">
<svg:circle cx="0.0457631670965845" cy="0.194334566798263" r="0.01875" fill="black" opacity="0.5"/>
</svg:a>

<svg:a xlink:href="#det_625c7a8e9bd9d084f433c724926e5b14" xlink:title="JAN63690.1+JAN56543.1+KZS09352.1+JAN71733.1">
<svg:circle cx="-0.115009405441727" cy="-0.146214776284571" r="0.01875" fill="black" opacity="0.5"/>
</svg:a>

<svg:a xlink:href="#det_cc32eb54aba8ae52e76715d9f3a256ca" xlink:title="JAN69223.1+KZS08985.1+JAN32191.1">
<svg:circle cx="-0.0496918747802043" cy="0.226547593918448" r="0.01875" fill="black" opacity="0.5"/>
</svg:a>

<svg:a xlink:href="#det_d85c027a92f232a6b3060f7093c4ff51" xlink:title="JAN36575.1+JAN88268.1">
<svg:circle cx="0.203340388227503" cy="-0.0399364026243798" r="0.01875" fill="black" opacity="0.5"/>
</svg:a>

<svg:a xlink:href="#det_2b5f4241f0ad995a11edcd83809aae65" xlink:title="ACY45508.1+KZS06051.1">
<svg:circle cx="0.0748493858270846" cy="-0.0931894813759819" r="0.01875" fill="black" opacity="0.5"/>
</svg:a>

<svg:a xlink:href="#det_835805e66fc46507087efb67ea3b33b6" xlink:title="KZS18502.1+JAN31726.1+JAN33519.1+JAN55624.1+JAN31725.1+JAN68078.1">
<svg:circle cx="0.180861111957226" cy="0.0580187751054172" r="0.01875" fill="black" opacity="0.5"/>
</svg:a>

<svg:a xlink:href="#det_caa5056a7e270c5d2947eb99ab5608b6" xlink:title="JAN30443.1+JAN48635.1+KZS18528.1+JAN42576.1">
<svg:circle cx="0.000733865716842468" cy="0.0665435051132096" r="0.01875" fill="black" opacity="0.5"/>
</svg:a>

<svg:a xlink:href="#det_e9560e4109ab64572c618ec0ce1fd6c0" xlink:title="JAN66277.1+JAN49059.1+JAN49060.1+JAN51210.1+KZS16930.1+JAN33971.1+JAN56762.1">
<svg:circle cx="-0.0795625263354594" cy="0.0649030389614815" r="0.01875" fill="black" opacity="0.5"/>
</svg:a>

<svg:a xlink:href="#det_e0e8248cbc6b104969c86f256e11cd0d" xlink:title="KZS10670.1">
<svg:circle cx="-0.00570722592670637" cy="0.0039415493723999" r="0.01875" fill="black" opacity="0.5"/>
</svg:a>

<svg:a xlink:href="#det_1838fbb5d5a915f01739b990d9d1976b" xlink:title="JAN36362.1+JAN45253.1+JAN67963.1+KZS08687.1">
<svg:circle cx="0.186436576478829" cy="0.270094268659685" r="0.01875" fill="black" opacity="0.5"/>
</svg:a>

<svg:a xlink:href="#det_4059d9f318cd90c7b4ac23560a0ac723" xlink:title="JAN35561.1+JAN73640.1+KZS07233.1">
<svg:circle cx="-0.307870811507611" cy="0.188819287115236" r="0.01875" fill="black" opacity="0.5"/>
</svg:a>

<svg:a xlink:href="#det_bc18d22b3a8634315d080c394576d989" xlink:title="KZS20585.1+JAN57166.1+JAN53613.1+JAN53612.1+JAN66279.1+JAN32118.1+JAN34015.1">
<svg:circle cx="-0.117928874790864" cy="-0.00318216944201694" r="0.01875" fill="black" opacity="0.5"/>
</svg:a>

<svg:a xlink:href="#det_c2c93615087a8d1b235abdbaeda68c4f" xlink:title="JAN62073.1+JAN61263.1+JAN49032.1+JAN51179.1+JAN49033.1+JAN42974.1+KZS03412.1+JAN34141.1+JAN34140.1+JAN32194.1+JAN29247.1+JAN30647.1+JAN74015.1">
<svg:circle cx="0.150763051031546" cy="0.227916795918231" r="0.01875" fill="black" opacity="0.5"/>
</svg:a>

<svg:a xlink:href="#det_a086bf848aa92670012d8716ff96e00d" xlink:title="JAN51167.1+JAN32187.1+JAN42960.1+JAN66132.1+JAN57887.1+KZS07300.1+JAN29175.1+JAN29176.1+JAN30634.1">
<svg:circle cx="-0.012524259925479" cy="0.136108286081953" r="0.01875" fill="black" opacity="0.5"/>
</svg:a>

<svg:a xlink:href="#det_1d8b97efe6d64ffd76b0b9ceb027a7f4" xlink:title="KZS04697.1+JAN60162.1+JAN43005.1+JAN66427.1">
<svg:circle cx="0.146240446238908" cy="-0.241644835445518" r="0.01875" fill="black" opacity="0.5"/>
</svg:a>

<svg:a xlink:href="#det_6edd8db3571fbbad3fdcbba90cf3cfc9" xlink:title="KZS21913.1+JAN34146.1+JAN83236.1+JAN57395.1">
<svg:circle cx="0.0156758720570975" cy="-0.144747322445878" r="0.01875" fill="black" opacity="0.5"/>
</svg:a>

<svg:a xlink:href="#det_69848d849c864af05d301c5f10eb4de4" xlink:title="JAN36411.1+JAN81174.1+JAN57286.1">
<svg:circle cx="-0.0753999946165897" cy="-0.00797545724054007" r="0.01875" fill="black" opacity="0.5"/>
</svg:a>

<svg:a xlink:href="#det_c5932141673a160c72c12c4408525835" xlink:title="JAN71504.1+JAN59806.1">
<svg:circle cx="0.00118609776431053" cy="-0.0680743971744449" r="0.01875" fill="black" opacity="0.5"/>
</svg:a>

<svg:a xlink:href="#det_62ebc470a5b5298b8e0a0ed40e748959" xlink:title="KZS16178.1+JAN35670.1+JAN40125.1">
<svg:circle cx="0.00797294054273442" cy="0.00938708844348494" r="0.01875" fill="black" opacity="0.5"/>
</svg:a>

<svg:a xlink:href="#det_bbd98117575551444163a94fffd0ff2d" xlink:title="JAN51056.1+JAN32114.1+KZS17658.1+JAN71853.1">
<svg:circle cx="-0.128863780049108" cy="0.0700001973929857" r="0.01875" fill="black" opacity="0.5"/>
</svg:a>

<svg:a xlink:href="#det_b2d6365562953a53297263df3c2ec46d" xlink:title="JAN65506.1+KZS13507.1+JAN76546.1">
<svg:circle cx="-0.158055836610203" cy="-0.0845127702932131" r="0.01875" fill="black" opacity="0.5"/>
</svg:a>

<svg:a xlink:href="#det_1c77f39562c64f383ebab1a9c413f1c5" xlink:title="KZS05989.1+KZS05982.1+JAN81330.1+JAN66224.1+JAN52961.1+JAN52960.1+JAN48564.1+JAN45062.1+JAN45063.1">
<svg:circle cx="-0.0861723471452645" cy="0.0119512153882855" r="0.01875" fill="black" opacity="0.5"/>
</svg:a>

<svg:a xlink:href="#det_b7bc8f55a43fb62458a9b2118855bd4a" xlink:title="KZS12552.1+JAN29376.1+JAN72319.1+JAN42463.1+JAN36770.1+JAN34387.1+JAN32430.1+JAN30775.1+JAN32429.1">
<svg:circle cx="-0.148117094020783" cy="0.0692048968090853" r="0.01875" fill="black" opacity="0.5"/>
</svg:a>

<svg:a xlink:href="#det_7b5a92745e2cfd532fc46b39cc47f362" xlink:title="KZS05270.1+JAN60866.1+JAN63063.1+JAN63064.1+JAN66283.1">
<svg:circle cx="-0.0847284774581873" cy="-0.0919432719780412" r="0.01875" fill="black" opacity="0.5"/>
</svg:a>

<svg:a xlink:href="#det_a30f4673cf69d91639808d11b96673ad" xlink:title="JAN60188.1+JAN40091.1+JAN30585.1+JAN78528.1+JAN58932.1">
<svg:circle cx="-0.0383769827908028" cy="0.00220588055234876" r="0.01875" fill="black" opacity="0.5"/>
</svg:a>

<svg:a xlink:href="#det_f2dad0531cb526256636376d54ae98d1" xlink:title="EFX71885.1+JAN67402.1">
<svg:circle cx="0.265415914607507" cy="0.0455844421073029" r="0.01875" fill="black" opacity="0.5"/>
</svg:a>

<svg:a xlink:href="#det_cc28bc36653d77c0cc85e6bc3a3d5b71" xlink:title="JAN70176.1+JAN81775.1">
<svg:circle cx="-0.272338784825858" cy="-0.012622989800768" r="0.01875" fill="black" opacity="0.5"/>
</svg:a>

<svg:a xlink:href="#det_9de6a6e5deb59cd053e63af87edca348" xlink:title="KZS07823.1+JAN67069.1+JAN60055.1+JAN57580.1+JAN62712.1+JAN57581.1+JAN61508.1+JAN71122.1+JAN53717.1+JAN63760.1">
<svg:circle cx="0.0592347259431406" cy="-0.183911826904461" r="0.01875" fill="black" opacity="0.5"/>
</svg:a>

<svg:a xlink:href="#det_6db742dbd01a35e81d85b579e4bc54da" xlink:title="JAN88015.1+KZS18876.1">
<svg:circle cx="-0.00914105098868759" cy="-0.258969647810116" r="0.01875" fill="black" opacity="0.5"/>
</svg:a>

<svg:a xlink:href="#det_c446eac0ba97d020805e40d25a54e4bf" xlink:title="JAN58530.1+KZS11577.1+JAN48578.1+JAN86022.1+JAN42570.1+JAN34284.1+JAN42569.1+JAN42568.1+JAN42567.1">
<svg:circle cx="-0.156727976156752" cy="0.135575325972091" r="0.01875" fill="black" opacity="0.5"/>
</svg:a>

<svg:a xlink:href="#det_6547025c565e62b33cae4118133919bc" xlink:title="JAN59383.1+JAN59382.1+JAN59385.1+JAN59384.1+JAN85878.1+KZS18388.1+JAN51138.1+JAN53586.1">
<svg:circle cx="-0.133419476545667" cy="-0.00562212164883143" r="0.01875" fill="black" opacity="0.5"/>
</svg:a>

<svg:a xlink:href="#det_096cea828cc11f1da3da5939fc67f403" xlink:title="JAN72264.1+JAN36728.1+JAN61669.1+JAN62667.1+KZS09361.1">
<svg:circle cx="-0.00648706237903243" cy="0.0865710351935412" r="0.01875" fill="black" opacity="0.5"/>
</svg:a>

<svg:a xlink:href="#det_4c8a829fb707bef82960c630a2a7c9fc" xlink:title="JAN93645.1">
<svg:circle cx="-0.0219791878081091" cy="-0.122203702021924" r="0.01875" fill="black" opacity="0.5"/>
</svg:a>

<svg:a xlink:href="#det_fdd2bc81d4e78bc077ec5c8198343621" xlink:title="KZR98836.1">
<svg:circle cx="-0.271717532293621" cy="-0.10386130402737" r="0.01875" fill="black" opacity="0.5"/>
</svg:a>

<svg:a xlink:href="#det_f58f4bedb00690cac4bca1e7d30048d5" xlink:title="JAN89795.1+JAN54023.1+JAN49050.1+JAN49051.1+JAN63806.1+JAN63807.1+JAN51204.1+JAN61711.1+JAN61712.1+KZS21681.1+JAN68684.1+JAN44355.1+JAN62904.1+JAN36168.1+JAN47255.1">
<svg:circle cx="0.239303461108221" cy="0.178577157799913" r="0.01875" fill="black" opacity="0.5"/>
</svg:a>

<svg:a xlink:href="#det_2fdbe087dcfec8dfea6a6fb678ec7bf5" xlink:title="JAN70576.1+JAN40922.1+KZS04242.1">
<svg:circle cx="0.0508819853817265" cy="0.108135245114253" r="0.01875" fill="black" opacity="0.5"/>
</svg:a>

<svg:a xlink:href="#det_0bc12758596a04ee4f29d5fcf8635801" xlink:title="JAN63055.1+JAN59210.1+JAN57129.1+JAN36428.1+JAN53714.1+JAN88897.1+JAN81480.1+JAN63054.1+JAN57313.1+JAN53715.1+JAN51264.1+JAN29166.1+JAN32175.1">
<svg:circle cx="0.14049530106782" cy="-0.00173582893488369" r="0.01875" fill="black" opacity="0.5"/>
</svg:a>

<svg:a xlink:href="#det_8430049f1083634d059979673f03da28" xlink:title="JAN66274.1+JAN41410.1+JAN57012.1">
<svg:circle cx="-0.0866858181994868" cy="-0.283251029230128" r="0.01875" fill="black" opacity="0.5"/>
</svg:a>

<svg:a xlink:href="#det_d2ec4846ccd62cc20baa9e07a8fb9ce4" xlink:title="KZS04032.1+JAN74072.1+JAN53831.1+JAN47383.1+JAN47382.1+JAN45827.1+JAN51334.1+JAN29288.1+JAN51335.1+JAN53832.1+JAN47381.1">
<svg:circle cx="0.29697887573419" cy="0.154204651007197" r="0.01875" fill="black" opacity="0.5"/>
</svg:a>

<svg:a xlink:href="#det_149eef5e320684464b60c3e438a08548" xlink:title="JAN91513.1+JAN71283.1+JAN53426.1+JAN51033.1+JAN51032.1+JAN51031.1+JAN36537.1+JAN36536.1+JAN34234.1+KZS03247.1+JAN34233.1+JAN32243.1+JAN29286.1+JAN29287.1">
<svg:circle cx="-0.0966388454093649" cy="0.0621457883520392" r="0.01875" fill="black" opacity="0.5"/>
</svg:a>

<svg:a xlink:href="#det_b29eba1763fc5fe6f881dbefe2f31668" xlink:title="JAN60458.1+JAN60459.1+JAN36465.1+JAN29221.1+KZS18295.1+JAN71278.1+JAN53153.1+JAN29220.1+JAN64955.1+JAN50709.1+JAN34171.1+JAN56062.1+JAN39118.1+JAN39119.1+JAN56063.1">
<svg:circle cx="0.0480957328366368" cy="0.0280133537691453" r="0.01875" fill="black" opacity="0.5"/>
</svg:a>

<svg:a xlink:href="#det_d981fe3cc1dd885e6573b88d79261b4a" xlink:title="JAN57240.1+JAN83089.1+KZS15272.1">
<svg:circle cx="-0.141877870980787" cy="0.060159584550896" r="0.01875" fill="black" opacity="0.5"/>
</svg:a>

<svg:a xlink:href="#det_2518dc970fbaca408959a86f6008b259" xlink:title="JAN35258.1+JAN91843.1+KZS14109.1+JAN54559.1+JAN52102.1+JAN35259.1">
<svg:circle cx="-0.0613201568885144" cy="0.0625071964780075" r="0.01875" fill="black" opacity="0.5"/>
</svg:a>

<svg:a xlink:href="#det_4bd53c212b926360d48393e2585e2553" xlink:title="KZS04442.1+JAN88848.1+JAN38963.1+JAN38964.1+JAN53705.1+JAN36315.1+JAN53706.1+JAN53707.1">
<svg:circle cx="0.282320605242808" cy="0.0654642855370283" r="0.01875" fill="black" opacity="0.5"/>
</svg:a>

<svg:a xlink:href="#det_c9e42007702e9a232a646137de02c677" xlink:title="KZS20566.1+JAN57262.1+JAN71946.1">
<svg:circle cx="-0.0926922775056931" cy="-0.00746823734006318" r="0.01875" fill="black" opacity="0.5"/>
</svg:a>

<svg:a xlink:href="#det_57dc0b9d70431bc17655720871f85b63" xlink:title="KZS18820.1">
<svg:circle cx="0.0530709987695603" cy="-0.0581418643164786" r="0.01875" fill="black" opacity="0.5"/>
</svg:a>

<svg:a xlink:href="#det_9705db978cac842c816e3d1fb8f6cc75" xlink:title="KZS17754.1+JAN70335.1+KZS15347.1">
<svg:circle cx="0.116585230079478" cy="0.165244976469048" r="0.01875" fill="black" opacity="0.5"/>
</svg:a>

<svg:a xlink:href="#det_7159e4d85f040d6116a47737dd29f642" xlink:title="JAN91351.1+JAN49417.1+JAN74964.1+KZS20094.1">
<svg:circle cx="0.052205108283245" cy="0.0773773767950542" r="0.01875" fill="black" opacity="0.5"/>
</svg:a>

<svg:a xlink:href="#det_fd079a214de983531f68434a48fffb57" xlink:title="JAN78580.1+KZS17562.1">
<svg:circle cx="0.585884012283914" cy="-0.38614492347832" r="0.01875" fill="black" opacity="0.5"/>
</svg:a>

<svg:a xlink:href="#det_dae5a39d6685fafc5712c5bb248ff576" xlink:title="EFX77059.1+JAN33463.1">
<svg:circle cx="-0.0903566309142905" cy="0.0839846827616792" r="0.01875" fill="black" opacity="0.5"/>
</svg:a>

<svg:a xlink:href="#det_b9a42c4756d341347a6b575f52b61474" xlink:title="KZS18123.1+JAN90701.1+JAN48601.1+JAN34264.1+JAN29310.1+JAN30715.1+JAN50653.1+JAN32314.1+JAN32315.1">
<svg:circle cx="-0.0445435619100371" cy="-0.00934495532117492" r="0.01875" fill="black" opacity="0.5"/>
</svg:a>

<svg:a xlink:href="#det_5d4404af6edd8da516e42654ccb2473b" xlink:title="KZS06089.1+JAN77832.1+AID69955.1+JAN32484.1">
<svg:circle cx="0.106930292294099" cy="0.0559189822082219" r="0.01875" fill="black" opacity="0.5"/>
</svg:a>

<svg:a xlink:href="#det_660e39b1279018bac32bcaadfbdd0b5a" xlink:title="JAN70963.1+JAN64348.1+BAJ72724.1+JAN41253.1+JAN67277.1+AAF66070.1+JAN41254.1+JAN67279.1">
<svg:circle cx="0.66939417862387" cy="-0.0135264801209753" r="0.01875" fill="black" opacity="0.5"/>
</svg:a>

<svg:a xlink:href="#det_06174a6ff36a84d8f0da8c7143eabba7" xlink:title="JAN64021.1+KZS07835.1+JAN42267.1+JAN74215.1+JAN52572.1+JAN42266.1+JAN42268.1">
<svg:circle cx="-0.210844647282324" cy="0.175663069570636" r="0.01875" fill="black" opacity="0.5"/>
</svg:a>

<svg:a xlink:href="#det_3c019913a81230325bca92831fa0c710" xlink:title="JAN57388.1+KZS13850.1+JAN76555.1">
<svg:circle cx="0.039733559291216" cy="-0.0770029546298053" r="0.01875" fill="black" opacity="0.5"/>
</svg:a>

<svg:a xlink:href="#det_96a7052a150df460c5528cc594b81a42" xlink:title="JAN57152.1+JAN79008.1">
<svg:circle cx="0.372353726210863" cy="0.0137644772028579" r="0.01875" fill="black" opacity="0.5"/>
</svg:a>

<svg:a xlink:href="#det_4917eb9e7ba4e9c7c5489dd4493dcc0f" xlink:title="JAN50773.1+KZS06610.1+JAN70082.1">
<svg:circle cx="-0.0352408725851259" cy="-0.113513488834796" r="0.01875" fill="black" opacity="0.5"/>
</svg:a>

<svg:a xlink:href="#det_26bb7a87a184d9e4942fa78514503320" xlink:title="JAN92384.1+JAN34121.1+JAN50311.1+JAN36424.1+JAN67285.1+JAN34120.1+JAN57421.1+JAN50312.1+JAN63325.1+JAN32173.1+JAN34119.1+JAN59758.1+KZS06032.1+JAN71014.1">
<svg:circle cx="0.0603261856886596" cy="-0.0174573980266171" r="0.01875" fill="black" opacity="0.5"/>
</svg:a>

<svg:a xlink:href="#det_6bf452057b52a9dc6b3bb29d47ecf6ec" xlink:title="JAN72522.1+JAN50973.1+JAN50971.1+JAN50972.1+JAN38765.1+JAN56408.1+JAN33874.1+JAN33875.1+JAN30426.1+JAN57225.1+JAN61383.1+JAN48864.1+JAN31979.1+JAN31977.1+JAN31978.1">
<svg:circle cx="-0.0154322792662148" cy="-0.0289529583043101" r="0.01875" fill="black" opacity="0.5"/>
</svg:a>

<svg:a xlink:href="#det_8e45b5cf4ea5f939783c10965e52ebe2" xlink:title="JAN63661.1+JAN51013.1+JAN56467.1+JAN56465.1+JAN56466.1+KZS10752.1+JAN70530.1+JAN63662.1+JAN57170.1+JAN62661.1">
<svg:circle cx="0.143498613403212" cy="0.179826260662481" r="0.01875" fill="black" opacity="0.5"/>
</svg:a>

<svg:a xlink:href="#det_c8f6e4a1aac912d665d03718a970ebb0" xlink:title="JAN38956.1+JAN80871.1+JAN75679.1">
<svg:circle cx="0.102172873674471" cy="-0.141451180925319" r="0.01875" fill="black" opacity="0.5"/>
</svg:a>

<svg:a xlink:href="#det_42f993db8eb9005c16a30fc42a4c862c" xlink:title="JAN72754.1+JAN67068.1+JAN43006.1+JAN30720.1+JAN51315.1+JAN57312.1+JAN44411.1+JAN59254.1+JAN30719.1+JAN51314.1+JAN51317.1+JAN29320.1+JAN51316.1">
<svg:circle cx="0.0343398896960817" cy="-0.142270599801849" r="0.01875" fill="black" opacity="0.5"/>
</svg:a>

<svg:a xlink:href="#det_504aa907d49a0c0acf41b351c757cf0d" xlink:title="KZS02943.1+JAN56973.1+JAN53933.1+JAN49344.1+JAN47436.1+JAN30488.1+JAN45937.1+JAN45936.1+JAN68083.1">
<svg:circle cx="0.018074221200157" cy="-0.15373432567024" r="0.01875" fill="black" opacity="0.5"/>
</svg:a>

<svg:a xlink:href="#det_109f48716a128c2ae5b0fa9b465d248e" xlink:title="JAN59203.1+KZS03531.1+JAN71953.1+JAN37812.1+JAN37811.1+JAN61804.1">
<svg:circle cx="-0.133494240929845" cy="0.525900224487596" r="0.01875" fill="black" opacity="0.5"/>
</svg:a>

<svg:a xlink:href="#det_71297db7e5e4e1c70d820210862db1d3" xlink:title="KZS22043.1+JAN88399.1">
<svg:circle cx="0.0544702085651138" cy="-0.00365300357515601" r="0.01875" fill="black" opacity="0.5"/>
</svg:a>

<svg:a xlink:href="#det_ee9d4665629b60001b5f340bb691d4e0" xlink:title="KZS14882.1+KZS10058.1+JAN85363.1+JAN30744.1+JAN61028.1">
<svg:circle cx="0.221669230994886" cy="0.00972580308548289" r="0.01875" fill="black" opacity="0.5"/>
</svg:a>

<svg:a xlink:href="#det_d9608055918629480a235aae9b24f51a" xlink:title="JAN38506.1+JAN51102.1+KZS07132.1">
<svg:circle cx="-0.111263854924489" cy="0.318075104420194" r="0.01875" fill="black" opacity="0.5"/>
</svg:a>

<svg:a xlink:href="#det_dd11e6a4fcecc053c1ed00b77f3f130b" xlink:title="JAN47016.1+KZS07496.1+JAN83919.1+JAN34382.1">
<svg:circle cx="0.0118061038281729" cy="0.0922056831674456" r="0.01875" fill="black" opacity="0.5"/>
</svg:a>

<svg:a xlink:href="#det_efb73dd4c3f4ce3f536c6f8e0d7ea07b" xlink:title="JAN87513.1+KZS10928.1">
<svg:circle cx="0.120462962657498" cy="-0.0602245890476394" r="0.01875" fill="black" opacity="0.5"/>
</svg:a>

<svg:a xlink:href="#det_9f5d11befbcd7efc4b6af4883eac6ca4" xlink:title="JAN90111.1+JAN75156.1+JAN71310.1+JAN43114.1+EFX71844.1+JAN51399.1">
<svg:circle cx="-0.147835047620038" cy="0.0671484805084944" r="0.01875" fill="black" opacity="0.5"/>
</svg:a>

<svg:a xlink:href="#det_a74a3289b0e6a774599659a21906e73e" xlink:title="JAN55359.1+JAN55358.1+JAN55357.1+JAN39264.1+JAN52565.1+EFX82001.1+JAN52566.1+JAN82177.1">
<svg:circle cx="0.0071352815331956" cy="-0.105024159964046" r="0.01875" fill="black" opacity="0.5"/>
</svg:a>

<svg:a xlink:href="#det_6810e23ab23d1069d576dcdb8717ddae" xlink:title="JAN94686.1+JAN66373.1+JAN53818.1+JAN47360.1+JAN47359.1+JAN45862.1+JAN45861.1+JAN33926.1+JAN33925.1+JAN30483.1+JAN43062.1+JAN45863.1+JAN45864.1+KZS07519.1">
<svg:circle cx="-0.0525723870115223" cy="0.141758318683158" r="0.01875" fill="black" opacity="0.5"/>
</svg:a>

<svg:a xlink:href="#det_80cce2e46c2a6fa4920cf833f77ad5a7" xlink:title="JAN91409.1+JAN47522.1+JAN79021.1+JAN42808.1+JAN59306.1+EFX67868.1+JAN46611.1+JAN33012.1+JAN69571.1+JAN53978.1">
<svg:circle cx="0.0124750556007658" cy="-0.0630219247524297" r="0.01875" fill="black" opacity="0.5"/>
</svg:a>

<svg:a xlink:href="#det_aebd57859d433aa4611667378cff5896" xlink:title="KZS12429.1+JAN62265.1+BAJ72722.1+JAN57763.1+JAN47427.1">
<svg:circle cx="0.0600042034992318" cy="0.145168665242231" r="0.01875" fill="black" opacity="0.5"/>
</svg:a>

<svg:a xlink:href="#det_0adda84ea42c61ff3403646f74d19108" xlink:title="JAN85110.1+KZS07012.1+JAN57181.1">
<svg:circle cx="0.133224786283389" cy="0.0954773881834241" r="0.01875" fill="black" opacity="0.5"/>
</svg:a>

<svg:a xlink:href="#det_94327e599af1abab35e93966a5e7ca7f" xlink:title="JAN84135.1+JAN65890.1+JAN61842.1+JAN41450.1+JAN62843.1+JAN41448.1+JAN41447.1+JAN41449.1+JAN61843.1+JAN64341.1+JAN64340.1+KZS04705.1+JAN62842.1+JAN35605.1+JAN65889.1+JAN65888.1+JAN65887.1">
<svg:circle cx="-0.138289164913493" cy="-0.0748060578848989" r="0.01875" fill="black" opacity="0.5"/>
</svg:a>

<svg:a xlink:href="#det_a62e2c71145f2fca01558f50496ad3b0" xlink:title="JAN92004.1+KZS07032.1">
<svg:circle cx="0.0305536735166566" cy="0.109500848959042" r="0.01875" fill="black" opacity="0.5"/>
</svg:a>

<svg:a xlink:href="#det_b83309acfdf83318bc353ae8932cfd84" xlink:title="JAN29325.1+JAN45716.1+JAN49015.1+KZR99454.1+JAN83979.1">
<svg:circle cx="0.0820974784970453" cy="-0.00809642152759392" r="0.01875" fill="black" opacity="0.5"/>
</svg:a>

<svg:a xlink:href="#det_33352519d9b87547de33e79d2db84906" xlink:title="JAN55417.1+JAN30117.1+JAN52959.1+JAN40868.1+JAN37925.1+JAN70416.1+JAN65406.1+KZS10890.1+JAN37924.1+JAN57323.1+JAN62166.1+JAN83763.1+KZS10893.1+JAN50317.1+JAN40572.1+JAN43818.1+JAN57379.1+JAN39023.1+JAN55418.1">
<svg:circle cx="0.0514131299813089" cy="0.0668517112832617" r="0.01875" fill="black" opacity="0.5"/>
</svg:a>

<svg:a xlink:href="#det_52763615fae08e9772b3b0d401c20370" xlink:title="JAN88900.1+JAN85876.1+KZS14249.1+JAN58070.1+JAN47441.1+JAN51489.1+JAN44081.1+JAN36735.1+JAN32389.1+JAN34397.1">
<svg:circle cx="-0.0635073872497461" cy="0.0419444806135188" r="0.01875" fill="black" opacity="0.5"/>
</svg:a>

<svg:a xlink:href="#det_c2acdf944244abeb481a5bfb44271ef1" xlink:title="JAN66537.1+KZS10926.1+JAN54992.1+JAN38941.1+JAN52290.1+JAN61133.1+JAN54993.1+JAN38942.1+JAN61134.1">
<svg:circle cx="0.0762868533257693" cy="-0.0751995635740658" r="0.01875" fill="black" opacity="0.5"/>
</svg:a>

<svg:a xlink:href="#det_3d9e6cb4df8461fa667bc4989b0f8e9c" xlink:title="KZS08942.1+JAN38355.1+JAN91939.1+JAN48651.1+JAN53098.1+JAN53099.1+JAN53097.1">
<svg:circle cx="0.240771957133859" cy="0.0771216792920946" r="0.01875" fill="black" opacity="0.5"/>
</svg:a>

<svg:a xlink:href="#det_a879d778a199652e30c79a4b90d07d08" xlink:title="KZS07198.1+JAN84753.1">
<svg:circle cx="-0.245530577485273" cy="0.184991309959237" r="0.01875" fill="black" opacity="0.5"/>
</svg:a>

<svg:a xlink:href="#det_95b7a65fe9055453445cae058a954609" xlink:title="JAN57269.1+KZS15273.1">
<svg:circle cx="-0.0466650476800656" cy="-0.155166567923047" r="0.01875" fill="black" opacity="0.5"/>
</svg:a>

<svg:a xlink:href="#det_ad5a5532d478ec918e30567a1b67f662" xlink:title="JAN83086.1+KZS15286.1">
<svg:circle cx="0.0844819504181219" cy="-0.0671092972840554" r="0.01875" fill="black" opacity="0.5"/>
</svg:a>

<svg:a xlink:href="#det_54cec8b1e58fa01899654712d58a1970" xlink:title="JAN40709.1+KZS10082.1+JAN84061.1">
<svg:circle cx="0.125257916302128" cy="0.276857565071536" r="0.01875" fill="black" opacity="0.5"/>
</svg:a>

<svg:a xlink:href="#det_2d059120aecc4e29885799dc0103bc10" xlink:title="EFX72565.1+JAN89995.1">
<svg:circle cx="-0.181808111871009" cy="-0.376852074572023" r="0.01875" fill="black" opacity="0.5"/>
</svg:a>

<svg:a xlink:href="#det_791988d6aa696d658144842d5639d283" xlink:title="KZS19776.1+JAN59346.1+KZS17025.1">
<svg:circle cx="0.031624245389148" cy="-0.373091437077964" r="0.01875" fill="black" opacity="0.5"/>
</svg:a>

<svg:a xlink:href="#det_8c5c04721070f72bdf76956823f7c650" xlink:title="KZS22007.1+JAN42950.1+JAN42944.1+JAN83835.1+JAN75712.1+JAN65639.1+JAN61195.1+JAN61194.1+JAN57545.1+JAN47397.1+JAN47396.1+JAN47097.1+JAN29456.1+JAN59541.1+JAN36503.1+JAN42947.1+JAN45898.1+JAN36502.1+JAN42949.1+JAN34205.1+JAN34155.1+JAN30356.1+JAN30353.1+JAN32254.1+JAN32252.1+JAN30354.1+JAN30355.1+JAN32253.1">
<svg:circle cx="0.0514037356226365" cy="0.0364915322039762" r="0.01875" fill="black" opacity="0.5"/>
</svg:a>

<svg:a xlink:href="#det_a8bf8e199a91b14b84ffd708b3cdb0ce" xlink:title="JAN76503.1+KZS19393.1+JAN36292.1+JAN45780.1+JAN36293.1+JAN47333.1">
<svg:circle cx="-0.111636856018477" cy="0.0499220863521836" r="0.01875" fill="black" opacity="0.5"/>
</svg:a>

<svg:a xlink:href="#det_cb7b98f790ed0605fe79e4ab00ef7a5f" xlink:title="KZS20329.1+JAN91103.1">
<svg:circle cx="-0.0754016561588145" cy="-0.0820662396897654" r="0.01875" fill="black" opacity="0.5"/>
</svg:a>

<svg:a xlink:href="#det_f6df393f43a209c5ae79c40af2df9cb7" xlink:title="KZS09093.1+JAN56372.1+JAN56371.1+JAN81432.1">
<svg:circle cx="-0.0559362833010566" cy="0.0613028088709121" r="0.01875" fill="black" opacity="0.5"/>
</svg:a>

<svg:a xlink:href="#det_a419b31028bccfcff9a0683bd8959048" xlink:title="JAN48576.1+JAN44012.1+JAN50625.1+JAN48575.1+JAN50626.1+KZS19851.1+JAN30132.1+JAN50624.1+JAN69582.1+JAN33886.1+JAN33888.1+JAN33887.1">
<svg:circle cx="0.0499714959416577" cy="-0.0448189149038533" r="0.01875" fill="black" opacity="0.5"/>
</svg:a>

<svg:a xlink:href="#det_48c07d4be0756ed020cf81d61a0f090d" xlink:title="JAN50307.1+JAN52604.1+KZS15037.1+JAN86154.1">
<svg:circle cx="0.042801047503588" cy="-0.143683688421278" r="0.01875" fill="black" opacity="0.5"/>
</svg:a>

<svg:a xlink:href="#det_4f68ec7b54cbe9c4992c099c96924121" xlink:title="JAN33471.1+JAN88409.1+JAN38269.1">
<svg:circle cx="-0.184006213043995" cy="0.122602955839987" r="0.01875" fill="black" opacity="0.5"/>
</svg:a>

<svg:a xlink:href="#det_0746bdc59ab516c02a6e1e5359c77068" xlink:title="KZS06852.1+JAN89493.1+JAN53259.1+JAN56217.1+JAN50812.1+ACY45291.1+JAN47061.1">
<svg:circle cx="0.00304917192925438" cy="-0.120811624920763" r="0.01875" fill="black" opacity="0.5"/>
</svg:a>

<svg:a xlink:href="#det_34eda7b560c28b85a0ad22cb19728e4a" xlink:title="JAN56608.1+JAN51114.1+JAN39016.1+ACY43802.1+JAN34071.1+JAN56607.1+JAN32117.1+JAN71857.1+JAN34070.1+KZS20095.1">
<svg:circle cx="-0.000975951101317178" cy="0.0497790860888455" r="0.01875" fill="black" opacity="0.5"/>
</svg:a>

<svg:a xlink:href="#det_2a1df4bfa03c19c840ba48e75a91ff76" xlink:title="JAN57463.1+JAN81424.1+KZS08860.1">
<svg:circle cx="0.242077284058653" cy="-0.236115556617547" r="0.01875" fill="black" opacity="0.5"/>
</svg:a>

<svg:a xlink:href="#det_b21c711a7ef6282330b4cf18a45ab5c3" xlink:title="JAN91911.1+KZS12976.1">
<svg:circle cx="0.191101679402727" cy="0.114498187333652" r="0.01875" fill="black" opacity="0.5"/>
</svg:a>

<svg:a xlink:href="#det_d38f4eaaa6db5c940776b0c48c0f10c3" xlink:title="KZS05158.1+JAN56834.1+JAN41383.1+JAN73417.1+JAN49183.1+JAN56833.1">
<svg:circle cx="0.0823318994369658" cy="-0.0219271538394189" r="0.01875" fill="black" opacity="0.5"/>
</svg:a>

<svg:a xlink:href="#det_ee17cb9f82d53994a31e9225506b56b9" xlink:title="JAN57754.1+KZS00530.1">
<svg:circle cx="0.0617895402996224" cy="-0.256726589108826" r="0.01875" fill="black" opacity="0.5"/>
</svg:a>

<svg:a xlink:href="#det_2e45661b8351b944c97f52f3f9838edd" xlink:title="JAN38891.1+JAN36848.1+JAN30497.1+JAN33939.1+JAN87069.1+JAN33938.1+JAN32040.1">
<svg:circle cx="-0.161743083393296" cy="-0.0120960979382927" r="0.01875" fill="black" opacity="0.5"/>
</svg:a>

<svg:a xlink:href="#det_5bb270d766894c7ca2337e4bcf1dc983" xlink:title="JAN36470.1+JAN36471.1+KZS21258.1+JAN69552.1+JAN42914.1+JAN45715.1+JAN67882.1+JAN63329.1">
<svg:circle cx="0.000341586775220456" cy="0.00323408855477785" r="0.01875" fill="black" opacity="0.5"/>
</svg:a>

<svg:a xlink:href="#det_ee8720003cbed05cff3e90eb7edd4db2" xlink:title="JAN57471.1+KZS05729.1+JAN66218.1">
<svg:circle cx="0.0927917331132349" cy="0.285344695630517" r="0.01875" fill="black" opacity="0.5"/>
</svg:a>

<svg:a xlink:href="#det_bd9a356d3e202b7c6cfe34e8e87cf214" xlink:title="EFX73844.1+JAN72000.1">
<svg:circle cx="0.0418685980889641" cy="-0.036680860512109" r="0.01875" fill="black" opacity="0.5"/>
</svg:a>

<svg:a xlink:href="#det_7cff673eba21aa8e1d6c1d38e5d56f47" xlink:title="JAN81242.1+KZS05421.1+JAN42968.1+JAN33787.1+JAN30992.1+JAN37046.1+KZS16123.1+JAN65323.1+JAN29546.1+JAN70632.1+JAN42969.1">
<svg:circle cx="-0.084915374337077" cy="-0.00518092020475091" r="0.01875" fill="black" opacity="0.5"/>
</svg:a>

<svg:a xlink:href="#det_09f2e8cbbbc2f33fe0a65b2d0115e62b" xlink:title="KZS03568.1+JAN78103.1+JAN32759.1">
<svg:circle cx="-0.0114816866561899" cy="-0.220171893290352" r="0.01875" fill="black" opacity="0.5"/>
</svg:a>

<svg:a xlink:href="#det_0d1c1c53465beab2a1f8decd144397bc" xlink:title="JAN53120.1+JAN48679.1+JAN50724.1+JAN57236.1+JAN65170.1+JAN32229.1+JAN32228.1+JAN65169.1+JAN48680.1+JAN81486.1+JAN30674.1+JAN32226.1+JAN32227.1">
<svg:circle cx="-0.0923293864770513" cy="0.0201869185998479" r="0.01875" fill="black" opacity="0.5"/>
</svg:a>

<svg:a xlink:href="#det_8cb8a76830359c3ac589a55945b5a414" xlink:title="JAN70808.1+KZS13188.1">
<svg:circle cx="-0.161275002846263" cy="0.0559311199951414" r="0.01875" fill="black" opacity="0.5"/>
</svg:a>

<svg:a xlink:href="#det_6b3695fda2ae1dcf6d8b7db73713a3c4" xlink:title="KZS12160.1">
<svg:circle cx="0.227034890797486" cy="-0.302596060155877" r="0.01875" fill="black" opacity="0.5"/>
</svg:a>

<svg:a xlink:href="#det_a3be99aa2908ad5e6cccd01807f57522" xlink:title="JAN36174.1+KZS04816.1+JAN72007.1">
<svg:circle cx="0.0190982709412698" cy="0.066544440543646" r="0.01875" fill="black" opacity="0.5"/>
</svg:a>

<svg:a xlink:href="#det_a9e6a95f27912e9247cf60d20c08d5fa" xlink:title="JAN71519.1+KZS11579.1">
<svg:circle cx="-0.00374411831069282" cy="0.0631593056674009" r="0.01875" fill="black" opacity="0.5"/>
</svg:a>

<svg:a xlink:href="#det_bba9c530aba3b03f6ae3187061543270" xlink:title="KZS15904.1+KZR99172.1+JAN49426.1+JAN30632.1+JAN47020.1+JAN48768.1+JAN75649.1+JAN30631.1+JAN56165.1+JAN34079.1+JAN39077.1">
<svg:circle cx="-0.0445860523177253" cy="-0.081525429559792" r="0.01875" fill="black" opacity="0.5"/>
</svg:a>

<svg:a xlink:href="#det_8b6cd68254bd6c17f8072b3f36367a79" xlink:title="JAN76096.1+KZS20167.1">
<svg:circle cx="-0.158038536526693" cy="0.00239793264577292" r="0.01875" fill="black" opacity="0.5"/>
</svg:a>

<svg:a xlink:href="#det_7d8371df704cbb8b7033e76d7e28bd50" xlink:title="JAN91368.1+JAN53931.1+JAN47542.1+JAN47433.1+JAN47432.1+JAN46046.1+ABI35831.1+JAN70674.1+KZS14841.1">
<svg:circle cx="-0.0344113143955484" cy="0.0262543169226185" r="0.01875" fill="black" opacity="0.5"/>
</svg:a>

<svg:a xlink:href="#det_1fbca031e4889029ba087d6609372301" xlink:title="JAN84109.1+JAN79818.1+JAN84108.1+KZS06130.1">
<svg:circle cx="0.075691613502486" cy="-0.0864714534725109" r="0.01875" fill="black" opacity="0.5"/>
</svg:a>

<svg:a xlink:href="#det_fccaefd28fed60ba04212380e58ce899" xlink:title="JAN44520.1+JAN45985.1+JAN90417.1+JAN57209.1">
<svg:circle cx="-0.0757710140770091" cy="-0.0125733434170534" r="0.01875" fill="black" opacity="0.5"/>
</svg:a>

<svg:a xlink:href="#det_14eaeff34709118dc044e94d078a90ec" xlink:title="JAN45564.1+JAN87454.1+JAN44121.1+KZS04159.1">
<svg:circle cx="-0.0910774246271569" cy="0.00753653647729261" r="0.01875" fill="black" opacity="0.5"/>
</svg:a>

<svg:a xlink:href="#det_8e38c0bdaeb0804fac0bff840b3efc44" xlink:title="KZS08111.1+JAN39266.1+JAN39267.1+KZS15160.1+JAN57321.1+JAN76349.1">
<svg:circle cx="0.151709343895237" cy="-0.111157247151599" r="0.01875" fill="black" opacity="0.5"/>
</svg:a>

<svg:a xlink:href="#det_e19b6f7e0a1e0e20fb111d9dbd828127" xlink:title="KZS21036.1+KZR99610.1+KZR96762.1+JAN73075.1+JAN32503.1+JAN49286.1+KZS01693.1+KZR99431.1+JAN41342.1+JAN41343.1+JAN41341.1+KZS00775.1+KZR99430.1+JAN62231.1+JAN51443.1+JAN30800.1+JAN29398.1+JAN30799.1+KZR99631.1+JAN93804.1+JAN62189.1+JAN43037.1+JAN51442.1+KZS21037.1+KZR99837.1+KZR97327.1+KZR96209.1+JAN57037.1+JAN49287.1+JAN49285.1+JAN49284.1+JAN44494.1+JAN32504.1+JAN60544.1">
<svg:circle cx="0.0408883806081195" cy="0.0635420648808974" r="0.01875" fill="black" opacity="0.5"/>
</svg:a>

<svg:a xlink:href="#det_c8709a991b0d1afb5299668b50bfbc64" xlink:title="JAN30419.1+JAN76146.1+JAN31921.1+KZS13190.1">
<svg:circle cx="-0.237149218892172" cy="-0.0658309101639202" r="0.01875" fill="black" opacity="0.5"/>
</svg:a>

<svg:a xlink:href="#det_aab7ed974b85a0322ddc260e9de57ebf" xlink:title="JAN83237.1+JAN38934.1+JAN36249.1+KZS04606.1+JAN49039.1+JAN32049.1+JAN56634.1+JAN36248.1+JAN49040.1+JAN51139.1+JAN30535.1+JAN49038.1+JAN47237.1+JAN33997.1+JAN53587.1+JAN51140.1">
<svg:circle cx="-0.110812695869275" cy="0.0434215386151004" r="0.01875" fill="black" opacity="0.5"/>
</svg:a>

<svg:a xlink:href="#det_e544c2cca984cb1ca04ec29bb64d57cc" xlink:title="KZS12425.1+JAN77344.1+JAN71511.1+JAN48667.1+JAN67471.1+JAN62266.1+JAN46959.1+JAN46958.1+JAN31971.1+BAA76873.1+JAN45465.1+JAN60052.1">
<svg:circle cx="0.0630954008141635" cy="0.0292641151648131" r="0.01875" fill="black" opacity="0.5"/>
</svg:a>

<svg:a xlink:href="#det_07855f58fe49ee66a94dc963597a9464" xlink:title="JAN88067.1+KZS15584.1">
<svg:circle cx="-0.136306025646084" cy="-0.037122543228938" r="0.01875" fill="black" opacity="0.5"/>
</svg:a>

<svg:a xlink:href="#det_146aa4ec8abbac84c22f5fe5b60c7f37" xlink:title="JAN54814.1+JAN38471.1+JAN38470.1+JAN85013.1+JAN48012.1+KZS18076.1+JAN54813.1">
<svg:circle cx="-0.0189684173458408" cy="-0.2275693328119" r="0.01875" fill="black" opacity="0.5"/>
</svg:a>

<svg:a xlink:href="#det_1719ec9d65844aa102ad7d488d7f6fcd" xlink:title="KZS15791.1+JAN64058.1+JAN53623.1+JAN47216.1+JAN70816.1+JAN29327.1+JAN36678.1+JAN36677.1">
<svg:circle cx="0.039607037035461" cy="0.0952128165125019" r="0.01875" fill="black" opacity="0.5"/>
</svg:a>

<svg:a xlink:href="#det_5a75ff8b048a353bc112b6be331433db" xlink:title="JAN41277.1+KZS20093.1+JAN68536.1">
<svg:circle cx="0.268892826992689" cy="-0.182030074130044" r="0.01875" fill="black" opacity="0.5"/>
</svg:a>

<svg:a xlink:href="#det_8642749fb42ce222037f532041f06960" xlink:title="KZS16812.1+JAN84130.1+JAN65680.1+JAN71912.1+JAN30759.1+JAN39411.1+JAN32452.1+JAN63078.1+JAN41035.1+KZS12368.1+JAN65679.1">
<svg:circle cx="-0.124819219086814" cy="0.0911659883468259" r="0.01875" fill="black" opacity="0.5"/>
</svg:a>

<svg:a xlink:href="#det_5eeaeb1046b71d7117d9ec2704369e07" xlink:title="JAN71850.1+JAN63377.1+KZS18354.1+JAN48653.1+JAN34107.1+JAN48652.1+JAN32158.1+JAN59646.1">
<svg:circle cx="-0.0801861810099954" cy="-0.113800614608984" r="0.01875" fill="black" opacity="0.5"/>
</svg:a>

<svg:a xlink:href="#det_e77710d5b47ae22c1be87817c5221510" xlink:title="JAN76348.1+KZS03318.1">
<svg:circle cx="-0.0801030938720511" cy="-0.260059031134962" r="0.01875" fill="black" opacity="0.5"/>
</svg:a>

<svg:a xlink:href="#det_b7a0b566dfbb2831a42156ff9212ef6f" xlink:title="JAN88867.1+JAN45527.1+JAN48821.1+JAN45526.1+JAN48820.1+JAN82920.1+KZS11153.1+JAN30584.1+JAN30583.1+JAN92242.1">
<svg:circle cx="0.0367406961958812" cy="0.107196292798998" r="0.01875" fill="black" opacity="0.5"/>
</svg:a>

<svg:a xlink:href="#det_5c8d4720af6b03a667f914260bbe6e4d" xlink:title="JAN36209.1+JAN36210.1+JAN50801.1+KZS19960.1+JAN57199.1+JAN87990.1">
<svg:circle cx="0.102896223285054" cy="0.0534492398747881" r="0.01875" fill="black" opacity="0.5"/>
</svg:a>

<svg:a xlink:href="#det_9226cbe3cd8b49730c58b4433ad02f33" xlink:title="ACY44760.1+JAN57359.1+KZS11259.1">
<svg:circle cx="-0.0423101127556709" cy="0.0683920016163597" r="0.01875" fill="black" opacity="0.5"/>
</svg:a>

<svg:a xlink:href="#det_eec8b88bb28e29dff3b610b7aae1c678" xlink:title="JAN79836.1+JAN39121.1+JAN57869.1">
<svg:circle cx="-0.00166215652399212" cy="0.0631141565606161" r="0.01875" fill="black" opacity="0.5"/>
</svg:a>

<svg:a xlink:href="#det_d866eaa529138a38eb580aa469666f2d" xlink:title="JAN35522.1+JAN88005.1+KZS21644.1">
<svg:circle cx="-0.101557164986134" cy="0.126169435300354" r="0.01875" fill="black" opacity="0.5"/>
</svg:a>

<svg:a xlink:href="#det_b824f2680e4f84ffee9c122707476dc5" xlink:title="JAN74190.1+JAN29957.1+KZS09451.1">
<svg:circle cx="0.12154163230965" cy="0.00201059546681202" r="0.01875" fill="black" opacity="0.5"/>
</svg:a>

<svg:a xlink:href="#det_038180aea5b3781010f359dcd38a3b35" xlink:title="JAN65554.1+JAN42913.1+JAN61507.1+KZS07630.1+JAN67066.1">
<svg:circle cx="-0.050935619825186" cy="-0.0364903024049745" r="0.01875" fill="black" opacity="0.5"/>
</svg:a>

<svg:a xlink:href="#det_4a5f5d429dec0c4d618019564f585e73" xlink:title="JAN91418.1+JAN59534.1+JAN47545.1+JAN72327.1+KZS15716.1+JAN53640.1+ACY44808.1+JAN51592.1">
<svg:circle cx="0.00331100104180904" cy="-0.0284622157369126" r="0.01875" fill="black" opacity="0.5"/>
</svg:a>

<svg:a xlink:href="#det_ba660d7cb9d71efe2ba976a940dfa6c4" xlink:title="KZS21640.1+JAN70704.1">
<svg:circle cx="0.112841546031079" cy="0.0408912758164957" r="0.01875" fill="black" opacity="0.5"/>
</svg:a>

<svg:a xlink:href="#det_adf3b20f4960dbcb1bd3730cb1489ba7" xlink:title="JAN30728.1+JAN30727.1+JAN57891.1+JAN47319.1+KZS17998.1">
<svg:circle cx="0.0199473326262011" cy="-0.0835282162275308" r="0.01875" fill="black" opacity="0.5"/>
</svg:a>

<svg:a xlink:href="#det_4638029913cd95375192deb76a52f794" xlink:title="JAN57702.1+JAN90694.1+KZS21174.1">
<svg:circle cx="0.0999079619207989" cy="-0.0949307738461077" r="0.01875" fill="black" opacity="0.5"/>
</svg:a>

<svg:a xlink:href="#det_6ec3b12842ac67498c9fc8286626bdf8" xlink:title="JAN36563.1+KZS10019.1+JAN87841.1">
<svg:circle cx="0.132577032526714" cy="0.0712359873768894" r="0.01875" fill="black" opacity="0.5"/>
</svg:a>

<svg:a xlink:href="#det_372d9c9f3bba06ed75648386b915373c" xlink:title="JAN66816.1+JAN57289.1+KZS21833.1">
<svg:circle cx="-0.174932168554963" cy="0.169406271151287" r="0.01875" fill="black" opacity="0.5"/>
</svg:a>

<svg:a xlink:href="#det_0639b2ae97a8d6f5a5b6a17047de0749" xlink:title="KZS15448.1">
<svg:circle cx="0.0372088267188664" cy="0.165178826920101" r="0.01875" fill="black" opacity="0.5"/>
</svg:a>

<svg:a xlink:href="#det_a5ccb0cbdcb11b50c4c607756494ec55" xlink:title="JAN45708.1+JAN51060.1+JAN68765.1+KZS13556.1">
<svg:circle cx="0.0376461937635787" cy="-0.0751362635001153" r="0.01875" fill="black" opacity="0.5"/>
</svg:a>

<svg:a xlink:href="#det_f24e3901cdb8d85025ccb76f16076288" xlink:title="KZS07601.1+JAN31858.1+JAN67664.1">
<svg:circle cx="0.0775234521263813" cy="0.0411502290571051" r="0.01875" fill="black" opacity="0.5"/>
</svg:a>

<svg:a xlink:href="#det_f5085f228f234c637319642f29e11332" xlink:title="JAN35806.1+JAN72694.1">
<svg:circle cx="0.186335801848073" cy="-0.0632313268652965" r="0.01875" fill="black" opacity="0.5"/>
</svg:a>

<svg:a xlink:href="#det_25734939b146cd4415c30d92c77a54d8" xlink:title="JAN51331.1+JAN53774.1+JAN49182.1+JAN33934.1+JAN53773.1+JAN33985.1+JAN56823.1+JAN56821.1+JAN53771.1+JAN51332.1+JAN53772.1+JAN56822.1+JAN58728.1+JAN56820.1+JAN83828.1+JAN38887.1+JAN38886.1+JAN36193.1+JAN36192.1+JAN30493.1+JAN30492.1+JAN36191.1">
<svg:circle cx="0.0706186941199722" cy="0.0339321072017496" r="0.01875" fill="black" opacity="0.5"/>
</svg:a>

<svg:a xlink:href="#det_03aa9719ab8c7abc74b3806928ddf772" xlink:title="JAN57293.1+JAN40562.1+JAN84766.1">
<svg:circle cx="0.173545008668838" cy="-0.293795532423064" r="0.01875" fill="black" opacity="0.5"/>
</svg:a>

<svg:a xlink:href="#det_7ec9586397c3fb6f23a449cc3ee3a25f" xlink:title="JAN38818.1+JAN38819.1+JAN32031.1+JAN36184.1+JAN36183.1+JAN43913.1+JAN78732.1+KZS14926.1">
<svg:circle cx="-0.0600479190337686" cy="-0.0828265090899115" r="0.01875" fill="black" opacity="0.5"/>
</svg:a>

<svg:a xlink:href="#det_dc977b5946067ca9da1939fe8537c06e" xlink:title="JAN86745.1+KZS14148.1">
<svg:circle cx="-0.00818402591654472" cy="-0.115864459326047" r="0.01875" fill="black" opacity="0.5"/>
</svg:a>

<svg:a xlink:href="#det_e16cbfa5ff103a54191ebcfa8bad61d7" xlink:title="JAN50646.1+KZS21620.1+JAN89221.1+JAN42593.1">
<svg:circle cx="-0.0189162940588617" cy="-0.0725175196985486" r="0.01875" fill="black" opacity="0.5"/>
</svg:a>

<svg:a xlink:href="#det_ef8891cab9345b95a09abc7ca8a656a0" xlink:title="JAN66123.1+KZS18768.1+JAN51409.1+JAN51408.1+JAN57667.1">
<svg:circle cx="0.0193201913925831" cy="0.0737549514917896" r="0.01875" fill="black" opacity="0.5"/>
</svg:a>

<svg:a xlink:href="#det_4f45203a53ec6c5107b6fbb54762d626" xlink:title="KZS12172.1+JAN88060.1">
<svg:circle cx="-0.0351938113612333" cy="-0.0715478548708101" r="0.01875" fill="black" opacity="0.5"/>
</svg:a>

<svg:a xlink:href="#det_2b2a58dd14ff0accc9d1a7d69940e9da" xlink:title="KZS07998.1+JAN78869.1">
<svg:circle cx="-0.234608397883027" cy="-0.140813474799962" r="0.01875" fill="black" opacity="0.5"/>
</svg:a>

<svg:a xlink:href="#det_3e6fe1c70db8d6538982ae720910dd85" xlink:title="JAN52884.1+JAN38239.1+JAN35586.1+JAN74167.1+JAN51037.1+KZS05302.1+JAN57842.1+JAN30088.1+JAN33438.1+JAN35585.1">
<svg:circle cx="-0.0642490189913906" cy="-0.0598555900034249" r="0.01875" fill="black" opacity="0.5"/>
</svg:a>

<svg:a xlink:href="#det_9b09cd18387e3fc9682659176f884228" xlink:title="JAN72317.1+JAN38865.1+JAN38864.1+JAN33920.1+JAN53662.1+KZS16281.1+JAN53663.1">
<svg:circle cx="0.070984923737664" cy="0.0404518798521004" r="0.01875" fill="black" opacity="0.5"/>
</svg:a>

<svg:a xlink:href="#det_16905ef9e5b9169d9b60102b0612239a" xlink:title="KZS16957.1+JAN93200.1">
<svg:circle cx="-0.170622641270669" cy="0.17507711636391" r="0.01875" fill="black" opacity="0.5"/>
</svg:a>

<svg:a xlink:href="#det_5174bfd3294cc83ca268eca124e5c72e" xlink:title="JAN83091.1+JAN57493.1+JAN45777.1+KZS13121.1+JAN56975.1+JAN53934.1+JAN49273.1+JAN29388.1+JAN47437.1">
<svg:circle cx="-0.0407101643430924" cy="0.00808428161337983" r="0.01875" fill="black" opacity="0.5"/>
</svg:a>

<svg:a xlink:href="#det_660b07e030b19038f5f527103ae5ad69" xlink:title="JAN91147.1+KZS15376.1">
<svg:circle cx="0.129013577850822" cy="0.153813781253345" r="0.01875" fill="black" opacity="0.5"/>
</svg:a>

<svg:a xlink:href="#det_cbd77c7f3d8c4e9c88b075ac8785e9ff" xlink:title="KZS04723.1+JAN49220.1+JAN34131.1+JAN47366.1+JAN74212.1+JAN30515.1">
<svg:circle cx="0.050300292566322" cy="0.125284079752673" r="0.01875" fill="black" opacity="0.5"/>
</svg:a>

<svg:a xlink:href="#det_e8a17934b3e7cc963b6872b8841e75fe" xlink:title="JAN90774.1+JAN47498.1+JAN70523.1+JAN46904.1+EFX69895.1+JAN44211.1">
<svg:circle cx="0.269459589079784" cy="0.0725907513752681" r="0.01875" fill="black" opacity="0.5"/>
</svg:a>

<svg:a xlink:href="#det_49c3067509a0aae2e94b6d25cb440f52" xlink:title="JAN33267.1+JAN33268.1+KZS12723.1+JAN33269.1">
<svg:circle cx="-0.0590604195512716" cy="0.00759182060479651" r="0.01875" fill="black" opacity="0.5"/>
</svg:a>

<svg:a xlink:href="#det_13caa324c8cfdcb61c41158a9c3238b3" xlink:title="JAN34218.1+KZS10843.1">
<svg:circle cx="0.135520584053808" cy="-0.0118613085616033" r="0.01875" fill="black" opacity="0.5"/>
</svg:a>

<svg:a xlink:href="#det_0eb25dcb9e8b92194bb0b39e015f7df1" xlink:title="JAN38212.1+JAN53460.1+JAN56462.1+JAN47154.1+KZS17458.1+JAN88202.1+JAN33416.1+JAN35559.1">
<svg:circle cx="-0.0338756244245453" cy="-0.0841191379300334" r="0.01875" fill="black" opacity="0.5"/>
</svg:a>

<svg:a xlink:href="#det_dfcc5e0803f30e15ad95606d3e695129" xlink:title="JAN59430.1+JAN55972.1+JAN50621.1+JAN50620.1+JAN34030.1+JAN48626.1+JAN48627.1+JAN86168.1+ACN51920.1+JAN40928.1+JAN50622.1+JAN40925.1+JAN36335.1+JAN36334.1+JAN34032.1+JAN34031.1+ACN51928.1+ACN51926.1+ACN51925.1+JAN40927.1+KZS17552.1+ACN51924.1+ACN51922.1+ACN51921.1+ACN51923.1+ACN51919.1+ACN51918.1">
<svg:circle cx="0.0659090206063491" cy="-0.0788397332623933" r="0.01875" fill="black" opacity="0.5"/>
</svg:a>

<svg:a xlink:href="#det_c7af2e99df59f417ec19f486cb696048" xlink:title="KZS18387.1+JAN85728.1+JAN65130.1+JAN65129.1+JAN63682.1+JAN62730.1+JAN61535.1+JAN59437.1+JAN57783.1+JAN47088.1+JAN47087.1+JAN47086.1+JAN47085.1+JAN45582.1+JAN48834.1+JAN48835.1+JAN36347.1+JAN42741.1+JAN45581.1+JAN45583.1">
<svg:circle cx="0.00983500206316298" cy="0.00949009953166665" r="0.01875" fill="black" opacity="0.5"/>
</svg:a>

<svg:a xlink:href="#det_4948a36eb48aa4b9b0ac6cfd1a8f7f66" xlink:title="JAN34134.1+JAN32189.1+KZS14676.1+JAN89400.1">
<svg:circle cx="-0.134502652823768" cy="-0.0947036021727606" r="0.01875" fill="black" opacity="0.5"/>
</svg:a>

<svg:a xlink:href="#det_828b89dc6bbe05a6dc7549285ff8768e" xlink:title="KZS14265.1+JAN90411.1+JAN30612.1+JAN74489.1+JAN65350.1+JAN39111.1+JAN71469.1">
<svg:circle cx="0.116820897437631" cy="0.13000599788277" r="0.01875" fill="black" opacity="0.5"/>
</svg:a>

<svg:a xlink:href="#det_7ce6ab605f2653d2e1ae399226e96475" xlink:title="JAN89458.1+JAN40887.1+KZS03314.1">
<svg:circle cx="-0.115944884543349" cy="0.266004488636684" r="0.01875" fill="black" opacity="0.5"/>
</svg:a>

<svg:a xlink:href="#det_1d2dddeed6db931ad7b09340d883cf19" xlink:title="JAN89229.1+KZS13969.1+JAN41202.1">
<svg:circle cx="0.00533333275297297" cy="0.0860890992932033" r="0.01875" fill="black" opacity="0.5"/>
</svg:a>

<svg:a xlink:href="#det_78777d0e09662a8cc65405483f3d9481" xlink:title="JAN47234.1+JAN56575.1+KZS03606.1+JAN89264.1+JAN39040.1+JAN45743.1">
<svg:circle cx="0.155579744255103" cy="0.100549188386969" r="0.01875" fill="black" opacity="0.5"/>
</svg:a>

<svg:a xlink:href="#det_2fc735d50995cdf1555b61da82529f80" xlink:title="JAN66609.1+KZS16425.1">
<svg:circle cx="-0.0936511377962149" cy="-0.11116344641566" r="0.01875" fill="black" opacity="0.5"/>
</svg:a>

<svg:a xlink:href="#det_16073b51fa62511ee263fc63b0a1c803" xlink:title="JAN75357.1+KZS07898.1">
<svg:circle cx="-0.0236180903815521" cy="-0.0648064880668631" r="0.01875" fill="black" opacity="0.5"/>
</svg:a>

<svg:a xlink:href="#det_381ab57d8997e2d1017bc3795a0053a3" xlink:title="JAN48010.1+JAN54859.1+JAN82829.1+JAN32873.1+JAN32874.1+KZS20156.1+JAN44961.1+JAN54860.1+JAN60801.1+JAN32872.1+JAN46456.1+JAN32871.1+JAN46455.1">
<svg:circle cx="-0.140743762518577" cy="-0.00940707696234814" r="0.01875" fill="black" opacity="0.5"/>
</svg:a>

<svg:a xlink:href="#det_dd927bf5d1a3cd0c21ee5806ac7a4f7a" xlink:title="JAN88794.1+JAN57603.1+JAN38156.1+JAN51148.1+KZS17305.1+JAN58548.1">
<svg:circle cx="-0.293096710175621" cy="0.0582209272013654" r="0.01875" fill="black" opacity="0.5"/>
</svg:a>

<svg:a xlink:href="#det_3efaea03643f1c2a8dbe8e051421dacd" xlink:title="JAN87852.1+KZS03608.1+JAN45568.1+JAN30573.1+JAN36273.1+JAN91346.1+JAN54010.1+JAN47504.1+JAN56215.1+JAN56216.1">
<svg:circle cx="0.138485405173152" cy="-0.0162752364120313" r="0.01875" fill="black" opacity="0.5"/>
</svg:a>

<svg:a xlink:href="#det_cc0f7b70148fc67978a4e4b84d55ab0e" xlink:title="KZS09351.1+JAN53792.1+JAN53793.1+JAN72028.1+JAN56844.1+JAN43100.1+JAN58395.1+JAN49192.1+JAN56845.1+JAN44299.1">
<svg:circle cx="-0.0330923496794168" cy="-0.0801238469637564" r="0.01875" fill="black" opacity="0.5"/>
</svg:a>

<svg:a xlink:href="#det_7d94858a1614fc61607ab83b2b3b47b2" xlink:title="KZS01324.1+JAN57336.1+JAN34435.1+JAN56921.1+KZS14459.1+JAN71778.1+JAN42320.1+JAN56922.1">
<svg:circle cx="0.0497295054583216" cy="-0.112576715723382" r="0.01875" fill="black" opacity="0.5"/>
</svg:a>

<svg:a xlink:href="#det_9f163fc45a793500dd53f7e48d39d148" xlink:title="JAN55069.1+KZS19867.1+JAN83134.1+JAN43670.1">
<svg:circle cx="-0.046371624930016" cy="0.0105203347193071" r="0.01875" fill="black" opacity="0.5"/>
</svg:a>

<svg:a xlink:href="#det_92606c26aa035530b155f202183818ff" xlink:title="JAN56750.1+JAN53700.1+JAN51200.1+JAN51201.1+JAN81172.1+KZS21434.1+JAN51202.1+JAN64994.1">
<svg:circle cx="0.305435238647478" cy="0.0598961962644204" r="0.01875" fill="black" opacity="0.5"/>
</svg:a>

<svg:a xlink:href="#det_ee9c132f046ef8f0b99ef007a1015353" xlink:title="JAN36906.1">
<svg:circle cx="0.300622402960138" cy="-0.138428226963678" r="0.01875" fill="black" opacity="0.5"/>
</svg:a>

<svg:a xlink:href="#det_388a2dded6e52b7676248245c9b48983" xlink:title="KZS07223.1+JAN71306.1">
<svg:circle cx="0.309298178290545" cy="0.015640157640464" r="0.01875" fill="black" opacity="0.5"/>
</svg:a>

<svg:a xlink:href="#det_88f148318a7bfba01e080009dae7d704" xlink:title="JAN53066.1+JAN70565.1+KZS13319.1+JAN61058.1">
<svg:circle cx="-0.0203904673825156" cy="-0.0868970220998942" r="0.01875" fill="black" opacity="0.5"/>
</svg:a>

<svg:a xlink:href="#det_523102a972cbc50fbab89983e52cf5d4" xlink:title="KZS14901.1+JAN94458.1+JAN93504.1">
<svg:circle cx="0.281080496078754" cy="0.0497682457554989" r="0.01875" fill="black" opacity="0.5"/>
</svg:a>

<svg:a xlink:href="#det_f5c923e3635c93e4dcebff3bf9ff979e" xlink:title="JAN53756.1+KZS19791.1+JAN60750.1+JAN60751.1+JAN83038.1">
<svg:circle cx="-0.178724247979293" cy="0.124067325684367" r="0.01875" fill="black" opacity="0.5"/>
</svg:a>

<svg:a xlink:href="#det_5a1890587d8be13c57e1562eeb60a9db" xlink:title="ACY42858.1+KZS05094.1+JAN40985.1">
<svg:circle cx="-0.0312593642556113" cy="0.100110910075487" r="0.01875" fill="black" opacity="0.5"/>
</svg:a>

<svg:a xlink:href="#det_90500df91699ee333653ec077927e860" xlink:title="JAN73646.1+KZS05165.1+JAN42464.1">
<svg:circle cx="0.0497978523576961" cy="-0.074191376655634" r="0.01875" fill="black" opacity="0.5"/>
</svg:a>

<svg:a xlink:href="#det_ed5fe2e6feba0456292d2315128d0b3c" xlink:title="JAN55589.1+JAN52740.1+JAN31649.1+JAN30695.1+JAN29295.1+JAN50382.1+JAN48391.1+JAN39194.1+JAN39193.1+JAN40693.1+JAN83189.1+JAN64983.1+JAN64982.1+KZS04808.1+JAN40646.1">
<svg:circle cx="0.00907127585224166" cy="-0.0387292028624882" r="0.01875" fill="black" opacity="0.5"/>
</svg:a>

<svg:a xlink:href="#det_c56a883191b5fca36ea1cbfbff77b943" xlink:title="JAN66272.1+KZS20042.1">
<svg:circle cx="0.13078850680606" cy="0.0460021269322783" r="0.01875" fill="black" opacity="0.5"/>
</svg:a>

<svg:a xlink:href="#det_c059b617d7c9cf12b0f70795a97242e5" xlink:title="KZS11490.1+JAN67463.1+JAN51407.1+JAN51406.1+JAN51405.1+JAN49255.1+JAN32419.1+JAN32420.1+JAN49254.1+JAN49256.1">
<svg:circle cx="0.168823444952567" cy="0.131902544324642" r="0.01875" fill="black" opacity="0.5"/>
</svg:a>

<svg:a xlink:href="#det_922cfc97d3023180fa1779827d2a9c2e" xlink:title="JAN57615.1+JAN48159.1+JAN36176.1+JAN33921.1+JAN42214.1+JAN59503.1+JAN52415.1+KZS13673.1+JAN43714.1+JAN59504.1+JAN73392.1">
<svg:circle cx="-0.18236774666567" cy="0.0895121756818189" r="0.01875" fill="black" opacity="0.5"/>
</svg:a>

<svg:a xlink:href="#det_34381efb2294fc2f04ecf6eeb22b5970" xlink:title="JAN83115.1+KZS06110.1">
<svg:circle cx="-0.016806272487311" cy="0.0143626869494256" r="0.01875" fill="black" opacity="0.5"/>
</svg:a>

<svg:a xlink:href="#det_08c0e37e3610a78f75a6841c2cfb00c2" xlink:title="JAN33486.1+JAN74012.1+JAN42769.1+JAN44172.1+JAN44171.1+JAN60727.1+JAN59279.1">
<svg:circle cx="0.0136238768060614" cy="0.138465907741421" r="0.01875" fill="black" opacity="0.5"/>
</svg:a>

<svg:a xlink:href="#det_6ee82b28dccb78a7cbd7687d45dfc019" xlink:title="KZS15965.1+JAN57435.1+JAN38174.1+JAN86014.1+JAN44273.1">
<svg:circle cx="0.0353513031965989" cy="0.15754152989556" r="0.01875" fill="black" opacity="0.5"/>
</svg:a>

<svg:a xlink:href="#det_ddcc345ef1c304e1489a7269321ed976" xlink:title="KZS04728.1+JAN51011.1+JAN80186.1">
<svg:circle cx="-0.0224604226082206" cy="-0.155123048746489" r="0.01875" fill="black" opacity="0.5"/>
</svg:a>

<svg:a xlink:href="#det_f837d3060b6d2638c9debce4d7790ed0" xlink:title="JAN56885.1+JAN56886.1+KZS10155.1+JAN85127.1">
<svg:circle cx="-0.211199703914453" cy="-0.098441939501618" r="0.01875" fill="black" opacity="0.5"/>
</svg:a>

<svg:a xlink:href="#det_1d40a1236090ac2ccb1b1c64e3dd5923" xlink:title="JAN50048.1+JAN38454.1+JAN38453.1+JAN88840.1+JAN35757.1+JAN58032.1+JAN50049.1+KZS16004.1+JAN45152.1">
<svg:circle cx="0.256812238780853" cy="-0.0950135683403799" r="0.01875" fill="black" opacity="0.5"/>
</svg:a>

<svg:a xlink:href="#det_6f79ccd2a8a4dd38c9da48ed5be346d0" xlink:title="JAN71522.1+KZS14107.1+JAN65013.1+JAN48570.1+JAN39082.1+JAN39083.1">
<svg:circle cx="0.0536420780218585" cy="-0.0400092908936048" r="0.01875" fill="black" opacity="0.5"/>
</svg:a>

<svg:a xlink:href="#det_9d841511bddfccf7c45e3937a0c25911" xlink:title="JAN73566.1+KZS09468.1+JAN57773.1">
<svg:circle cx="0.0298357244317475" cy="-0.0519284202895155" r="0.01875" fill="black" opacity="0.5"/>
</svg:a>

<svg:a xlink:href="#det_070999fbffe52dc518a65fc394120efd" xlink:title="JAN83163.1+JAN41157.1+JAN48860.1+JAN56405.1+JAN50966.1">
<svg:circle cx="-0.192375598475692" cy="-0.00178085474398876" r="0.01875" fill="black" opacity="0.5"/>
</svg:a>

<svg:a xlink:href="#det_8601439820e17a99d83e27b8cbe67445" xlink:title="JAN85120.1+KZS13985.1">
<svg:circle cx="-0.084641444224419" cy="-0.0728173847182245" r="0.01875" fill="black" opacity="0.5"/>
</svg:a>

<svg:a xlink:href="#det_e16352e85a83ca894d5b2055ce3590c4" xlink:title="KZS04729.1">
<svg:circle cx="0.254777190707582" cy="0.333077849463411" r="0.01875" fill="black" opacity="0.5"/>
</svg:a>

<svg:a xlink:href="#det_947975b502ce45f79d0b8ffe0d979d2e" xlink:title="KZS22058.1+JAN79485.1">
<svg:circle cx="0.0497626027389221" cy="0.217574851258562" r="0.01875" fill="black" opacity="0.5"/>
</svg:a>

<svg:a xlink:href="#det_0f285bde22cbf4c9ef0daac34319ad46" xlink:title="KZS06023.1+JAN88467.1">
<svg:circle cx="0.000849276508042502" cy="0.0777262207570849" r="0.01875" fill="black" opacity="0.5"/>
</svg:a>

<svg:a xlink:href="#det_a13876fd8d9243d729692e58144d6b05" xlink:title="JAN66180.1+JAN64210.1+JAN63059.1+JAN61389.1+JAN44320.1+JAN63060.1+JAN63061.1+JAN51426.1+JAN51427.1+JAN51425.1+JAN47365.1+JAN45920.1+JAN45919.1+JAN44319.1+EFX87974.1+JAN64211.1+JAN39330.1+EFX82035.1+JAN53511.1+JAN62453.1+JAN83226.1+JAN65361.1+JAN30778.1">
<svg:circle cx="-0.0578110545392056" cy="-0.0140056127858519" r="0.01875" fill="black" opacity="0.5"/>
</svg:a>

<svg:a xlink:href="#det_7c9620d658bd5cac27c320df9ac989d8" xlink:title="JAN66579.1+JAN57467.1+KZS08995.1">
<svg:circle cx="0.0179347455810083" cy="-0.0755255151396582" r="0.01875" fill="black" opacity="0.5"/>
</svg:a>

<svg:a xlink:href="#det_80d617990e6beeca1c8e0e73d5c4a20d" xlink:title="JAN59172.1+KZS18351.1+JAN40325.1+JAN67033.1+JAN71965.1+KZS17061.1+JAN33477.1+JAN62769.1+JAN60712.1+JAN61770.1">
<svg:circle cx="0.00420928109819106" cy="-0.186075445916641" r="0.01875" fill="black" opacity="0.5"/>
</svg:a>

<svg:a xlink:href="#det_512cdf172a933f9b59c1ee47b423bc49" xlink:title="KZS04037.1+JAN85711.1+JAN33663.1+JAN57607.1">
<svg:circle cx="-0.00602962216719513" cy="0.021591849885066" r="0.01875" fill="black" opacity="0.5"/>
</svg:a>

<svg:a xlink:href="#det_0e33f0b3909835530891a32903694c81" xlink:title="JAN56923.1+KZS09326.1+JAN70424.1">
<svg:circle cx="-0.0184130998219791" cy="-0.180740119071851" r="0.01875" fill="black" opacity="0.5"/>
</svg:a>

<svg:a xlink:href="#det_bd7083ff93f8a254b696b8a0b0e964dd" xlink:title="JAN55904.1+JAN68132.1+JAN45453.1+JAN55906.1+JAN55905.1">
<svg:circle cx="0.0894012019455887" cy="0.0757291114324205" r="0.01875" fill="black" opacity="0.5"/>
</svg:a>

<svg:a xlink:href="#det_f6e9305eb55a3c0dd6516b8e40f61904" xlink:title="JAN94625.1+JAN74358.1+JAN62258.1+JAN62259.1+KZS14481.1">
<svg:circle cx="0.186489926278159" cy="0.0702273750462716" r="0.01875" fill="black" opacity="0.5"/>
</svg:a>

<svg:a xlink:href="#det_8d589dc46f7b9be1ff8db0293c5c4447" xlink:title="KZS21621.1+JAN50809.1+JAN85016.1">
<svg:circle cx="-0.0787688680337018" cy="-0.0406106445661023" r="0.01875" fill="black" opacity="0.5"/>
</svg:a>

<svg:a xlink:href="#det_69337221785356ca38212affc841e936" xlink:title="KZS19887.1+JAN50818.1+JAN50817.1+JAN85722.1+JAN60182.1+JAN53269.1+JAN56234.1">
<svg:circle cx="-0.0548500785223628" cy="-0.0250325882656674" r="0.01875" fill="black" opacity="0.5"/>
</svg:a>

<svg:a xlink:href="#det_3f6df014ca061da8126ad41c74449fc4" xlink:title="JAN46849.1+JAN48497.1+KZS15605.1+JAN70520.1+JAN32209.1+JAN43951.1+JAN30661.1+JAN64553.1+JAN34167.1+JAN34166.1">
<svg:circle cx="-0.105936508591098" cy="-0.179863757280584" r="0.01875" fill="black" opacity="0.5"/>
</svg:a>

<svg:a xlink:href="#det_ed740c2f5d95b2e4a4d585a3c9368f6e" xlink:title="JAN38031.1+KZS06141.1+JAN75652.1">
<svg:circle cx="0.0580366212812823" cy="-0.26676696040581" r="0.01875" fill="black" opacity="0.5"/>
</svg:a>

<svg:a xlink:href="#det_c1bb621550d4a54831190efaf116b76b" xlink:title="JAN84265.1+KZS17829.1">
<svg:circle cx="-0.0504505813536644" cy="0.0638614347639683" r="0.01875" fill="black" opacity="0.5"/>
</svg:a>

<svg:a xlink:href="#det_5254ed83db7935cf410e0bfb32fbed46" xlink:title="KZS01913.1+KZR96237.1+KZS01853.1+JAN38933.1+JAN38932.1+JAN85079.1">
<svg:circle cx="-0.264236935719944" cy="0.108045274724054" r="0.01875" fill="black" opacity="0.5"/>
</svg:a>

<svg:a xlink:href="#det_9cefa8fbf22342dca0f302abf32b4c6a" xlink:title="JAN49201.1+JAN57901.1+JAN65919.1">
<svg:circle cx="0.0136445091616408" cy="0.11695287120402" r="0.01875" fill="black" opacity="0.5"/>
</svg:a>

<svg:a xlink:href="#det_0c1e7270efe472f19b0c53bb767fe189" xlink:title="KZS16232.1">
<svg:circle cx="0.0705854533015309" cy="0.055216146445983" r="0.01875" fill="black" opacity="0.5"/>
</svg:a>

<svg:a xlink:href="#det_23600802764c38816d1cdeeef550a7b8" xlink:title="KZS19816.1+JAN60955.1+JAN32071.1+JAN60957.1+JAN30417.1+JAN45759.1+JAN60958.1+JAN60956.1+JAN66021.1">
<svg:circle cx="-0.169975290982751" cy="-0.282153754469698" r="0.01875" fill="black" opacity="0.5"/>
</svg:a>

<svg:a xlink:href="#det_2b30ab009c09aad90e776b1211811643" xlink:title="KZS17020.1+JAN34061.1+JAN34062.1+JAN36359.1">
<svg:circle cx="0.1480951714595" cy="-0.202553820283619" r="0.01875" fill="black" opacity="0.5"/>
</svg:a>

<svg:a xlink:href="#det_7801fe4ea3d17891bf17f35ebffb0c23" xlink:title="JAN65812.1+JAN30900.1+JAN61959.1+JAN74419.1+JAN30901.1+JAN51478.1+JAN45915.1+JAN45917.1+JAN79024.1+JAN61960.1+JAN53922.1+JAN51477.1+JAN49261.1+JAN49259.1+JAN45916.1+JAN49260.1+KZS16285.1">
<svg:circle cx="0.108096648826052" cy="0.131382345765098" r="0.01875" fill="black" opacity="0.5"/>
</svg:a>

<svg:a xlink:href="#det_4490fae66297c7a99ec9b4c5deae5817" xlink:title="JAN57119.1+JAN53975.1+KZS16746.1+JAN33960.1">
<svg:circle cx="-0.0843138560864141" cy="0.443823969972778" r="0.01875" fill="black" opacity="0.5"/>
</svg:a>

<svg:a xlink:href="#det_e659fdff249d74e29ea72ba4f11adb05" xlink:title="JAN57204.1+KZS16616.1">
<svg:circle cx="-0.181551530954748" cy="0.03735226557914" r="0.01875" fill="black" opacity="0.5"/>
</svg:a>

<svg:a xlink:href="#det_13fef6de6d16da4f93c35c6a8fe8964d" xlink:title="KZS14636.1+JAN56555.1+JAN31764.1+JAN30260.1+JAN51053.1+JAN47200.1+JAN66120.1">
<svg:circle cx="-0.0819392329284116" cy="-0.0610470895153445" r="0.01875" fill="black" opacity="0.5"/>
</svg:a>

<svg:a xlink:href="#det_037d830137936bd09305b17aa2b63314" xlink:title="KZS11135.1+JAN77307.1">
<svg:circle cx="0.0691610863228617" cy="-0.111452695219432" r="0.01875" fill="black" opacity="0.5"/>
</svg:a>

<svg:a xlink:href="#det_2f6b87c6686d9ccb77cfc288fba69f77" xlink:title="KZR99760.1+JAN43141.1+JAN90459.1+JAN81481.1+JAN63109.1+JAN57164.1+JAN46012.1+JAN34501.1+EFX69146.1+JAN76344.1+JAN34490.1+KZS17327.1+KZS04523.1+JAN83824.1+KZR97647.1+JAN90512.1+JAN90452.1+JAN78878.1+JAN78877.1+JAN66980.1+JAN63216.1+JAN62269.1+JAN62268.1+JAN62267.1+JAN62251.1+JAN51486.1+JAN51475.1+JAN44484.1+JAN34502.1+JAN32494.1+CAB99474.1+JAN32493.1">
<svg:circle cx="0.0339785110445217" cy="0.0142294929698028" r="0.01875" fill="black" opacity="0.5"/>
</svg:a>

<svg:a xlink:href="#det_62cd3e6171256d57ef6d4cbd99974abf" xlink:title="KZS20054.1+JAN78081.1+JAN33931.1">
<svg:circle cx="0.13007286175652" cy="0.0672346726142998" r="0.01875" fill="black" opacity="0.5"/>
</svg:a>

<svg:a xlink:href="#det_4976440fcc4be983b861e5ed5259f138" xlink:title="JAN83188.1+JAN59733.1+JAN40143.1+JAN41985.1+KZS09066.1+JAN46441.1+JAN47988.1">
<svg:circle cx="-0.0649324253349033" cy="-0.00535536295134596" r="0.01875" fill="black" opacity="0.5"/>
</svg:a>

<svg:a xlink:href="#det_2c03df93e303abb25f2f0c915f6b05dc" xlink:title="KZS09820.1+JAN57234.1+JAN71371.1+JAN30484.1+JAN36124.1">
<svg:circle cx="-0.0601690067419568" cy="0.0173788026720533" r="0.01875" fill="black" opacity="0.5"/>
</svg:a>

<svg:a xlink:href="#det_bbacbd6da1c85597da68819b0fc89153" xlink:title="JAN75352.1+JAN53059.1+JAN37865.1+JAN34919.1+JAN33169.1+JAN31474.1+JAN53060.1">
<svg:circle cx="0.0156472493670734" cy="-0.0262461323406597" r="0.01875" fill="black" opacity="0.5"/>
</svg:a>

<svg:a xlink:href="#det_509e0c72fe32a9b7198e2f7bb2c28f16" xlink:title="JAN57217.1+JAN83655.1+JAN53453.1+JAN57160.1">
<svg:circle cx="-0.0480317213079462" cy="-0.00654130611389505" r="0.01875" fill="black" opacity="0.5"/>
</svg:a>

<svg:a xlink:href="#det_646f105d24dce9690d472c1bc2f417e3" xlink:title="KZS20637.1+JAN55048.1+KZS08859.1+JAN58083.1+JAN51186.1+JAN51187.1+JAN51185.1+JAN64886.1+JAN51188.1+JAN44185.1+JAN73423.1+JAN34048.1+JAN34049.1">
<svg:circle cx="0.0281722731491975" cy="0.000968468647210773" r="0.01875" fill="black" opacity="0.5"/>
</svg:a>

<svg:a xlink:href="#det_3f790e9aa54461d765b20f5cf5140f25" xlink:title="JAN51150.1+JAN53606.1+KZS21641.1+JAN59250.1+JAN90346.1">
<svg:circle cx="0.0980251220431456" cy="-0.0774563854495434" r="0.01875" fill="black" opacity="0.5"/>
</svg:a>

<svg:a xlink:href="#det_d72898e36e3c2b0841f63fb28c093e4e" xlink:title="JAN58418.1+JAN29174.1+JAN78521.1+KZS19005.1+JAN30633.1+JAN48615.1+JAN46973.1+JAN46974.1">
<svg:circle cx="0.1268270109057" cy="-0.103604800537911" r="0.01875" fill="black" opacity="0.5"/>
</svg:a>

<svg:a xlink:href="#det_ddb0146201fc5870427daeba309e3ed3" xlink:title="JAN76754.1+KZS20002.1+JAN56774.1+JAN53720.1+JAN53719.1+JAN38277.1+JAN31670.1+JAN33474.1">
<svg:circle cx="0.0348935731072349" cy="0.0513070345533841" r="0.01875" fill="black" opacity="0.5"/>
</svg:a>

<svg:a xlink:href="#det_1eef4e533df8f781f6790b78d3e5cefd" xlink:title="KZS09207.1+KZS00007.1+KZR99188.1+JAN90865.1+JAN43123.1+JAN54038.1+JAN65662.1+JAN64157.1+JAN57524.1+JAN41417.1+JAN45992.1+JAN29321.1+JAN41262.1+JAN76995.1">
<svg:circle cx="-0.0968395839196813" cy="-0.125467283052996" r="0.01875" fill="black" opacity="0.5"/>
</svg:a>

<svg:a xlink:href="#det_d7a3d474d7f89eff07e8cffd13154a42" xlink:title="JAN67769.1">
<svg:circle cx="-0.0315602466038996" cy="-0.0481488590825095" r="0.01875" fill="black" opacity="0.5"/>
</svg:a>

<svg:a xlink:href="#det_d56b49ca764668abada6e81d18ad7e19" xlink:title="KZS19297.1+JAN67956.1">
<svg:circle cx="-0.0482336043257388" cy="0.00488432487684895" r="0.01875" fill="black" opacity="0.5"/>
</svg:a>

<svg:a xlink:href="#det_2db24f2dba7e9125c0ca921029a6cc1f" xlink:title="KZS17720.1+KZS07918.1+JAN36354.1+JAN73667.1">
<svg:circle cx="-0.150280544436943" cy="-0.0830068621148503" r="0.01875" fill="black" opacity="0.5"/>
</svg:a>

<svg:a xlink:href="#det_2458c53b6d23c3bcc61a81fe92993957" xlink:title="JAN79782.1+KZS04090.1">
<svg:circle cx="0.606369201930297" cy="0.374132375411456" r="0.01875" fill="black" opacity="0.5"/>
</svg:a>

<svg:a xlink:href="#det_d4b37925cfefdcb0bca2dae53b1f924d" xlink:title="JAN46718.1+KZS03445.1+JAN66531.1">
<svg:circle cx="-0.0163640989362899" cy="-0.0578366434131446" r="0.01875" fill="black" opacity="0.5"/>
</svg:a>

<svg:a xlink:href="#det_1dafadb8b388863e08473d6cb5be9c2f" xlink:title="JAN44999.1+JAN31158.1+JAN64614.1+JAN80658.1">
<svg:circle cx="-0.299750113072215" cy="0.264515652764471" r="0.01875" fill="black" opacity="0.5"/>
</svg:a>

<svg:a xlink:href="#det_8aea8b79e355583dcf3f913b4485d651" xlink:title="JAN83656.1+KZS11645.1+JAN60611.1+JAN41206.1+JAN59209.1">
<svg:circle cx="-0.0281571260957425" cy="-0.0793830080568056" r="0.01875" fill="black" opacity="0.5"/>
</svg:a>

<svg:a xlink:href="#det_343c64f1b239fafdc2fd0d651cc6a00e" xlink:title="JAN83666.1+JAN43964.1+JAN59425.1+JAN35826.1+JAN38535.1+JAN38533.1+JAN38534.1+JAN61014.1+KZS11646.1+JAN59423.1+JAN59424.1">
<svg:circle cx="-0.125517763526651" cy="-0.120558015558312" r="0.01875" fill="black" opacity="0.5"/>
</svg:a>

<svg:a xlink:href="#det_2a956a994f1a9f9d16688d7b2d525d93" xlink:title="JAN57372.1+KZS03008.1">
<svg:circle cx="-0.142931552727577" cy="-0.013661512269791" r="0.01875" fill="black" opacity="0.5"/>
</svg:a>

<svg:a xlink:href="#det_8731bb8f6af50abc36662fd19d32a93e" xlink:title="KZS06140.1+JAN48885.1+JAN87671.1">
<svg:circle cx="0.053186887890156" cy="-0.0483293062076682" r="0.01875" fill="black" opacity="0.5"/>
</svg:a>

<svg:a xlink:href="#det_42496031173175e92424f979a1e494c4" xlink:title="JAN88916.1">
<svg:circle cx="0.0960399325626577" cy="0.0541557410752394" r="0.01875" fill="black" opacity="0.5"/>
</svg:a>

<svg:a xlink:href="#det_f2229f6ad344e73076b08eaebc945c4f" xlink:title="JAN34874.1+JAN68070.1+JAN48962.1+JAN34875.1+JAN56504.1+KZR99791.1">
<svg:circle cx="-0.116649043364474" cy="0.176300941840959" r="0.01875" fill="black" opacity="0.5"/>
</svg:a>

<svg:a xlink:href="#det_e56880e659430d8ac4768e6e0f0060bb" xlink:title="JAN57377.1+JAN41267.1+JAN71072.1+KZS05929.1+JAN42861.1+JAN53512.1+JAN35778.1">
<svg:circle cx="-0.0178372694729636" cy="0.0356423068245365" r="0.01875" fill="black" opacity="0.5"/>
</svg:a>

<svg:a xlink:href="#det_695085fb5e5b379358893817d0d53359" xlink:title="JAN53691.1+JAN53690.1+JAN44377.1+KZS13426.1+JAN85515.1">
<svg:circle cx="0.0604298233302377" cy="-0.0192704321100492" r="0.01875" fill="black" opacity="0.5"/>
</svg:a>

<svg:a xlink:href="#det_83f7119745c01f70fc2757714012344a" xlink:title="JAN47442.1+JAN90367.1+JAN49278.1+JAN51435.1+KZS15054.1">
<svg:circle cx="0.129203727404096" cy="0.162431602965034" r="0.01875" fill="black" opacity="0.5"/>
</svg:a>

<svg:a xlink:href="#det_fd81d16f556b7e58228e1f934a838638" xlink:title="JAN38909.1+JAN47209.1+JAN44306.1+JAN45711.1+JAN42912.1+JAN32022.1+JAN48964.1+JAN74355.1+JAN30512.1+KZS08534.1">
<svg:circle cx="-0.0405192862654922" cy="0.140851373851586" r="0.01875" fill="black" opacity="0.5"/>
</svg:a>

<svg:a xlink:href="#det_2e3978c0623a77696f88565669d8d784" xlink:title="JAN78741.1+KZS19663.1+JAN32334.1+JAN53525.1+JAN39281.1+JAN36690.1+JAN41183.1">
<svg:circle cx="-0.0235871735874027" cy="0.0167556487564377" r="0.01875" fill="black" opacity="0.5"/>
</svg:a>

<svg:a xlink:href="#det_06264ec761b162e68f1bae6279554772" xlink:title="JAN83406.1+JAN64517.1+JAN53111.1+JAN31479.1+KZS20241.1">
<svg:circle cx="0.0662372108738336" cy="-0.0192339276837621" r="0.01875" fill="black" opacity="0.5"/>
</svg:a>

<svg:a xlink:href="#det_e7a4857a67360d2a51adfabd86208a84" xlink:title="KZS03797.1+JAN57318.1+JAN52866.1+JAN52865.1+JAN50517.1+JAN39369.1+ACY45133.1+EFX87628.1">
<svg:circle cx="0.0151063552444327" cy="-0.0910781695917767" r="0.01875" fill="black" opacity="0.5"/>
</svg:a>

<svg:a xlink:href="#det_5ca2a6736dbc7ae3a55abef1240f4fe6" xlink:title="KZS01725.1+JAN56476.1+JAN38530.1+JAN38531.1+JAN51021.1+JAN35879.1+JAN30324.1+JAN48914.1+JAN35880.1+JAN35881.1+JAN51020.1+JAN30323.1+JAN51022.1+JAN53468.1+JAN85349.1">
<svg:circle cx="-0.156465264572411" cy="-0.0452143977177337" r="0.01875" fill="black" opacity="0.5"/>
</svg:a>

<svg:a xlink:href="#det_1bdc8a8fdc334f40898e6a03cdab387a" xlink:title="JAN77840.1+KZS08594.1">
<svg:circle cx="-0.146234909811272" cy="0.0447687538683593" r="0.01875" fill="black" opacity="0.5"/>
</svg:a>

<svg:a xlink:href="#det_48113f62c5dc283e79fc6ee96a99fa59" xlink:title="JAN92151.1+JAN79467.1+JAN56651.1+JAN51108.1+JAN51107.1+JAN32475.1+JAN57202.1+KZS02935.1">
<svg:circle cx="0.0434627494246963" cy="0.321011617312445" r="0.01875" fill="black" opacity="0.5"/>
</svg:a>

<svg:a xlink:href="#det_9d5ffed503f88d9bf38fda4430be79d6" xlink:title="JAN53872.1+JAN36780.1+JAN32496.1+KZS13652.1+JAN57138.1+JAN89813.1">
<svg:circle cx="0.0434879571611289" cy="-0.130933896701815" r="0.01875" fill="black" opacity="0.5"/>
</svg:a>

<svg:a xlink:href="#det_c941f156f7403eb5d1954e8f4b09a877" xlink:title="KZR98771.1+JAN50840.1+JAN67937.1+JAN57544.1+JAN30538.1+JAN45588.1">
<svg:circle cx="-0.137048444906559" cy="0.0451640005326482" r="0.01875" fill="black" opacity="0.5"/>
</svg:a>

<svg:a xlink:href="#det_437f19a5be122d1bfc301b869aa8e296" xlink:title="JAN59779.1+KZS06107.1+JAN57432.1+JAN71518.1+JAN71517.1">
<svg:circle cx="-0.107714198369364" cy="-0.108387865294732" r="0.01875" fill="black" opacity="0.5"/>
</svg:a>

<svg:a xlink:href="#det_3abe6e77c7f8ebe36c7daeb470a24d05" xlink:title="JAN56308.1+JAN49025.1+JAN51168.1+JAN49026.1+JAN45730.1+JAN61621.1+JAN56309.1+KZS09689.1+JAN47221.1+JAN66629.1+JAN51169.1+JAN37836.1">
<svg:circle cx="-0.548621186214821" cy="0.354386080242564" r="0.01875" fill="black" opacity="0.5"/>
</svg:a>

<svg:a xlink:href="#det_512c3b626659b510888680509fcce629" xlink:title="KZS17446.1+KZS10700.1+JAN60688.1+JAN58687.1+JAN41029.1+JAN85364.1+JAN44015.1">
<svg:circle cx="-0.072239313609604" cy="0.142633736345069" r="0.01875" fill="black" opacity="0.5"/>
</svg:a>

<svg:a xlink:href="#det_359012ea4593ef1d47a221493a04ad14" xlink:title="JAN55370.1+JAN55369.1+JAN57588.1+JAN40580.1+JAN87010.1+JAN35435.1+KZS11152.1">
<svg:circle cx="0.0508632009578762" cy="0.031830184980927" r="0.01875" fill="black" opacity="0.5"/>
</svg:a>

<svg:a xlink:href="#det_988bd3b465c023a082186eb0e936ee68" xlink:title="KZS11497.1+JAN66510.1+JAN72440.1+JAN55548.1+JAN48350.1+JAN38954.1+JAN38955.1+JAN32059.1+JAN32061.1+JAN32060.1">
<svg:circle cx="0.0421547768013646" cy="0.147422570423712" r="0.01875" fill="black" opacity="0.5"/>
</svg:a>

<svg:a xlink:href="#det_49194a99879e44cfe53002ea3f8132fb" xlink:title="JAN39061.1+JAN40205.1+JAN57283.1+JAN84056.1">
<svg:circle cx="-0.065315171608658" cy="-0.321564567253572" r="0.01875" fill="black" opacity="0.5"/>
</svg:a>

<svg:a xlink:href="#det_483f571d1067705789797d3e5f6ba1e6" xlink:title="JAN90053.1+JAN51308.1+JAN49410.1+JAN89236.1+JAN44459.1+JAN45807.1+EFX82862.1">
<svg:circle cx="0.247177644366653" cy="0.244153261080796" r="0.01875" fill="black" opacity="0.5"/>
</svg:a>

<svg:a xlink:href="#det_1d1912c31a9a4c67a87aeda9e3c92095" xlink:title="KZS14176.1+JAN80056.1">
<svg:circle cx="-0.109730984401364" cy="0.024772869060849" r="0.01875" fill="black" opacity="0.5"/>
</svg:a>

<svg:a xlink:href="#det_8293b7d6820862fe93b095426d47d39f" xlink:title="JAN37369.1+JAN92005.1+JAN37370.1+KZS04243.1">
<svg:circle cx="-0.0112747249746085" cy="-0.236603462486634" r="0.01875" fill="black" opacity="0.5"/>
</svg:a>

<svg:a xlink:href="#det_6ac334d485725348df8a08c56523ac53" xlink:title="JAN51133.1+JAN73413.1+KZS08597.1+JAN59278.1+JAN63130.1">
<svg:circle cx="-0.356981559170679" cy="-0.0920756124812115" r="0.01875" fill="black" opacity="0.5"/>
</svg:a>

<svg:a xlink:href="#det_5f0c1963ad814945708b4247f40921b2" xlink:title="JAN35630.1+JAN35631.1+JAN86667.1+KZS13220.1+JAN38576.1">
<svg:circle cx="0.0774607116347781" cy="0.0778813413227354" r="0.01875" fill="black" opacity="0.5"/>
</svg:a>

<svg:a xlink:href="#det_bae9680869617f843c733494ca7d3bdc" xlink:title="KZS20189.1+JAN49148.1">
<svg:circle cx="-0.267015209727755" cy="0.0438006491269822" r="0.01875" fill="black" opacity="0.5"/>
</svg:a>

<svg:a xlink:href="#det_35a73293e3fd0b043716c65b64a79039" xlink:title="JAN61311.1+JAN51132.1+KZS14907.1+JAN67437.1+JAN59716.1+JAN53575.1">
<svg:circle cx="0.00131897689551805" cy="0.0926843693177273" r="0.01875" fill="black" opacity="0.5"/>
</svg:a>

<svg:a xlink:href="#det_30b1a123b95556129bba620f1fd7980a" xlink:title="JAN77286.1+JAN59512.1+JAN34223.1+KZS07151.1+JAN65981.1+JAN49116.1">
<svg:circle cx="0.00268377347379537" cy="0.115128167938376" r="0.01875" fill="black" opacity="0.5"/>
</svg:a>

<svg:a xlink:href="#det_3be2f19fbc47ab65ff37f903b95369b9" xlink:title="KZS16738.1+JAN71625.1">
<svg:circle cx="-0.162305668584092" cy="0.253270872948298" r="0.01875" fill="black" opacity="0.5"/>
</svg:a>

<svg:a xlink:href="#det_a028c73e4ef2c609c220a4c49f206af6" xlink:title="JAN76353.1+KZS14735.1">
<svg:circle cx="0.0119753745091732" cy="0.0719286551992606" r="0.01875" fill="black" opacity="0.5"/>
</svg:a>

<svg:a xlink:href="#det_688d8479f67240b47b43bcb575ed55f1" xlink:title="KZS12979.1+JAN89763.1+JAN38740.1+JAN38739.1+JAN56631.1+JAN33846.1+JAN38738.1">
<svg:circle cx="0.00874645873800068" cy="0.0417399530144132" r="0.01875" fill="black" opacity="0.5"/>
</svg:a>

<svg:a xlink:href="#det_71ea49d09ea63fc8811523d4744cda0b" xlink:title="JAN41023.1+JAN56080.1+KZS11683.1+JAN72421.1">
<svg:circle cx="0.0243094568659091" cy="-0.0914550496205017" r="0.01875" fill="black" opacity="0.5"/>
</svg:a>

<svg:a xlink:href="#det_6672feba1162588bd3822e18b6a4e550" xlink:title="JAN46062.1+JAN92482.1+KZS09092.1+JAN73839.1">
<svg:circle cx="0.232708929499608" cy="0.0234776424051148" r="0.01875" fill="black" opacity="0.5"/>
</svg:a>

<svg:a xlink:href="#det_b70bb0b54910e0bdc6b846e2177e4655" xlink:title="KZS16393.1+JAN67974.1+JAN57231.1+JAN31431.1+JAN92454.1+JAN73917.1+JAN74913.1+JAN63159.1+JAN61721.1+JAN49338.1+JAN47315.1+JAN45993.1+JAN31432.1+JAN29372.1+JAN66071.1+KZS06100.1">
<svg:circle cx="0.337980240978857" cy="-0.0559123108536493" r="0.01875" fill="black" opacity="0.5"/>
</svg:a>

<svg:a xlink:href="#det_10d2a39323ade990c1867342205ae845" xlink:title="JAN64177.1+JAN51376.1+JAN32090.1+KZS15678.1+JAN45876.1+JAN30579.1+JAN30578.1+JAN45875.1+JAN51373.1+JAN32087.1+JAN51375.1+JAN65764.1+JAN45877.1+JAN32089.1+JAN32088.1+JAN61216.1+JAN59470.1+JAN51323.1+JAN51374.1+JAN89812.1+JAN44481.1+JAN45874.1">
<svg:circle cx="0.0324705590803944" cy="-0.0291536246832355" r="0.01875" fill="black" opacity="0.5"/>
</svg:a>

<svg:a xlink:href="#det_25a3553ca1e24836e638a3a1add35529" xlink:title="JAN76341.1+JAN54606.1+KZS19814.1">
<svg:circle cx="0.174623271222003" cy="0.249765474028718" r="0.01875" fill="black" opacity="0.5"/>
</svg:a>

<svg:a xlink:href="#det_485587866aa1d77b811bd344b6fccb84" xlink:title="JAN68177.1+JAN41066.1">
<svg:circle cx="0.0428786053775326" cy="0.0435763327409921" r="0.01875" fill="black" opacity="0.5"/>
</svg:a>

<svg:a xlink:href="#det_16d7c5ef51a91a4ee19492d2e8239432" xlink:title="KZS04208.1+JAN71473.1">
<svg:circle cx="0.0785355433093924" cy="-0.00312604934458176" r="0.01875" fill="black" opacity="0.5"/>
</svg:a>

<svg:a xlink:href="#det_0a816bbbd6b9e680c81dbbecd4e8edb3" xlink:title="JAN65759.1+JAN65760.1+JAN74001.1+JAN32286.1+JAN59119.1+JAN50014.1+JAN52222.1+JAN32281.1+JAN42069.1+JAN52223.1+JAN32279.1+JAN36588.1+KZS14706.1+JAN52226.1+JAN74005.1+JAN50015.1+JAN34225.1+JAN84830.1+JAN32280.1+JAN48070.1+KZS14704.1+JAN64314.1">
<svg:circle cx="0.0503724549466711" cy="0.0664029896412303" r="0.01875" fill="black" opacity="0.5"/>
</svg:a>

<svg:a xlink:href="#det_83cbb4942262638b9a7336ca051823df" xlink:title="KZS21105.1+JAN53522.1+JAN57443.1+KZS21107.1+JAN62576.1+JAN53523.1+JAN34137.1+JAN34138.1">
<svg:circle cx="-0.0110578787541453" cy="-0.0256493186323544" r="0.01875" fill="black" opacity="0.5"/>
</svg:a>

<svg:a xlink:href="#det_6fd7ebc6a383e223df08b41d04b3cd24" xlink:title="JAN74866.1+KZS20845.1">
<svg:circle cx="-0.0268895690200516" cy="0.049632733776929" r="0.01875" fill="black" opacity="0.5"/>
</svg:a>

<svg:a xlink:href="#det_37bda1a156396d81c88bd1f348751d1d" xlink:title="JAN83414.1+JAN57378.1+JAN48808.1+JAN65010.1+JAN53256.1+JAN45566.1+JAN30370.1+JAN50868.1">
<svg:circle cx="0.0424126012827865" cy="-0.0468075506005836" r="0.01875" fill="black" opacity="0.5"/>
</svg:a>

<svg:a xlink:href="#det_a30b3e614bbdd6e0286f8d442b6b8bd9" xlink:title="KZS19567.1+JAN61053.1+JAN59549.1+JAN30312.1+JAN51058.1+JAN47306.1+JAN30311.1+JAN61052.1+JAN47307.1+JAN48955.1+JAN61054.1">
<svg:circle cx="-0.10541870411978" cy="-0.239850193983695" r="0.01875" fill="black" opacity="0.5"/>
</svg:a>

<svg:a xlink:href="#det_045b6cc97607e643d3d14c5770d32e3c" xlink:title="JAN81772.1+JAN75135.1+JAN74745.1+JAN72502.1+EFX73745.1+JAN90104.1+JAN48949.1">
<svg:circle cx="-0.0981440652781304" cy="0.115353864127834" r="0.01875" fill="black" opacity="0.5"/>
</svg:a>

<svg:a xlink:href="#det_89b64d265a3e4002a27485e263bfd08a" xlink:title="KZS12489.1+KZS12484.1+KZR97880.1+JAN76564.1+JAN64130.1+JAN62934.1+JAN47389.1+JAN39442.1+JAN34339.1+JAN32392.1+JAN32391.1+JAN29294.1+JAN65684.1+KZS20243.1+JAN54494.1+JAN30693.1+JAN83533.1+JAN41897.1+JAN29348.1">
<svg:circle cx="0.012798267098276" cy="-0.0825180394476927" r="0.01875" fill="black" opacity="0.5"/>
</svg:a>

<svg:a xlink:href="#det_1883c8f01c07aa5757f4acd05890386b" xlink:title="JAN30265.1+JAN50558.1+KZS21457.1+JAN82980.1+JAN50557.1">
<svg:circle cx="0.323564631284165" cy="-0.254005714312755" r="0.01875" fill="black" opacity="0.5"/>
</svg:a>

<svg:a xlink:href="#det_134a14cc00173c7fd610f53d7c030ca5" xlink:title="JAN68183.1+JAN41291.1+JAN34292.1+JAN53588.1">
<svg:circle cx="0.0158545501779963" cy="0.0446020536685769" r="0.01875" fill="black" opacity="0.5"/>
</svg:a>

<svg:a xlink:href="#det_9aabb23e5b7a91a5672ecc1ef42ac1f6" xlink:title="JAN72259.1+JAN53660.1+JAN64102.1+KZS09758.1+JAN53659.1+JAN53658.1+JAN65553.1">
<svg:circle cx="-0.0328437541258309" cy="-0.166148162291858" r="0.01875" fill="black" opacity="0.5"/>
</svg:a>

<svg:a xlink:href="#det_d57de42470ed9491c2f29b7e362b9e91" xlink:title="JAN70127.1+KZS07875.1">
<svg:circle cx="-0.0539244651672812" cy="-0.129906741714577" r="0.01875" fill="black" opacity="0.5"/>
</svg:a>

<svg:a xlink:href="#det_6c88963f8c60238d50c684fda4b75e69" xlink:title="KZS12915.1+JAN69581.1">
<svg:circle cx="-0.141826068384151" cy="-0.0942426268731152" r="0.01875" fill="black" opacity="0.5"/>
</svg:a>

<svg:a xlink:href="#det_e939d6cd3948d5644edb70b2bea32e77" xlink:title="JAN92611.1+JAN43139.1+JAN63965.1+JAN71527.1+JAN62919.1+JAN56816.1+JAN55430.1+JAN52630.1+JAN51277.1+JAN49176.1+JAN45824.1+JAN36482.1+JAN32237.1+JAN32238.1+KZS19529.1+JAN63572.1+JAN56817.1+JAN56815.1+JAN55429.1+JAN51322.1+JAN51278.1+JAN51279.1+JAN49178.1+JAN49177.1+JAN45825.1+JAN47322.1+JAN70374.1+JAN47323.1+KZS10545.1+JAN39136.1+JAN39135.1+JAN36483.1+JAN35636.1+JAN44423.1">
<svg:circle cx="0.0880561764011814" cy="0.093011543179038" r="0.01875" fill="black" opacity="0.5"/>
</svg:a>

<svg:a xlink:href="#det_88ea5cc34204f831067948dae33c96e5" xlink:title="JAN59307.1+KZS15211.1">
<svg:circle cx="-0.520013364099613" cy="0.384854876684581" r="0.01875" fill="black" opacity="0.5"/>
</svg:a>

<svg:a xlink:href="#det_4254732b769d18a972b2d65a2abc4d88" xlink:title="JAN79725.1+KZS08073.1+JAN44266.1">
<svg:circle cx="-0.00826853444081353" cy="0.0672473173132054" r="0.01875" fill="black" opacity="0.5"/>
</svg:a>

<svg:a xlink:href="#det_f5e1a746748f2ffa1ee5eb83c0961eb1" xlink:title="JAN66815.1+JAN53448.1+JAN51000.1+JAN45651.1+JAN45652.1+KZS04039.1+JAN57971.1">
<svg:circle cx="0.214273228868858" cy="0.176385954304759" r="0.01875" fill="black" opacity="0.5"/>
</svg:a>

<svg:a xlink:href="#det_786b9a6dbfc88489b5f3eee07f82d6b3" xlink:title="JAN47068.1+JAN68979.1+KZS20568.1">
<svg:circle cx="-0.044073175151164" cy="0.0239842334595059" r="0.01875" fill="black" opacity="0.5"/>
</svg:a>

<svg:a xlink:href="#det_824ce6d8729a5a0cb19472b66f30d1ed" xlink:title="JAN37788.1+JAN40373.1+JAN57805.1+JAN80422.1">
<svg:circle cx="-0.284861271396582" cy="0.444610799648688" r="0.01875" fill="black" opacity="0.5"/>
</svg:a>

<svg:a xlink:href="#det_515efa87af36f3b9ea444bec36e274e5" xlink:title="JAN82982.1+KZS16627.1">
<svg:circle cx="-0.0511134957721608" cy="0.148386800024856" r="0.01875" fill="black" opacity="0.5"/>
</svg:a>

<svg:a xlink:href="#det_8c0a76499b58830d7b1f62c14a89aca3" xlink:title="JAN56347.1+KZS07302.1+JAN91994.1">
<svg:circle cx="-0.111521595171136" cy="-0.0453005021446982" r="0.01875" fill="black" opacity="0.5"/>
</svg:a>

<svg:a xlink:href="#det_16e1e750c2425be17467b33c51e063b3" xlink:title="KZS19969.1+JAN40765.1+JAN89749.1+JAN30630.1">
<svg:circle cx="-0.122045306952936" cy="0.192773765158192" r="0.01875" fill="black" opacity="0.5"/>
</svg:a>

<svg:a xlink:href="#det_9cfd9d04715ab5086d1355e27693fd78" xlink:title="KZS05870.1+JAN38146.1+JAN40496.1+JAN68786.1">
<svg:circle cx="0.0208729817804684" cy="0.0569541659140269" r="0.01875" fill="black" opacity="0.5"/>
</svg:a>

<svg:a xlink:href="#det_9df104a69fb092795ad04311959d1d22" xlink:title="JAN90262.1+KZS10612.1+JAN49916.1+JAN54772.1+JAN46419.1+JAN49915.1">
<svg:circle cx="-0.0808991863761796" cy="-0.109804239873121" r="0.01875" fill="black" opacity="0.5"/>
</svg:a>

<svg:a xlink:href="#det_941fb3cd53cd09c4cc891a13e633f220" xlink:title="JAN85338.1+KZS05784.1">
<svg:circle cx="0.377449733269092" cy="-0.190084320947879" r="0.01875" fill="black" opacity="0.5"/>
</svg:a>

<svg:a xlink:href="#det_34925e0c66ae7cf9680c3e3e5aee11eb" xlink:title="KZS15035.1">
<svg:circle cx="-0.233841578761717" cy="-0.0938494925173615" r="0.01875" fill="black" opacity="0.5"/>
</svg:a>

<svg:a xlink:href="#det_85414be0ae93b8cdeadbfe906cc945fe" xlink:title="KZS10068.1+JAN58730.1+JAN72527.1+JAN40588.1">
<svg:circle cx="-0.222043442798955" cy="-0.014569765546412" r="0.01875" fill="black" opacity="0.5"/>
</svg:a>

<svg:a xlink:href="#det_32494140483127bf069cbcac971ff41a" xlink:title="JAN73849.1">
<svg:circle cx="-0.172977370759427" cy="-0.00669402117486202" r="0.01875" fill="black" opacity="0.5"/>
</svg:a>

<svg:a xlink:href="#det_648b0c737ff54f1174837604790f5f30" xlink:title="JAN87996.1+KZS18356.1+JAN31711.1">
<svg:circle cx="0.23270705394667" cy="-0.0740524182855043" r="0.01875" fill="black" opacity="0.5"/>
</svg:a>

<svg:a xlink:href="#det_2038332ef52591694d99ae5047219b8d" xlink:title="JAN83258.1+KZS06665.1">
<svg:circle cx="0.00513405673809857" cy="-0.021446123322048" r="0.01875" fill="black" opacity="0.5"/>
</svg:a>

<svg:a xlink:href="#det_dc109dc266b8bea08134e162f0837311" xlink:title="KZS16423.1+JAN93304.1+JAN57825.1">
<svg:circle cx="0.0303614920691693" cy="0.0675442498465129" r="0.01875" fill="black" opacity="0.5"/>
</svg:a>

<svg:a xlink:href="#det_4e09787334925146e0de7a35e804037a" xlink:title="KZS18561.1+JAN85719.1+JAN57766.1+JAN64215.1+JAN57184.1+JAN41444.1+JAN41446.1+JAN41445.1">
<svg:circle cx="-0.113636999632698" cy="0.155469570584134" r="0.01875" fill="black" opacity="0.5"/>
</svg:a>

<svg:a xlink:href="#det_a42aee0ab1b460c1f114a2894519d59b" xlink:title="KZS12375.1+JAN67049.1+JAN71467.1+JAN48449.1+JAN57276.1">
<svg:circle cx="-0.0571759142136033" cy="-0.101099955135364" r="0.01875" fill="black" opacity="0.5"/>
</svg:a>

<svg:a xlink:href="#det_3b9556d66e67fb2befef9e13be819b51" xlink:title="KZS04885.1+JAN71851.1+JAN30466.1+JAN63953.1+JAN60602.1+JAN49003.1+JAN32014.1+JAN36114.1">
<svg:circle cx="-0.120551777469423" cy="-0.0639542739206346" r="0.01875" fill="black" opacity="0.5"/>
</svg:a>

<svg:a xlink:href="#det_239f9d71e3969e059f890a9415a35343" xlink:title="JAN89142.1+KZS18847.1">
<svg:circle cx="0.139606378306194" cy="-0.177744960667851" r="0.01875" fill="black" opacity="0.5"/>
</svg:a>

<svg:a xlink:href="#det_7210b700679401f6f9c21e49a320c404" xlink:title="JAN35819.1+JAN70363.1+KZS07115.1">
<svg:circle cx="-0.0264943640383961" cy="0.107688669275981" r="0.01875" fill="black" opacity="0.5"/>
</svg:a>

<svg:a xlink:href="#det_dd3228f6ebdbf0968e69879577def721" xlink:title="JAN66808.1+KZS14057.1">
<svg:circle cx="0.198476883777501" cy="-0.126535842017503" r="0.01875" fill="black" opacity="0.5"/>
</svg:a>

<svg:a xlink:href="#det_d96004c7f382e5e73157e6b4b2f7db37" xlink:title="JAN33560.1+JAN52056.1+JAN31763.1+JAN38410.1+JAN81773.1+JAN57501.1+JAN54703.1+KZS13437.1+JAN52055.1">
<svg:circle cx="-0.0342575425819377" cy="0.014592777734348" r="0.01875" fill="black" opacity="0.5"/>
</svg:a>

<svg:a xlink:href="#det_b3da6085937ccaa449b0cb33a70bd75e" xlink:title="JAN56730.1+JAN38544.1+JAN56729.1+KZS14136.1+JAN35891.1+JAN73466.1+JAN33690.1">
<svg:circle cx="0.0927125583343543" cy="0.144875130756149" r="0.01875" fill="black" opacity="0.5"/>
</svg:a>

<svg:a xlink:href="#det_94a560b29261a0f3b066ebe98331aab0" xlink:title="JAN34194.1+JAN57694.1+KZS13443.1">
<svg:circle cx="-0.103175378601501" cy="0.0278230692093313" r="0.01875" fill="black" opacity="0.5"/>
</svg:a>

<svg:a xlink:href="#det_6a7458fb157cc532a7f3cb194f58172d" xlink:title="JAN80115.1+KZS13587.1">
<svg:circle cx="-0.0965938340895747" cy="0.051094645697589" r="0.01875" fill="black" opacity="0.5"/>
</svg:a>

<svg:a xlink:href="#det_86747e954d4b32c8a50667fc0e143589" xlink:title="KZS04535.1+JAN33853.1+JAN71331.1+JAN71332.1+JAN58442.1">
<svg:circle cx="0.0843506764105298" cy="0.0407639886791488" r="0.01875" fill="black" opacity="0.5"/>
</svg:a>

<svg:a xlink:href="#det_3c90e9f59cb40f75c5488ac7565130a1" xlink:title="JAN60553.1+KZS11674.1+JAN67060.1">
<svg:circle cx="-0.127277564328644" cy="-0.0719429494967678" r="0.01875" fill="black" opacity="0.5"/>
</svg:a>

<svg:a xlink:href="#det_58b01e07ebff01e00f894138268f3d27" xlink:title="JAN87493.1+JAN58550.1+KZS13839.1">
<svg:circle cx="0.244924957544494" cy="-0.247507325491319" r="0.01875" fill="black" opacity="0.5"/>
</svg:a>

<svg:a xlink:href="#det_86b8dec6a660137eb17bf9e506944290" xlink:title="JAN48550.1+JAN73943.1+KZS06936.1">
<svg:circle cx="-0.0338340773895235" cy="0.254086288063006" r="0.01875" fill="black" opacity="0.5"/>
</svg:a>

<svg:a xlink:href="#det_0137340446edbda5b485f46ad3829851" xlink:title="JAN70877.1+KZS20028.1">
<svg:circle cx="0.0162711122340359" cy="-0.0495039914352748" r="0.01875" fill="black" opacity="0.5"/>
</svg:a>

<svg:a xlink:href="#det_b78f58a7c1ba531cf2ac02d946d972bf" xlink:title="KZS04001.1">
<svg:circle cx="-0.251984178504884" cy="0.172205521779244" r="0.01875" fill="black" opacity="0.5"/>
</svg:a>

<svg:a xlink:href="#det_0b0524f12bf0be1ca4509415a1507b61" xlink:title="JAN90818.1+JAN66085.1+JAN65714.1+JAN64277.1+JAN64276.1+JAN59975.1+JAN53874.1+JAN46095.1+JAN36733.1+JAN30791.1+ACY44288.1+JAN29389.1+JAN93384.1+JAN74903.1+JAN65715.1+JAN65713.1+JAN62181.1+JAN62182.1+JAN54090.1+JAN91464.1+JAN47439.1+JAN47438.1+JAN45939.1+JAN45938.1+JAN41423.1+JAN32447.1+JAN32448.1">
<svg:circle cx="-0.0126524476051132" cy="0.0127301810824036" r="0.01875" fill="black" opacity="0.5"/>
</svg:a>

<svg:a xlink:href="#det_0d430abee0b3e66d0abc14b630106de4" xlink:title="JAN91261.1+JAN89814.1+JAN77325.1+JAN72818.1+JAN53778.1+JAN53777.1+JAN49184.1+JAN29343.1+JAN36692.1+KZS20849.1+JAN51338.1+JAN62883.1">
<svg:circle cx="-0.0143779392196242" cy="0.041816540427351" r="0.01875" fill="black" opacity="0.5"/>
</svg:a>

<svg:a xlink:href="#det_d62f805821b086d1664a357b4e025e3b" xlink:title="JAN30652.1+JAN30653.1+JAN59043.1+JAN64036.1+JAN60042.1+JAN51184.1+JAN78890.1+JAN47289.1+KZS11965.1+JAN47291.1+JAN47290.1">
<svg:circle cx="0.0111282371986795" cy="-0.124040560292502" r="0.01875" fill="black" opacity="0.5"/>
</svg:a>

<svg:a xlink:href="#det_b8f597545b9708ddcd2d1c96bf877fc3" xlink:title="JAN91494.1+JAN54022.1+JAN81478.1+JAN47483.1+JAN41409.1+JAN45907.1+JAN67922.1+JAN57207.1">
<svg:circle cx="0.30026577932305" cy="0.17394393907467" r="0.01875" fill="black" opacity="0.5"/>
</svg:a>

<svg:a xlink:href="#det_8c40532d5f6795f7cfa04366d6e3d188" xlink:title="JAN60288.1+JAN59379.1+JAN32245.1+JAN36540.1+JAN45329.1+KZS16122.1+JAN86227.1">
<svg:circle cx="0.123220200788509" cy="-0.0299561018692374" r="0.01875" fill="black" opacity="0.5"/>
</svg:a>

<svg:a xlink:href="#det_2886f9a48e7ab6992173889f40ef5887" xlink:title="KZS11328.1+JAN90712.1">
<svg:circle cx="-0.166031388444841" cy="-0.0134345733785865" r="0.01875" fill="black" opacity="0.5"/>
</svg:a>

<svg:a xlink:href="#det_974fbfe8cbf7f40ed8095af6a91d92db" xlink:title="JAN62871.1+KZS09620.1+JAN65173.1+JAN84331.1">
<svg:circle cx="-0.391052315143354" cy="-0.210458722262279" r="0.01875" fill="black" opacity="0.5"/>
</svg:a>

<svg:a xlink:href="#det_1df7c394516b677799e1f4a1efc30646" xlink:title="KZS21625.1+JAN72253.1">
<svg:circle cx="-0.105761549019025" cy="0.0285753823219091" r="0.01875" fill="black" opacity="0.5"/>
</svg:a>

<svg:a xlink:href="#det_5c524ecb473affa13b9f32ee07672794" xlink:title="JAN93251.1+JAN35977.1+JAN43962.1+JAN52962.1+JAN35976.1+JAN33782.1+JAN50571.1+JAN57434.1">
<svg:circle cx="0.00950021339118294" cy="0.0950650484695951" r="0.01875" fill="black" opacity="0.5"/>
</svg:a>

<svg:a xlink:href="#det_0d79b188a24fb667bf747b15f7fb8c3e" xlink:title="JAN56159.1+JAN33720.1+JAN38622.1+JAN83920.1+JAN50761.1+JAN30367.1+JAN61516.1+JAN58970.1">
<svg:circle cx="-0.19442825387881" cy="0.461814513337201" r="0.01875" fill="black" opacity="0.5"/>
</svg:a>

<svg:a xlink:href="#det_e55c283b9c0802482ca883d2481ac006" xlink:title="JAN88212.1+JAN49975.1+JAN60014.1+KZS14529.1">
<svg:circle cx="-0.0728779550228599" cy="-0.0261537891160402" r="0.01875" fill="black" opacity="0.5"/>
</svg:a>

<svg:a xlink:href="#det_6cb6945dc150627024f1539625d61e1f" xlink:title="JAN51117.1+JAN48967.1+JAN65163.1+JAN41261.1+KZS09625.1+JAN73850.1">
<svg:circle cx="0.00748109644307855" cy="0.0223832337153046" r="0.01875" fill="black" opacity="0.5"/>
</svg:a>

<svg:a xlink:href="#det_df408fa574ace7926801166db1f8b71a" xlink:title="JAN56850.1+JAN92428.1+JAN62751.1+EFX84739.1+JAN49197.1">
<svg:circle cx="0.373679423338027" cy="0.170244905326939" r="0.01875" fill="black" opacity="0.5"/>
</svg:a>

<svg:a xlink:href="#det_ae2c398d6c5e850a5cbf5ce0e4e09fac" xlink:title="JAN56160.1+KZS16279.1+JAN56161.1+JAN41065.1+JAN75648.1+JAN30116.1+JAN50811.1+JAN50810.1">
<svg:circle cx="-0.0133862595915573" cy="-0.0677558914756922" r="0.01875" fill="black" opacity="0.5"/>
</svg:a>

<svg:a xlink:href="#det_542dd5298abdcd8a1c951609012c4f2f" xlink:title="JAN53836.1+JAN72017.1+KZS20442.1">
<svg:circle cx="0.0173576272786579" cy="0.0205387497838747" r="0.01875" fill="black" opacity="0.5"/>
</svg:a>

<svg:a xlink:href="#det_f667381c27a34d54312759a7ec3b842d" xlink:title="JAN56903.1+JAN53807.1+JAN53806.1+JAN51358.1+JAN36510.1+JAN49206.1+JAN63101.1+JAN75686.1+JAN45909.1">
<svg:circle cx="-0.0355058977967436" cy="-0.0508559616668082" r="0.01875" fill="black" opacity="0.5"/>
</svg:a>

<svg:a xlink:href="#det_3df1990cf828de21f0acf7dd74e860c9" xlink:title="JAN83227.1+KZS05740.1">
<svg:circle cx="-0.00580574153052599" cy="0.0800273882745212" r="0.01875" fill="black" opacity="0.5"/>
</svg:a>

<svg:a xlink:href="#det_92a2f21d5eecc416ce296eb8aa14dd67" xlink:title="KZS15034.1+JAN91834.1">
<svg:circle cx="-0.0641617355803255" cy="0.214924586818338" r="0.01875" fill="black" opacity="0.5"/>
</svg:a>

<svg:a xlink:href="#det_eeb0abb9510d86c8f6a80a51e76ffd6a" xlink:title="JAN50947.1+JAN88392.1">
<svg:circle cx="-0.0746349089454669" cy="-0.142759773762513" r="0.01875" fill="black" opacity="0.5"/>
</svg:a>

<svg:a xlink:href="#det_a0cb77dc81aa0c2a67937f0eb03b1df1" xlink:title="KZS08028.1+JAN73342.1">
<svg:circle cx="-0.126670564495493" cy="0.160289789442456" r="0.01875" fill="black" opacity="0.5"/>
</svg:a>

<svg:a xlink:href="#det_3474836a30d0282165233307dada3678" xlink:title="JAN67971.1+KZS17123.1">
<svg:circle cx="-0.135564772339392" cy="0.0598003934829097" r="0.01875" fill="black" opacity="0.5"/>
</svg:a>

<svg:a xlink:href="#det_8e7f791540882155e88f702ddd02f837" xlink:title="KZS10375.1+JAN85426.1+JAN42876.1+JAN45741.1+JAN44332.1+JAN48492.1+JAN51081.1">
<svg:circle cx="0.0546928772862082" cy="-0.047053717070169" r="0.01875" fill="black" opacity="0.5"/>
</svg:a>

<svg:a xlink:href="#det_9753aeb6ff4248a8d81744be5f15ba37" xlink:title="KZR99549.1+JAN36792.1+JAN48729.1+JAN36789.1+KZS04068.1+JAN80933.1+JAN34398.1+JAN48728.1+JAN32451.1+JAN60290.1+JAN47036.1+JAN47037.1+JAN60289.1">
<svg:circle cx="-0.044389833997395" cy="0.269513145173094" r="0.01875" fill="black" opacity="0.5"/>
</svg:a>

<svg:a xlink:href="#det_1d175b3fd9e7879314b239ff1884fabb" xlink:title="JAN57292.1+JAN45405.1+JAN29219.1+JAN34109.1+KZS19194.1">
<svg:circle cx="-0.0479536712058808" cy="-0.210238809004493" r="0.01875" fill="black" opacity="0.5"/>
</svg:a>

<svg:a xlink:href="#det_6ce3183b03429b4004a74da86a7558be" xlink:title="KZS10581.1+JAN84324.1+JAN71284.1+JAN63168.1+JAN62134.1+JAN51286.1+JAN49130.1+JAN45782.1+JAN44378.1+JAN44435.1+JAN30795.1+JAN30796.1">
<svg:circle cx="-0.00484106198476119" cy="0.0626399067827591" r="0.01875" fill="black" opacity="0.5"/>
</svg:a>

<svg:a xlink:href="#det_46100cc7adaf5663bc928ec39f8c6a63" xlink:title="KZS01729.1+JAN85117.1+JAN42924.1+KZS01728.1+JAN53574.1">
<svg:circle cx="-0.100621306392484" cy="0.112884462257165" r="0.01875" fill="black" opacity="0.5"/>
</svg:a>

<svg:a xlink:href="#det_18b1b8d614e81bc06bbed39d63d44d41" xlink:title="EFX72688.1">
<svg:circle cx="0.0103673067571836" cy="-0.0744923460346934" r="0.01875" fill="black" opacity="0.5"/>
</svg:a>

<svg:a xlink:href="#det_b8b34d9b8cbba4454a492ec862eae3f6" xlink:title="JAN89785.1+KZS06438.1+JAN87100.1">
<svg:circle cx="0.102697027435301" cy="0.145272366789744" r="0.01875" fill="black" opacity="0.5"/>
</svg:a>

<svg:a xlink:href="#det_aa9a4a32c7b93611359b70828d5781a3" xlink:title="JAN41151.1+JAN67421.1+KZS13798.1">
<svg:circle cx="-0.0226322630818971" cy="0.0197839258441388" r="0.01875" fill="black" opacity="0.5"/>
</svg:a>

<svg:a xlink:href="#det_78aa38822724b6199fe780f2498f6b2f" xlink:title="KZS05122.1+JAN36233.1+JAN32034.1+JAN61679.1+JAN33981.1+KZS05123.1+JAN73069.1+JAN53930.1+JAN36234.1+JAN36232.1+JAN85355.1+JAN57592.1+JAN60721.1">
<svg:circle cx="0.0186348268285134" cy="-0.0863882600050118" r="0.01875" fill="black" opacity="0.5"/>
</svg:a>

<svg:a xlink:href="#det_cfd92b0efa09ef52b7fda8bc62a925b6" xlink:title="KZS16985.1+JAN94584.1+JAN80671.1+JAN45611.1+JAN63716.1+JAN61661.1+JAN62763.1+JAN50964.1">
<svg:circle cx="0.130261654734342" cy="0.14591881361294" r="0.01875" fill="black" opacity="0.5"/>
</svg:a>

<svg:a xlink:href="#det_94dae285a2961062d56e070c2e8f09c7" xlink:title="KZS06946.1+JAN85050.1+JAN34878.1+JAN52557.1+JAN52558.1+JAN60265.1+JAN40515.1+JAN34877.1">
<svg:circle cx="0.0655790805509966" cy="0.0928963461495503" r="0.01875" fill="black" opacity="0.5"/>
</svg:a>

<svg:a xlink:href="#det_6de3ab09adf952ccd62cd9f24c4ab5f7" xlink:title="JAN29227.1+JAN83917.1+JAN36515.1+JAN52472.1+JAN46560.1+JAN39163.1+JAN61609.1+JAN46559.1+JAN52470.1+JAN62913.1+JAN52471.1+KZS13994.1+JAN46558.1+JAN36514.1+JAN32177.1+JAN32178.1+JAN29226.1+JAN55268.1+JAN65663.1+JAN46557.1+JAN50165.1">
<svg:circle cx="-0.211296166344157" cy="0.256887690830243" r="0.01875" fill="black" opacity="0.5"/>
</svg:a>

<svg:a xlink:href="#det_ec2025bcff32ba33afbd8e7cf51e169b" xlink:title="JAN36707.1+JAN39304.1+JAN84755.1+KZS07460.1+JAN50848.1+JAN32358.1">
<svg:circle cx="-0.0957105727374234" cy="0.0113952665194283" r="0.01875" fill="black" opacity="0.5"/>
</svg:a>

<svg:a xlink:href="#det_9a80486142f4a88eeb552f356a7c5eb1" xlink:title="KZS15891.1+JAN53445.1+JAN50938.1+JAN70684.1+KZS03254.1">
<svg:circle cx="-0.0977280055877007" cy="0.0602350445717598" r="0.01875" fill="black" opacity="0.5"/>
</svg:a>

<svg:a xlink:href="#det_4a127863d594e44d6016542b9d385399" xlink:title="KZS11134.1">
<svg:circle cx="-0.0202336254301019" cy="0.110017688479649" r="0.01875" fill="black" opacity="0.5"/>
</svg:a>

<svg:a xlink:href="#det_ec8152f16c197ecab0d7d48a181aecc2" xlink:title="KZS09073.1+JAN66034.1+JAN60280.1+JAN50919.1+JAN50918.1+JAN48817.1+JAN48818.1+ACB11340.1+JAN31885.1+JAN31884.1">
<svg:circle cx="-0.0211941859548498" cy="0.141676811675851" r="0.01875" fill="black" opacity="0.5"/>
</svg:a>

<svg:a xlink:href="#det_53c2be1c4adb63958d077fd6fa73c129" xlink:title="JAN49018.1+JAN29978.1+JAN39371.1+JAN39370.1+JAN53562.1+JAN53563.1+JAN66220.1+JAN56613.1+JAN41265.1+JAN56614.1+JAN56612.1+KZS05818.1">
<svg:circle cx="-0.178633303764042" cy="0.0336942687066622" r="0.01875" fill="black" opacity="0.5"/>
</svg:a>

<svg:a xlink:href="#det_8afcebb04312013843585d186dea9942" xlink:title="KZS15916.1+KZS15912.1+JAN62093.1+JAN65641.1+JAN63992.1+JAN85880.1">
<svg:circle cx="0.261811788221773" cy="0.0163936694631969" r="0.01875" fill="black" opacity="0.5"/>
</svg:a>

<svg:a xlink:href="#det_fdabe85af7018bc41301f7db40d8c1df" xlink:title="JAN50466.1+KZS18798.1+JAN83230.1">
<svg:circle cx="-0.12115112854572" cy="-0.132478830728947" r="0.01875" fill="black" opacity="0.5"/>
</svg:a>

<svg:a xlink:href="#det_170af7b433b6ee2a40116ae0893d2547" xlink:title="JAN56704.1+JAN53653.1+JAN32417.1+JAN47259.1+JAN34372.1+JAN57570.1+JAN34419.1+JAN34373.1+JAN49057.1+JAN49056.1+JAN66620.1+JAN32418.1+KZS18698.1">
<svg:circle cx="0.222307970922538" cy="-0.290368336431392" r="0.01875" fill="black" opacity="0.5"/>
</svg:a>

<svg:a xlink:href="#det_55516a669e63d272003c581d689179fe" xlink:title="JAN33071.1+JAN93353.1+JAN29870.1">
<svg:circle cx="-0.0628436902371113" cy="-0.119993419673384" r="0.01875" fill="black" opacity="0.5"/>
</svg:a>

<svg:a xlink:href="#det_84bf21df00fbb0fd5570c32761e3b475" xlink:title="JAN34320.1+JAN67973.1+KZS20883.1">
<svg:circle cx="0.318142609902083" cy="-0.08309918515993" r="0.01875" fill="black" opacity="0.5"/>
</svg:a>

<svg:a xlink:href="#det_f1cb350dc060b8c8400ab4afe59f9e29" xlink:title="KZS21417.1+JAN90362.1">
<svg:circle cx="-0.00107394873944072" cy="-0.010087248301241" r="0.01875" fill="black" opacity="0.5"/>
</svg:a>

<svg:a xlink:href="#det_ce81a4bd746edb82639e053a8c44cd63" xlink:title="JAN58446.1+JAN66017.1+EFX83971.1+JAN91341.1">
<svg:circle cx="0.0997890497994494" cy="0.0893872921357267" r="0.01875" fill="black" opacity="0.5"/>
</svg:a>

<svg:a xlink:href="#det_cecf48565a30eb7759faaf579a779170" xlink:title="JAN36312.1+JAN36311.1+KZS11909.1+JAN73585.1">
<svg:circle cx="0.00161276259824371" cy="-0.263670950697851" r="0.01875" fill="black" opacity="0.5"/>
</svg:a>

<svg:a xlink:href="#det_717f7f624059c2ddf528c21e43aa9cd5" xlink:title="KZS06182.1+JAN55923.1+JAN38477.1+JAN55925.1+JAN55922.1+JAN53013.1+JAN53017.1+JAN53015.1+JAN53016.1+JAN53014.1+JAN53012.1+JAN31778.1+JAN53011.1+JAN44009.1+JAN48573.1+JAN70322.1+JAN48572.1+JAN31779.1+JAN55924.1+JAN48571.1">
<svg:circle cx="0.422300680535862" cy="-0.9" r="0.01875" fill="black" opacity="0.5"/>
</svg:a>

<svg:a xlink:href="#det_2096d5bb586607ae35829d7705be2810" xlink:title="JAN50202.1+JAN50201.1+JAN31809.1+JAN46652.1+JAN45153.1+JAN46651.1+JAN64615.1+JAN87631.1+KZS18353.1+JAN48199.1+JAN48198.1+JAN46653.1">
<svg:circle cx="-0.14402656734758" cy="-0.0437480890312664" r="0.01875" fill="black" opacity="0.5"/>
</svg:a>

<svg:a xlink:href="#det_f3ab08b289c0a7f10218915f4d3c5d19" xlink:title="KZS18577.1+JAN64042.1+JAN44499.1+JAN36704.1+JAN61943.1">
<svg:circle cx="-0.154349919031615" cy="-0.0349482652607876" r="0.01875" fill="black" opacity="0.5"/>
</svg:a>

<svg:a xlink:href="#det_4ad34de0a89c30b87a8de88ef89501cb" xlink:title="JAN70775.1">
<svg:circle cx="-0.102487154877717" cy="-0.0376860600248317" r="0.01875" fill="black" opacity="0.5"/>
</svg:a>

<svg:a xlink:href="#det_fbf0156ad8d8aba4e82d6699b695603e" xlink:title="KZS21839.1+JAN86478.1+JAN56373.1+JAN50920.1+JAN38236.1+JAN38235.1+JAN53361.1+JAN38234.1+JAN31631.1+JAN35581.1">
<svg:circle cx="0.0636234790000309" cy="0.0105274060911327" r="0.01875" fill="black" opacity="0.5"/>
</svg:a>

<svg:a xlink:href="#det_4856e836e4bcd6354975153f2ec3cb78" xlink:title="JAN78733.1+KZS20840.1">
<svg:circle cx="-0.115013997330098" cy="-0.283021420383357" r="0.01875" fill="black" opacity="0.5"/>
</svg:a>

<svg:a xlink:href="#det_ea7bf6c414c93b8fe79d115a0b3ef719" xlink:title="JAN45466.1+KZS19828.1+JAN84221.1">
<svg:circle cx="-0.113983406624047" cy="-0.0312645779426516" r="0.01875" fill="black" opacity="0.5"/>
</svg:a>

<svg:a xlink:href="#det_a8453bcaff7706e19cb63482e6c93c5c" xlink:title="KZS03022.1+JAN89819.1+JAN32293.1+JAN89818.1+JAN74966.1+JAN64133.1+JAN62984.1+JAN59642.1+JAN59641.1+JAN59640.1+JAN49140.1+JAN29297.1+JAN41392.1+JAN32292.1+JAN41390.1+JAN41397.1">
<svg:circle cx="-0.0824573977329729" cy="0.0310035506159674" r="0.01875" fill="black" opacity="0.5"/>
</svg:a>

<svg:a xlink:href="#det_f806d0803ce5907634888ff9829a0787" xlink:title="JAN34269.1+KZS16931.1">
<svg:circle cx="-0.107213350746134" cy="0.00490405438455817" r="0.01875" fill="black" opacity="0.5"/>
</svg:a>

<svg:a xlink:href="#det_05512e3f52eb55b355279b4739b8241e" xlink:title="JAN57326.1+KZS11144.1+JAN30675.1+JAN57800.1+JAN66730.1+JAN56269.1+JAN34185.1+JAN64358.1+JAN53261.1+JAN53262.1">
<svg:circle cx="0.00596025823055839" cy="0.0335472541581651" r="0.01875" fill="black" opacity="0.5"/>
</svg:a>

<svg:a xlink:href="#det_3efd6f26ec42341ee697564dae276fa0" xlink:title="JAN65114.1+KZS04109.1+JAN79732.1+JAN32382.1+JAN34325.1">
<svg:circle cx="-0.0565152565506136" cy="-0.178752092212773" r="0.01875" fill="black" opacity="0.5"/>
</svg:a>

<svg:a xlink:href="#det_59e97ac2e1f808f3bf781b1eae7fdc3b" xlink:title="JAN39244.1+JAN42630.1+KZS11044.1+JAN42628.1+JAN42629.1+JAN78379.1">
<svg:circle cx="-0.0128403876976255" cy="-0.297810768882423" r="0.01875" fill="black" opacity="0.5"/>
</svg:a>

<svg:a xlink:href="#det_c6aa2b2fd1e72e0bbec9d2281c600715" xlink:title="JAN66013.1+KZS06305.1">
<svg:circle cx="-0.235018479665392" cy="-0.198441040193187" r="0.01875" fill="black" opacity="0.5"/>
</svg:a>

<svg:a xlink:href="#det_4a1be83387d3e8c05d9aadc3ee96a724" xlink:title="JAN66061.1+KZS21537.1+JAN91254.1+JAN29521.1+JAN79588.1+JAN37061.1+JAN32664.1+JAN92082.1+JAN30961.1+JAN60251.1+JAN53914.1+JAN53915.1">
<svg:circle cx="0.0100249056755466" cy="0.134706152701775" r="0.01875" fill="black" opacity="0.5"/>
</svg:a>

<svg:a xlink:href="#det_9fa712093144a978c2c06a1b8fa30371" xlink:title="JAN72063.1+KZS07417.1">
<svg:circle cx="-0.157886114900292" cy="-0.312990712665782" r="0.01875" fill="black" opacity="0.5"/>
</svg:a>

<svg:a xlink:href="#det_5677decad64e066ec412a4e62742467e" xlink:title="JAN75651.1+KZS17524.1">
<svg:circle cx="-0.049079858085323" cy="0.0865379038684516" r="0.01875" fill="black" opacity="0.5"/>
</svg:a>

<svg:a xlink:href="#det_55f0a6d37f68f8df071def63e36592a9" xlink:title="JAN33861.1+JAN31963.1+EFX89778.1+JAN31962.1+JAN33862.1">
<svg:circle cx="-0.0882956771145253" cy="0.331251556567854" r="0.01875" fill="black" opacity="0.5"/>
</svg:a>

<svg:a xlink:href="#det_37abdec8a173050d42f6f2d93d1f6d94" xlink:title="KZS15998.1+JAN79092.1+JAN61860.1+JAN57755.1+JAN57756.1+JAN57175.1+JAN56715.1+JAN53617.1+JAN47268.1+JAN36631.1+ACN51873.1+ACN51868.1+AAS02302.1+ACN51867.1">
<svg:circle cx="-0.0559833033787327" cy="-0.0528191447728139" r="0.01875" fill="black" opacity="0.5"/>
</svg:a>

<svg:a xlink:href="#det_0ec2990773f5eea815645256f2a54e37" xlink:title="KZS14640.1">
<svg:circle cx="0.122413622593251" cy="-0.0372983883175066" r="0.01875" fill="black" opacity="0.5"/>
</svg:a>

<svg:a xlink:href="#det_abb88d609bdf9a86fa281743cf9060df" xlink:title="KZS15720.1+JAN90418.1+JAN46041.1+JAN49389.1+JAN39434.1+JAN57741.1+JAN57772.1+KZR98453.1+JAN61123.1+JAN41380.1+JAN49230.1+JAN61126.1+JAN61127.1+KZR97117.1+JAN39433.1+JAN65623.1+JAN39435.1+JAN32501.1+JAN32502.1+KZS15497.1+JAN78135.1+JAN51337.1+JAN61124.1+JAN59238.1+JAN61125.1">
<svg:circle cx="0.0291929822054409" cy="0.0141142810419112" r="0.01875" fill="black" opacity="0.5"/>
</svg:a>

<svg:a xlink:href="#det_8f683f3903ac6d9d81f25848dc4187ff" xlink:title="JAN34391.1+JAN30786.1+JAN67436.1+JAN30787.1+KZS13345.1">
<svg:circle cx="-0.0883381895837248" cy="0.138095107934271" r="0.01875" fill="black" opacity="0.5"/>
</svg:a>

<svg:a xlink:href="#det_c210475c9c0d5242abb6ce67ce66e65d" xlink:title="JAN57515.1+KZS14245.1+JAN83361.1">
<svg:circle cx="0.0406515004807421" cy="0.133800048584679" r="0.01875" fill="black" opacity="0.5"/>
</svg:a>

<svg:a xlink:href="#det_921072695b0321bae74fdd84206f3863" xlink:title="JAN57593.1+KZS07527.1+JAN75707.1">
<svg:circle cx="0.0581335461921721" cy="-0.225987291043733" r="0.01875" fill="black" opacity="0.5"/>
</svg:a>

<svg:a xlink:href="#det_3f1eb4be19aa3551a88a25e66e019551" xlink:title="KZS14800.1+JAN30835.1">
<svg:circle cx="-0.12315662986726" cy="-0.16214957301371" r="0.01875" fill="black" opacity="0.5"/>
</svg:a>

<svg:a xlink:href="#det_49c24ca99ffa478f7c345ebdcdd378c2" xlink:title="KZS08362.1+KZS08360.1+KZS01472.1+JAN44449.1+JAN78594.1">
<svg:circle cx="-0.0557993238768879" cy="0.0351539475949229" r="0.01875" fill="black" opacity="0.5"/>
</svg:a>

<svg:a xlink:href="#det_e8204fb21c094b36ed896b1784a40a16" xlink:title="JAN39321.1+JAN39320.1+JAN30418.1+JAN66822.1+KZS17591.1">
<svg:circle cx="0.00732798047488363" cy="0.128024462366776" r="0.01875" fill="black" opacity="0.5"/>
</svg:a>

<svg:a xlink:href="#det_29c4a1a4ade0e445dcca7669ffefe19b" xlink:title="JAN65500.1+JAN76289.1+EFX64469.1+JAN45355.1">
<svg:circle cx="0.28111643650314" cy="-0.141966311145308" r="0.01875" fill="black" opacity="0.5"/>
</svg:a>

<svg:a xlink:href="#det_753632cd7560d78d23fcbe33f6a02a33" xlink:title="KZS21000.1+JAN48636.1+KZS20999.1">
<svg:circle cx="-0.136116895288452" cy="0.063791460485665" r="0.01875" fill="black" opacity="0.5"/>
</svg:a>

<svg:a xlink:href="#det_a191d45e07ed32e922c835df8d7ee816" xlink:title="KZS12927.1">
<svg:circle cx="0.0551787869062481" cy="0.104837110184685" r="0.01875" fill="black" opacity="0.5"/>
</svg:a>

<svg:a xlink:href="#det_07a34d0f404735302513a9579b7732a4" xlink:title="JAN52776.1+JAN43883.1+JAN78089.1+JAN58124.1">
<svg:circle cx="-0.140186000906866" cy="0.0209283670150082" r="0.01875" fill="black" opacity="0.5"/>
</svg:a>

<svg:a xlink:href="#det_8cbf6381e5baeccdf60c2e7c5e5ae297" xlink:title="JAN57319.1+JAN56469.1+JAN56470.1+KZS18806.1+JAN68975.1+JAN53464.1+JAN56468.1">
<svg:circle cx="0.17404471345513" cy="-0.0245650381898332" r="0.01875" fill="black" opacity="0.5"/>
</svg:a>

<svg:a xlink:href="#det_fc29aeb45cf9b9772a2a3fb939f68d13" xlink:title="JAN56403.1+JAN36061.1+JAN61359.1+JAN30412.1+KZS09378.1+JAN71358.1+JAN50957.1">
<svg:circle cx="0.147374934532318" cy="-0.0408577559073458" r="0.01875" fill="black" opacity="0.5"/>
</svg:a>

<svg:a xlink:href="#det_964ee4f2f13c0585cdc2f1b05accd2e9" xlink:title="KZS21438.1+ACY44707.1+JAN47010.1+KZS21439.1+JAN47208.1+JAN70357.1+JAN65306.1">
<svg:circle cx="-0.00163425773019861" cy="0.0307761187628319" r="0.01875" fill="black" opacity="0.5"/>
</svg:a>

<svg:a xlink:href="#det_256dd35df35f0a8f374e29c609a99de2" xlink:title="KZS14637.1+JAN30159.1+JAN45352.1+JAN55698.1+JAN52798.1+JAN67171.1">
<svg:circle cx="-0.0047499057665369" cy="-0.422360515154201" r="0.01875" fill="black" opacity="0.5"/>
</svg:a>

<svg:a xlink:href="#det_31c304eca83919804146608f0aadd7b4" xlink:title="KZS21125.1+JAN75945.1+JAN53063.1+JAN32116.1">
<svg:circle cx="0.0550355647685337" cy="0.205850986167284" r="0.01875" fill="black" opacity="0.5"/>
</svg:a>

<svg:a xlink:href="#det_5ec8ca1d8cc46c24bea77ed1dd269770" xlink:title="JAN39115.1">
<svg:circle cx="0.239634530462485" cy="-0.0899794939326045" r="0.01875" fill="black" opacity="0.5"/>
</svg:a>

<svg:a xlink:href="#det_ff1124b03e0c157eea4aa17a2fd24738" xlink:title="JAN75699.1+JAN40723.1+JAN57325.1+JAN55615.1+JAN48416.1+JAN48415.1+JAN38876.1+JAN33930.1+JAN36187.1">
<svg:circle cx="-0.0756055261785072" cy="0.151505117350193" r="0.01875" fill="black" opacity="0.5"/>
</svg:a>

<svg:a xlink:href="#det_ffb170216a3fc5ce9f609657cc27a5e7" xlink:title="KZR99755.1+KZR98997.1+KZR97428.1+KZS01460.1+JAN72110.1+JAN50763.1+JAN50762.1+JAN44214.1+JAN39123.1+JAN30628.1+JAN44215.1+JAN32223.1+JAN62162.1">
<svg:circle cx="-0.0702590985803001" cy="-0.0777505927100516" r="0.01875" fill="black" opacity="0.5"/>
</svg:a>

<svg:a xlink:href="#det_c2d2bf4079ceda39b6b96afca2a83c42" xlink:title="KZS03322.1+JAN94058.1+JAN93239.1+KZS16524.1+JAN57561.1+JAN79718.1">
<svg:circle cx="-0.0269514435627805" cy="0.0190644262013826" r="0.01875" fill="black" opacity="0.5"/>
</svg:a>

<svg:a xlink:href="#det_4dd1f6c8a25f36cd82d32dd992a268be" xlink:title="JAN78136.1+KZS14195.1">
<svg:circle cx="-0.00727542209874526" cy="-0.0440405670158906" r="0.01875" fill="black" opacity="0.5"/>
</svg:a>

<svg:a xlink:href="#det_775a1eac2314179461b8538f00056acb" xlink:title="JAN53554.1+JAN85651.1+KZS07995.1">
<svg:circle cx="-0.144912428890157" cy="-0.00667853895672364" r="0.01875" fill="black" opacity="0.5"/>
</svg:a>

<svg:a xlink:href="#det_b6cf7e506e9e933d7d0ca00e8aa80472" xlink:title="JAN56040.1+JAN45483.1+KZS15502.1+JAN73664.1+JAN32390.1+JAN53089.1+JAN50682.1+JAN40943.1+JAN39346.1+JAN34338.1+JAN36697.1">
<svg:circle cx="0.065094290440107" cy="0.10168938677425" r="0.01875" fill="black" opacity="0.5"/>
</svg:a>

<svg:a xlink:href="#det_c2006ebdbafee9ec5aadb7cc8851e1ee" xlink:title="JAN55647.1+KZS07346.1+JAN31407.1+JAN55648.1">
<svg:circle cx="0.082296660561918" cy="-0.00872876035055293" r="0.01875" fill="black" opacity="0.5"/>
</svg:a>

<svg:a xlink:href="#det_49ba8a05460296a8baea01bfa0788798" xlink:title="JAN31867.1+JAN46754.1+JAN70776.1+KZS18722.1">
<svg:circle cx="-0.122602742081955" cy="-0.00562692820383013" r="0.01875" fill="black" opacity="0.5"/>
</svg:a>

<svg:a xlink:href="#det_dcbb92fd8ce7be8e49541dfd118a156a" xlink:title="AGI59482.1+JAN57710.1">
<svg:circle cx="-0.0139993970445779" cy="-0.014019090686898" r="0.01875" fill="black" opacity="0.5"/>
</svg:a>

<svg:a xlink:href="#det_6a777b188af905429927b8f12482a7e3" xlink:title="JAN80367.1+KZS15050.1+JAN57385.1">
<svg:circle cx="-0.156037595694981" cy="-0.123672672722923" r="0.01875" fill="black" opacity="0.5"/>
</svg:a>

<svg:a xlink:href="#det_02cb7d065be61bc4db6822bb49eaff58" xlink:title="JAN49005.1+KZS03737.1">
<svg:circle cx="-0.0716701386556273" cy="0.0313182500537864" r="0.01875" fill="black" opacity="0.5"/>
</svg:a>

<svg:a xlink:href="#det_7878e5205b59944afe34af068553106d" xlink:title="KZS20413.1+KZR97526.1+JAN56457.1+JAN48954.1+JAN41205.1+JAN36508.1+JAN71313.1">
<svg:circle cx="0.0997991191231735" cy="-0.015631931149797" r="0.01875" fill="black" opacity="0.5"/>
</svg:a>

<svg:a xlink:href="#det_f5fa128c292e161ed18744ec50a881a6" xlink:title="JAN69333.1+JAN59809.1">
<svg:circle cx="0.277452305053188" cy="-0.121102452926708" r="0.01875" fill="black" opacity="0.5"/>
</svg:a>

<svg:a xlink:href="#det_a7b96e716704c102d449204a5c730335" xlink:title="KZS04513.1+JAN40807.1+JAN45407.1+JAN42507.1+JAN57159.1+JAN66211.1+JAN57215.1+JAN50560.1+JAN50559.1">
<svg:circle cx="0.205353901917093" cy="0.0365386863451295" r="0.01875" fill="black" opacity="0.5"/>
</svg:a>

<svg:a xlink:href="#det_c878f20a9aaa07d908de2361953cf986" xlink:title="JAN83040.1+JAN38612.1+JAN38614.1+JAN38613.1+KZS21633.1">
<svg:circle cx="0.0859648580932758" cy="0.238465390925107" r="0.01875" fill="black" opacity="0.5"/>
</svg:a>

<svg:a xlink:href="#det_3466b02149fd89beb50e7134b3c2af03" xlink:title="KZS18803.1+JAN51125.1+JAN51124.1+JAN77986.1+JAN36127.1+JAN38823.1">
<svg:circle cx="-0.0938030075482054" cy="-0.0281046576390759" r="0.01875" fill="black" opacity="0.5"/>
</svg:a>

<svg:a xlink:href="#det_58a1c9915e0332f392d609f8a5ed2742" xlink:title="KZS03199.1+KZS00833.1+JAN65939.1+JAN53989.1+JAN45946.1+JAN34455.1+BAD05137.1+BAE94323.1+KZS01586.1+KZR96379.1+JAN59445.1+JAN75409.1+KZS01801.1+KZS01587.1+KZS00545.1+JAN61085.1+JAN57794.1+JAN51395.1+JAN51394.1+JAN49238.1+JAN44237.1+JAN44236.1+JAN30856.1+JAN57195.1+JAN42695.1">
<svg:circle cx="-0.0721417988910641" cy="-0.00511499037328674" r="0.01875" fill="black" opacity="0.5"/>
</svg:a>

<svg:a xlink:href="#det_151faf4c3c2a89797d1387f23616fb64" xlink:title="JAN52700.1+JAN45254.1+JAN57452.1+JAN75941.1+KZS12243.1+JAN46752.1">
<svg:circle cx="0.0947088427394722" cy="-0.183462149079202" r="0.01875" fill="black" opacity="0.5"/>
</svg:a>

<svg:a xlink:href="#det_f71b70f65181e9208fd76eb881c923b2" xlink:title="KZS17459.1+JAN66527.1+KZS03800.1">
<svg:circle cx="0.228722271920272" cy="-0.151908692368376" r="0.01875" fill="black" opacity="0.5"/>
</svg:a>

<svg:a xlink:href="#det_3cc290bfd8c6bef394904ea0b6478b60" xlink:title="JAN56965.1+KZS20481.1+JAN70369.1">
<svg:circle cx="-0.000782054894638371" cy="0.0011487973457131" r="0.01875" fill="black" opacity="0.5"/>
</svg:a>

<svg:a xlink:href="#det_f443a3ccb564060fa8267490690f491c" xlink:title="JAN65056.1+JAN50455.1+JAN48203.1+JAN59010.1+JAN62656.1+JAN59009.1+JAN63857.1+JAN68575.1+KZS19572.1">
<svg:circle cx="0.0845268377364849" cy="-0.17262717835761" r="0.01875" fill="black" opacity="0.5"/>
</svg:a>

<svg:a xlink:href="#det_c810d33c502d8a2f1e45b71383da6b5a" xlink:title="KZS11421.1+JAN71854.1">
<svg:circle cx="0.0781375420714274" cy="-0.0472483203387988" r="0.01875" fill="black" opacity="0.5"/>
</svg:a>

<svg:a xlink:href="#det_3494821cf8f7a956bb9d5fb483acc599" xlink:title="KZS05419.1+JAN67961.1">
<svg:circle cx="0.0528286283750528" cy="-0.0808475253391882" r="0.01875" fill="black" opacity="0.5"/>
</svg:a>

<svg:a xlink:href="#det_38a8a6906d8694e0adaa19ae4fdf7a2d" xlink:title="JAN63416.1+KZS20224.1">
<svg:circle cx="0.0661624318229961" cy="0.103369902907102" r="0.01875" fill="black" opacity="0.5"/>
</svg:a>

<svg:a xlink:href="#det_76abdc37230c645c75282e8a56d9d056" xlink:title="JAN65979.1+KZS13675.1">
<svg:circle cx="-0.114746284245143" cy="-0.00626117365614042" r="0.01875" fill="black" opacity="0.5"/>
</svg:a>

<svg:a xlink:href="#det_68925e3282f7f8262b69e47aeb692073" xlink:title="JAN56009.1+KZS10589.1+JAN88846.1+JAN45456.1+JAN36165.1+JAN31913.1+JAN36164.1+JAN36166.1+JAN36163.1+JAN31914.1">
<svg:circle cx="-0.101069335195293" cy="0.153038013704738" r="0.01875" fill="black" opacity="0.5"/>
</svg:a>

<svg:a xlink:href="#det_dc848cd1b3b56e4b4c0d8955261ebf2c" xlink:title="KZS01666.1+KZR95784.1+JAN79828.1+JAN67460.1+JAN61042.1+JAN45945.1+JAN57602.1+JAN36608.1+JAN52002.1+JAN83079.1+KZS06241.1+KZR97721.1+JAN82213.1+JAN74908.1+JAN61041.1+JAN30854.1+JAN51440.1+KZS06375.1+JAN83024.1+JAN75416.1+JAN51439.1+JAN49281.1+JAN39447.1+JAN34454.1+JAN59635.1+KZS18166.1+KZR97929.1+KZR98391.1+JAN93661.1+JAN63283.1+JAN57033.1+JAN51441.1+JAN34453.1+JAN30855.1+JAN44493.1+JAN49282.1+JAN72833.1+JAN57791.1+JAN92035.1">
<svg:circle cx="0.05531751821925" cy="-0.0183009199172627" r="0.01875" fill="black" opacity="0.5"/>
</svg:a>

<svg:a xlink:href="#det_b829d7aaa0581e37b6a8beb4d9e32b39" xlink:title="KZS14509.1+JAN53322.1+JAN38727.1+JAN59569.1+JAN73409.1">
<svg:circle cx="-0.0861818000975232" cy="-0.0079048645999449" r="0.01875" fill="black" opacity="0.5"/>
</svg:a>

<svg:a xlink:href="#det_0d13180c08e686976198a0eece8834d7" xlink:title="KZS06116.1+JAN73673.1+JAN56945.1+JAN45947.1+JAN49246.1">
<svg:circle cx="-0.0264441071599026" cy="0.0116846018367075" r="0.01875" fill="black" opacity="0.5"/>
</svg:a>

<svg:a xlink:href="#det_52c117d261a388d312b175de23f926d6" xlink:title="JAN33852.1+JAN36094.1+JAN64827.1+KZS18551.1+JAN59527.1+JAN60135.1+JAN87518.1+JAN41336.1">
<svg:circle cx="-0.339948775665953" cy="0.185712361623332" r="0.01875" fill="black" opacity="0.5"/>
</svg:a>

<svg:a xlink:href="#det_89a9572e60ec56553bf5a2b7ee50c639" xlink:title="JAN89808.1+JAN47374.1+JAN82229.1+JAN51370.1+JAN51369.1+JAN46043.1+JAN44589.1+JAN54043.1+JAN44590.1+JAN43067.1+JAN32231.1+JAN29237.1+JAN29238.1+JAN29239.1">
<svg:circle cx="0.180333352751108" cy="0.110569711825853" r="0.01875" fill="black" opacity="0.5"/>
</svg:a>

<svg:a xlink:href="#det_486a741e699b5dc1304bd8c00e1acc8c" xlink:title="KZS14432.1+JAN36149.1+JAN70283.1+JAN51082.1+JAN51083.1+JAN47233.1+JAN31998.1+JAN47232.1">
<svg:circle cx="0.0570480982325249" cy="0.102029199386528" r="0.01875" fill="black" opacity="0.5"/>
</svg:a>

<svg:a xlink:href="#det_25f1cea7e49db6f56d7b06418c5846a1" xlink:title="JAN89563.1+JAN41327.1+KZS05401.1+ACY45239.1+JAN51174.1">
<svg:circle cx="-0.0487641976904185" cy="0.141733911802026" r="0.01875" fill="black" opacity="0.5"/>
</svg:a>

<svg:a xlink:href="#det_d75eb2277b9d8e734bf95cd0448a67af" xlink:title="KZR99076.1+KZR99075.1+JAN60989.1+JAN66738.1+JAN41388.1+JAN59389.1+JAN32455.1+JAN41389.1+JAN30797.1+JAN59388.1">
<svg:circle cx="-0.056599652946977" cy="0.0489420213804294" r="0.01875" fill="black" opacity="0.5"/>
</svg:a>

<svg:a xlink:href="#det_cbc71872040895583c6e86934447eaa2" xlink:title="JAN89164.1+JAN55376.1+JAN62343.1+JAN39139.1">
<svg:circle cx="0.0590378697541335" cy="0.0374209502483086" r="0.01875" fill="black" opacity="0.5"/>
</svg:a>

<svg:a xlink:href="#det_a298088be5e1c7342cb8efb37a173c94" xlink:title="JAN56198.1+JAN45553.1+JAN44152.1+KZS16249.1+JAN44106.1+JAN66471.1+JAN53248.1">
<svg:circle cx="-0.0170351760041417" cy="0.019011178480588" r="0.01875" fill="black" opacity="0.5"/>
</svg:a>

<svg:a xlink:href="#det_fbcd92c5d5b593e03ed986b7487a024e" xlink:title="JAN66569.1+KZS12639.1">
<svg:circle cx="-0.420811352889849" cy="-0.165879096319993" r="0.01875" fill="black" opacity="0.5"/>
</svg:a>

<svg:a xlink:href="#det_518ff0e565064da14aef9c5199416dab" xlink:title="JAN86685.1">
<svg:circle cx="-0.107007390182729" cy="0.0468899713357529" r="0.01875" fill="black" opacity="0.5"/>
</svg:a>

<svg:a xlink:href="#det_c47de9797054bdfda3c2ae2f6f6fc575" xlink:title="JAN31625.1+KZS17380.1+JAN87009.1+JAN30122.1+JAN30124.1+JAN30123.1">
<svg:circle cx="-0.17524207482493" cy="0.068685948935845" r="0.01875" fill="black" opacity="0.5"/>
</svg:a>

<svg:a xlink:href="#det_576df3b3c46e4d536057a5edfab9c3ba" xlink:title="KZS04701.1+JAN59326.1">
<svg:circle cx="0.00822611891020406" cy="-0.0757326986165814" r="0.01875" fill="black" opacity="0.5"/>
</svg:a>

<svg:a xlink:href="#det_752fbcb6d7c95c859c29e47fc35c3c7d" xlink:title="JAN82904.1+JAN57962.1+JAN47103.1+JAN30660.1+JAN45601.1">
<svg:circle cx="0.0845036207972254" cy="-0.0786314525842285" r="0.01875" fill="black" opacity="0.5"/>
</svg:a>

<svg:a xlink:href="#det_672147272aa8a90ee85e1e0904f189c0" xlink:title="JAN36070.1+KZS21546.1">
<svg:circle cx="-0.0284317198713348" cy="0.0523379234530831" r="0.01875" fill="black" opacity="0.5"/>
</svg:a>

<svg:a xlink:href="#det_51d1f89a4e6061e30e25f9d3ddb2fd3f" xlink:title="KZS09393.1+JAN43138.1+JAN92565.1+JAN34434.1+JAN63261.1+JAN66286.1">
<svg:circle cx="0.125533515432421" cy="0.185074839142573" r="0.01875" fill="black" opacity="0.5"/>
</svg:a>

<svg:a xlink:href="#det_f0bf13d472d99ada9b39b3927cd89ca4" xlink:title="JAN37262.1+JAN71410.1+JAN31109.1">
<svg:circle cx="-0.0554441215979603" cy="0.0696723578864977" r="0.01875" fill="black" opacity="0.5"/>
</svg:a>

<svg:a xlink:href="#det_1c9fc3adadf1014c3ad4b91154d602f1" xlink:title="JAN43000.1+JAN42997.1+JAN33806.1+JAN87325.1+JAN42999.1+KZS04686.1+JAN42998.1">
<svg:circle cx="0.0491995074113771" cy="0.12253178424117" r="0.01875" fill="black" opacity="0.5"/>
</svg:a>

<svg:a xlink:href="#det_6ae9a544d361926c60b8c41d3c54bacf" xlink:title="JAN66982.1+KZS07703.1">
<svg:circle cx="-0.0219889016485018" cy="0.0295892398885765" r="0.01875" fill="black" opacity="0.5"/>
</svg:a>

<svg:a xlink:href="#det_98e4f52774ce84e195e97f6bf4720b3f" xlink:title="KZS18524.1+JAN52567.1+JAN39178.1+JAN32287.1+JAN42319.1+JAN64464.1+JAN89152.1+JAN58107.1">
<svg:circle cx="-0.00867026508510154" cy="0.116228789181337" r="0.01875" fill="black" opacity="0.5"/>
</svg:a>

<svg:a xlink:href="#det_6ffe8615d746784789e3f7cd0a4d8e3e" xlink:title="EFX85184.1+JAN66119.1">
<svg:circle cx="0.302177539342154" cy="0.00695164044276223" r="0.01875" fill="black" opacity="0.5"/>
</svg:a>

<svg:a xlink:href="#det_51a29b0ce79d7f0a5ee8701e36eaa626" xlink:title="JAN36796.1+JAN36795.1+JAN29397.1+JAN30852.1+JAN34444.1+JAN34445.1+JAN34449.1+JAN34451.1+JAN44289.1+JAN34450.1+JAN30853.1+JAN89268.1+KZS08855.1+JAN34447.1+JAN34446.1+JAN34448.1+JAN44288.1+JAN57788.1">
<svg:circle cx="-0.0197219992129787" cy="-0.0801501764672122" r="0.01875" fill="black" opacity="0.5"/>
</svg:a>

<svg:a xlink:href="#det_ebc225b9b6ccb92e05bfbeb8a365cf5e" xlink:title="JAN32374.1+KZS13671.1">
<svg:circle cx="-0.16428769840929" cy="0.0760933652640463" r="0.01875" fill="black" opacity="0.5"/>
</svg:a>

<svg:a xlink:href="#det_d1d38ff7a97675ad7144bb4de15640ea" xlink:title="JAN36152.1+JAN89266.1+JAN53533.1+JAN36151.1+JAN56582.1+JAN38847.1+JAN53535.1+JAN56580.1+JAN38846.1+JAN56581.1+JAN53534.1+KZS09400.1">
<svg:circle cx="-0.225892112051306" cy="-0.100701999837451" r="0.01875" fill="black" opacity="0.5"/>
</svg:a>

<svg:a xlink:href="#det_2141909489d6b6491ba1235195eba92a" xlink:title="JAN78378.1+JAN45436.1+KZS21288.1">
<svg:circle cx="0.124036631275683" cy="0.0402350912773737" r="0.01875" fill="black" opacity="0.5"/>
</svg:a>

<svg:a xlink:href="#det_d75656d0f6a919b259b24d2d7fa3bbdc" xlink:title="KZS18631.1+JAN76027.1">
<svg:circle cx="-0.00150422158661008" cy="0.0796838708473805" r="0.01875" fill="black" opacity="0.5"/>
</svg:a>

<svg:a xlink:href="#det_a59c119b0c96025bdc5a2cfd55ca33c0" xlink:title="JAN57156.1+JAN60202.1+JAN71470.1+JAN58298.1+KZS03727.1">
<svg:circle cx="-0.0464072241776289" cy="-0.0328358046572811" r="0.01875" fill="black" opacity="0.5"/>
</svg:a>

<svg:a xlink:href="#det_9b57db6e9d84ba5f537ce97b13079736" xlink:title="XP">
<svg:circle cx="-0.0782766172171787" cy="0.0607182925222474" r="0.01875" fill="black" opacity="0.5"/>
</svg:a>

<svg:a xlink:href="#det_cb6a2781d67aaf09b47779bb29d5b061" xlink:title="JAN53074.1+JAN53073.1+JAN33885.1+JAN36085.1+JAN59703.1+JAN85113.1+KZS16331.1">
<svg:circle cx="-0.0923496614151041" cy="0.0060869965999145" r="0.01875" fill="black" opacity="0.5"/>
</svg:a>

<svg:a xlink:href="#det_c4ac146a88b4d3b5a3f1aef5ccfb53c6" xlink:title="KZS05119.1">
<svg:circle cx="0.0185993726400587" cy="-0.0381357294443811" r="0.01875" fill="black" opacity="0.5"/>
</svg:a>

<svg:a xlink:href="#det_92916294b0a08ce9c83bc9d951082cf7" xlink:title="KZS13511.1+JAN34249.1+JAN34248.1+JAN32299.1+JAN32300.1+KZS18592.1+JAN57042.1+JAN83833.1">
<svg:circle cx="-0.0143865277435432" cy="0.00527800160656339" r="0.01875" fill="black" opacity="0.5"/>
</svg:a>

<svg:a xlink:href="#det_232a80e9f0cbe28ddd9ca6ca608faad1" xlink:title="JAN56015.1+JAN70919.1+KZS02938.1">
<svg:circle cx="-0.273158585996463" cy="-0.0347182832297762" r="0.01875" fill="black" opacity="0.5"/>
</svg:a>

<svg:a xlink:href="#det_c542ef3e8b8ff7d3c0ea839e1ebfbbdb" xlink:title="JAN63617.1+KZS07851.1+JAN61922.1+JAN30332.1+JAN50885.1+JAN47069.1+JAN48815.1+JAN53324.1+JAN53325.1+JAN61219.1+JAN92014.1">
<svg:circle cx="0.0655681078891402" cy="-0.179399518128637" r="0.01875" fill="black" opacity="0.5"/>
</svg:a>

<svg:a xlink:href="#det_2ab381d27f46246e277c59d848895432" xlink:title="JAN76748.1+KZS12925.1+JAN35812.1+JAN57458.1">
<svg:circle cx="0.147308539020771" cy="-0.189999663628808" r="0.01875" fill="black" opacity="0.5"/>
</svg:a>

<svg:a xlink:href="#det_61bdd343a86aa496d4e8e6ae7ec14963" xlink:title="JAN38653.1+KZS12325.1+JAN68964.1">
<svg:circle cx="0.0139462743376131" cy="-0.0133276019399926" r="0.01875" fill="black" opacity="0.5"/>
</svg:a>

<svg:a xlink:href="#det_f20088d0c044861ef547e19bcb764e66" xlink:title="KZS15194.1+JAN81136.1">
<svg:circle cx="-0.0248210019763828" cy="-0.0633113021831203" r="0.01875" fill="black" opacity="0.5"/>
</svg:a>

<svg:a xlink:href="#det_e4597182627497eebdd5f747f46b8bb9" xlink:title="JAN52663.1+KZS21097.1+JAN85660.1+JAN60368.1">
<svg:circle cx="0.00959016735315747" cy="-0.181668165921049" r="0.01875" fill="black" opacity="0.5"/>
</svg:a>

<svg:a xlink:href="#det_c1e5ad057870356beebb4fe14bd1c385" xlink:title="JAN76548.1+KZS06758.1">
<svg:circle cx="0.0128139333505642" cy="-0.126599381049903" r="0.01875" fill="black" opacity="0.5"/>
</svg:a>

<svg:a xlink:href="#det_0aed9161a4ac656e767570e249e86af6" xlink:title="KZS18456.1+JAN62219.1+JAN66288.1+JAN65222.1+JAN57739.1+JAN42818.1+JAN41221.1+JAN48919.1+JAN41222.1">
<svg:circle cx="-0.109352852485012" cy="-0.180955598979814" r="0.01875" fill="black" opacity="0.5"/>
</svg:a>

<svg:a xlink:href="#det_739a965430fdb2a12779d2c0762bc647" xlink:title="JAN57223.1">
<svg:circle cx="0.0352708893665151" cy="-0.257658504264716" r="0.01875" fill="black" opacity="0.5"/>
</svg:a>

<svg:a xlink:href="#det_096032004dc839edfc015f2e39dadecf" xlink:title="JAN53764.1+JAN56806.1+JAN33878.1+JAN51274.1+JAN56807.1+KZS21698.1+JAN92062.1+JAN33879.1+JAN33877.1+JAN60271.1+JAN41370.1">
<svg:circle cx="-0.537439705141207" cy="-0.6169188834574" r="0.01875" fill="black" opacity="0.5"/>
</svg:a>

<svg:a xlink:href="#det_b218ac54e5ae5fe4ab95b3b17e9c0c98" xlink:title="JAN53763.1+ACY45764.1+JAN53762.1+JAN57881.1+JAN87194.1+KZS08650.1+JAN56868.1">
<svg:circle cx="-0.0310960354746526" cy="0.200775197569584" r="0.01875" fill="black" opacity="0.5"/>
</svg:a>

<svg:a xlink:href="#det_cd1448043d723f971c1cb52e133f9754" xlink:title="JAN58804.1+KZS05688.1+JAN72511.1+JAN33661.1">
<svg:circle cx="0.0982205563390056" cy="-0.0701283174697005" r="0.01875" fill="black" opacity="0.5"/>
</svg:a>

<svg:a xlink:href="#det_e83b88678ace85bd9e7690632025e9f4" xlink:title="JAN53826.1+JAN81737.1+KZS07700.1+JAN64218.1+JAN53825.1+JAN35831.1+JAN53824.1">
<svg:circle cx="0.332789312078794" cy="0.20823653274144" r="0.01875" fill="black" opacity="0.5"/>
</svg:a>

<svg:a xlink:href="#det_4deafd575835a9e7f02bbf94d556482b" xlink:title="KZS21494.1+JAN78363.1+JAN48869.1+JAN36778.1+JAN48868.1+JAN30843.1+JAN32492.1">
<svg:circle cx="-0.0800460145451387" cy="0.06156440398084" r="0.01875" fill="black" opacity="0.5"/>
</svg:a>

<svg:a xlink:href="#det_551f3880ca19869d8979d6f1188158e2" xlink:title="KZS03319.1+JAN36267.1+JAN64306.1">
<svg:circle cx="0.188478717598712" cy="-0.314709907794885" r="0.01875" fill="black" opacity="0.5"/>
</svg:a>

<svg:a xlink:href="#det_936f61ee612405ec7cdc15b3b843ac5b" xlink:title="JAN90860.1+JAN30262.1+JAN87034.1+JAN46075.1">
<svg:circle cx="0.0799272760183577" cy="-0.0470094138888549" r="0.01875" fill="black" opacity="0.5"/>
</svg:a>

<svg:a xlink:href="#det_2ce44a183452ce786a6098890d89e46b" xlink:title="JAN57200.1+KZS16000.1">
<svg:circle cx="-0.0768159866505311" cy="0.00035130013267497" r="0.01875" fill="black" opacity="0.5"/>
</svg:a>

<svg:a xlink:href="#det_83294eea713820c9167c84b1908069fc" xlink:title="JAN63681.1+JAN61632.1+JAN61633.1+JAN32096.1+JAN32095.1+JAN53280.1+JAN53281.1+JAN40840.1+JAN62276.1+JAN60880.1+KZS16975.1+JAN36343.1+JAN36344.1+ACY43851.1+JAN34442.1">
<svg:circle cx="0.0342882600912351" cy="-0.065532088043647" r="0.01875" fill="black" opacity="0.5"/>
</svg:a>

<svg:a xlink:href="#det_087e8d56c43db8d580a2353ee946805a" xlink:title="JAN59678.1+JAN36737.1+JAN36736.1+JAN36738.1+JAN47238.1+JAN51085.1+JAN45744.1+JAN42890.1+JAN89267.1+JAN53536.1+JAN62536.1+JAN30537.1+KZS14261.1+JAN56542.1">
<svg:circle cx="-0.103186172929832" cy="-0.18470634861286" r="0.01875" fill="black" opacity="0.5"/>
</svg:a>

<svg:a xlink:href="#det_07bf4659ea9d17db18d21be1f5824279" xlink:title="JAN33574.1+JAN84224.1+KZS13435.1+JAN55514.1">
<svg:circle cx="-0.0928770027631114" cy="0.00238333813712635" r="0.01875" fill="black" opacity="0.5"/>
</svg:a>

<svg:a xlink:href="#det_054c8c2113409d3cb4125a596d43da64" xlink:title="KZS09320.1+JAN52948.1">
<svg:circle cx="0.0142754454615345" cy="-0.0365255189602906" r="0.01875" fill="black" opacity="0.5"/>
</svg:a>

<svg:a xlink:href="#det_c1227035e049c67992b0cae1b4c555e2" xlink:title="JAN52486.1+JAN93507.1+KZS14840.1">
<svg:circle cx="-0.0893858325117413" cy="0.0139131761951383" r="0.01875" fill="black" opacity="0.5"/>
</svg:a>

<svg:a xlink:href="#det_4abec981fac7d78b3688f2e21f3b037c" xlink:title="KZS14516.1">
<svg:circle cx="0.00414681038223392" cy="0.119882903061062" r="0.01875" fill="black" opacity="0.5"/>
</svg:a>

<svg:a xlink:href="#det_4ba6b0e9b4f8d16a00b3cce56283f47f" xlink:title="JAN67372.1+KZS21354.1+JAN53109.1+JAN56061.1">
<svg:circle cx="0.016258301671429" cy="-0.118555331297331" r="0.01875" fill="black" opacity="0.5"/>
</svg:a>

</svg:svg></div>


<table class="summary">
<thead>
<tr>
<th>no</th>
<th>protein</th>
<th>qvalue</th>
<th>ratio</th>
<th>fold change</th>
<th>peptides</th>
<th>description</th>
</tr>
</thead>
<tbody>


<tr class="even"> 

<td>
<a href="#det_b361bc7ed35d70b1e8ccf9372f05fc49">1</a>
</td>
<td>
<a name="sum_b361bc7ed35d70b1e8ccf9372f05fc49" />
<ul>

<li>
JAN73747.1

</li>

<li>
JAN65254.1

</li>

<li>
JAN62759.1

</li>

<li>
KZS06757.1

</li>

<li>
JAN90719.1

</li>

<!--

<li><a href="#det_b361bc7ed35d70b1e8ccf9372f05fc49">JAN73747.1</a></li>

<li><a href="#det_b361bc7ed35d70b1e8ccf9372f05fc49">JAN65254.1</a></li>

<li><a href="#det_b361bc7ed35d70b1e8ccf9372f05fc49">JAN62759.1</a></li>

<li><a href="#det_b361bc7ed35d70b1e8ccf9372f05fc49">KZS06757.1</a></li>

<li><a href="#det_b361bc7ed35d70b1e8ccf9372f05fc49">JAN90719.1</a></li>

-->

</ul></td>

<td class="na">NA</td>
<td class="reg">only in 1</td>
<td class="na">NA</td>

<td class="int">2</td>
<td><ul><li>
60S ribosomal protein L7, partial [Daphnia magna]</li><li>60S ribosomal protein L7 [Daphnia magna]</li><li>60S ribosomal protein L7, partial [Daphnia magna]</li><li>Cytoplasmic FMR1-interacting protein 2 [Daphnia magna]</li><li>Reelin [Daphnia magna]
</li></ul></td>
</tr>


<tr class="odd"> 

<td>
<a href="#det_3b2bd2743a7db79f983b6515d2d4d3cd">2</a>
</td>
<td>
<a name="sum_3b2bd2743a7db79f983b6515d2d4d3cd" />
<ul>

<li>
KZS09908.1

</li>

<li>
JAN86372.1

</li>

<!--

<li><a href="#det_3b2bd2743a7db79f983b6515d2d4d3cd">KZS09908.1</a></li>

<li><a href="#det_3b2bd2743a7db79f983b6515d2d4d3cd">JAN86372.1</a></li>

-->

</ul></td>

<td class="na">NA</td>
<td class="reg">only in 2</td>
<td class="na">NA</td>

<td class="int">2</td>
<td><ul><li>
Tetratricopeptide repeat protein 39C [Daphnia magna]</li><li>Tetratricopeptide repeat protein 39A [Daphnia magna]
</li></ul></td>
</tr>


<tr class="even"> 

<td>
<a href="#det_9319e998bdc6324e526b06e9b42679fe">3</a>
</td>
<td>
<a name="sum_9319e998bdc6324e526b06e9b42679fe" />
<ul>

<li>
KZS08204.1

</li>

<li>
JAN49075.1

</li>

<li>
JAN58156.1

</li>

<li>
JAN44218.1

</li>

<li>
JAN70366.1

</li>

<li>
JAN49074.1

</li>

<li>
JAN47274.1

</li>

<!--

<li><a href="#det_9319e998bdc6324e526b06e9b42679fe">KZS08204.1</a></li>

<li><a href="#det_9319e998bdc6324e526b06e9b42679fe">JAN49075.1</a></li>

<li><a href="#det_9319e998bdc6324e526b06e9b42679fe">JAN58156.1</a></li>

<li><a href="#det_9319e998bdc6324e526b06e9b42679fe">JAN44218.1</a></li>

<li><a href="#det_9319e998bdc6324e526b06e9b42679fe">JAN70366.1</a></li>

<li><a href="#det_9319e998bdc6324e526b06e9b42679fe">JAN49074.1</a></li>

<li><a href="#det_9319e998bdc6324e526b06e9b42679fe">JAN47274.1</a></li>

-->
(1 more)
</ul></td>

<td class="na">NA</td>
<td class="reg">only in 1</td>
<td class="na">NA</td>

<td class="int">2</td>
<td><ul><li>
Importin subunit alpha-1 [Daphnia magna]</li><li>Importin subunit alpha-4 [Daphnia magna]</li><li>Importin subunit alpha-4 [Daphnia magna]</li><li>Importin subunit alpha-4 [Daphnia magna]</li><li>Importin subunit alpha-4 [Daphnia magna]</li><li>Importin subunit alpha-4 [Daphnia magna]</li><li>Importin subunit alpha-4 [Daphnia magna]
</li></ul></td>
</tr>


<tr class="odd"> 

<td>
<a href="#det_fa71289c46b587cf64436935783f7bb3">4</a>
</td>
<td>
<a name="sum_fa71289c46b587cf64436935783f7bb3" />
<ul>

<li>
JAN61523.1

</li>

<li>
JAN57486.1

</li>

<li>
JAN58519.1

</li>

<li>
JAN76102.1

</li>

<li>
KZS09622.1

</li>

<!--

<li><a href="#det_fa71289c46b587cf64436935783f7bb3">JAN61523.1</a></li>

<li><a href="#det_fa71289c46b587cf64436935783f7bb3">JAN57486.1</a></li>

<li><a href="#det_fa71289c46b587cf64436935783f7bb3">JAN58519.1</a></li>

<li><a href="#det_fa71289c46b587cf64436935783f7bb3">JAN76102.1</a></li>

<li><a href="#det_fa71289c46b587cf64436935783f7bb3">KZS09622.1</a></li>

-->

</ul></td>

<td class="na">NA</td>
<td class="reg">only in 2</td>
<td class="na">NA</td>

<td class="int">2</td>
<td><ul><li>
Carboxypeptidase B [Daphnia magna]</li><li>Carboxypeptidase B [Daphnia magna]</li><li>Carboxypeptidase B [Daphnia magna]</li><li>Carboxypeptidase B [Daphnia magna]</li><li>Carboxypeptidase B2 [Daphnia magna]
</li></ul></td>
</tr>


<tr class="even"> 

<td>
<a href="#det_b37c59d184efda9a601d34960bf83d3d">5</a>
</td>
<td>
<a name="sum_b37c59d184efda9a601d34960bf83d3d" />
<ul>

<li>
JAN38586.1

</li>

<li>
JAN31331.1

</li>

<li>
KZS20920.1

</li>

<li>
JAN78036.1

</li>

<!--

<li><a href="#det_b37c59d184efda9a601d34960bf83d3d">JAN38586.1</a></li>

<li><a href="#det_b37c59d184efda9a601d34960bf83d3d">JAN31331.1</a></li>

<li><a href="#det_b37c59d184efda9a601d34960bf83d3d">KZS20920.1</a></li>

<li><a href="#det_b37c59d184efda9a601d34960bf83d3d">JAN78036.1</a></li>

-->

</ul></td>

<td class="na">NA</td>
<td class="reg">only in 1</td>
<td class="na">NA</td>

<td class="int">2</td>
<td><ul><li>
Oligomeric Golgi complex subunit [Daphnia magna]</li><li>Oligomeric Golgi complex subunit [Daphnia magna]</li><li>Oligomeric Golgi complex subunit 8 [Daphnia magna]</li><li>Oligomeric Golgi complex subunit [Daphnia magna]
</li></ul></td>
</tr>


<tr class="odd"> 

<td>
<a href="#det_d87333f129a9998475bdb12d5c451958">6</a>
</td>
<td>
<a name="sum_d87333f129a9998475bdb12d5c451958" />
<ul>

<li>
JAN62118.1

</li>

<li>
JAN34272.1

</li>

<li>
JAN59007.1

</li>

<li>
JAN29476.1

</li>

<!--

<li><a href="#det_d87333f129a9998475bdb12d5c451958">JAN62118.1</a></li>

<li><a href="#det_d87333f129a9998475bdb12d5c451958">JAN34272.1</a></li>

<li><a href="#det_d87333f129a9998475bdb12d5c451958">JAN59007.1</a></li>

<li><a href="#det_d87333f129a9998475bdb12d5c451958">JAN29476.1</a></li>

-->

</ul></td>

<td class="na">NA</td>
<td class="reg">only in 2</td>
<td class="na">NA</td>

<td class="int">2</td>
<td><ul><li>
putative ADP/ATP translocase, partial [Daphnia magna]</li><li>putative ADP/ATP translocase [Daphnia magna]</li><li>putative ADP/ATP translocase, partial [Daphnia magna]</li><li>ADP/ATP translocase, partial [Daphnia magna]
</li></ul></td>
</tr>


<tr class="even"> 

<td>
<a href="#det_495a39b5e1b9ccd0b5f22d31d93631bc">7</a>
</td>
<td>
<a name="sum_495a39b5e1b9ccd0b5f22d31d93631bc" />
<ul>

<li>
JAN90467.1

</li>

<li>
JAN54081.1

</li>

<li>
JAN46034.1

</li>

<!--

<li><a href="#det_495a39b5e1b9ccd0b5f22d31d93631bc">JAN90467.1</a></li>

<li><a href="#det_495a39b5e1b9ccd0b5f22d31d93631bc">JAN54081.1</a></li>

<li><a href="#det_495a39b5e1b9ccd0b5f22d31d93631bc">JAN46034.1</a></li>

-->

</ul></td>

<td class="na">NA</td>
<td class="reg">only in 1</td>
<td class="na">NA</td>

<td class="int">3</td>
<td><ul><li>
Tubulin beta-4B chain [Daphnia magna]</li><li>Tubulin beta-4B chain [Daphnia magna]</li><li>Tubulin beta-4B chain [Daphnia magna]
</li></ul></td>
</tr>


<tr class="odd"> 

<td>
<a href="#det_b3a83e389eef4898b8778bd3ce6b9070">8</a>
</td>
<td>
<a name="sum_b3a83e389eef4898b8778bd3ce6b9070" />
<ul>

<li>
KZS04920.1

</li>

<li>
JAN33178.1

</li>

<li>
JAN67728.1

</li>

<li>
JAN55609.1

</li>

<li>
JAN50414.1

</li>

<li>
JAN86991.1

</li>

<!--

<li><a href="#det_b3a83e389eef4898b8778bd3ce6b9070">KZS04920.1</a></li>

<li><a href="#det_b3a83e389eef4898b8778bd3ce6b9070">JAN33178.1</a></li>

<li><a href="#det_b3a83e389eef4898b8778bd3ce6b9070">JAN67728.1</a></li>

<li><a href="#det_b3a83e389eef4898b8778bd3ce6b9070">JAN55609.1</a></li>

<li><a href="#det_b3a83e389eef4898b8778bd3ce6b9070">JAN50414.1</a></li>

<li><a href="#det_b3a83e389eef4898b8778bd3ce6b9070">JAN86991.1</a></li>

-->

</ul></td>

<td class="na">NA</td>
<td class="reg">only in 2</td>
<td class="na">NA</td>

<td class="int">2</td>
<td><ul><li>
Ribosome biogenesis protein WDR12 [Daphnia magna]</li><li>Ribosome biogenesis protein wdr12 [Daphnia magna]</li><li>Ribosome biogenesis protein wdr12 [Daphnia magna]</li><li>Ribosome biogenesis protein wdr12 [Daphnia magna]</li><li>putative Ribosome biogenesis protein wdr12, partial [Daphnia magna]</li><li>Ribosome biogenesis protein wdr12 [Daphnia magna]
</li></ul></td>
</tr>


<tr class="even"> 

<td>
<a href="#det_e1f754c9800157d9ab7e32127b3b1d08">9</a>
</td>
<td>
<a name="sum_e1f754c9800157d9ab7e32127b3b1d08" />
<ul>

<li>
JAN35737.1

</li>

<li>
JAN53431.1

</li>

<li>
KZS07904.1

</li>

<li>
JAN53432.1

</li>

<li>
JAN71433.1

</li>

<li>
JAN71531.1

</li>

<!--

<li><a href="#det_e1f754c9800157d9ab7e32127b3b1d08">JAN35737.1</a></li>

<li><a href="#det_e1f754c9800157d9ab7e32127b3b1d08">JAN53431.1</a></li>

<li><a href="#det_e1f754c9800157d9ab7e32127b3b1d08">KZS07904.1</a></li>

<li><a href="#det_e1f754c9800157d9ab7e32127b3b1d08">JAN53432.1</a></li>

<li><a href="#det_e1f754c9800157d9ab7e32127b3b1d08">JAN71433.1</a></li>

<li><a href="#det_e1f754c9800157d9ab7e32127b3b1d08">JAN71531.1</a></li>

-->

</ul></td>

<td class="na">NA</td>
<td class="reg">only in 2</td>
<td class="na">NA</td>

<td class="int">2</td>
<td><ul><li>
Mannosyl-oligosaccharide glucosidase, partial [Daphnia magna]</li><li>putative Mannosyl-oligosaccharide glucosidase, partial [Daphnia magna]</li><li>Mannosyl-oligosaccharide glucosidase [Daphnia magna]</li><li>Mannosyl-oligosaccharide glucosidase [Daphnia magna]</li><li>Mannosyl-oligosaccharide glucosidase [Daphnia magna]</li><li>Mannosyl-oligosaccharide glucosidase [Daphnia magna]
</li></ul></td>
</tr>


<tr class="odd"> 

<td>
<a href="#det_dc848cd1b3b56e4b4c0d8955261ebf2c">10</a>
</td>
<td>
<a name="sum_dc848cd1b3b56e4b4c0d8955261ebf2c" />
<ul>

<li>
KZS01666.1

</li>

<li>
KZR95784.1

</li>

<li>
JAN79828.1

</li>

<li>
JAN67460.1

</li>

<li>
JAN61042.1

</li>

<li>
JAN45945.1

</li>

<li>
JAN57602.1

</li>

<!--

<li><a href="#det_dc848cd1b3b56e4b4c0d8955261ebf2c">KZS01666.1</a></li>

<li><a href="#det_dc848cd1b3b56e4b4c0d8955261ebf2c">KZR95784.1</a></li>

<li><a href="#det_dc848cd1b3b56e4b4c0d8955261ebf2c">JAN79828.1</a></li>

<li><a href="#det_dc848cd1b3b56e4b4c0d8955261ebf2c">JAN67460.1</a></li>

<li><a href="#det_dc848cd1b3b56e4b4c0d8955261ebf2c">JAN61042.1</a></li>

<li><a href="#det_dc848cd1b3b56e4b4c0d8955261ebf2c">JAN45945.1</a></li>

<li><a href="#det_dc848cd1b3b56e4b4c0d8955261ebf2c">JAN57602.1</a></li>

-->
(32 more)
</ul></td>

<td class="num">0.08474<!-- 0.00007--></td>
<td class="num">1.08</td>
<td class="num">1.08</td>

<td class="int">156</td>
<td><ul><li>
Uncharacterized protein APZ42_001605, partial [Daphnia magna]</li><li>Uncharacterized protein APZ42_010249, partial [Daphnia magna]</li><li>hypothetical protein [Daphnia magna]</li><li>hypothetical protein, partial [Daphnia magna]</li><li>Vitellogenin-1 precursor [Daphnia magna]</li><li>putative Vitellogenin-1 precursor [Daphnia magna]</li><li>39S ribosomal protein L22, mitochondrial, partial [Daphnia magna]
</li></ul></td>
</tr>


<tr class="even"> 

<td>
<a href="#det_bae9680869617f843c733494ca7d3bdc">11</a>
</td>
<td>
<a name="sum_bae9680869617f843c733494ca7d3bdc" />
<ul>

<li>
KZS20189.1

</li>

<li>
JAN49148.1

</li>

<!--

<li><a href="#det_bae9680869617f843c733494ca7d3bdc">KZS20189.1</a></li>

<li><a href="#det_bae9680869617f843c733494ca7d3bdc">JAN49148.1</a></li>

-->

</ul></td>

<td class="num">0.22624<!-- 0.00074--></td>
<td class="num">0.55</td>
<td class="num">1.82</td>

<td class="int">6</td>
<td><ul><li>
Uncharacterized protein APZ42_013183 [Daphnia magna]</li><li>hypothetical protein [Daphnia magna]
</li></ul></td>
</tr>


<tr class="odd"> 

<td>
<a href="#det_cb95e23fb6b5d35806b035ec70363e8f">12</a>
</td>
<td>
<a name="sum_cb95e23fb6b5d35806b035ec70363e8f" />
<ul>

<li>
KZS14413.1

</li>

<li>
JAN73857.1

</li>

<li>
JAN57132.1

</li>

<li>
JAN56776.1

</li>

<li>
JAN43011.1

</li>

<li>
JAN51218.1

</li>

<!--

<li><a href="#det_cb95e23fb6b5d35806b035ec70363e8f">KZS14413.1</a></li>

<li><a href="#det_cb95e23fb6b5d35806b035ec70363e8f">JAN73857.1</a></li>

<li><a href="#det_cb95e23fb6b5d35806b035ec70363e8f">JAN57132.1</a></li>

<li><a href="#det_cb95e23fb6b5d35806b035ec70363e8f">JAN56776.1</a></li>

<li><a href="#det_cb95e23fb6b5d35806b035ec70363e8f">JAN43011.1</a></li>

<li><a href="#det_cb95e23fb6b5d35806b035ec70363e8f">JAN51218.1</a></li>

-->

</ul></td>

<td class="num">0.28682<!-- 0.00141--></td>
<td class="num">0.72</td>
<td class="num">1.40</td>

<td class="int">13</td>
<td><ul><li>
Jonah 65Aiv [Daphnia magna]</li><li>Chymotrypsin BI precursor [Daphnia magna]</li><li>Chymotrypsin BI precursor [Daphnia magna]</li><li>putative Chymotrypsin BI precursor, partial [Daphnia magna]</li><li>Chymotrypsin BI precursor [Daphnia magna]</li><li>hypothetical protein [Daphnia magna]
</li></ul></td>
</tr>


<tr class="even"> 

<td>
<a href="#det_5b6ff0e779c42dceb48c2506fa36c3b1">13</a>
</td>
<td>
<a name="sum_5b6ff0e779c42dceb48c2506fa36c3b1" />
<ul>

<li>
KZS15680.1

</li>

<li>
JAN51158.1

</li>

<li>
JAN66475.1

</li>

<li>
JAN57168.1

</li>

<li>
JAN60508.1

</li>

<li>
JAN57167.1

</li>

<!--

<li><a href="#det_5b6ff0e779c42dceb48c2506fa36c3b1">KZS15680.1</a></li>

<li><a href="#det_5b6ff0e779c42dceb48c2506fa36c3b1">JAN51158.1</a></li>

<li><a href="#det_5b6ff0e779c42dceb48c2506fa36c3b1">JAN66475.1</a></li>

<li><a href="#det_5b6ff0e779c42dceb48c2506fa36c3b1">JAN57168.1</a></li>

<li><a href="#det_5b6ff0e779c42dceb48c2506fa36c3b1">JAN60508.1</a></li>

<li><a href="#det_5b6ff0e779c42dceb48c2506fa36c3b1">JAN57167.1</a></li>

-->

</ul></td>

<td class="num">0.28889<!-- 0.00071--></td>
<td class="num">0.74</td>
<td class="num">1.35</td>

<td class="int">8</td>
<td><ul><li>
putative Ovochymase-2 [Daphnia magna]</li><li>putative Clip-domain serine protease [Daphnia magna]</li><li>Clip-domain serine protease, partial [Daphnia magna]</li><li>Clip-domain serine protease [Daphnia magna]</li><li>Clip-domain serine protease [Daphnia magna]</li><li>Clip-domain serine protease [Daphnia magna]
</li></ul></td>
</tr>


<tr class="odd"> 

<td>
<a href="#det_e8a17934b3e7cc963b6872b8841e75fe">14</a>
</td>
<td>
<a name="sum_e8a17934b3e7cc963b6872b8841e75fe" />
<ul>

<li>
JAN90774.1

</li>

<li>
JAN47498.1

</li>

<li>
JAN70523.1

</li>

<li>
JAN46904.1

</li>

<li>
EFX69895.1

</li>

<li>
JAN44211.1

</li>

<!--

<li><a href="#det_e8a17934b3e7cc963b6872b8841e75fe">JAN90774.1</a></li>

<li><a href="#det_e8a17934b3e7cc963b6872b8841e75fe">JAN47498.1</a></li>

<li><a href="#det_e8a17934b3e7cc963b6872b8841e75fe">JAN70523.1</a></li>

<li><a href="#det_e8a17934b3e7cc963b6872b8841e75fe">JAN46904.1</a></li>

<li><a href="#det_e8a17934b3e7cc963b6872b8841e75fe">EFX69895.1</a></li>

<li><a href="#det_e8a17934b3e7cc963b6872b8841e75fe">JAN44211.1</a></li>

-->

</ul></td>

<td class="num">0.30765<!-- 0.00126--></td>
<td class="num">1.38</td>
<td class="num">1.38</td>

<td class="int">10</td>
<td><ul><li>
60S ribosomal protein L23 [Daphnia magna]</li><li>60S ribosomal protein L23, partial [Daphnia magna]</li><li>60S ribosomal protein L23 [Daphnia magna]</li><li>putative 60S ribosomal protein L23, partial [Daphnia magna]</li><li>hypothetical protein DAPPUDRAFT_300630 [Daphnia pulex]</li><li>60S ribosomal protein L23, partial [Daphnia magna]
</li></ul></td>
</tr>


<tr class="even"> 

<td>
<a href="#det_761a43f20b450318d1a4c89b2e51419d">15</a>
</td>
<td>
<a name="sum_761a43f20b450318d1a4c89b2e51419d" />
<ul>

<li>
KZS17297.1

</li>

<li>
JAN76155.1

</li>

<li>
JAN78993.1

</li>

<li>
JAN65573.1

</li>

<li>
JAN63122.1

</li>

<li>
JAN62170.1

</li>

<li>
JAN64217.1

</li>

<!--

<li><a href="#det_761a43f20b450318d1a4c89b2e51419d">KZS17297.1</a></li>

<li><a href="#det_761a43f20b450318d1a4c89b2e51419d">JAN76155.1</a></li>

<li><a href="#det_761a43f20b450318d1a4c89b2e51419d">JAN78993.1</a></li>

<li><a href="#det_761a43f20b450318d1a4c89b2e51419d">JAN65573.1</a></li>

<li><a href="#det_761a43f20b450318d1a4c89b2e51419d">JAN63122.1</a></li>

<li><a href="#det_761a43f20b450318d1a4c89b2e51419d">JAN62170.1</a></li>

<li><a href="#det_761a43f20b450318d1a4c89b2e51419d">JAN64217.1</a></li>

-->
(6 more)
</ul></td>

<td class="num">0.35433<!-- 0.00058--></td>
<td class="num">0.80</td>
<td class="num">1.24</td>

<td class="int">56</td>
<td><ul><li>
ATP synthase subunit beta [Daphnia magna]</li><li>ATP synthase subunit beta, mitochondrial [Daphnia magna]</li><li>ATP synthase subunit beta, mitochondrial [Daphnia magna]</li><li>ATP synthase subunit beta, mitochondrial [Daphnia magna]</li><li>ATP synthase subunit beta, mitochondrial, partial [Daphnia magna]</li><li>ATP synthase subunit beta, mitochondrial [Daphnia magna]</li><li>ATP synthase subunit beta, mitochondrial [Daphnia magna]
</li></ul></td>
</tr>


<tr class="odd"> 

<td>
<a href="#det_2fc735d50995cdf1555b61da82529f80">16</a>
</td>
<td>
<a name="sum_2fc735d50995cdf1555b61da82529f80" />
<ul>

<li>
JAN66609.1

</li>

<li>
KZS16425.1

</li>

<!--

<li><a href="#det_2fc735d50995cdf1555b61da82529f80">JAN66609.1</a></li>

<li><a href="#det_2fc735d50995cdf1555b61da82529f80">KZS16425.1</a></li>

-->

</ul></td>

<td class="num">0.39387<!-- 0.00419--></td>
<td class="num">0.66</td>
<td class="num">1.52</td>

<td class="int">6</td>
<td><ul><li>
CDGSH iron-sulfur domain-containing protein, partial [Daphnia magna]</li><li>CDGSH iron-sulfur domain-containing protein 1 [Daphnia magna]
</li></ul></td>
</tr>


<tr class="even"> 

<td>
<a href="#det_8b6cd68254bd6c17f8072b3f36367a79">17</a>
</td>
<td>
<a name="sum_8b6cd68254bd6c17f8072b3f36367a79" />
<ul>

<li>
JAN76096.1

</li>

<li>
KZS20167.1

</li>

<!--

<li><a href="#det_8b6cd68254bd6c17f8072b3f36367a79">JAN76096.1</a></li>

<li><a href="#det_8b6cd68254bd6c17f8072b3f36367a79">KZS20167.1</a></li>

-->

</ul></td>

<td class="num">0.40819<!-- 0.00368--></td>
<td class="num">0.78</td>
<td class="num">1.28</td>

<td class="int">10</td>
<td><ul><li>
Serine--pyruvate aminotransferase, mitochondrial [Daphnia magna]</li><li>Serine--pyruvate aminotransferase [Daphnia magna]
</li></ul></td>
</tr>


<tr class="odd"> 

<td>
<a href="#det_2a55f8844523c5506bf3c04a3d5af606">18</a>
</td>
<td>
<a name="sum_2a55f8844523c5506bf3c04a3d5af606" />
<ul>

<li>
JAN47001.1

</li>

<li>
KZS18538.1

</li>

<li>
JAN83751.1

</li>

<!--

<li><a href="#det_2a55f8844523c5506bf3c04a3d5af606">JAN47001.1</a></li>

<li><a href="#det_2a55f8844523c5506bf3c04a3d5af606">KZS18538.1</a></li>

<li><a href="#det_2a55f8844523c5506bf3c04a3d5af606">JAN83751.1</a></li>

-->

</ul></td>

<td class="num">0.42341<!-- 0.00416--></td>
<td class="num">0.51</td>
<td class="num">1.97</td>

<td class="int">4</td>
<td><ul><li>
Niemann-Pick type C-2d [Daphnia magna]</li><li>Epididymal secretory protein E1 [Daphnia magna]</li><li>Niemann-Pick type C-2d [Daphnia magna]
</li></ul></td>
</tr>


<tr class="even"> 

<td>
<a href="#det_063e03b4e760244f5120502b023d0243">19</a>
</td>
<td>
<a name="sum_063e03b4e760244f5120502b023d0243" />
<ul>

<li>
EFX70638.1

</li>

<li>
JAN49048.1

</li>

<!--

<li><a href="#det_063e03b4e760244f5120502b023d0243">EFX70638.1</a></li>

<li><a href="#det_063e03b4e760244f5120502b023d0243">JAN49048.1</a></li>

-->

</ul></td>

<td class="num">0.43607<!-- 0.00500--></td>
<td class="num">0.62</td>
<td class="num">1.61</td>

<td class="int">2</td>
<td><ul><li>
hypothetical protein DAPPUDRAFT_309347 [Daphnia pulex]</li><li>60S ribosomal protein L37 [Daphnia magna]
</li></ul></td>
</tr>


<tr class="odd"> 

<td>
<a href="#det_6ac334d485725348df8a08c56523ac53">20</a>
</td>
<td>
<a name="sum_6ac334d485725348df8a08c56523ac53" />
<ul>

<li>
JAN51133.1

</li>

<li>
JAN73413.1

</li>

<li>
KZS08597.1

</li>

<li>
JAN59278.1

</li>

<li>
JAN63130.1

</li>

<!--

<li><a href="#det_6ac334d485725348df8a08c56523ac53">JAN51133.1</a></li>

<li><a href="#det_6ac334d485725348df8a08c56523ac53">JAN73413.1</a></li>

<li><a href="#det_6ac334d485725348df8a08c56523ac53">KZS08597.1</a></li>

<li><a href="#det_6ac334d485725348df8a08c56523ac53">JAN59278.1</a></li>

<li><a href="#det_6ac334d485725348df8a08c56523ac53">JAN63130.1</a></li>

-->

</ul></td>

<td class="num">0.44092<!-- 0.00289--></td>
<td class="num">0.78</td>
<td class="num">1.28</td>

<td class="int">8</td>
<td><ul><li>
hu-li tai shao [Daphnia magna]</li><li>hu-li tai shao [Daphnia magna]</li><li>Gamma-adducin [Daphnia magna]</li><li>hu-li tai shao [Daphnia magna]</li><li>hu-li tai shao [Daphnia magna]
</li></ul></td>
</tr>


<tr class="even"> 

<td>
<a href="#det_62cd3e6171256d57ef6d4cbd99974abf">21</a>
</td>
<td>
<a name="sum_62cd3e6171256d57ef6d4cbd99974abf" />
<ul>

<li>
KZS20054.1

</li>

<li>
JAN78081.1

</li>

<li>
JAN33931.1

</li>

<!--

<li><a href="#det_62cd3e6171256d57ef6d4cbd99974abf">KZS20054.1</a></li>

<li><a href="#det_62cd3e6171256d57ef6d4cbd99974abf">JAN78081.1</a></li>

<li><a href="#det_62cd3e6171256d57ef6d4cbd99974abf">JAN33931.1</a></li>

-->

</ul></td>

<td class="num">0.44114<!-- 0.00361--></td>
<td class="num">0.94</td>
<td class="num">1.06</td>

<td class="int">5</td>
<td><ul><li>
Lamin-C [Daphnia magna]</li><li>Lamin-A [Daphnia magna]</li><li>Lamin-A [Daphnia magna]
</li></ul></td>
</tr>


<tr class="odd"> 

<td>
<a href="#det_9582e43ee12d4a8c17ebd3cf19fda004">22</a>
</td>
<td>
<a name="sum_9582e43ee12d4a8c17ebd3cf19fda004" />
<ul>

<li>
JAN57478.1

</li>

<li>
JAN33374.1

</li>

<li>
JAN38121.1

</li>

<li>
JAN80584.1

</li>

<li>
KZS13263.1

</li>

<li>
JAN33373.1

</li>

<li>
JAN31616.1

</li>

<!--

<li><a href="#det_9582e43ee12d4a8c17ebd3cf19fda004">JAN57478.1</a></li>

<li><a href="#det_9582e43ee12d4a8c17ebd3cf19fda004">JAN33374.1</a></li>

<li><a href="#det_9582e43ee12d4a8c17ebd3cf19fda004">JAN38121.1</a></li>

<li><a href="#det_9582e43ee12d4a8c17ebd3cf19fda004">JAN80584.1</a></li>

<li><a href="#det_9582e43ee12d4a8c17ebd3cf19fda004">KZS13263.1</a></li>

<li><a href="#det_9582e43ee12d4a8c17ebd3cf19fda004">JAN33373.1</a></li>

<li><a href="#det_9582e43ee12d4a8c17ebd3cf19fda004">JAN31616.1</a></li>

-->
(6 more)
</ul></td>

<td class="num">0.47265<!-- 0.00348--></td>
<td class="num">0.59</td>
<td class="num">1.68</td>

<td class="int">13</td>
<td><ul><li>
Membrane glycoprotein lig-1, partial [Daphnia magna]</li><li>Membrane glycoprotein lig-1 [Daphnia magna]</li><li>putative Membrane glycoprotein lig-1, partial [Daphnia magna]</li><li>Membrane glycoprotein lig-1 [Daphnia magna]</li><li>Uncharacterized protein APZ42_021740 [Daphnia magna]</li><li>Membrane glycoprotein lig-1 [Daphnia magna]</li><li>Membrane glycoprotein lig-1 [Daphnia magna]
</li></ul></td>
</tr>


<tr class="even"> 

<td>
<a href="#det_ccaf991c8d433e30459c9271b44580c4">23</a>
</td>
<td>
<a name="sum_ccaf991c8d433e30459c9271b44580c4" />
<ul>

<li>
KZS10913.1

</li>

<li>
JAN46905.1

</li>

<li>
JAN32111.1

</li>

<li>
JAN50552.1

</li>

<li>
JAN48551.1

</li>

<li>
JAN46906.1

</li>

<li>
JAN32110.1

</li>

<!--

<li><a href="#det_ccaf991c8d433e30459c9271b44580c4">KZS10913.1</a></li>

<li><a href="#det_ccaf991c8d433e30459c9271b44580c4">JAN46905.1</a></li>

<li><a href="#det_ccaf991c8d433e30459c9271b44580c4">JAN32111.1</a></li>

<li><a href="#det_ccaf991c8d433e30459c9271b44580c4">JAN50552.1</a></li>

<li><a href="#det_ccaf991c8d433e30459c9271b44580c4">JAN48551.1</a></li>

<li><a href="#det_ccaf991c8d433e30459c9271b44580c4">JAN46906.1</a></li>

<li><a href="#det_ccaf991c8d433e30459c9271b44580c4">JAN32110.1</a></li>

-->
(1 more)
</ul></td>

<td class="num">0.48655<!-- 0.00677--></td>
<td class="num">1.51</td>
<td class="num">1.51</td>

<td class="int">4</td>
<td><ul><li>
60S ribosomal protein L21 [Daphnia magna]</li><li>60S ribosomal protein L21 [Daphnia magna]</li><li>60S ribosomal protein L21 [Daphnia magna]</li><li>60S ribosomal protein L21, partial [Daphnia magna]</li><li>60S ribosomal protein L21 [Daphnia magna]</li><li>60S ribosomal protein L21, partial [Daphnia magna]</li><li>60S ribosomal protein L21 [Daphnia magna]
</li></ul></td>
</tr>


<tr class="odd"> 

<td>
<a href="#det_cf6da8497dd14f8d74efd3e928f1d06d">24</a>
</td>
<td>
<a name="sum_cf6da8497dd14f8d74efd3e928f1d06d" />
<ul>

<li>
JAN66681.1

</li>

<li>
JAN29311.1

</li>

<li>
JAN62655.1

</li>

<li>
KZS16329.1

</li>

<li>
JAN50905.1

</li>

<li>
JAN63810.1

</li>

<!--

<li><a href="#det_cf6da8497dd14f8d74efd3e928f1d06d">JAN66681.1</a></li>

<li><a href="#det_cf6da8497dd14f8d74efd3e928f1d06d">JAN29311.1</a></li>

<li><a href="#det_cf6da8497dd14f8d74efd3e928f1d06d">JAN62655.1</a></li>

<li><a href="#det_cf6da8497dd14f8d74efd3e928f1d06d">KZS16329.1</a></li>

<li><a href="#det_cf6da8497dd14f8d74efd3e928f1d06d">JAN50905.1</a></li>

<li><a href="#det_cf6da8497dd14f8d74efd3e928f1d06d">JAN63810.1</a></li>

-->

</ul></td>

<td class="num">0.48840<!-- 0.00760--></td>
<td class="num">1.78</td>
<td class="num">1.78</td>

<td class="int">5</td>
<td><ul><li>
46 kDa FK506-binding nuclear protein [Daphnia magna]</li><li>46 kDa FK506-binding nuclear protein [Daphnia magna]</li><li>putative 46 kDa FK506-binding nuclear protein [Daphnia magna]</li><li>Peptidyl-prolyl cis-trans isomerase FKBP1B [Daphnia magna]</li><li>46 kDa FK506-binding nuclear protein [Daphnia magna]</li><li>putative 46 kDa FK506-binding nuclear protein [Daphnia magna]
</li></ul></td>
</tr>


<tr class="even"> 

<td>
<a href="#det_c2fb7c0ffd37b987418e967ccfdc60c6">25</a>
</td>
<td>
<a name="sum_c2fb7c0ffd37b987418e967ccfdc60c6" />
<ul>

<li>
JAN55398.1

</li>

<li>
JAN55397.1

</li>

<li>
JAN50305.1

</li>

<li>
JAN35810.1

</li>

<li>
JAN40555.1

</li>

<li>
JAN38461.1

</li>

<li>
JAN33664.1

</li>

<!--

<li><a href="#det_c2fb7c0ffd37b987418e967ccfdc60c6">JAN55398.1</a></li>

<li><a href="#det_c2fb7c0ffd37b987418e967ccfdc60c6">JAN55397.1</a></li>

<li><a href="#det_c2fb7c0ffd37b987418e967ccfdc60c6">JAN50305.1</a></li>

<li><a href="#det_c2fb7c0ffd37b987418e967ccfdc60c6">JAN35810.1</a></li>

<li><a href="#det_c2fb7c0ffd37b987418e967ccfdc60c6">JAN40555.1</a></li>

<li><a href="#det_c2fb7c0ffd37b987418e967ccfdc60c6">JAN38461.1</a></li>

<li><a href="#det_c2fb7c0ffd37b987418e967ccfdc60c6">JAN33664.1</a></li>

-->
(4 more)
</ul></td>

<td class="num">0.49283<!-- 0.00283--></td>
<td class="num">1.35</td>
<td class="num">1.35</td>

<td class="int">8</td>
<td><ul><li>
Proteasome subunit alpha type-6 [Daphnia magna]</li><li>Proteasome subunit alpha type-6 [Daphnia magna]</li><li>Proteasome subunit alpha type-6 [Daphnia magna]</li><li>Proteasome subunit alpha type-6 [Daphnia magna]</li><li>Proteasome subunit alpha type-6, partial [Daphnia magna]</li><li>Proteasome subunit alpha type-6 [Daphnia magna]</li><li>Proteasome subunit alpha type-6 [Daphnia magna]
</li></ul></td>
</tr>


<tr class="odd"> 

<td>
<a href="#det_8672fe97c5dbdcb545a5955bbec644c3">26</a>
</td>
<td>
<a name="sum_8672fe97c5dbdcb545a5955bbec644c3" />
<ul>

<li>
KZS15735.1

</li>

<!--

<li><a href="#det_8672fe97c5dbdcb545a5955bbec644c3">KZS15735.1</a></li>

-->

</ul></td>

<td class="num">0.49292<!-- 0.00727--></td>
<td class="num">0.44</td>
<td class="num">2.28</td>

<td class="int">5</td>
<td><ul><li>
Ethylmalonyl-CoA decarboxylase [Daphnia magna]
</li></ul></td>
</tr>


<tr class="even"> 

<td>
<a href="#det_42a500d9281176a573b38435b4fe6a77">27</a>
</td>
<td>
<a name="sum_42a500d9281176a573b38435b4fe6a77" />
<ul>

<li>
KZS17311.1

</li>

<li>
JAN71924.1

</li>

<li>
JAN70174.1

</li>

<li>
JAN53723.1

</li>

<li>
JAN51272.1

</li>

<li>
JAN30670.1

</li>

<li>
JAN51271.1

</li>

<!--

<li><a href="#det_42a500d9281176a573b38435b4fe6a77">KZS17311.1</a></li>

<li><a href="#det_42a500d9281176a573b38435b4fe6a77">JAN71924.1</a></li>

<li><a href="#det_42a500d9281176a573b38435b4fe6a77">JAN70174.1</a></li>

<li><a href="#det_42a500d9281176a573b38435b4fe6a77">JAN53723.1</a></li>

<li><a href="#det_42a500d9281176a573b38435b4fe6a77">JAN51272.1</a></li>

<li><a href="#det_42a500d9281176a573b38435b4fe6a77">JAN30670.1</a></li>

<li><a href="#det_42a500d9281176a573b38435b4fe6a77">JAN51271.1</a></li>

-->
(1 more)
</ul></td>

<td class="num">0.49950<!-- 0.00900--></td>
<td class="num">1.34</td>
<td class="num">1.34</td>

<td class="int">24</td>
<td><ul><li>
60S ribosomal protein L4 [Daphnia magna]</li><li>60S ribosomal protein L4-A [Daphnia magna]</li><li>putative 60S ribosomal protein L4-A [Daphnia magna]</li><li>60S ribosomal L4-A-like protein [Daphnia magna]</li><li>putative 60S ribosomal protein L4-A [Daphnia magna]</li><li>60S ribosomal protein L4-A, partial [Daphnia magna]</li><li>putative 60S ribosomal protein L4-A, partial [Daphnia magna]
</li></ul></td>
</tr>


<tr class="odd"> 

<td>
<a href="#det_3c90e9f59cb40f75c5488ac7565130a1">28</a>
</td>
<td>
<a name="sum_3c90e9f59cb40f75c5488ac7565130a1" />
<ul>

<li>
JAN60553.1

</li>

<li>
KZS11674.1

</li>

<li>
JAN67060.1

</li>

<!--

<li><a href="#det_3c90e9f59cb40f75c5488ac7565130a1">JAN60553.1</a></li>

<li><a href="#det_3c90e9f59cb40f75c5488ac7565130a1">KZS11674.1</a></li>

<li><a href="#det_3c90e9f59cb40f75c5488ac7565130a1">JAN67060.1</a></li>

-->

</ul></td>

<td class="num">0.50256<!-- 0.00947--></td>
<td class="num">0.80</td>
<td class="num">1.25</td>

<td class="int">11</td>
<td><ul><li>
Dihydropteridine reductase [Daphnia magna]</li><li>Dihydropteridine reductase [Daphnia magna]</li><li>Dihydropteridine reductase [Daphnia magna]
</li></ul></td>
</tr>


<tr class="even"> 

<td>
<a href="#det_9f5d11befbcd7efc4b6af4883eac6ca4">29</a>
</td>
<td>
<a name="sum_9f5d11befbcd7efc4b6af4883eac6ca4" />
<ul>

<li>
JAN90111.1

</li>

<li>
JAN75156.1

</li>

<li>
JAN71310.1

</li>

<li>
JAN43114.1

</li>

<li>
EFX71844.1

</li>

<li>
JAN51399.1

</li>

<!--

<li><a href="#det_9f5d11befbcd7efc4b6af4883eac6ca4">JAN90111.1</a></li>

<li><a href="#det_9f5d11befbcd7efc4b6af4883eac6ca4">JAN75156.1</a></li>

<li><a href="#det_9f5d11befbcd7efc4b6af4883eac6ca4">JAN71310.1</a></li>

<li><a href="#det_9f5d11befbcd7efc4b6af4883eac6ca4">JAN43114.1</a></li>

<li><a href="#det_9f5d11befbcd7efc4b6af4883eac6ca4">EFX71844.1</a></li>

<li><a href="#det_9f5d11befbcd7efc4b6af4883eac6ca4">JAN51399.1</a></li>

-->

</ul></td>

<td class="num">0.51203<!-- 0.00671--></td>
<td class="num">0.78</td>
<td class="num">1.28</td>

<td class="int">22</td>
<td><ul><li>
14-3-3 protein epsilon [Daphnia magna]</li><li>14-3-3 protein epsilon [Daphnia magna]</li><li>14-3-3 protein epsilon [Daphnia magna]</li><li>14-3-3 protein epsilon [Daphnia magna]</li><li>hypothetical protein DAPPUDRAFT_326737 [Daphnia pulex]</li><li>14-3-3 protein epsilon [Daphnia magna]
</li></ul></td>
</tr>


<tr class="odd"> 

<td>
<a href="#det_a8453bcaff7706e19cb63482e6c93c5c">30</a>
</td>
<td>
<a name="sum_a8453bcaff7706e19cb63482e6c93c5c" />
<ul>

<li>
KZS03022.1

</li>

<li>
JAN89819.1

</li>

<li>
JAN32293.1

</li>

<li>
JAN89818.1

</li>

<li>
JAN74966.1

</li>

<li>
JAN64133.1

</li>

<li>
JAN62984.1

</li>

<!--

<li><a href="#det_a8453bcaff7706e19cb63482e6c93c5c">KZS03022.1</a></li>

<li><a href="#det_a8453bcaff7706e19cb63482e6c93c5c">JAN89819.1</a></li>

<li><a href="#det_a8453bcaff7706e19cb63482e6c93c5c">JAN32293.1</a></li>

<li><a href="#det_a8453bcaff7706e19cb63482e6c93c5c">JAN89818.1</a></li>

<li><a href="#det_a8453bcaff7706e19cb63482e6c93c5c">JAN74966.1</a></li>

<li><a href="#det_a8453bcaff7706e19cb63482e6c93c5c">JAN64133.1</a></li>

<li><a href="#det_a8453bcaff7706e19cb63482e6c93c5c">JAN62984.1</a></li>

-->
(9 more)
</ul></td>

<td class="num">0.51941<!-- 0.00893--></td>
<td class="num">0.82</td>
<td class="num">1.22</td>

<td class="int">13</td>
<td><ul><li>
Uncharacterized protein APZ42_034433 [Daphnia magna]</li><li>L(2)01289 long form [Daphnia magna]</li><li>L(2)01289 long form [Daphnia magna]</li><li>L(2)01289 long form [Daphnia magna]</li><li>hypothetical protein, partial [Daphnia magna]</li><li>L(2)01289 long form-like protein [Daphnia magna]</li><li>L(2)01289 long form [Daphnia magna]
</li></ul></td>
</tr>


<tr class="even"> 

<td>
<a href="#det_4e949a153c7d7a34ae1ec42c674b45d5">31</a>
</td>
<td>
<a name="sum_4e949a153c7d7a34ae1ec42c674b45d5" />
<ul>

<li>
KZS21242.1

</li>

<li>
JAN57736.1

</li>

<li>
JAN86013.1

</li>

<li>
JAN90767.1

</li>

<li>
KZS10006.1

</li>

<!--

<li><a href="#det_4e949a153c7d7a34ae1ec42c674b45d5">KZS21242.1</a></li>

<li><a href="#det_4e949a153c7d7a34ae1ec42c674b45d5">JAN57736.1</a></li>

<li><a href="#det_4e949a153c7d7a34ae1ec42c674b45d5">JAN86013.1</a></li>

<li><a href="#det_4e949a153c7d7a34ae1ec42c674b45d5">JAN90767.1</a></li>

<li><a href="#det_4e949a153c7d7a34ae1ec42c674b45d5">KZS10006.1</a></li>

-->

</ul></td>

<td class="num">0.53317<!-- 0.00873--></td>
<td class="num">0.69</td>
<td class="num">1.45</td>

<td class="int">7</td>
<td><ul><li>
Amphiphysin [Daphnia magna]</li><li>Myc box-dependent-interacting protein [Daphnia magna]</li><li>Myc box-dependent-interacting protein [Daphnia magna]</li><li>hypothetical protein [Daphnia magna]</li><li>putative Amphiphysin [Daphnia magna]
</li></ul></td>
</tr>


<tr class="odd"> 

<td>
<a href="#det_9947f019729bb6db8920e7c69861e763">32</a>
</td>
<td>
<a name="sum_9947f019729bb6db8920e7c69861e763" />
<ul>

<li>
JAN51116.1

</li>

<li>
JAN85713.1

</li>

<li>
KZS16303.1

</li>

<!--

<li><a href="#det_9947f019729bb6db8920e7c69861e763">JAN51116.1</a></li>

<li><a href="#det_9947f019729bb6db8920e7c69861e763">JAN85713.1</a></li>

<li><a href="#det_9947f019729bb6db8920e7c69861e763">KZS16303.1</a></li>

-->

</ul></td>

<td class="num">0.54267<!-- 0.00667--></td>
<td class="num">1.26</td>
<td class="num">1.26</td>

<td class="int">9</td>
<td><ul><li>
40S ribosomal protein S8, partial [Daphnia magna]</li><li>40S ribosomal protein S8 [Daphnia magna]</li><li>Uncharacterized protein APZ42_017912 [Daphnia magna]
</li></ul></td>
</tr>


<tr class="even"> 

<td>
<a href="#det_359012ea4593ef1d47a221493a04ad14">33</a>
</td>
<td>
<a name="sum_359012ea4593ef1d47a221493a04ad14" />
<ul>

<li>
JAN55370.1

</li>

<li>
JAN55369.1

</li>

<li>
JAN57588.1

</li>

<li>
JAN40580.1

</li>

<li>
JAN87010.1

</li>

<li>
JAN35435.1

</li>

<li>
KZS11152.1

</li>

<!--

<li><a href="#det_359012ea4593ef1d47a221493a04ad14">JAN55370.1</a></li>

<li><a href="#det_359012ea4593ef1d47a221493a04ad14">JAN55369.1</a></li>

<li><a href="#det_359012ea4593ef1d47a221493a04ad14">JAN57588.1</a></li>

<li><a href="#det_359012ea4593ef1d47a221493a04ad14">JAN40580.1</a></li>

<li><a href="#det_359012ea4593ef1d47a221493a04ad14">JAN87010.1</a></li>

<li><a href="#det_359012ea4593ef1d47a221493a04ad14">JAN35435.1</a></li>

<li><a href="#det_359012ea4593ef1d47a221493a04ad14">KZS11152.1</a></li>

-->

</ul></td>

<td class="num">0.61050<!-- 0.01200--></td>
<td class="num">1.18</td>
<td class="num">1.18</td>

<td class="int">7</td>
<td><ul><li>
putative Pumilio domain-containing protein [Daphnia magna]</li><li>putative Pumilio domain-containing protein [Daphnia magna]</li><li>Pumilio domain-containing protein, partial [Daphnia magna]</li><li>Pumilio domain-containing protein, partial [Daphnia magna]</li><li>Pumilio domain-containing protein [Daphnia magna]</li><li>Pumilio domain-containing protein, partial [Daphnia magna]</li><li>Pumilio domain-containing protein [Daphnia magna]
</li></ul></td>
</tr>


<tr class="odd"> 

<td>
<a href="#det_3d9e6cb4df8461fa667bc4989b0f8e9c">34</a>
</td>
<td>
<a name="sum_3d9e6cb4df8461fa667bc4989b0f8e9c" />
<ul>

<li>
KZS08942.1

</li>

<li>
JAN38355.1

</li>

<li>
JAN91939.1

</li>

<li>
JAN48651.1

</li>

<li>
JAN53098.1

</li>

<li>
JAN53099.1

</li>

<li>
JAN53097.1

</li>

<!--

<li><a href="#det_3d9e6cb4df8461fa667bc4989b0f8e9c">KZS08942.1</a></li>

<li><a href="#det_3d9e6cb4df8461fa667bc4989b0f8e9c">JAN38355.1</a></li>

<li><a href="#det_3d9e6cb4df8461fa667bc4989b0f8e9c">JAN91939.1</a></li>

<li><a href="#det_3d9e6cb4df8461fa667bc4989b0f8e9c">JAN48651.1</a></li>

<li><a href="#det_3d9e6cb4df8461fa667bc4989b0f8e9c">JAN53098.1</a></li>

<li><a href="#det_3d9e6cb4df8461fa667bc4989b0f8e9c">JAN53099.1</a></li>

<li><a href="#det_3d9e6cb4df8461fa667bc4989b0f8e9c">JAN53097.1</a></li>

-->

</ul></td>

<td class="num">0.64165<!-- 0.01471--></td>
<td class="num">1.29</td>
<td class="num">1.29</td>

<td class="int">4</td>
<td><ul><li>
60S ribosomal protein L24 [Daphnia magna]</li><li>60S ribosomal L24-like protein, partial [Daphnia magna]</li><li>60S ribosomal protein L24 [Daphnia magna]</li><li>60S ribosomal protein L24 [Daphnia magna]</li><li>60S ribosomal protein L24, partial [Daphnia magna]</li><li>60S ribosomal protein L24, partial [Daphnia magna]</li><li>60S ribosomal protein L24, partial [Daphnia magna]
</li></ul></td>
</tr>


<tr class="even"> 

<td>
<a href="#det_dd3228f6ebdbf0968e69879577def721">35</a>
</td>
<td>
<a name="sum_dd3228f6ebdbf0968e69879577def721" />
<ul>

<li>
JAN66808.1

</li>

<li>
KZS14057.1

</li>

<!--

<li><a href="#det_dd3228f6ebdbf0968e69879577def721">JAN66808.1</a></li>

<li><a href="#det_dd3228f6ebdbf0968e69879577def721">KZS14057.1</a></li>

-->

</ul></td>

<td class="num">0.66326<!-- 0.01467--></td>
<td class="num">1.26</td>
<td class="num">1.26</td>

<td class="int">6</td>
<td><ul><li>
40S ribosomal protein S15, partial [Daphnia magna]</li><li>40S ribosomal protein S15 [Daphnia magna]
</li></ul></td>
</tr>


<tr class="odd"> 

<td>
<a href="#det_28d8defd48e67765d2c242a2d71abb4a">36</a>
</td>
<td>
<a name="sum_28d8defd48e67765d2c242a2d71abb4a" />
<ul>

<li>
KZS14692.1

</li>

<li>
JAN48756.1

</li>

<li>
JAN48757.1

</li>

<li>
JAN34374.1

</li>

<li>
JAN42551.1

</li>

<li>
JAN56108.1

</li>

<li>
JAN42552.1

</li>

<!--

<li><a href="#det_28d8defd48e67765d2c242a2d71abb4a">KZS14692.1</a></li>

<li><a href="#det_28d8defd48e67765d2c242a2d71abb4a">JAN48756.1</a></li>

<li><a href="#det_28d8defd48e67765d2c242a2d71abb4a">JAN48757.1</a></li>

<li><a href="#det_28d8defd48e67765d2c242a2d71abb4a">JAN34374.1</a></li>

<li><a href="#det_28d8defd48e67765d2c242a2d71abb4a">JAN42551.1</a></li>

<li><a href="#det_28d8defd48e67765d2c242a2d71abb4a">JAN56108.1</a></li>

<li><a href="#det_28d8defd48e67765d2c242a2d71abb4a">JAN42552.1</a></li>

-->
(1 more)
</ul></td>

<td class="num">0.68564<!-- 0.01460--></td>
<td class="num">1.94</td>
<td class="num">1.94</td>

<td class="int">4</td>
<td><ul><li>
Phytanoyl-CoA dioxygenase [Daphnia magna]</li><li>Phytanoyl-CoA dioxygenase, peroxisomal [Daphnia magna]</li><li>Phytanoyl-CoA dioxygenase, peroxisomal [Daphnia magna]</li><li>putative Phytanoyl-CoA dioxygenase, peroxisomal [Daphnia magna]</li><li>putative Phytanoyl-CoA dioxygenase, peroxisomal [Daphnia magna]</li><li>Phytanoyl-CoA dioxygenase, peroxisomal [Daphnia magna]</li><li>Phytanoyl-CoA dioxygenase, peroxisomal [Daphnia magna]
</li></ul></td>
</tr>


<tr class="even"> 

<td>
<a href="#det_e3da6839d60b35e57e7fcef090b5fc2f">37</a>
</td>
<td>
<a name="sum_e3da6839d60b35e57e7fcef090b5fc2f" />
<ul>

<li>
JAN60197.1

</li>

<li>
JAN37558.1

</li>

<li>
JAN67366.1

</li>

<li>
JAN52250.1

</li>

<li>
JAN63304.1

</li>

<li>
KZS04441.1

</li>

<!--

<li><a href="#det_e3da6839d60b35e57e7fcef090b5fc2f">JAN60197.1</a></li>

<li><a href="#det_e3da6839d60b35e57e7fcef090b5fc2f">JAN37558.1</a></li>

<li><a href="#det_e3da6839d60b35e57e7fcef090b5fc2f">JAN67366.1</a></li>

<li><a href="#det_e3da6839d60b35e57e7fcef090b5fc2f">JAN52250.1</a></li>

<li><a href="#det_e3da6839d60b35e57e7fcef090b5fc2f">JAN63304.1</a></li>

<li><a href="#det_e3da6839d60b35e57e7fcef090b5fc2f">KZS04441.1</a></li>

-->

</ul></td>

<td class="num">0.69771<!-- 0.01771--></td>
<td class="num">0.60</td>
<td class="num">1.66</td>

<td class="int">6</td>
<td><ul><li>
Signal recognition particle receptor subunit beta [Daphnia magna]</li><li>Signal recognition particle receptor subunit beta [Daphnia magna]</li><li>Signal recognition particle receptor subunit beta [Daphnia magna]</li><li>Signal recognition particle receptor subunit beta [Daphnia magna]</li><li>Signal recognition particle receptor subunit beta [Daphnia magna]</li><li>Signal recognition particle receptor subunit beta [Daphnia magna]
</li></ul></td>
</tr>


<tr class="odd"> 

<td>
<a href="#det_ddec534b81bdbe3572640197e94d48cb">38</a>
</td>
<td>
<a name="sum_ddec534b81bdbe3572640197e94d48cb" />
<ul>

<li>
KZS14519.1

</li>

<li>
JAN71598.1

</li>

<!--

<li><a href="#det_ddec534b81bdbe3572640197e94d48cb">KZS14519.1</a></li>

<li><a href="#det_ddec534b81bdbe3572640197e94d48cb">JAN71598.1</a></li>

-->

</ul></td>

<td class="num">0.69771<!-- 0.01657--></td>
<td class="num">0.52</td>
<td class="num">1.92</td>

<td class="int">3</td>
<td><ul><li>
Uncharacterized protein APZ42_019846 [Daphnia magna]</li><li>hypothetical protein [Daphnia magna]
</li></ul></td>
</tr>


<tr class="even"> 

<td>
<a href="#det_0a603c09b990b647a7404678f3256ede">39</a>
</td>
<td>
<a name="sum_0a603c09b990b647a7404678f3256ede" />
<ul>

<li>
JAN66725.1

</li>

<li>
JAN40610.1

</li>

<li>
KZS17846.1

</li>

<li>
JAN65354.1

</li>

<!--

<li><a href="#det_0a603c09b990b647a7404678f3256ede">JAN66725.1</a></li>

<li><a href="#det_0a603c09b990b647a7404678f3256ede">JAN40610.1</a></li>

<li><a href="#det_0a603c09b990b647a7404678f3256ede">KZS17846.1</a></li>

<li><a href="#det_0a603c09b990b647a7404678f3256ede">JAN65354.1</a></li>

-->

</ul></td>

<td class="num">0.69771<!-- 0.01429--></td>
<td class="num">0.29</td>
<td class="num">3.44</td>

<td class="int">2</td>
<td><ul><li>
Cral/trio domain-containing protein [Daphnia magna]</li><li>Cral/trio domain-containing protein [Daphnia magna]</li><li>SEC14 protein 2 [Daphnia magna]</li><li>Cral/trio domain-containing protein [Daphnia magna]
</li></ul></td>
</tr>


<tr class="odd"> 

<td>
<a href="#det_7ba9fa880634017f6276331b71535c4e">40</a>
</td>
<td>
<a name="sum_7ba9fa880634017f6276331b71535c4e" />
<ul>

<li>
JAN43137.1

</li>

<li>
ACY44268.1

</li>

<li>
JAN35965.1

</li>

<li>
JAN34430.1

</li>

<!--

<li><a href="#det_7ba9fa880634017f6276331b71535c4e">JAN43137.1</a></li>

<li><a href="#det_7ba9fa880634017f6276331b71535c4e">ACY44268.1</a></li>

<li><a href="#det_7ba9fa880634017f6276331b71535c4e">JAN35965.1</a></li>

<li><a href="#det_7ba9fa880634017f6276331b71535c4e">JAN34430.1</a></li>

-->

</ul></td>

<td class="num">0.70353<!-- 0.01729--></td>
<td class="num">0.78</td>
<td class="num">1.28</td>

<td class="int">3</td>
<td><ul><li>
Elongation factor 1-alpha-like protein, partial [Daphnia magna]</li><li>translational elongation factor-1 alpha, partial [Daphnia magna]</li><li>Elongation factor 1-alpha-like protein, partial [Daphnia magna]</li><li>putative Elongation factor 1-alpha [Daphnia magna]
</li></ul></td>
</tr>


<tr class="even"> 

<td>
<a href="#det_a7b4a93e36ff3b69e41a9f5295310463">41</a>
</td>
<td>
<a name="sum_a7b4a93e36ff3b69e41a9f5295310463" />
<ul>

<li>
JAN92052.1

</li>

<li>
JAN67478.1

</li>

<li>
JAN75414.1

</li>

<li>
JAN44483.1

</li>

<li>
JAN74405.1

</li>

<li>
KZS15005.1

</li>

<li>
JAN92047.1

</li>

<!--

<li><a href="#det_a7b4a93e36ff3b69e41a9f5295310463">JAN92052.1</a></li>

<li><a href="#det_a7b4a93e36ff3b69e41a9f5295310463">JAN67478.1</a></li>

<li><a href="#det_a7b4a93e36ff3b69e41a9f5295310463">JAN75414.1</a></li>

<li><a href="#det_a7b4a93e36ff3b69e41a9f5295310463">JAN44483.1</a></li>

<li><a href="#det_a7b4a93e36ff3b69e41a9f5295310463">JAN74405.1</a></li>

<li><a href="#det_a7b4a93e36ff3b69e41a9f5295310463">KZS15005.1</a></li>

<li><a href="#det_a7b4a93e36ff3b69e41a9f5295310463">JAN92047.1</a></li>

-->
(4 more)
</ul></td>

<td class="num">0.75222<!-- 0.01971--></td>
<td class="num">0.56</td>
<td class="num">1.80</td>

<td class="int">5</td>
<td><ul><li>
Actin, alpha skeletal muscle-like protein [Daphnia magna]</li><li>hypothetical protein [Daphnia magna]</li><li>Actin, alpha skeletal muscle-like protein, partial [Daphnia magna]</li><li>Actin, alpha skeletal muscle, partial [Daphnia magna]</li><li>putative Actin, alpha skeletal muscle, partial [Daphnia magna]</li><li>Cytoplasmatic actin [Daphnia magna]</li><li>Actin, alpha skeletal muscle-like protein [Daphnia magna]
</li></ul></td>
</tr>


<tr class="odd"> 

<td>
<a href="#det_ffb170216a3fc5ce9f609657cc27a5e7">42</a>
</td>
<td>
<a name="sum_ffb170216a3fc5ce9f609657cc27a5e7" />
<ul>

<li>
KZR99755.1

</li>

<li>
KZR98997.1

</li>

<li>
KZR97428.1

</li>

<li>
KZS01460.1

</li>

<li>
JAN72110.1

</li>

<li>
JAN50763.1

</li>

<li>
JAN50762.1

</li>

<!--

<li><a href="#det_ffb170216a3fc5ce9f609657cc27a5e7">KZR99755.1</a></li>

<li><a href="#det_ffb170216a3fc5ce9f609657cc27a5e7">KZR98997.1</a></li>

<li><a href="#det_ffb170216a3fc5ce9f609657cc27a5e7">KZR97428.1</a></li>

<li><a href="#det_ffb170216a3fc5ce9f609657cc27a5e7">KZS01460.1</a></li>

<li><a href="#det_ffb170216a3fc5ce9f609657cc27a5e7">JAN72110.1</a></li>

<li><a href="#det_ffb170216a3fc5ce9f609657cc27a5e7">JAN50763.1</a></li>

<li><a href="#det_ffb170216a3fc5ce9f609657cc27a5e7">JAN50762.1</a></li>

-->
(6 more)
</ul></td>

<td class="num">0.77745<!-- 0.02229--></td>
<td class="num">0.82</td>
<td class="num">1.22</td>

<td class="int">18</td>
<td><ul><li>
Uncharacterized protein APZ42_004263, partial [Daphnia magna]</li><li>Uncharacterized protein APZ42_005326, partial [Daphnia magna]</li><li>Uncharacterized protein APZ42_007711, partial [Daphnia magna]</li><li>Uncharacterized protein APZ42_001874, partial [Daphnia magna]</li><li>hypothetical protein [Daphnia magna]</li><li>hypothetical protein [Daphnia magna]</li><li>hypothetical protein [Daphnia magna]
</li></ul></td>
</tr>


<tr class="even"> 

<td>
<a href="#det_648b0c737ff54f1174837604790f5f30">43</a>
</td>
<td>
<a name="sum_648b0c737ff54f1174837604790f5f30" />
<ul>

<li>
JAN87996.1

</li>

<li>
KZS18356.1

</li>

<li>
JAN31711.1

</li>

<!--

<li><a href="#det_648b0c737ff54f1174837604790f5f30">JAN87996.1</a></li>

<li><a href="#det_648b0c737ff54f1174837604790f5f30">KZS18356.1</a></li>

<li><a href="#det_648b0c737ff54f1174837604790f5f30">JAN31711.1</a></li>

-->

</ul></td>

<td class="num">0.78493<!-- 0.02314--></td>
<td class="num">1.43</td>
<td class="num">1.43</td>

<td class="int">11</td>
<td><ul><li>
Fatty acid-binding protein, brain [Daphnia magna]</li><li>Myelin P2 protein [Daphnia magna]</li><li>Fatty acid-binding protein, brain, partial [Daphnia magna]
</li></ul></td>
</tr>


<tr class="odd"> 

<td>
<a href="#det_b7bc8f55a43fb62458a9b2118855bd4a">44</a>
</td>
<td>
<a name="sum_b7bc8f55a43fb62458a9b2118855bd4a" />
<ul>

<li>
KZS12552.1

</li>

<li>
JAN29376.1

</li>

<li>
JAN72319.1

</li>

<li>
JAN42463.1

</li>

<li>
JAN36770.1

</li>

<li>
JAN34387.1

</li>

<li>
JAN32430.1

</li>

<!--

<li><a href="#det_b7bc8f55a43fb62458a9b2118855bd4a">KZS12552.1</a></li>

<li><a href="#det_b7bc8f55a43fb62458a9b2118855bd4a">JAN29376.1</a></li>

<li><a href="#det_b7bc8f55a43fb62458a9b2118855bd4a">JAN72319.1</a></li>

<li><a href="#det_b7bc8f55a43fb62458a9b2118855bd4a">JAN42463.1</a></li>

<li><a href="#det_b7bc8f55a43fb62458a9b2118855bd4a">JAN36770.1</a></li>

<li><a href="#det_b7bc8f55a43fb62458a9b2118855bd4a">JAN34387.1</a></li>

<li><a href="#det_b7bc8f55a43fb62458a9b2118855bd4a">JAN32430.1</a></li>

-->
(2 more)
</ul></td>

<td class="num">0.78493<!-- 0.02186--></td>
<td class="num">0.59</td>
<td class="num">1.71</td>

<td class="int">15</td>
<td><ul><li>
Heme-binding protein 2 [Daphnia magna]</li><li>Heme-binding protein 2 [Daphnia magna]</li><li>Heme-binding protein 2, partial [Daphnia magna]</li><li>Heme-binding 2/sw-like protein [Daphnia magna]</li><li>putative Heme-binding protein 2/sw [Daphnia magna]</li><li>putative Heme-binding protein 2/sw [Daphnia magna]</li><li>Heme-binding protein 2 [Daphnia magna]
</li></ul></td>
</tr>


<tr class="even"> 

<td>
<a href="#det_bcc1b7de93f8ae8f458b84fc1faaf9cb">45</a>
</td>
<td>
<a name="sum_bcc1b7de93f8ae8f458b84fc1faaf9cb" />
<ul>

<li>
KZS03028.1

</li>

<li>
JAN83436.1

</li>

<li>
JAN60089.1

</li>

<!--

<li><a href="#det_bcc1b7de93f8ae8f458b84fc1faaf9cb">KZS03028.1</a></li>

<li><a href="#det_bcc1b7de93f8ae8f458b84fc1faaf9cb">JAN83436.1</a></li>

<li><a href="#det_bcc1b7de93f8ae8f458b84fc1faaf9cb">JAN60089.1</a></li>

-->

</ul></td>

<td class="num">0.78493<!-- 0.02186--></td>
<td class="num">0.74</td>
<td class="num">1.35</td>

<td class="int">3</td>
<td><ul><li>
Splicing factor 3B subunit 1 [Daphnia magna]</li><li>Splicing factor 3B subunit [Daphnia magna]</li><li>Splicing factor 3B subunit [Daphnia magna]
</li></ul></td>
</tr>


<tr class="odd"> 

<td>
<a href="#det_ee9d4665629b60001b5f340bb691d4e0">46</a>
</td>
<td>
<a name="sum_ee9d4665629b60001b5f340bb691d4e0" />
<ul>

<li>
KZS14882.1

</li>

<li>
KZS10058.1

</li>

<li>
JAN85363.1

</li>

<li>
JAN30744.1

</li>

<li>
JAN61028.1

</li>

<!--

<li><a href="#det_ee9d4665629b60001b5f340bb691d4e0">KZS14882.1</a></li>

<li><a href="#det_ee9d4665629b60001b5f340bb691d4e0">KZS10058.1</a></li>

<li><a href="#det_ee9d4665629b60001b5f340bb691d4e0">JAN85363.1</a></li>

<li><a href="#det_ee9d4665629b60001b5f340bb691d4e0">JAN30744.1</a></li>

<li><a href="#det_ee9d4665629b60001b5f340bb691d4e0">JAN61028.1</a></li>

-->

</ul></td>

<td class="num">0.80614<!-- 0.02443--></td>
<td class="num">1.14</td>
<td class="num">1.14</td>

<td class="int">20</td>
<td><ul><li>
ATP-dependent 6-phosphofructokinase [Daphnia magna]</li><li>TE: Reverse transcriptase [Daphnia magna]</li><li>6-phosphofructokinase, muscle type [Daphnia magna]</li><li>putative 6-phosphofructokinase, muscle type [Daphnia magna]</li><li>6-phosphofructokinase, muscle type [Daphnia magna]
</li></ul></td>
</tr>


<tr class="even"> 

<td>
<a href="#det_7d403cb0e095b91977d485bd9bbecab6">47</a>
</td>
<td>
<a name="sum_7d403cb0e095b91977d485bd9bbecab6" />
<ul>

<li>
JAN56649.1

</li>

<li>
JAN56650.1

</li>

<li>
JAN36115.1

</li>

<li>
JAN53602.1

</li>

<li>
KZS08712.1

</li>

<li>
JAN89798.1

</li>

<li>
JAN53603.1

</li>

<!--

<li><a href="#det_7d403cb0e095b91977d485bd9bbecab6">JAN56649.1</a></li>

<li><a href="#det_7d403cb0e095b91977d485bd9bbecab6">JAN56650.1</a></li>

<li><a href="#det_7d403cb0e095b91977d485bd9bbecab6">JAN36115.1</a></li>

<li><a href="#det_7d403cb0e095b91977d485bd9bbecab6">JAN53602.1</a></li>

<li><a href="#det_7d403cb0e095b91977d485bd9bbecab6">KZS08712.1</a></li>

<li><a href="#det_7d403cb0e095b91977d485bd9bbecab6">JAN89798.1</a></li>

<li><a href="#det_7d403cb0e095b91977d485bd9bbecab6">JAN53603.1</a></li>

-->
(1 more)
</ul></td>

<td class="num">0.82165<!-- 0.02557--></td>
<td class="num">0.54</td>
<td class="num">1.84</td>

<td class="int">6</td>
<td><ul><li>
Eukaryotic translation initiation factor 5A-1 [Daphnia magna]</li><li>Eukaryotic translation initiation factor 5A-1, partial [Daphnia magna]</li><li>Eukaryotic translation initiation factor 5A-1-like protein [Daphnia magna]</li><li>Eukaryotic translation initiation factor 5A-1 [Daphnia magna]</li><li>Eukaryotic translation initiation factor 5A [Daphnia magna]</li><li>Eukaryotic translation initiation factor 5A-1 [Daphnia magna]</li><li>Eukaryotic translation initiation factor 5A-1, partial [Daphnia magna]
</li></ul></td>
</tr>


<tr class="odd"> 

<td>
<a href="#det_8b46b3367aa50f7e5334c26e8b0f88c7">48</a>
</td>
<td>
<a name="sum_8b46b3367aa50f7e5334c26e8b0f88c7" />
<ul>

<li>
JAN32409.1

</li>

<li>
JAN39353.1

</li>

<li>
JAN71461.1

</li>

<li>
JAN66608.1

</li>

<li>
JAN90291.1

</li>

<li>
KZS19835.1

</li>

<!--

<li><a href="#det_8b46b3367aa50f7e5334c26e8b0f88c7">JAN32409.1</a></li>

<li><a href="#det_8b46b3367aa50f7e5334c26e8b0f88c7">JAN39353.1</a></li>

<li><a href="#det_8b46b3367aa50f7e5334c26e8b0f88c7">JAN71461.1</a></li>

<li><a href="#det_8b46b3367aa50f7e5334c26e8b0f88c7">JAN66608.1</a></li>

<li><a href="#det_8b46b3367aa50f7e5334c26e8b0f88c7">JAN90291.1</a></li>

<li><a href="#det_8b46b3367aa50f7e5334c26e8b0f88c7">KZS19835.1</a></li>

-->

</ul></td>

<td class="num">0.87662<!-- 0.02800--></td>
<td class="num">0.69</td>
<td class="num">1.44</td>

<td class="int">2</td>
<td><ul><li>
NADH dehydrogenase [ubiquinone] 1 alpha subcomplex subunit, partial [Daphnia magna]</li><li>NADH dehydrogenase [ubiquinone] 1 alpha subcomplex subunit [Daphnia magna]</li><li>NADH dehydrogenase [ubiquinone] 1 alpha subcomplex subunit [Daphnia magna]</li><li>NADH dehydrogenase [ubiquinone] 1 alpha subcomplex subunit [Daphnia magna]</li><li>NADH dehydrogenase [ubiquinone] 1 alpha subcomplex subunit [Daphnia magna]</li><li>NADH dehydrogenase 1 alpha subcomplex subunit 6 [Daphnia magna]
</li></ul></td>
</tr>


<tr class="even"> 

<td>
<a href="#det_32494140483127bf069cbcac971ff41a">49</a>
</td>
<td>
<a name="sum_32494140483127bf069cbcac971ff41a" />
<ul>

<li>
JAN73849.1

</li>

<!--

<li><a href="#det_32494140483127bf069cbcac971ff41a">JAN73849.1</a></li>

-->

</ul></td>

<td class="num">0.87662<!-- 0.03733--></td>
<td class="num">0.53</td>
<td class="num">1.89</td>

<td class="int">4</td>
<td><ul><li>
Troponin I, slow skeletal muscle [Daphnia magna]
</li></ul></td>
</tr>


<tr class="odd"> 

<td>
<a href="#det_ec2025bcff32ba33afbd8e7cf51e169b">50</a>
</td>
<td>
<a name="sum_ec2025bcff32ba33afbd8e7cf51e169b" />
<ul>

<li>
JAN36707.1

</li>

<li>
JAN39304.1

</li>

<li>
JAN84755.1

</li>

<li>
KZS07460.1

</li>

<li>
JAN50848.1

</li>

<li>
JAN32358.1

</li>

<!--

<li><a href="#det_ec2025bcff32ba33afbd8e7cf51e169b">JAN36707.1</a></li>

<li><a href="#det_ec2025bcff32ba33afbd8e7cf51e169b">JAN39304.1</a></li>

<li><a href="#det_ec2025bcff32ba33afbd8e7cf51e169b">JAN84755.1</a></li>

<li><a href="#det_ec2025bcff32ba33afbd8e7cf51e169b">KZS07460.1</a></li>

<li><a href="#det_ec2025bcff32ba33afbd8e7cf51e169b">JAN50848.1</a></li>

<li><a href="#det_ec2025bcff32ba33afbd8e7cf51e169b">JAN32358.1</a></li>

-->

</ul></td>

<td class="num">0.87662<!-- 0.03733--></td>
<td class="num">0.72</td>
<td class="num">1.39</td>

<td class="int">11</td>
<td><ul><li>
Cytochrome c oxidase subunit 5A, mitochondrial [Daphnia magna]</li><li>Cytochrome c oxidase subunit 5A, mitochondrial [Daphnia magna]</li><li>Cytochrome c oxidase subunit 5A, mitochondrial, partial [Daphnia magna]</li><li>Cytochrome c oxidase subunit 5A, mitochondrial [Daphnia magna]</li><li>Cytochrome c oxidase subunit 5A, mitochondrial [Daphnia magna]</li><li>Cytochrome c oxidase subunit 5A, mitochondrial [Daphnia magna]
</li></ul></td>
</tr>


<tr class="even"> 

<td>
<a href="#det_4c8f2d6c005c378c699ba0dc1dd785f7">51</a>
</td>
<td>
<a name="sum_4c8f2d6c005c378c699ba0dc1dd785f7" />
<ul>

<li>
JAN56793.1

</li>

<li>
JAN35843.1

</li>

<li>
JAN38549.1

</li>

<li>
JAN35842.1

</li>

<li>
JAN35841.1

</li>

<li>
JAN66835.1

</li>

<li>
KZS17485.1

</li>

<!--

<li><a href="#det_4c8f2d6c005c378c699ba0dc1dd785f7">JAN56793.1</a></li>

<li><a href="#det_4c8f2d6c005c378c699ba0dc1dd785f7">JAN35843.1</a></li>

<li><a href="#det_4c8f2d6c005c378c699ba0dc1dd785f7">JAN38549.1</a></li>

<li><a href="#det_4c8f2d6c005c378c699ba0dc1dd785f7">JAN35842.1</a></li>

<li><a href="#det_4c8f2d6c005c378c699ba0dc1dd785f7">JAN35841.1</a></li>

<li><a href="#det_4c8f2d6c005c378c699ba0dc1dd785f7">JAN66835.1</a></li>

<li><a href="#det_4c8f2d6c005c378c699ba0dc1dd785f7">KZS17485.1</a></li>

-->

</ul></td>

<td class="num">0.88914<!-- 0.04733--></td>
<td class="num">1.05</td>
<td class="num">1.05</td>

<td class="int">3</td>
<td><ul><li>
Proliferation-associated protein 2G4 [Daphnia magna]</li><li>Proliferation-associated protein 2G4 [Daphnia magna]</li><li>Proliferation-associated protein 2G4 [Daphnia magna]</li><li>Proliferation-associated protein 2G4 [Daphnia magna]</li><li>Proliferation-associated protein 2G4 [Daphnia magna]</li><li>Proliferation-associated protein 2G4 [Daphnia magna]</li><li>DNA topoisomerase 2 [Daphnia magna]
</li></ul></td>
</tr>


<tr class="odd"> 

<td>
<a href="#det_30a7a7709622f642572003f1f70cf549">52</a>
</td>
<td>
<a name="sum_30a7a7709622f642572003f1f70cf549" />
<ul>

<li>
JAN63017.1

</li>

<li>
JAN63016.1

</li>

<li>
JAN45910.1

</li>

<li>
JAN68327.1

</li>

<li>
KZS07911.1

</li>

<li>
JAN29323.1

</li>

<li>
JAN29322.1

</li>

<!--

<li><a href="#det_30a7a7709622f642572003f1f70cf549">JAN63017.1</a></li>

<li><a href="#det_30a7a7709622f642572003f1f70cf549">JAN63016.1</a></li>

<li><a href="#det_30a7a7709622f642572003f1f70cf549">JAN45910.1</a></li>

<li><a href="#det_30a7a7709622f642572003f1f70cf549">JAN68327.1</a></li>

<li><a href="#det_30a7a7709622f642572003f1f70cf549">KZS07911.1</a></li>

<li><a href="#det_30a7a7709622f642572003f1f70cf549">JAN29323.1</a></li>

<li><a href="#det_30a7a7709622f642572003f1f70cf549">JAN29322.1</a></li>

-->
(4 more)
</ul></td>

<td class="num">0.88914<!-- 0.04733--></td>
<td class="num">1.31</td>
<td class="num">1.31</td>

<td class="int">9</td>
<td><ul><li>
60S ribosomal L23a-like protein [Daphnia magna]</li><li>60S ribosomal L23a-like protein [Daphnia magna]</li><li>putative 60S ribosomal protein L23a [Daphnia magna]</li><li>putative 60S ribosomal protein L23a, partial [Daphnia magna]</li><li>60S ribosomal protein L23a [Daphnia magna]</li><li>60S ribosomal protein L23a [Daphnia magna]</li><li>putative 60S ribosomal protein L23a, partial [Daphnia magna]
</li></ul></td>
</tr>


<tr class="even"> 

<td>
<a href="#det_96781ede4bff0c016f79bc644352f69f">53</a>
</td>
<td>
<a name="sum_96781ede4bff0c016f79bc644352f69f" />
<ul>

<li>
KZS18355.1

</li>

<li>
JAN45454.1

</li>

<li>
JAN48660.1

</li>

<li>
JAN48657.1

</li>

<li>
JAN48659.1

</li>

<li>
JAN48658.1

</li>

<li>
JAN50699.1

</li>

<!--

<li><a href="#det_96781ede4bff0c016f79bc644352f69f">KZS18355.1</a></li>

<li><a href="#det_96781ede4bff0c016f79bc644352f69f">JAN45454.1</a></li>

<li><a href="#det_96781ede4bff0c016f79bc644352f69f">JAN48660.1</a></li>

<li><a href="#det_96781ede4bff0c016f79bc644352f69f">JAN48657.1</a></li>

<li><a href="#det_96781ede4bff0c016f79bc644352f69f">JAN48659.1</a></li>

<li><a href="#det_96781ede4bff0c016f79bc644352f69f">JAN48658.1</a></li>

<li><a href="#det_96781ede4bff0c016f79bc644352f69f">JAN50699.1</a></li>

-->
(7 more)
</ul></td>

<td class="num">0.88959<!-- 0.03643--></td>
<td class="num">1.32</td>
<td class="num">1.32</td>

<td class="int">21</td>
<td><ul><li>
Gastrotropin [Daphnia magna]</li><li>Mpa13 allergen [Daphnia magna]</li><li>Mpa13 allergen, partial [Daphnia magna]</li><li>Mpa13 allergen [Daphnia magna]</li><li>Mpa13 allergen, partial [Daphnia magna]</li><li>Mpa13 allergen, partial [Daphnia magna]</li><li>putative Mpa13 allergen, partial [Daphnia magna]
</li></ul></td>
</tr>


<tr class="odd"> 

<td>
<a href="#det_f2dad0531cb526256636376d54ae98d1">54</a>
</td>
<td>
<a name="sum_f2dad0531cb526256636376d54ae98d1" />
<ul>

<li>
EFX71885.1

</li>

<li>
JAN67402.1

</li>

<!--

<li><a href="#det_f2dad0531cb526256636376d54ae98d1">EFX71885.1</a></li>

<li><a href="#det_f2dad0531cb526256636376d54ae98d1">JAN67402.1</a></li>

-->

</ul></td>

<td class="num">0.89070<!-- 0.03429--></td>
<td class="num">1.81</td>
<td class="num">1.81</td>

<td class="int">3</td>
<td><ul><li>
hypothetical protein DAPPUDRAFT_93311 [Daphnia pulex]</li><li>Cleavage stimulation factor 64 kDa subunit, partial [Daphnia magna]
</li></ul></td>
</tr>


<tr class="even"> 

<td>
<a href="#det_5d4404af6edd8da516e42654ccb2473b">55</a>
</td>
<td>
<a name="sum_5d4404af6edd8da516e42654ccb2473b" />
<ul>

<li>
KZS06089.1

</li>

<li>
JAN77832.1

</li>

<li>
AID69955.1

</li>

<li>
JAN32484.1

</li>

<!--

<li><a href="#det_5d4404af6edd8da516e42654ccb2473b">KZS06089.1</a></li>

<li><a href="#det_5d4404af6edd8da516e42654ccb2473b">JAN77832.1</a></li>

<li><a href="#det_5d4404af6edd8da516e42654ccb2473b">AID69955.1</a></li>

<li><a href="#det_5d4404af6edd8da516e42654ccb2473b">JAN32484.1</a></li>

-->

</ul></td>

<td class="num">0.89079<!-- 0.03867--></td>
<td class="num">1.20</td>
<td class="num">1.20</td>

<td class="int">18</td>
<td><ul><li>
Arginine kinase [Daphnia magna]</li><li>hypothetical protein, partial [Daphnia magna]</li><li>arginine kinase [Daphnia magna]</li><li>putative Creatine kinase U-type, mitochondrial [Daphnia magna]
</li></ul></td>
</tr>


<tr class="odd"> 

<td>
<a href="#det_238affe1d7ed397c79923e18cdad0d71">56</a>
</td>
<td>
<a name="sum_238affe1d7ed397c79923e18cdad0d71" />
<ul>

<li>
KZS19947.1

</li>

<li>
JAN49233.1

</li>

<li>
JAN38894.1

</li>

<li>
JAN42680.1

</li>

<li>
JAN89213.1

</li>

<li>
KZS18393.1

</li>

<!--

<li><a href="#det_238affe1d7ed397c79923e18cdad0d71">KZS19947.1</a></li>

<li><a href="#det_238affe1d7ed397c79923e18cdad0d71">JAN49233.1</a></li>

<li><a href="#det_238affe1d7ed397c79923e18cdad0d71">JAN38894.1</a></li>

<li><a href="#det_238affe1d7ed397c79923e18cdad0d71">JAN42680.1</a></li>

<li><a href="#det_238affe1d7ed397c79923e18cdad0d71">JAN89213.1</a></li>

<li><a href="#det_238affe1d7ed397c79923e18cdad0d71">KZS18393.1</a></li>

-->

</ul></td>

<td class="num">0.89417<!-- 0.04833--></td>
<td class="num">0.70</td>
<td class="num">1.43</td>

<td class="int">9</td>
<td><ul><li>
Aminopeptidase N, partial [Daphnia magna]</li><li>Protease m1 zinc metalloprotease [Daphnia magna]</li><li>Protease m1 zinc metalloprotease [Daphnia magna]</li><li>Protease m1 zinc metalloprotease [Daphnia magna]</li><li>Protease m1 zinc metalloprotease [Daphnia magna]</li><li>Aminopeptidase N [Daphnia magna]
</li></ul></td>
</tr>


<tr class="even"> 

<td>
<a href="#det_73eb35cd8ac022f4cb1a3f5b7b2e30fb">57</a>
</td>
<td>
<a name="sum_73eb35cd8ac022f4cb1a3f5b7b2e30fb" />
<ul>

<li>
AAI27043.1

</li>

<li>
WP

</li>

<!--

<li><a href="#det_73eb35cd8ac022f4cb1a3f5b7b2e30fb">AAI27043.1</a></li>

<li><a href="#det_73eb35cd8ac022f4cb1a3f5b7b2e30fb">WP</a></li>

-->

</ul></td>

<td class="num">0.89540<!-- 0.04033--></td>
<td class="num">0.78</td>
<td class="num">1.29</td>

<td class="int">5</td>
<td><ul><li>
Hist1h3e protein, partial [Mus musculus]
</li></ul></td>
</tr>


<tr class="odd"> 

<td>
<a href="#det_fd99d5c310bf0df5ffa7159d74aa5ac2">58</a>
</td>
<td>
<a name="sum_fd99d5c310bf0df5ffa7159d74aa5ac2" />
<ul>

<li>
KZS19211.1

</li>

<li>
KZS19210.1

</li>

<li>
JAN39147.1

</li>

<li>
JAN80938.1

</li>

<li>
JAN49138.1

</li>

<li>
JAN45788.1

</li>

<li>
JAN49136.1

</li>

<!--

<li><a href="#det_fd99d5c310bf0df5ffa7159d74aa5ac2">KZS19211.1</a></li>

<li><a href="#det_fd99d5c310bf0df5ffa7159d74aa5ac2">KZS19210.1</a></li>

<li><a href="#det_fd99d5c310bf0df5ffa7159d74aa5ac2">JAN39147.1</a></li>

<li><a href="#det_fd99d5c310bf0df5ffa7159d74aa5ac2">JAN80938.1</a></li>

<li><a href="#det_fd99d5c310bf0df5ffa7159d74aa5ac2">JAN49138.1</a></li>

<li><a href="#det_fd99d5c310bf0df5ffa7159d74aa5ac2">JAN45788.1</a></li>

<li><a href="#det_fd99d5c310bf0df5ffa7159d74aa5ac2">JAN49136.1</a></li>

-->
(2 more)
</ul></td>

<td class="num">0.89691<!-- 0.03967--></td>
<td class="num">1.03</td>
<td class="num">1.03</td>

<td class="int">7</td>
<td><ul><li>
Uncharacterized protein APZ42_014428 [Daphnia magna]</li><li>Uncharacterized protein APZ42_014427 [Daphnia magna]</li><li>Tissue factor pathway inhibitor-like protein [Daphnia magna]</li><li>Tissue factor pathway inhibitor [Daphnia magna]</li><li>putative Tissue factor pathway inhibitor, partial [Daphnia magna]</li><li>Tissue factor pathway inhibitor [Daphnia magna]</li><li>Tissue factor pathway inhibitor, partial [Daphnia magna]
</li></ul></td>
</tr>


<tr class="even"> 

<td>
<a href="#det_922cfc97d3023180fa1779827d2a9c2e">59</a>
</td>
<td>
<a name="sum_922cfc97d3023180fa1779827d2a9c2e" />
<ul>

<li>
JAN57615.1

</li>

<li>
JAN48159.1

</li>

<li>
JAN36176.1

</li>

<li>
JAN33921.1

</li>

<li>
JAN42214.1

</li>

<li>
JAN59503.1

</li>

<li>
JAN52415.1

</li>

<!--

<li><a href="#det_922cfc97d3023180fa1779827d2a9c2e">JAN57615.1</a></li>

<li><a href="#det_922cfc97d3023180fa1779827d2a9c2e">JAN48159.1</a></li>

<li><a href="#det_922cfc97d3023180fa1779827d2a9c2e">JAN36176.1</a></li>

<li><a href="#det_922cfc97d3023180fa1779827d2a9c2e">JAN33921.1</a></li>

<li><a href="#det_922cfc97d3023180fa1779827d2a9c2e">JAN42214.1</a></li>

<li><a href="#det_922cfc97d3023180fa1779827d2a9c2e">JAN59503.1</a></li>

<li><a href="#det_922cfc97d3023180fa1779827d2a9c2e">JAN52415.1</a></li>

-->
(4 more)
</ul></td>

<td class="num">0.89706<!-- 0.03600--></td>
<td class="num">0.85</td>
<td class="num">1.17</td>

<td class="int">11</td>
<td><ul><li>
Membrane glycoprotein lig-1, partial [Daphnia magna]</li><li>Membrane glycoprotein lig-1, partial [Daphnia magna]</li><li>putative Membrane glycoprotein lig-1 [Daphnia magna]</li><li>Membrane glycoprotein lig-1 [Daphnia magna]</li><li>Membrane glycoprotein lig-1 [Daphnia magna]</li><li>Membrane glycoprotein lig-1 [Daphnia magna]</li><li>Membrane glycoprotein lig-1 [Daphnia magna]
</li></ul></td>
</tr>


<tr class="odd"> 

<td>
<a href="#det_2e45661b8351b944c97f52f3f9838edd">60</a>
</td>
<td>
<a name="sum_2e45661b8351b944c97f52f3f9838edd" />
<ul>

<li>
JAN38891.1

</li>

<li>
JAN36848.1

</li>

<li>
JAN30497.1

</li>

<li>
JAN33939.1

</li>

<li>
JAN87069.1

</li>

<li>
JAN33938.1

</li>

<li>
JAN32040.1

</li>

<!--

<li><a href="#det_2e45661b8351b944c97f52f3f9838edd">JAN38891.1</a></li>

<li><a href="#det_2e45661b8351b944c97f52f3f9838edd">JAN36848.1</a></li>

<li><a href="#det_2e45661b8351b944c97f52f3f9838edd">JAN30497.1</a></li>

<li><a href="#det_2e45661b8351b944c97f52f3f9838edd">JAN33939.1</a></li>

<li><a href="#det_2e45661b8351b944c97f52f3f9838edd">JAN87069.1</a></li>

<li><a href="#det_2e45661b8351b944c97f52f3f9838edd">JAN33938.1</a></li>

<li><a href="#det_2e45661b8351b944c97f52f3f9838edd">JAN32040.1</a></li>

-->

</ul></td>

<td class="num">0.89821<!-- 0.04267--></td>
<td class="num">0.82</td>
<td class="num">1.22</td>

<td class="int">10</td>
<td><ul><li>
putative AP-1 complex subunit gamma-1 [Daphnia magna]</li><li>putative AP-1 complex subunit gamma-1, partial [Daphnia magna]</li><li>AP-1 complex subunit gamma-1 [Daphnia magna]</li><li>AP-1 complex subunit gamma-1 [Daphnia magna]</li><li>AP-1 complex subunit gamma-1 [Daphnia magna]</li><li>AP-1 complex subunit gamma-1 [Daphnia magna]</li><li>AP-1 complex subunit gamma-1 [Daphnia magna]
</li></ul></td>
</tr>


<tr class="even"> 

<td>
<a href="#det_69337221785356ca38212affc841e936">61</a>
</td>
<td>
<a name="sum_69337221785356ca38212affc841e936" />
<ul>

<li>
KZS19887.1

</li>

<li>
JAN50818.1

</li>

<li>
JAN50817.1

</li>

<li>
JAN85722.1

</li>

<li>
JAN60182.1

</li>

<li>
JAN53269.1

</li>

<li>
JAN56234.1

</li>

<!--

<li><a href="#det_69337221785356ca38212affc841e936">KZS19887.1</a></li>

<li><a href="#det_69337221785356ca38212affc841e936">JAN50818.1</a></li>

<li><a href="#det_69337221785356ca38212affc841e936">JAN50817.1</a></li>

<li><a href="#det_69337221785356ca38212affc841e936">JAN85722.1</a></li>

<li><a href="#det_69337221785356ca38212affc841e936">JAN60182.1</a></li>

<li><a href="#det_69337221785356ca38212affc841e936">JAN53269.1</a></li>

<li><a href="#det_69337221785356ca38212affc841e936">JAN56234.1</a></li>

-->

</ul></td>

<td class="num">0.89879<!-- 0.03533--></td>
<td class="num">0.70</td>
<td class="num">1.43</td>

<td class="int">7</td>
<td><ul><li>
Glucosylceramidase [Daphnia magna]</li><li>hypothetical protein [Daphnia magna]</li><li>hypothetical protein [Daphnia magna]</li><li>Glucosylceramidase precursor, partial [Daphnia magna]</li><li>Glucosylceramidase precursor, partial [Daphnia magna]</li><li>hypothetical protein, partial [Daphnia magna]</li><li>Glucosylceramidase precursor, partial [Daphnia magna]
</li></ul></td>
</tr>


<tr class="odd"> 

<td>
<a href="#det_7f99f1a34e4365cf0319390873d5ea01">62</a>
</td>
<td>
<a name="sum_7f99f1a34e4365cf0319390873d5ea01" />
<ul>

<li>
KZS08953.1

</li>

<!--

<li><a href="#det_7f99f1a34e4365cf0319390873d5ea01">KZS08953.1</a></li>

-->

</ul></td>

<td class="num">0.90218<!-- 0.04433--></td>
<td class="num">1.42</td>
<td class="num">1.42</td>

<td class="int">2</td>
<td><ul><li>
Ubiquitin-fold modifier 1 [Daphnia magna]
</li></ul></td>
</tr>


<tr class="even"> 

<td>
<a href="#det_ce8abee4d5973da65157b383b910ad0e">63</a>
</td>
<td>
<a name="sum_ce8abee4d5973da65157b383b910ad0e" />
<ul>

<li>
JAN79179.1

</li>

<li>
JAN47769.1

</li>

<li>
KZS04876.1

</li>

<!--

<li><a href="#det_ce8abee4d5973da65157b383b910ad0e">JAN79179.1</a></li>

<li><a href="#det_ce8abee4d5973da65157b383b910ad0e">JAN47769.1</a></li>

<li><a href="#det_ce8abee4d5973da65157b383b910ad0e">KZS04876.1</a></li>

-->

</ul></td>

<td class="num">0.90248<!-- 0.03400--></td>
<td class="num">0.69</td>
<td class="num">1.45</td>

<td class="int">3</td>
<td><ul><li>
Malectin-B [Daphnia magna]</li><li>Malectin-B [Daphnia magna]</li><li>Malectin-B [Daphnia magna]
</li></ul></td>
</tr>


<tr class="odd"> 

<td>
<a href="#det_059d2260f6ed1c7e60be638fd9c79779">64</a>
</td>
<td>
<a name="sum_059d2260f6ed1c7e60be638fd9c79779" />
<ul>

<li>
JAN47376.1

</li>

<li>
JAN57337.1

</li>

<li>
JAN82184.1

</li>

<!--

<li><a href="#det_059d2260f6ed1c7e60be638fd9c79779">JAN47376.1</a></li>

<li><a href="#det_059d2260f6ed1c7e60be638fd9c79779">JAN57337.1</a></li>

<li><a href="#det_059d2260f6ed1c7e60be638fd9c79779">JAN82184.1</a></li>

-->

</ul></td>

<td class="num">0.90444<!-- 0.04667--></td>
<td class="num">1.46</td>
<td class="num">1.46</td>

<td class="int">4</td>
<td><ul><li>
ATP-binding cassette sub-family F member [Daphnia magna]</li><li>ATP-binding cassette sub-family F member [Daphnia magna]</li><li>ATP-binding cassette sub-family F member [Daphnia magna]
</li></ul></td>
</tr>


<tr class="even"> 

<td>
<a href="#det_509e0c72fe32a9b7198e2f7bb2c28f16">65</a>
</td>
<td>
<a name="sum_509e0c72fe32a9b7198e2f7bb2c28f16" />
<ul>

<li>
JAN57217.1

</li>

<li>
JAN83655.1

</li>

<li>
JAN53453.1

</li>

<li>
JAN57160.1

</li>

<!--

<li><a href="#det_509e0c72fe32a9b7198e2f7bb2c28f16">JAN57217.1</a></li>

<li><a href="#det_509e0c72fe32a9b7198e2f7bb2c28f16">JAN83655.1</a></li>

<li><a href="#det_509e0c72fe32a9b7198e2f7bb2c28f16">JAN53453.1</a></li>

<li><a href="#det_509e0c72fe32a9b7198e2f7bb2c28f16">JAN57160.1</a></li>

-->

</ul></td>

<td class="num">0.90682<!-- 0.04233--></td>
<td class="num">0.88</td>
<td class="num">1.13</td>

<td class="int">26</td>
<td><ul><li>
Malate dehydrogenase, mitochondrial [Daphnia magna]</li><li>Malate dehydrogenase, mitochondrial [Daphnia magna]</li><li>putative Malate dehydrogenase, mitochondrial, partial [Daphnia magna]</li><li>Malate dehydrogenase, mitochondrial, partial [Daphnia magna]
</li></ul></td>
</tr>


<tr class="odd"> 

<td>
<a href="#det_786b9a6dbfc88489b5f3eee07f82d6b3">66</a>
</td>
<td>
<a name="sum_786b9a6dbfc88489b5f3eee07f82d6b3" />
<ul>

<li>
JAN47068.1

</li>

<li>
JAN68979.1

</li>

<li>
KZS20568.1

</li>

<!--

<li><a href="#det_786b9a6dbfc88489b5f3eee07f82d6b3">JAN47068.1</a></li>

<li><a href="#det_786b9a6dbfc88489b5f3eee07f82d6b3">JAN68979.1</a></li>

<li><a href="#det_786b9a6dbfc88489b5f3eee07f82d6b3">KZS20568.1</a></li>

-->

</ul></td>

<td class="num">0.90848<!-- 0.04167--></td>
<td class="num">0.92</td>
<td class="num">1.08</td>

<td class="int">7</td>
<td><ul><li>
Phenylalanine--tRNA ligase beta subunit [Daphnia magna]</li><li>Phenylalanine--tRNA ligase beta subunit [Daphnia magna]</li><li>Phenylalanine--tRNA ligase beta subunit [Daphnia magna]
</li></ul></td>
</tr>


<tr class="even"> 

<td>
<a href="#det_07855f58fe49ee66a94dc963597a9464">67</a>
</td>
<td>
<a name="sum_07855f58fe49ee66a94dc963597a9464" />
<ul>

<li>
JAN88067.1

</li>

<li>
KZS15584.1

</li>

<!--

<li><a href="#det_07855f58fe49ee66a94dc963597a9464">JAN88067.1</a></li>

<li><a href="#det_07855f58fe49ee66a94dc963597a9464">KZS15584.1</a></li>

-->

</ul></td>

<td class="num">0.90865<!-- 0.03200--></td>
<td class="num">0.89</td>
<td class="num">1.12</td>

<td class="int">28</td>
<td><ul><li>
Glutamine gamma-glutamyltransferase K [Daphnia magna]</li><li>Glutamine gamma-glutamyltransferase Z [Daphnia magna]
</li></ul></td>
</tr>


<tr class="odd"> 

<td>
<a href="#det_038180aea5b3781010f359dcd38a3b35">68</a>
</td>
<td>
<a name="sum_038180aea5b3781010f359dcd38a3b35" />
<ul>

<li>
JAN65554.1

</li>

<li>
JAN42913.1

</li>

<li>
JAN61507.1

</li>

<li>
KZS07630.1

</li>

<li>
JAN67066.1

</li>

<!--

<li><a href="#det_038180aea5b3781010f359dcd38a3b35">JAN65554.1</a></li>

<li><a href="#det_038180aea5b3781010f359dcd38a3b35">JAN42913.1</a></li>

<li><a href="#det_038180aea5b3781010f359dcd38a3b35">JAN61507.1</a></li>

<li><a href="#det_038180aea5b3781010f359dcd38a3b35">KZS07630.1</a></li>

<li><a href="#det_038180aea5b3781010f359dcd38a3b35">JAN67066.1</a></li>

-->

</ul></td>

<td class="num">0.90881<!-- 0.13100--></td>
<td class="num">0.94</td>
<td class="num">1.07</td>

<td class="int">8</td>
<td><ul><li>
Alcohol dehydrogenase class [Daphnia magna]</li><li>Alcohol dehydrogenase class [Daphnia magna]</li><li>Alcohol dehydrogenase class [Daphnia magna]</li><li>Uncharacterized protein APZ42_028736 [Daphnia magna]</li><li>Alcohol dehydrogenase class, partial [Daphnia magna]
</li></ul></td>
</tr>


<tr class="even"> 

<td>
<a href="#det_4a5f5d429dec0c4d618019564f585e73">69</a>
</td>
<td>
<a name="sum_4a5f5d429dec0c4d618019564f585e73" />
<ul>

<li>
JAN91418.1

</li>

<li>
JAN59534.1

</li>

<li>
JAN47545.1

</li>

<li>
JAN72327.1

</li>

<li>
KZS15716.1

</li>

<li>
JAN53640.1

</li>

<li>
ACY44808.1

</li>

<!--

<li><a href="#det_4a5f5d429dec0c4d618019564f585e73">JAN91418.1</a></li>

<li><a href="#det_4a5f5d429dec0c4d618019564f585e73">JAN59534.1</a></li>

<li><a href="#det_4a5f5d429dec0c4d618019564f585e73">JAN47545.1</a></li>

<li><a href="#det_4a5f5d429dec0c4d618019564f585e73">JAN72327.1</a></li>

<li><a href="#det_4a5f5d429dec0c4d618019564f585e73">KZS15716.1</a></li>

<li><a href="#det_4a5f5d429dec0c4d618019564f585e73">JAN53640.1</a></li>

<li><a href="#det_4a5f5d429dec0c4d618019564f585e73">ACY44808.1</a></li>

-->
(1 more)
</ul></td>

<td class="num">0.90881<!-- 0.13100--></td>
<td class="num">1.00</td>
<td class="num">1.00</td>

<td class="int">39</td>
<td><ul><li>
putative Clathrin heavy chain, partial [Daphnia magna]</li><li>Clathrin heavy chain [Daphnia magna]</li><li>Clathrin heavy chain-like protein [Daphnia magna]</li><li>Clathrin heavy chain [Daphnia magna]</li><li>Clathrin heavy chain [Daphnia magna]</li><li>Clathrin heavy chain [Daphnia magna]</li><li>clathrin heavy chain, partial [Daphnia magna]
</li></ul></td>
</tr>


<tr class="odd"> 

<td>
<a href="#det_ce15a1ec90c2196c43ce28f155443e58">70</a>
</td>
<td>
<a name="sum_ce15a1ec90c2196c43ce28f155443e58" />
<ul>

<li>
KZS20092.1

</li>

<li>
JAN75199.1

</li>

<li>
JAN57500.1

</li>

<li>
JAN40452.1

</li>

<li>
JAN52450.1

</li>

<!--

<li><a href="#det_ce15a1ec90c2196c43ce28f155443e58">KZS20092.1</a></li>

<li><a href="#det_ce15a1ec90c2196c43ce28f155443e58">JAN75199.1</a></li>

<li><a href="#det_ce15a1ec90c2196c43ce28f155443e58">JAN57500.1</a></li>

<li><a href="#det_ce15a1ec90c2196c43ce28f155443e58">JAN40452.1</a></li>

<li><a href="#det_ce15a1ec90c2196c43ce28f155443e58">JAN52450.1</a></li>

-->

</ul></td>

<td class="num">0.90976<!-- 0.15200--></td>
<td class="num">0.73</td>
<td class="num">1.37</td>

<td class="int">6</td>
<td><ul><li>
putative Hydroxypyruvate isomerase [Daphnia magna]</li><li>Hydroxypyruvate isomerase [Daphnia magna]</li><li>putative Hydroxypyruvate isomerase [Daphnia magna]</li><li>Hydroxypyruvate isomerase, partial [Daphnia magna]</li><li>Hydroxypyruvate isomerase [Daphnia magna]
</li></ul></td>
</tr>


<tr class="even"> 

<td>
<a href="#det_bbcf30eee19f59578e5239d8e5a68925">71</a>
</td>
<td>
<a name="sum_bbcf30eee19f59578e5239d8e5a68925" />
<ul>

<li>
JAN83773.1

</li>

<li>
JAN45776.1

</li>

<li>
JAN44375.1

</li>

<li>
KZS09012.1

</li>

<li>
JAN56725.1

</li>

<li>
JAN51239.1

</li>

<li>
JAN51238.1

</li>

<!--

<li><a href="#det_bbcf30eee19f59578e5239d8e5a68925">JAN83773.1</a></li>

<li><a href="#det_bbcf30eee19f59578e5239d8e5a68925">JAN45776.1</a></li>

<li><a href="#det_bbcf30eee19f59578e5239d8e5a68925">JAN44375.1</a></li>

<li><a href="#det_bbcf30eee19f59578e5239d8e5a68925">KZS09012.1</a></li>

<li><a href="#det_bbcf30eee19f59578e5239d8e5a68925">JAN56725.1</a></li>

<li><a href="#det_bbcf30eee19f59578e5239d8e5a68925">JAN51239.1</a></li>

<li><a href="#det_bbcf30eee19f59578e5239d8e5a68925">JAN51238.1</a></li>

-->
(3 more)
</ul></td>

<td class="num">0.90976<!-- 0.15200--></td>
<td class="num">0.91</td>
<td class="num">1.09</td>

<td class="int">23</td>
<td><ul><li>
Threonine--tRNA ligase 2, cytoplasmic [Daphnia magna]</li><li>Threonine--tRNA ligase 2, cytoplasmic [Daphnia magna]</li><li>Threonine--tRNA ligase 2, cytoplasmic [Daphnia magna]</li><li>Threonyl-tRNA synthetase [Daphnia magna]</li><li>Threonine--tRNA ligase 2, cytoplasmic [Daphnia magna]</li><li>Threonine--tRNA ligase 2, cytoplasmic [Daphnia magna]</li><li>Threonine--tRNA ligase 2, cytoplasmic [Daphnia magna]
</li></ul></td>
</tr>


<tr class="odd"> 

<td>
<a href="#det_11faeb80735bb79d25b1157082ef15f7">72</a>
</td>
<td>
<a name="sum_11faeb80735bb79d25b1157082ef15f7" />
<ul>

<li>
JAN73422.1

</li>

<li>
JAN61228.1

</li>

<li>
JAN61227.1

</li>

<li>
KZS21814.1

</li>

<!--

<li><a href="#det_11faeb80735bb79d25b1157082ef15f7">JAN73422.1</a></li>

<li><a href="#det_11faeb80735bb79d25b1157082ef15f7">JAN61228.1</a></li>

<li><a href="#det_11faeb80735bb79d25b1157082ef15f7">JAN61227.1</a></li>

<li><a href="#det_11faeb80735bb79d25b1157082ef15f7">KZS21814.1</a></li>

-->

</ul></td>

<td class="num">0.91020<!-- 0.12300--></td>
<td class="num">1.27</td>
<td class="num">1.27</td>

<td class="int">8</td>
<td><ul><li>
Clustered mitochondria protein [Daphnia magna]</li><li>Clustered mitochondria protein [Daphnia magna]</li><li>Clustered mitochondria protein [Daphnia magna]</li><li>Protein clueless [Daphnia magna]
</li></ul></td>
</tr>


<tr class="even"> 

<td>
<a href="#det_ac1766657ac22ff65aa358d5c69a73a7">73</a>
</td>
<td>
<a name="sum_ac1766657ac22ff65aa358d5c69a73a7" />
<ul>

<li>
JAN41971.1

</li>

<li>
JAN35483.1

</li>

<li>
KZS03860.1

</li>

<li>
JAN47974.1

</li>

<!--

<li><a href="#det_ac1766657ac22ff65aa358d5c69a73a7">JAN41971.1</a></li>

<li><a href="#det_ac1766657ac22ff65aa358d5c69a73a7">JAN35483.1</a></li>

<li><a href="#det_ac1766657ac22ff65aa358d5c69a73a7">KZS03860.1</a></li>

<li><a href="#det_ac1766657ac22ff65aa358d5c69a73a7">JAN47974.1</a></li>

-->

</ul></td>

<td class="num">0.91020<!-- 0.12300--></td>
<td class="num">1.06</td>
<td class="num">1.06</td>

<td class="int">3</td>
<td><ul><li>
Delta(3,5)-Delta(2,4)-dienoyl-CoA isomerase, mitochondrial [Daphnia magna]</li><li>Delta(3,5)-Delta(2,4)-dienoyl-CoA isomerase, mitochondrial [Daphnia magna]</li><li>Delta-Delta-dienoyl-CoA isomerase [Daphnia magna]</li><li>Delta(3,5)-Delta(2,4)-dienoyl-CoA isomerase, mitochondrial [Daphnia magna]
</li></ul></td>
</tr>


<tr class="odd"> 

<td>
<a href="#det_e62dcb05381fa01559173024beb964ab">74</a>
</td>
<td>
<a name="sum_e62dcb05381fa01559173024beb964ab" />
<ul>

<li>
JAN83218.1

</li>

<li>
JAN39714.1

</li>

<!--

<li><a href="#det_e62dcb05381fa01559173024beb964ab">JAN83218.1</a></li>

<li><a href="#det_e62dcb05381fa01559173024beb964ab">JAN39714.1</a></li>

-->

</ul></td>

<td class="num">0.91020<!-- 0.12300--></td>
<td class="num">0.70</td>
<td class="num">1.43</td>

<td class="int">2</td>
<td><ul><li>
hypothetical protein [Daphnia magna]</li><li>hypothetical protein [Daphnia magna]
</li></ul></td>
</tr>


<tr class="even"> 

<td>
<a href="#det_9eda16476613327fc6687b3332ea6715">75</a>
</td>
<td>
<a name="sum_9eda16476613327fc6687b3332ea6715" />
<ul>

<li>
KZS21957.1

</li>

<li>
JAN72119.1

</li>

<li>
JAN30644.1

</li>

<li>
JAN32193.1

</li>

<!--

<li><a href="#det_9eda16476613327fc6687b3332ea6715">KZS21957.1</a></li>

<li><a href="#det_9eda16476613327fc6687b3332ea6715">JAN72119.1</a></li>

<li><a href="#det_9eda16476613327fc6687b3332ea6715">JAN30644.1</a></li>

<li><a href="#det_9eda16476613327fc6687b3332ea6715">JAN32193.1</a></li>

-->

</ul></td>

<td class="num">0.91058<!-- 0.04400--></td>
<td class="num">0.68</td>
<td class="num">1.46</td>

<td class="int">2</td>
<td><ul><li>
Uncharacterized protein APZ42_011066 [Daphnia magna]</li><li>Chorion peroxidase precursor [Daphnia magna]</li><li>Chorion peroxidase precursor [Daphnia magna]</li><li>Chorion peroxidase precursor [Daphnia magna]
</li></ul></td>
</tr>


<tr class="odd"> 

<td>
<a href="#det_ab6a167bcd4e2827fe5fe02723cb63df">76</a>
</td>
<td>
<a name="sum_ab6a167bcd4e2827fe5fe02723cb63df" />
<ul>

<li>
JAN91376.1

</li>

<li>
JAN47557.1

</li>

<li>
JAN50647.1

</li>

<li>
EFX71528.1

</li>

<li>
JAN63368.1

</li>

<li>
JAN29357.1

</li>

<li>
JAN39412.1

</li>

<!--

<li><a href="#det_ab6a167bcd4e2827fe5fe02723cb63df">JAN91376.1</a></li>

<li><a href="#det_ab6a167bcd4e2827fe5fe02723cb63df">JAN47557.1</a></li>

<li><a href="#det_ab6a167bcd4e2827fe5fe02723cb63df">JAN50647.1</a></li>

<li><a href="#det_ab6a167bcd4e2827fe5fe02723cb63df">EFX71528.1</a></li>

<li><a href="#det_ab6a167bcd4e2827fe5fe02723cb63df">JAN63368.1</a></li>

<li><a href="#det_ab6a167bcd4e2827fe5fe02723cb63df">JAN29357.1</a></li>

<li><a href="#det_ab6a167bcd4e2827fe5fe02723cb63df">JAN39412.1</a></li>

-->

</ul></td>

<td class="num">0.91058<!-- 0.13200--></td>
<td class="num">1.15</td>
<td class="num">1.15</td>

<td class="int">7</td>
<td><ul><li>
40S ribosomal protein S13, partial [Daphnia magna]</li><li>40S ribosomal protein S13, partial [Daphnia magna]</li><li>40S ribosomal protein S13 [Daphnia magna]</li><li>hypothetical protein DAPPUDRAFT_308825 [Daphnia pulex]</li><li>40S ribosomal protein S13, partial [Daphnia magna]</li><li>40S ribosomal protein S13 [Daphnia magna]</li><li>40S ribosomal S13-like protein [Daphnia magna]
</li></ul></td>
</tr>


<tr class="even"> 

<td>
<a href="#det_8578aa6380a65a23ba21fbd12e9845db">77</a>
</td>
<td>
<a name="sum_8578aa6380a65a23ba21fbd12e9845db" />
<ul>

<li>
JAN36522.1

</li>

<li>
JAN36521.1

</li>

<li>
JAN50863.1

</li>

<li>
JAN56261.1

</li>

<li>
JAN57625.1

</li>

<li>
JAN66584.1

</li>

<li>
KZS08766.1

</li>

<!--

<li><a href="#det_8578aa6380a65a23ba21fbd12e9845db">JAN36522.1</a></li>

<li><a href="#det_8578aa6380a65a23ba21fbd12e9845db">JAN36521.1</a></li>

<li><a href="#det_8578aa6380a65a23ba21fbd12e9845db">JAN50863.1</a></li>

<li><a href="#det_8578aa6380a65a23ba21fbd12e9845db">JAN56261.1</a></li>

<li><a href="#det_8578aa6380a65a23ba21fbd12e9845db">JAN57625.1</a></li>

<li><a href="#det_8578aa6380a65a23ba21fbd12e9845db">JAN66584.1</a></li>

<li><a href="#det_8578aa6380a65a23ba21fbd12e9845db">KZS08766.1</a></li>

-->

</ul></td>

<td class="num">0.91119<!-- 0.15000--></td>
<td class="num">1.18</td>
<td class="num">1.18</td>

<td class="int">5</td>
<td><ul><li>
putative Brain chitinase and chia, partial [Daphnia magna]</li><li>putative Brain chitinase and chia, partial [Daphnia magna]</li><li>Brain chitinase and chia [Daphnia magna]</li><li>putative Brain chitinase and chia [Daphnia magna]</li><li>Brain chitinase and chia [Daphnia magna]</li><li>Brain chitinase and chia [Daphnia magna]</li><li>putative Chitinase 2 [Daphnia magna]
</li></ul></td>
</tr>


<tr class="odd"> 

<td>
<a href="#det_f5085f228f234c637319642f29e11332">78</a>
</td>
<td>
<a name="sum_f5085f228f234c637319642f29e11332" />
<ul>

<li>
JAN35806.1

</li>

<li>
JAN72694.1

</li>

<!--

<li><a href="#det_f5085f228f234c637319642f29e11332">JAN35806.1</a></li>

<li><a href="#det_f5085f228f234c637319642f29e11332">JAN72694.1</a></li>

-->

</ul></td>

<td class="num">0.91119<!-- 0.15000--></td>
<td class="num">2.18</td>
<td class="num">2.18</td>

<td class="int">5</td>
<td><ul><li>
Ubiquitin-conjugating enzyme E2 N [Daphnia magna]</li><li>Ubiquitin-conjugating enzyme E2 N, partial [Daphnia magna]
</li></ul></td>
</tr>


<tr class="even"> 

<td>
<a href="#det_c164f8359927e39fe22cef266584a6c6">79</a>
</td>
<td>
<a name="sum_c164f8359927e39fe22cef266584a6c6" />
<ul>

<li>
KZS17372.1

</li>

<!--

<li><a href="#det_c164f8359927e39fe22cef266584a6c6">KZS17372.1</a></li>

-->

</ul></td>

<td class="num">0.91119<!-- 0.05000--></td>
<td class="num">0.84</td>
<td class="num">1.19</td>

<td class="int">4</td>
<td><ul><li>
N-acetyltransferase san [Daphnia magna]
</li></ul></td>
</tr>


<tr class="odd"> 

<td>
<a href="#det_b6bcfa712624121332b9d6f9b7492efa">80</a>
</td>
<td>
<a name="sum_b6bcfa712624121332b9d6f9b7492efa" />
<ul>

<li>
JAN33507.1

</li>

<li>
JAN48400.1

</li>

<li>
JAN48399.1

</li>

<li>
JAN80620.1

</li>

<li>
JAN63316.1

</li>

<li>
JAN64897.1

</li>

<li>
KZS16268.1

</li>

<!--

<li><a href="#det_b6bcfa712624121332b9d6f9b7492efa">JAN33507.1</a></li>

<li><a href="#det_b6bcfa712624121332b9d6f9b7492efa">JAN48400.1</a></li>

<li><a href="#det_b6bcfa712624121332b9d6f9b7492efa">JAN48399.1</a></li>

<li><a href="#det_b6bcfa712624121332b9d6f9b7492efa">JAN80620.1</a></li>

<li><a href="#det_b6bcfa712624121332b9d6f9b7492efa">JAN63316.1</a></li>

<li><a href="#det_b6bcfa712624121332b9d6f9b7492efa">JAN64897.1</a></li>

<li><a href="#det_b6bcfa712624121332b9d6f9b7492efa">KZS16268.1</a></li>

-->

</ul></td>

<td class="num">0.91139<!-- 0.02986--></td>
<td class="num">0.77</td>
<td class="num">1.31</td>

<td class="int">6</td>
<td><ul><li>
Steroid dehydrogenase [Daphnia magna]</li><li>Steroid dehydrogenase [Daphnia magna]</li><li>Steroid dehydrogenase [Daphnia magna]</li><li>Steroid dehydrogenase [Daphnia magna]</li><li>Steroid dehydrogenase [Daphnia magna]</li><li>Steroid dehydrogenase [Daphnia magna]</li><li>Very-long-chain 3-oxoacyl-CoA reductase [Daphnia magna]
</li></ul></td>
</tr>


<tr class="even"> 

<td>
<a href="#det_5511308d28d8c0d52fadae8ff986ec34">81</a>
</td>
<td>
<a name="sum_5511308d28d8c0d52fadae8ff986ec34" />
<ul>

<li>
JAN33791.1

</li>

<li>
JAN77992.1

</li>

<li>
JAN64479.1

</li>

<li>
KZS15868.1

</li>

<!--

<li><a href="#det_5511308d28d8c0d52fadae8ff986ec34">JAN33791.1</a></li>

<li><a href="#det_5511308d28d8c0d52fadae8ff986ec34">JAN77992.1</a></li>

<li><a href="#det_5511308d28d8c0d52fadae8ff986ec34">JAN64479.1</a></li>

<li><a href="#det_5511308d28d8c0d52fadae8ff986ec34">KZS15868.1</a></li>

-->

</ul></td>

<td class="num">0.91224<!-- 0.13000--></td>
<td class="num">0.75</td>
<td class="num">1.34</td>

<td class="int">2</td>
<td><ul><li>
putative Glutamate carboxypeptidase [Daphnia magna]</li><li>Glutamate carboxypeptidase [Daphnia magna]</li><li>Glutamate carboxypeptidase [Daphnia magna]</li><li>N-acetylated-alpha-linked acidic dipeptidase-like protein [Daphnia magna]
</li></ul></td>
</tr>


<tr class="odd"> 

<td>
<a href="#det_0673f1b86cbc7ae09fcfcd47bb29e81f">82</a>
</td>
<td>
<a name="sum_0673f1b86cbc7ae09fcfcd47bb29e81f" />
<ul>

<li>
JAN70670.1

</li>

<li>
JAN56811.1

</li>

<li>
JAN36842.1

</li>

<li>
JAN34497.1

</li>

<li>
ACU81116.1

</li>

<li>
KZS10935.1

</li>

<li>
JAN47320.1

</li>

<!--

<li><a href="#det_0673f1b86cbc7ae09fcfcd47bb29e81f">JAN70670.1</a></li>

<li><a href="#det_0673f1b86cbc7ae09fcfcd47bb29e81f">JAN56811.1</a></li>

<li><a href="#det_0673f1b86cbc7ae09fcfcd47bb29e81f">JAN36842.1</a></li>

<li><a href="#det_0673f1b86cbc7ae09fcfcd47bb29e81f">JAN34497.1</a></li>

<li><a href="#det_0673f1b86cbc7ae09fcfcd47bb29e81f">ACU81116.1</a></li>

<li><a href="#det_0673f1b86cbc7ae09fcfcd47bb29e81f">KZS10935.1</a></li>

<li><a href="#det_0673f1b86cbc7ae09fcfcd47bb29e81f">JAN47320.1</a></li>

-->
(1 more)
</ul></td>

<td class="num">0.91224<!-- 0.13000--></td>
<td class="num">1.13</td>
<td class="num">1.13</td>

<td class="int">35</td>
<td><ul><li>
Catalase [Daphnia magna]</li><li>putative Catalase [Daphnia magna]</li><li>putative Catalase [Daphnia magna]</li><li>Catalase [Daphnia magna]</li><li>catalase [Daphnia magna]</li><li>Catalase [Daphnia magna]</li><li>Catalase [Daphnia magna]
</li></ul></td>
</tr>


<tr class="even"> 

<td>
<a href="#det_bbb9fb420be2f46dc1f520b75ff3038b">83</a>
</td>
<td>
<a name="sum_bbb9fb420be2f46dc1f520b75ff3038b" />
<ul>

<li>
KZS03190.1

</li>

<li>
JAN66838.1

</li>

<li>
JAN65038.1

</li>

<li>
JAN56095.1

</li>

<li>
JAN48695.1

</li>

<li>
JAN29354.1

</li>

<li>
JAN47047.1

</li>

<!--

<li><a href="#det_bbb9fb420be2f46dc1f520b75ff3038b">KZS03190.1</a></li>

<li><a href="#det_bbb9fb420be2f46dc1f520b75ff3038b">JAN66838.1</a></li>

<li><a href="#det_bbb9fb420be2f46dc1f520b75ff3038b">JAN65038.1</a></li>

<li><a href="#det_bbb9fb420be2f46dc1f520b75ff3038b">JAN56095.1</a></li>

<li><a href="#det_bbb9fb420be2f46dc1f520b75ff3038b">JAN48695.1</a></li>

<li><a href="#det_bbb9fb420be2f46dc1f520b75ff3038b">JAN29354.1</a></li>

<li><a href="#det_bbb9fb420be2f46dc1f520b75ff3038b">JAN47047.1</a></li>

-->
(5 more)
</ul></td>

<td class="num">0.91224<!-- 0.13000--></td>
<td class="num">0.93</td>
<td class="num">1.07</td>

<td class="int">121</td>
<td><ul><li>
Uncharacterized protein APZ42_034043 [Daphnia magna]</li><li>Copper-zinc cu-zn superoxide dismutase [Daphnia magna]</li><li>Copper-zinc cu-zn superoxide dismutase [Daphnia magna]</li><li>hypothetical protein [Daphnia magna]</li><li>Copper-zinc cu-zn superoxide dismutase [Daphnia magna]</li><li>Copper-zinc cu-zn superoxide dismutase [Daphnia magna]</li><li>Copper-zinc cu-zn superoxide dismutase [Daphnia magna]
</li></ul></td>
</tr>


<tr class="odd"> 

<td>
<a href="#det_f3ab08b289c0a7f10218915f4d3c5d19">84</a>
</td>
<td>
<a name="sum_f3ab08b289c0a7f10218915f4d3c5d19" />
<ul>

<li>
KZS18577.1

</li>

<li>
JAN64042.1

</li>

<li>
JAN44499.1

</li>

<li>
JAN36704.1

</li>

<li>
JAN61943.1

</li>

<!--

<li><a href="#det_f3ab08b289c0a7f10218915f4d3c5d19">KZS18577.1</a></li>

<li><a href="#det_f3ab08b289c0a7f10218915f4d3c5d19">JAN64042.1</a></li>

<li><a href="#det_f3ab08b289c0a7f10218915f4d3c5d19">JAN44499.1</a></li>

<li><a href="#det_f3ab08b289c0a7f10218915f4d3c5d19">JAN36704.1</a></li>

<li><a href="#det_f3ab08b289c0a7f10218915f4d3c5d19">JAN61943.1</a></li>

-->

</ul></td>

<td class="num">0.91224<!-- 0.13000--></td>
<td class="num">0.89</td>
<td class="num">1.12</td>

<td class="int">48</td>
<td><ul><li>
Microtubule-actin cross-linking factor 1 [Daphnia magna]</li><li>Microtubule-actin cross-linking factor [Daphnia magna]</li><li>putative Microtubule-actin cross-linking factor [Daphnia magna]</li><li>Microtubule-actin cross-linking factor [Daphnia magna]</li><li>Microtubule-actin cross-linking factor [Daphnia magna]
</li></ul></td>
</tr>


<tr class="even"> 

<td>
<a href="#det_5254ed83db7935cf410e0bfb32fbed46">85</a>
</td>
<td>
<a name="sum_5254ed83db7935cf410e0bfb32fbed46" />
<ul>

<li>
KZS01913.1

</li>

<li>
KZR96237.1

</li>

<li>
KZS01853.1

</li>

<li>
JAN38933.1

</li>

<li>
JAN38932.1

</li>

<li>
JAN85079.1

</li>

<!--

<li><a href="#det_5254ed83db7935cf410e0bfb32fbed46">KZS01913.1</a></li>

<li><a href="#det_5254ed83db7935cf410e0bfb32fbed46">KZR96237.1</a></li>

<li><a href="#det_5254ed83db7935cf410e0bfb32fbed46">KZS01853.1</a></li>

<li><a href="#det_5254ed83db7935cf410e0bfb32fbed46">JAN38933.1</a></li>

<li><a href="#det_5254ed83db7935cf410e0bfb32fbed46">JAN38932.1</a></li>

<li><a href="#det_5254ed83db7935cf410e0bfb32fbed46">JAN85079.1</a></li>

-->

</ul></td>

<td class="num">0.91247<!-- 0.04633--></td>
<td class="num">0.51</td>
<td class="num">1.95</td>

<td class="int">7</td>
<td><ul><li>
Electron transfer flavoprotein-ubiquinone oxidoreductase [Daphnia magna]</li><li>Electron transfer flavoprotein-ubiquinone oxidoreductase [Daphnia magna]</li><li>Electron transfer flavoprotein-ubiquinone oxidoreductase, partial [Daphnia magna]</li><li>Electron transfer flavoprotein-ubiquinone oxidoreductase, mitochondrial [Daphnia magna]</li><li>Electron transfer flavoprotein-ubiquinone oxidoreductase, mitochondrial [Daphnia magna]</li><li>Electron transfer flavoprotein-ubiquinone oxidoreductase, mitochondrial [Daphnia magna]
</li></ul></td>
</tr>


<tr class="odd"> 

<td>
<a href="#det_a798bc8590366f6e2c52398d49c40954">86</a>
</td>
<td>
<a name="sum_a798bc8590366f6e2c52398d49c40954" />
<ul>

<li>
JAN74862.1

</li>

<li>
JAN57433.1

</li>

<li>
JAN30574.1

</li>

<li>
KZS02908.1

</li>

<!--

<li><a href="#det_a798bc8590366f6e2c52398d49c40954">JAN74862.1</a></li>

<li><a href="#det_a798bc8590366f6e2c52398d49c40954">JAN57433.1</a></li>

<li><a href="#det_a798bc8590366f6e2c52398d49c40954">JAN30574.1</a></li>

<li><a href="#det_a798bc8590366f6e2c52398d49c40954">KZS02908.1</a></li>

-->

</ul></td>

<td class="num">0.91273<!-- 0.15100--></td>
<td class="num">0.78</td>
<td class="num">1.28</td>

<td class="int">20</td>
<td><ul><li>
Cytosolic non-specific dipeptidase [Daphnia magna]</li><li>Cytosolic non-specific dipeptidase [Daphnia magna]</li><li>Cytosolic non-specific dipeptidase [Daphnia magna]</li><li>Cytosolic non-specific dipeptidase [Daphnia magna]
</li></ul></td>
</tr>


<tr class="even"> 

<td>
<a href="#det_8e62005b6671c393b49c253ef06fb635">87</a>
</td>
<td>
<a name="sum_8e62005b6671c393b49c253ef06fb635" />
<ul>

<li>
JAN37966.1

</li>

<li>
KZS07706.1

</li>

<li>
JAN86943.1

</li>

<!--

<li><a href="#det_8e62005b6671c393b49c253ef06fb635">JAN37966.1</a></li>

<li><a href="#det_8e62005b6671c393b49c253ef06fb635">KZS07706.1</a></li>

<li><a href="#det_8e62005b6671c393b49c253ef06fb635">JAN86943.1</a></li>

-->

</ul></td>

<td class="num">0.91349<!-- 0.03367--></td>
<td class="num">0.78</td>
<td class="num">1.27</td>

<td class="int">2</td>
<td><ul><li>
hypothetical protein [Daphnia magna]</li><li>Uncharacterized protein APZ42_028528 [Daphnia magna]</li><li>hypothetical protein, partial [Daphnia magna]
</li></ul></td>
</tr>


<tr class="odd"> 

<td>
<a href="#det_1f6b17b40c0f3ba15f2f29e5e10c4b85">88</a>
</td>
<td>
<a name="sum_1f6b17b40c0f3ba15f2f29e5e10c4b85" />
<ul>

<li>
JAN66435.1

</li>

<li>
JAN57767.1

</li>

<li>
JAN53684.1

</li>

<li>
JAN49079.1

</li>

<li>
JAN53683.1

</li>

<li>
JAN30740.1

</li>

<li>
JAN36640.1

</li>

<!--

<li><a href="#det_1f6b17b40c0f3ba15f2f29e5e10c4b85">JAN66435.1</a></li>

<li><a href="#det_1f6b17b40c0f3ba15f2f29e5e10c4b85">JAN57767.1</a></li>

<li><a href="#det_1f6b17b40c0f3ba15f2f29e5e10c4b85">JAN53684.1</a></li>

<li><a href="#det_1f6b17b40c0f3ba15f2f29e5e10c4b85">JAN49079.1</a></li>

<li><a href="#det_1f6b17b40c0f3ba15f2f29e5e10c4b85">JAN53683.1</a></li>

<li><a href="#det_1f6b17b40c0f3ba15f2f29e5e10c4b85">JAN30740.1</a></li>

<li><a href="#det_1f6b17b40c0f3ba15f2f29e5e10c4b85">JAN36640.1</a></li>

-->
(13 more)
</ul></td>

<td class="num">0.91362<!-- 0.10700--></td>
<td class="num">0.89</td>
<td class="num">1.12</td>

<td class="int">24</td>
<td><ul><li>
Apoptosis-inducing factor 1, mitochondrial [Daphnia magna]</li><li>Apoptosis-inducing factor 1, mitochondrial [Daphnia magna]</li><li>Apoptosis-inducing factor 1, mitochondrial [Daphnia magna]</li><li>Apoptosis-inducing factor 1, mitochondrial, partial [Daphnia magna]</li><li>Apoptosis-inducing factor 1, mitochondrial [Daphnia magna]</li><li>Apoptosis-inducing factor 1, mitochondrial [Daphnia magna]</li><li>Apoptosis-inducing factor 1, mitochondrial-like protein, partial [Daphnia magna]
</li></ul></td>
</tr>


<tr class="even"> 

<td>
<a href="#det_88a9f573d9fc0cdd58543655100d89fc">89</a>
</td>
<td>
<a name="sum_88a9f573d9fc0cdd58543655100d89fc" />
<ul>

<li>
JAN62099.1

</li>

<li>
JAN63147.1

</li>

<li>
JAN50904.1

</li>

<li>
JAN50903.1

</li>

<li>
JAN57148.1

</li>

<!--

<li><a href="#det_88a9f573d9fc0cdd58543655100d89fc">JAN62099.1</a></li>

<li><a href="#det_88a9f573d9fc0cdd58543655100d89fc">JAN63147.1</a></li>

<li><a href="#det_88a9f573d9fc0cdd58543655100d89fc">JAN50904.1</a></li>

<li><a href="#det_88a9f573d9fc0cdd58543655100d89fc">JAN50903.1</a></li>

<li><a href="#det_88a9f573d9fc0cdd58543655100d89fc">JAN57148.1</a></li>

-->

</ul></td>

<td class="num">0.91362<!-- 0.10700--></td>
<td class="num">1.00</td>
<td class="num">1.00</td>

<td class="int">2</td>
<td><ul><li>
hypothetical protein, partial [Daphnia magna]</li><li>hypothetical protein, partial [Daphnia magna]</li><li>hypothetical protein, partial [Daphnia magna]</li><li>hypothetical protein, partial [Daphnia magna]</li><li>hypothetical protein [Daphnia magna]
</li></ul></td>
</tr>


<tr class="odd"> 

<td>
<a href="#det_f76dbcec96eb14dec8c684756d839cde">90</a>
</td>
<td>
<a name="sum_f76dbcec96eb14dec8c684756d839cde" />
<ul>

<li>
JAN45451.1

</li>

<li>
JAN68679.1

</li>

<li>
KZS19447.1

</li>

<!--

<li><a href="#det_f76dbcec96eb14dec8c684756d839cde">JAN45451.1</a></li>

<li><a href="#det_f76dbcec96eb14dec8c684756d839cde">JAN68679.1</a></li>

<li><a href="#det_f76dbcec96eb14dec8c684756d839cde">KZS19447.1</a></li>

-->

</ul></td>

<td class="num">0.91362<!-- 0.10700--></td>
<td class="num">0.63</td>
<td class="num">1.59</td>

<td class="int">4</td>
<td><ul><li>
Cytochrome c oxidase subunit 6B1 [Daphnia magna]</li><li>Cytochrome c oxidase subunit 6B1 [Daphnia magna]</li><li>Cytochrome C oxidase subunit VIb Polypeptide [Daphnia magna]
</li></ul></td>
</tr>


<tr class="even"> 

<td>
<a href="#det_61c35a689389019202b1c86e99177a11">91</a>
</td>
<td>
<a name="sum_61c35a689389019202b1c86e99177a11" />
<ul>

<li>
JAN67214.1

</li>

<!--

<li><a href="#det_61c35a689389019202b1c86e99177a11">JAN67214.1</a></li>

-->

</ul></td>

<td class="num">0.91362<!-- 0.10700--></td>
<td class="num">0.37</td>
<td class="num">2.69</td>

<td class="int">2</td>
<td><ul><li>
Galectin-2 [Daphnia magna]
</li></ul></td>
</tr>


<tr class="odd"> 

<td>
<a href="#det_1a383af8cbaeee6f6691d36fd599ab91">92</a>
</td>
<td>
<a name="sum_1a383af8cbaeee6f6691d36fd599ab91" />
<ul>

<li>
JAN57368.1

</li>

<li>
JAN70414.1

</li>

<li>
KZS07709.1

</li>

<!--

<li><a href="#det_1a383af8cbaeee6f6691d36fd599ab91">JAN57368.1</a></li>

<li><a href="#det_1a383af8cbaeee6f6691d36fd599ab91">JAN70414.1</a></li>

<li><a href="#det_1a383af8cbaeee6f6691d36fd599ab91">KZS07709.1</a></li>

-->

</ul></td>

<td class="num">0.91392<!-- 0.12500--></td>
<td class="num">1.42</td>
<td class="num">1.42</td>

<td class="int">5</td>
<td><ul><li>
hypothetical protein [Daphnia magna]</li><li>hypothetical protein, partial [Daphnia magna]</li><li>Uncharacterized protein APZ42_028524 [Daphnia magna]
</li></ul></td>
</tr>


<tr class="even"> 

<td>
<a href="#det_72dc63fbbfb2616c5f7c31e63d6dbc5c">93</a>
</td>
<td>
<a name="sum_72dc63fbbfb2616c5f7c31e63d6dbc5c" />
<ul>

<li>
JAN92474.1

</li>

<li>
JAN47100.1

</li>

<li>
JAN47102.1

</li>

<li>
JAN70404.1

</li>

<li>
JAN63048.1

</li>

<li>
JAN50901.1

</li>

<li>
JAN50902.1

</li>

<!--

<li><a href="#det_72dc63fbbfb2616c5f7c31e63d6dbc5c">JAN92474.1</a></li>

<li><a href="#det_72dc63fbbfb2616c5f7c31e63d6dbc5c">JAN47100.1</a></li>

<li><a href="#det_72dc63fbbfb2616c5f7c31e63d6dbc5c">JAN47102.1</a></li>

<li><a href="#det_72dc63fbbfb2616c5f7c31e63d6dbc5c">JAN70404.1</a></li>

<li><a href="#det_72dc63fbbfb2616c5f7c31e63d6dbc5c">JAN63048.1</a></li>

<li><a href="#det_72dc63fbbfb2616c5f7c31e63d6dbc5c">JAN50901.1</a></li>

<li><a href="#det_72dc63fbbfb2616c5f7c31e63d6dbc5c">JAN50902.1</a></li>

-->
(3 more)
</ul></td>

<td class="num">0.91392<!-- 0.12500--></td>
<td class="num">1.57</td>
<td class="num">1.57</td>

<td class="int">6</td>
<td><ul><li>
40S ribosomal protein S14 [Daphnia magna]</li><li>40S ribosomal protein S14, partial [Daphnia magna]</li><li>putative 40S ribosomal protein S14, partial [Daphnia magna]</li><li>40S ribosomal protein S14, partial [Daphnia magna]</li><li>40S ribosomal protein S14 [Daphnia magna]</li><li>40S ribosomal protein S14 [Daphnia magna]</li><li>40S ribosomal protein S14 [Daphnia magna]
</li></ul></td>
</tr>


<tr class="odd"> 

<td>
<a href="#det_51a29b0ce79d7f0a5ee8701e36eaa626">94</a>
</td>
<td>
<a name="sum_51a29b0ce79d7f0a5ee8701e36eaa626" />
<ul>

<li>
JAN36796.1

</li>

<li>
JAN36795.1

</li>

<li>
JAN29397.1

</li>

<li>
JAN30852.1

</li>

<li>
JAN34444.1

</li>

<li>
JAN34445.1

</li>

<li>
JAN34449.1

</li>

<!--

<li><a href="#det_51a29b0ce79d7f0a5ee8701e36eaa626">JAN36796.1</a></li>

<li><a href="#det_51a29b0ce79d7f0a5ee8701e36eaa626">JAN36795.1</a></li>

<li><a href="#det_51a29b0ce79d7f0a5ee8701e36eaa626">JAN29397.1</a></li>

<li><a href="#det_51a29b0ce79d7f0a5ee8701e36eaa626">JAN30852.1</a></li>

<li><a href="#det_51a29b0ce79d7f0a5ee8701e36eaa626">JAN34444.1</a></li>

<li><a href="#det_51a29b0ce79d7f0a5ee8701e36eaa626">JAN34445.1</a></li>

<li><a href="#det_51a29b0ce79d7f0a5ee8701e36eaa626">JAN34449.1</a></li>

-->
(11 more)
</ul></td>

<td class="num">0.91408<!-- 0.04567--></td>
<td class="num">0.88</td>
<td class="num">1.13</td>

<td class="int">6</td>
<td><ul><li>
Sushi domain-containing protein [Daphnia magna]</li><li>Sushi domain-containing protein [Daphnia magna]</li><li>Sushi domain-containing protein [Daphnia magna]</li><li>Sushi domain-containing protein [Daphnia magna]</li><li>Sushi domain-containing protein [Daphnia magna]</li><li>Sushi domain-containing protein [Daphnia magna]</li><li>Sushi domain-containing protein [Daphnia magna]
</li></ul></td>
</tr>


<tr class="even"> 

<td>
<a href="#det_23f0a341f49cf7b08f62813cd45c9810">95</a>
</td>
<td>
<a name="sum_23f0a341f49cf7b08f62813cd45c9810" />
<ul>

<li>
JAN57752.1

</li>

<li>
JAN48403.1

</li>

<li>
JAN55659.1

</li>

<li>
JAN55657.1

</li>

<li>
JAN55656.1

</li>

<li>
JAN55658.1

</li>

<li>
JAN83820.1

</li>

<!--

<li><a href="#det_23f0a341f49cf7b08f62813cd45c9810">JAN57752.1</a></li>

<li><a href="#det_23f0a341f49cf7b08f62813cd45c9810">JAN48403.1</a></li>

<li><a href="#det_23f0a341f49cf7b08f62813cd45c9810">JAN55659.1</a></li>

<li><a href="#det_23f0a341f49cf7b08f62813cd45c9810">JAN55657.1</a></li>

<li><a href="#det_23f0a341f49cf7b08f62813cd45c9810">JAN55656.1</a></li>

<li><a href="#det_23f0a341f49cf7b08f62813cd45c9810">JAN55658.1</a></li>

<li><a href="#det_23f0a341f49cf7b08f62813cd45c9810">JAN83820.1</a></li>

-->
(4 more)
</ul></td>

<td class="num">0.91422<!-- 0.14900--></td>
<td class="num">1.09</td>
<td class="num">1.09</td>

<td class="int">18</td>
<td><ul><li>
L-lactate dehydrogenase A chain [Daphnia magna]</li><li>L-lactate dehydrogenase A chain [Daphnia magna]</li><li>L-lactate dehydrogenase A chain [Daphnia magna]</li><li>putative L-lactate dehydrogenase A chain [Daphnia magna]</li><li>putative L-lactate dehydrogenase A chain, partial [Daphnia magna]</li><li>putative L-lactate dehydrogenase A chain [Daphnia magna]</li><li>L-lactate dehydrogenase A chain, partial [Daphnia magna]
</li></ul></td>
</tr>


<tr class="odd"> 

<td>
<a href="#det_7b5a92745e2cfd532fc46b39cc47f362">96</a>
</td>
<td>
<a name="sum_7b5a92745e2cfd532fc46b39cc47f362" />
<ul>

<li>
KZS05270.1

</li>

<li>
JAN60866.1

</li>

<li>
JAN63063.1

</li>

<li>
JAN63064.1

</li>

<li>
JAN66283.1

</li>

<!--

<li><a href="#det_7b5a92745e2cfd532fc46b39cc47f362">KZS05270.1</a></li>

<li><a href="#det_7b5a92745e2cfd532fc46b39cc47f362">JAN60866.1</a></li>

<li><a href="#det_7b5a92745e2cfd532fc46b39cc47f362">JAN63063.1</a></li>

<li><a href="#det_7b5a92745e2cfd532fc46b39cc47f362">JAN63064.1</a></li>

<li><a href="#det_7b5a92745e2cfd532fc46b39cc47f362">JAN66283.1</a></li>

-->

</ul></td>

<td class="num">0.91422<!-- 0.14900--></td>
<td class="num">0.85</td>
<td class="num">1.18</td>

<td class="int">14</td>
<td><ul><li>
Fatty aldehyde dehydrogenase [Daphnia magna]</li><li>Aldehyde dehydrogenase, dimeric NADP-preferring [Daphnia magna]</li><li>Aldehyde dehydrogenase, dimeric NADP-preferring [Daphnia magna]</li><li>Aldehyde dehydrogenase, dimeric NADP-preferring [Daphnia magna]</li><li>Aldehyde dehydrogenase, dimeric NADP-preferring [Daphnia magna]
</li></ul></td>
</tr>


<tr class="even"> 

<td>
<a href="#det_381ab57d8997e2d1017bc3795a0053a3">97</a>
</td>
<td>
<a name="sum_381ab57d8997e2d1017bc3795a0053a3" />
<ul>

<li>
JAN48010.1

</li>

<li>
JAN54859.1

</li>

<li>
JAN82829.1

</li>

<li>
JAN32873.1

</li>

<li>
JAN32874.1

</li>

<li>
KZS20156.1

</li>

<li>
JAN44961.1

</li>

<!--

<li><a href="#det_381ab57d8997e2d1017bc3795a0053a3">JAN48010.1</a></li>

<li><a href="#det_381ab57d8997e2d1017bc3795a0053a3">JAN54859.1</a></li>

<li><a href="#det_381ab57d8997e2d1017bc3795a0053a3">JAN82829.1</a></li>

<li><a href="#det_381ab57d8997e2d1017bc3795a0053a3">JAN32873.1</a></li>

<li><a href="#det_381ab57d8997e2d1017bc3795a0053a3">JAN32874.1</a></li>

<li><a href="#det_381ab57d8997e2d1017bc3795a0053a3">KZS20156.1</a></li>

<li><a href="#det_381ab57d8997e2d1017bc3795a0053a3">JAN44961.1</a></li>

-->
(6 more)
</ul></td>

<td class="num">0.91575<!-- 0.10800--></td>
<td class="num">0.63</td>
<td class="num">1.59</td>

<td class="int">4</td>
<td><ul><li>
hypothetical protein [Daphnia magna]</li><li>hypothetical protein [Daphnia magna]</li><li>hypothetical protein, partial [Daphnia magna]</li><li>hypothetical protein, partial [Daphnia magna]</li><li>hypothetical protein, partial [Daphnia magna]</li><li>Uncharacterized protein APZ42_013136 [Daphnia magna]</li><li>hypothetical protein [Daphnia magna]
</li></ul></td>
</tr>


<tr class="odd"> 

<td>
<a href="#det_942629f114ccb597bb08b2153720f890">98</a>
</td>
<td>
<a name="sum_942629f114ccb597bb08b2153720f890" />
<ul>

<li>
JAN48849.1

</li>

<li>
JAN48850.1

</li>

<li>
JAN48851.1

</li>

<li>
JAN30259.1

</li>

<li>
KZS15029.1

</li>

<li>
JAN31761.1

</li>

<li>
JAN41152.1

</li>

<!--

<li><a href="#det_942629f114ccb597bb08b2153720f890">JAN48849.1</a></li>

<li><a href="#det_942629f114ccb597bb08b2153720f890">JAN48850.1</a></li>

<li><a href="#det_942629f114ccb597bb08b2153720f890">JAN48851.1</a></li>

<li><a href="#det_942629f114ccb597bb08b2153720f890">JAN30259.1</a></li>

<li><a href="#det_942629f114ccb597bb08b2153720f890">KZS15029.1</a></li>

<li><a href="#det_942629f114ccb597bb08b2153720f890">JAN31761.1</a></li>

<li><a href="#det_942629f114ccb597bb08b2153720f890">JAN41152.1</a></li>

-->
(4 more)
</ul></td>

<td class="num">0.91575<!-- 0.15600--></td>
<td class="num">1.07</td>
<td class="num">1.07</td>

<td class="int">9</td>
<td><ul><li>
40S ribosomal protein S17 [Daphnia magna]</li><li>40S ribosomal protein S17 [Daphnia magna]</li><li>40S ribosomal protein S17 [Daphnia magna]</li><li>40S ribosomal protein S17 [Daphnia magna]</li><li>40S ribosomal protein S17 [Daphnia magna]</li><li>40S ribosomal protein S17 [Daphnia magna]</li><li>40S ribosomal protein S17, partial [Daphnia magna]
</li></ul></td>
</tr>


<tr class="even"> 

<td>
<a href="#det_8f805bf7953e319db3e7fb1de22dcda6">99</a>
</td>
<td>
<a name="sum_8f805bf7953e319db3e7fb1de22dcda6" />
<ul>

<li>
KZS07664.1

</li>

<!--

<li><a href="#det_8f805bf7953e319db3e7fb1de22dcda6">KZS07664.1</a></li>

-->

</ul></td>

<td class="num">0.91575<!-- 0.15600--></td>
<td class="num">1.17</td>
<td class="num">1.17</td>

<td class="int">3</td>
<td><ul><li>
60S ribosomal protein L35 [Daphnia magna]
</li></ul></td>
</tr>


<tr class="odd"> 

<td>
<a href="#det_31d74dd40f6902d9485461307537d220">100</a>
</td>
<td>
<a name="sum_31d74dd40f6902d9485461307537d220" />
<ul>

<li>
KZS15734.1

</li>

<li>
JAN87657.1

</li>

<!--

<li><a href="#det_31d74dd40f6902d9485461307537d220">KZS15734.1</a></li>

<li><a href="#det_31d74dd40f6902d9485461307537d220">JAN87657.1</a></li>

-->

</ul></td>

<td class="num">0.91575<!-- 0.12600--></td>
<td class="num">1.06</td>
<td class="num">1.06</td>

<td class="int">4</td>
<td><ul><li>
Integrin beta [Daphnia magna]</li><li>Integrin beta-PS [Daphnia magna]
</li></ul></td>
</tr>


<tr class="even"> 

<td>
<a href="#det_1038c0012b9938f5dafd3e5c31c0035c">101</a>
</td>
<td>
<a name="sum_1038c0012b9938f5dafd3e5c31c0035c" />
<ul>

<li>
JAN73119.1

</li>

<!--

<li><a href="#det_1038c0012b9938f5dafd3e5c31c0035c">JAN73119.1</a></li>

-->

</ul></td>

<td class="num">0.91724<!-- 0.15400--></td>
<td class="num">0.73</td>
<td class="num">1.38</td>

<td class="int">9</td>
<td><ul><li>
Tropomyosin alpha-1 chain-like protein [Daphnia magna]
</li></ul></td>
</tr>


<tr class="odd"> 

<td>
<a href="#det_2e8d18f835ea6a7fd538c8972dff1085">102</a>
</td>
<td>
<a name="sum_2e8d18f835ea6a7fd538c8972dff1085" />
<ul>

<li>
JAN41020.1

</li>

<li>
KZS20315.1

</li>

<li>
JAN44071.1

</li>

<li>
JAN76356.1

</li>

<li>
JAN61394.1

</li>

<!--

<li><a href="#det_2e8d18f835ea6a7fd538c8972dff1085">JAN41020.1</a></li>

<li><a href="#det_2e8d18f835ea6a7fd538c8972dff1085">KZS20315.1</a></li>

<li><a href="#det_2e8d18f835ea6a7fd538c8972dff1085">JAN44071.1</a></li>

<li><a href="#det_2e8d18f835ea6a7fd538c8972dff1085">JAN76356.1</a></li>

<li><a href="#det_2e8d18f835ea6a7fd538c8972dff1085">JAN61394.1</a></li>

-->

</ul></td>

<td class="num">0.91730<!-- 0.14800--></td>
<td class="num">1.10</td>
<td class="num">1.10</td>

<td class="int">6</td>
<td><ul><li>
H/ACA ribonucleoprotein complex subunit [Daphnia magna]</li><li>H/ACA ribonucleoprotein complex subunit 4 [Daphnia magna]</li><li>H/ACA ribonucleoprotein complex subunit [Daphnia magna]</li><li>H/ACA ribonucleoprotein complex subunit [Daphnia magna]</li><li>H/ACA ribonucleoprotein complex subunit [Daphnia magna]
</li></ul></td>
</tr>


<tr class="even"> 

<td>
<a href="#det_dfc8d80cdbde795535c236614529a3a1">103</a>
</td>
<td>
<a name="sum_dfc8d80cdbde795535c236614529a3a1" />
<ul>

<li>
JAN74709.1

</li>

<li>
JAN86216.1

</li>

<!--

<li><a href="#det_dfc8d80cdbde795535c236614529a3a1">JAN74709.1</a></li>

<li><a href="#det_dfc8d80cdbde795535c236614529a3a1">JAN86216.1</a></li>

-->

</ul></td>

<td class="num">0.91730<!-- 0.14800--></td>
<td class="num">0.69</td>
<td class="num">1.44</td>

<td class="int">2</td>
<td><ul><li>
putative Tubulin beta-4B chain, partial [Daphnia magna]</li><li>putative Tubulin beta-4B chain, partial [Daphnia magna]
</li></ul></td>
</tr>


<tr class="odd"> 

<td>
<a href="#det_0b0524f12bf0be1ca4509415a1507b61">104</a>
</td>
<td>
<a name="sum_0b0524f12bf0be1ca4509415a1507b61" />
<ul>

<li>
JAN90818.1

</li>

<li>
JAN66085.1

</li>

<li>
JAN65714.1

</li>

<li>
JAN64277.1

</li>

<li>
JAN64276.1

</li>

<li>
JAN59975.1

</li>

<li>
JAN53874.1

</li>

<!--

<li><a href="#det_0b0524f12bf0be1ca4509415a1507b61">JAN90818.1</a></li>

<li><a href="#det_0b0524f12bf0be1ca4509415a1507b61">JAN66085.1</a></li>

<li><a href="#det_0b0524f12bf0be1ca4509415a1507b61">JAN65714.1</a></li>

<li><a href="#det_0b0524f12bf0be1ca4509415a1507b61">JAN64277.1</a></li>

<li><a href="#det_0b0524f12bf0be1ca4509415a1507b61">JAN64276.1</a></li>

<li><a href="#det_0b0524f12bf0be1ca4509415a1507b61">JAN59975.1</a></li>

<li><a href="#det_0b0524f12bf0be1ca4509415a1507b61">JAN53874.1</a></li>

-->
(20 more)
</ul></td>

<td class="num">0.91730<!-- 0.14800--></td>
<td class="num">1.06</td>
<td class="num">1.06</td>

<td class="int">73</td>
<td><ul><li>
116 kDa U5 small nuclear ribonucleoprotein component protein [Daphnia magna]</li><li>116 kDa U5 small nuclear ribonucleoprotein component protein [Daphnia magna]</li><li>116 kDa U5 small nuclear ribonucleoprotein component protein, partial [Daphnia magna]</li><li>putative 116 kDa U5 small nuclear ribonucleoprotein component protein [Daphnia magna]</li><li>putative 116 kDa U5 small nuclear ribonucleoprotein component protein [Daphnia magna]</li><li>116 kDa U5 small nuclear ribonucleoprotein component protein [Daphnia magna]</li><li>hypothetical protein [Daphnia magna]
</li></ul></td>
</tr>


<tr class="even"> 

<td>
<a href="#det_aa3bc4c759094aa57fe1d99cbe061a6c">105</a>
</td>
<td>
<a name="sum_aa3bc4c759094aa57fe1d99cbe061a6c" />
<ul>

<li>
KZS05735.1

</li>

<li>
JAN56721.1

</li>

<li>
JAN71627.1

</li>

<li>
JAN61974.1

</li>

<!--

<li><a href="#det_aa3bc4c759094aa57fe1d99cbe061a6c">KZS05735.1</a></li>

<li><a href="#det_aa3bc4c759094aa57fe1d99cbe061a6c">JAN56721.1</a></li>

<li><a href="#det_aa3bc4c759094aa57fe1d99cbe061a6c">JAN71627.1</a></li>

<li><a href="#det_aa3bc4c759094aa57fe1d99cbe061a6c">JAN61974.1</a></li>

-->

</ul></td>

<td class="num">0.91860<!-- 0.16100--></td>
<td class="num">1.22</td>
<td class="num">1.22</td>

<td class="int">37</td>
<td><ul><li>
Pyruvate kinase [Daphnia magna]</li><li>putative Pyruvate kinase muscle isozyme [Daphnia magna]</li><li>Pyruvate kinase muscle isozyme, partial [Daphnia magna]</li><li>Pyruvate kinase muscle isozyme [Daphnia magna]
</li></ul></td>
</tr>


<tr class="odd"> 

<td>
<a href="#det_8642749fb42ce222037f532041f06960">106</a>
</td>
<td>
<a name="sum_8642749fb42ce222037f532041f06960" />
<ul>

<li>
KZS16812.1

</li>

<li>
JAN84130.1

</li>

<li>
JAN65680.1

</li>

<li>
JAN71912.1

</li>

<li>
JAN30759.1

</li>

<li>
JAN39411.1

</li>

<li>
JAN32452.1

</li>

<!--

<li><a href="#det_8642749fb42ce222037f532041f06960">KZS16812.1</a></li>

<li><a href="#det_8642749fb42ce222037f532041f06960">JAN84130.1</a></li>

<li><a href="#det_8642749fb42ce222037f532041f06960">JAN65680.1</a></li>

<li><a href="#det_8642749fb42ce222037f532041f06960">JAN71912.1</a></li>

<li><a href="#det_8642749fb42ce222037f532041f06960">JAN30759.1</a></li>

<li><a href="#det_8642749fb42ce222037f532041f06960">JAN39411.1</a></li>

<li><a href="#det_8642749fb42ce222037f532041f06960">JAN32452.1</a></li>

-->
(4 more)
</ul></td>

<td class="num">0.91860<!-- 0.16100--></td>
<td class="num">0.92</td>
<td class="num">1.09</td>

<td class="int">5</td>
<td><ul><li>
Sodium/potassium-transporting ATPase subunit alpha [Daphnia magna]</li><li>Sodium/potassium-transporting ATPase alpha-3 chain protein [Daphnia magna]</li><li>Sodium/potassium-transporting ATPase alpha-3 chain protein [Daphnia magna]</li><li>Sodium/potassium-transporting ATPase alpha-3 chain-like protein, partial [Daphnia magna]</li><li>hypothetical protein, partial [Daphnia magna]</li><li>hypothetical protein, partial [Daphnia magna]</li><li>Sodium/potassium-transporting ATPase alpha-3 chain protein [Daphnia magna]
</li></ul></td>
</tr>


<tr class="even"> 

<td>
<a href="#det_1df7c394516b677799e1f4a1efc30646">107</a>
</td>
<td>
<a name="sum_1df7c394516b677799e1f4a1efc30646" />
<ul>

<li>
KZS21625.1

</li>

<li>
JAN72253.1

</li>

<!--

<li><a href="#det_1df7c394516b677799e1f4a1efc30646">KZS21625.1</a></li>

<li><a href="#det_1df7c394516b677799e1f4a1efc30646">JAN72253.1</a></li>

-->

</ul></td>

<td class="num">0.91860<!-- 0.16100--></td>
<td class="num">0.84</td>
<td class="num">1.20</td>

<td class="int">12</td>
<td><ul><li>
Uricase [Daphnia magna]</li><li>Uricase, partial [Daphnia magna]
</li></ul></td>
</tr>


<tr class="odd"> 

<td>
<a href="#det_fd81d16f556b7e58228e1f934a838638">108</a>
</td>
<td>
<a name="sum_fd81d16f556b7e58228e1f934a838638" />
<ul>

<li>
JAN38909.1

</li>

<li>
JAN47209.1

</li>

<li>
JAN44306.1

</li>

<li>
JAN45711.1

</li>

<li>
JAN42912.1

</li>

<li>
JAN32022.1

</li>

<li>
JAN48964.1

</li>

<!--

<li><a href="#det_fd81d16f556b7e58228e1f934a838638">JAN38909.1</a></li>

<li><a href="#det_fd81d16f556b7e58228e1f934a838638">JAN47209.1</a></li>

<li><a href="#det_fd81d16f556b7e58228e1f934a838638">JAN44306.1</a></li>

<li><a href="#det_fd81d16f556b7e58228e1f934a838638">JAN45711.1</a></li>

<li><a href="#det_fd81d16f556b7e58228e1f934a838638">JAN42912.1</a></li>

<li><a href="#det_fd81d16f556b7e58228e1f934a838638">JAN32022.1</a></li>

<li><a href="#det_fd81d16f556b7e58228e1f934a838638">JAN48964.1</a></li>

-->
(3 more)
</ul></td>

<td class="num">0.91871<!-- 0.15500--></td>
<td class="num">0.77</td>
<td class="num">1.30</td>

<td class="int">6</td>
<td><ul><li>
putative Cytochrome c1, heme protein, mitochondrial [Daphnia magna]</li><li>Cytochrome c1, heme protein, mitochondrial, partial [Daphnia magna]</li><li>Cytochrome c1, heme protein, mitochondrial [Daphnia magna]</li><li>Cytochrome c1, heme protein, mitochondrial [Daphnia magna]</li><li>Cytochrome c1, heme protein, mitochondrial, partial [Daphnia magna]</li><li>Cytochrome c1, heme protein, mitochondrial [Daphnia magna]</li><li>Cytochrome c1, heme protein, mitochondrial, partial [Daphnia magna]
</li></ul></td>
</tr>


<tr class="even"> 

<td>
<a href="#det_d93ae5ea3598a79425f4032c7bd47fe7">109</a>
</td>
<td>
<a name="sum_d93ae5ea3598a79425f4032c7bd47fe7" />
<ul>

<li>
JAN74855.1

</li>

<li>
KZS14593.1

</li>

<!--

<li><a href="#det_d93ae5ea3598a79425f4032c7bd47fe7">JAN74855.1</a></li>

<li><a href="#det_d93ae5ea3598a79425f4032c7bd47fe7">KZS14593.1</a></li>

-->

</ul></td>

<td class="num">0.91894<!-- 0.03086--></td>
<td class="num">0.70</td>
<td class="num">1.43</td>

<td class="int">2</td>
<td><ul><li>
Guanine nucleotide-binding protein subunit beta-2 [Daphnia magna]</li><li>Dynein heavy chain [Daphnia magna]
</li></ul></td>
</tr>


<tr class="odd"> 

<td>
<a href="#det_2095e83cfd962b3ec0f93d2e4ad70aa8">110</a>
</td>
<td>
<a name="sum_2095e83cfd962b3ec0f93d2e4ad70aa8" />
<ul>

<li>
JAN80885.1

</li>

<li>
KZS03046.1

</li>

<li>
JAN34190.1

</li>

<li>
JAN63123.1

</li>

<li>
JAN61218.1

</li>

<li>
JAN59471.1

</li>

<li>
JAN59472.1

</li>

<!--

<li><a href="#det_2095e83cfd962b3ec0f93d2e4ad70aa8">JAN80885.1</a></li>

<li><a href="#det_2095e83cfd962b3ec0f93d2e4ad70aa8">KZS03046.1</a></li>

<li><a href="#det_2095e83cfd962b3ec0f93d2e4ad70aa8">JAN34190.1</a></li>

<li><a href="#det_2095e83cfd962b3ec0f93d2e4ad70aa8">JAN63123.1</a></li>

<li><a href="#det_2095e83cfd962b3ec0f93d2e4ad70aa8">JAN61218.1</a></li>

<li><a href="#det_2095e83cfd962b3ec0f93d2e4ad70aa8">JAN59471.1</a></li>

<li><a href="#det_2095e83cfd962b3ec0f93d2e4ad70aa8">JAN59472.1</a></li>

-->
(3 more)
</ul></td>

<td class="num">0.91918<!-- 0.13400--></td>
<td class="num">1.10</td>
<td class="num">1.10</td>

<td class="int">41</td>
<td><ul><li>
60 kDa heat shock protein, mitochondrial [Daphnia magna]</li><li>60 kDa heat shock protein, mitochondrial [Daphnia magna]</li><li>60 kDa heat shock protein, mitochondrial [Daphnia magna]</li><li>60 kDa heat shock protein, mitochondrial [Daphnia magna]</li><li>60 kDa heat shock protein, mitochondrial [Daphnia magna]</li><li>60 kDa heat shock protein, mitochondrial [Daphnia magna]</li><li>60 kDa heat shock protein, mitochondrial [Daphnia magna]
</li></ul></td>
</tr>


<tr class="even"> 

<td>
<a href="#det_5610028226e42fc4115cafa6d254e297">111</a>
</td>
<td>
<a name="sum_5610028226e42fc4115cafa6d254e297" />
<ul>

<li>
KZR97089.1

</li>

<li>
KZS21230.1

</li>

<li>
JAN86226.1

</li>

<!--

<li><a href="#det_5610028226e42fc4115cafa6d254e297">KZR97089.1</a></li>

<li><a href="#det_5610028226e42fc4115cafa6d254e297">KZS21230.1</a></li>

<li><a href="#det_5610028226e42fc4115cafa6d254e297">JAN86226.1</a></li>

-->

</ul></td>

<td class="num">0.91952<!-- 0.12200--></td>
<td class="num">0.83</td>
<td class="num">1.21</td>

<td class="int">3</td>
<td><ul><li>
Programmed cell death 6-interacting protein [Daphnia magna]</li><li>ALG-2 interacting protein X [Daphnia magna]</li><li>Programmed cell death 6-interacting protein [Daphnia magna]
</li></ul></td>
</tr>


<tr class="odd"> 

<td>
<a href="#det_e1040de9b48d2d098ef9bbc0da80d29e">112</a>
</td>
<td>
<a name="sum_e1040de9b48d2d098ef9bbc0da80d29e" />
<ul>

<li>
KZS12186.1

</li>

<li>
JAN41245.1

</li>

<li>
JAN74819.1

</li>

<li>
JAN36238.1

</li>

<li>
JAN72474.1

</li>

<li>
JAN92064.1

</li>

<li>
JAN38888.1

</li>

<!--

<li><a href="#det_e1040de9b48d2d098ef9bbc0da80d29e">KZS12186.1</a></li>

<li><a href="#det_e1040de9b48d2d098ef9bbc0da80d29e">JAN41245.1</a></li>

<li><a href="#det_e1040de9b48d2d098ef9bbc0da80d29e">JAN74819.1</a></li>

<li><a href="#det_e1040de9b48d2d098ef9bbc0da80d29e">JAN36238.1</a></li>

<li><a href="#det_e1040de9b48d2d098ef9bbc0da80d29e">JAN72474.1</a></li>

<li><a href="#det_e1040de9b48d2d098ef9bbc0da80d29e">JAN92064.1</a></li>

<li><a href="#det_e1040de9b48d2d098ef9bbc0da80d29e">JAN38888.1</a></li>

-->
(46 more)
</ul></td>

<td class="num">0.91952<!-- 0.12200--></td>
<td class="num">1.32</td>
<td class="num">1.32</td>

<td class="int">3</td>
<td><ul><li>
Calcium-activated chloride channel regulator 2 [Daphnia magna]</li><li>Calcium-activated chloride channel regulator 4, 30 kDa form, partial [Daphnia magna]</li><li>Calcium-activated chloride channel regulator 4, 30 kDa form [Daphnia magna]</li><li>Calcium-activated chloride channel regulator 4, 30 kDa form [Daphnia magna]</li><li>Calcium-activated chloride channel regulator 4, 30 kDa form [Daphnia magna]</li><li>Calcium-activated chloride channel regulator 4, 30 kDa form [Daphnia magna]</li><li>Calcium-activated chloride channel regulator 4, 30 kDa form [Daphnia magna]
</li></ul></td>
</tr>


<tr class="even"> 

<td>
<a href="#det_bae0639353fb1c0c26e7d4fec1e1a204">113</a>
</td>
<td>
<a name="sum_bae0639353fb1c0c26e7d4fec1e1a204" />
<ul>

<li>
KZS01095.1

</li>

<!--

<li><a href="#det_bae0639353fb1c0c26e7d4fec1e1a204">KZS01095.1</a></li>

-->

</ul></td>

<td class="num">0.92140<!-- 0.16300--></td>
<td class="num">1.14</td>
<td class="num">1.14</td>

<td class="int">6</td>
<td><ul><li>
Uncharacterized protein APZ42_002346, partial [Daphnia magna]
</li></ul></td>
</tr>


<tr class="odd"> 

<td>
<a href="#det_672147272aa8a90ee85e1e0904f189c0">114</a>
</td>
<td>
<a name="sum_672147272aa8a90ee85e1e0904f189c0" />
<ul>

<li>
JAN36070.1

</li>

<li>
KZS21546.1

</li>

<!--

<li><a href="#det_672147272aa8a90ee85e1e0904f189c0">JAN36070.1</a></li>

<li><a href="#det_672147272aa8a90ee85e1e0904f189c0">KZS21546.1</a></li>

-->

</ul></td>

<td class="num">0.92140<!-- 0.16300--></td>
<td class="num">0.92</td>
<td class="num">1.09</td>

<td class="int">15</td>
<td><ul><li>
putative Annexin A4 [Daphnia magna]</li><li>Annexin [Daphnia magna]
</li></ul></td>
</tr>


<tr class="even"> 

<td>
<a href="#det_733d066962194125e6a1f107b1049cf9">115</a>
</td>
<td>
<a name="sum_733d066962194125e6a1f107b1049cf9" />
<ul>

<li>
KZS19770.1

</li>

<li>
JAN71196.1

</li>

<!--

<li><a href="#det_733d066962194125e6a1f107b1049cf9">KZS19770.1</a></li>

<li><a href="#det_733d066962194125e6a1f107b1049cf9">JAN71196.1</a></li>

-->

</ul></td>

<td class="num">0.92174<!-- 0.05133--></td>
<td class="num">0.55</td>
<td class="num">1.80</td>

<td class="int">2</td>
<td><ul><li>
Signal recognition particle 9 kDa protein [Daphnia magna]</li><li>Signal recognition particle 9 kDa protein [Daphnia magna]
</li></ul></td>
</tr>


<tr class="odd"> 

<td>
<a href="#det_34eda7b560c28b85a0ad22cb19728e4a">116</a>
</td>
<td>
<a name="sum_34eda7b560c28b85a0ad22cb19728e4a" />
<ul>

<li>
JAN56608.1

</li>

<li>
JAN51114.1

</li>

<li>
JAN39016.1

</li>

<li>
ACY43802.1

</li>

<li>
JAN34071.1

</li>

<li>
JAN56607.1

</li>

<li>
JAN32117.1

</li>

<!--

<li><a href="#det_34eda7b560c28b85a0ad22cb19728e4a">JAN56608.1</a></li>

<li><a href="#det_34eda7b560c28b85a0ad22cb19728e4a">JAN51114.1</a></li>

<li><a href="#det_34eda7b560c28b85a0ad22cb19728e4a">JAN39016.1</a></li>

<li><a href="#det_34eda7b560c28b85a0ad22cb19728e4a">ACY43802.1</a></li>

<li><a href="#det_34eda7b560c28b85a0ad22cb19728e4a">JAN34071.1</a></li>

<li><a href="#det_34eda7b560c28b85a0ad22cb19728e4a">JAN56607.1</a></li>

<li><a href="#det_34eda7b560c28b85a0ad22cb19728e4a">JAN32117.1</a></li>

-->
(3 more)
</ul></td>

<td class="num">0.92338<!-- 0.12100--></td>
<td class="num">0.80</td>
<td class="num">1.25</td>

<td class="int">7</td>
<td><ul><li>
V-type proton ATPase subunit d, partial [Daphnia magna]</li><li>V-type proton ATPase subunit d [Daphnia magna]</li><li>V-type proton ATPase subunit d [Daphnia magna]</li><li>ATP synthase, partial [Daphnia magna]</li><li>V-type proton ATPase subunit d [Daphnia magna]</li><li>V-type proton ATPase subunit d [Daphnia magna]</li><li>V-type proton ATPase subunit d [Daphnia magna]
</li></ul></td>
</tr>


<tr class="even"> 

<td>
<a href="#det_86b8dec6a660137eb17bf9e506944290">117</a>
</td>
<td>
<a name="sum_86b8dec6a660137eb17bf9e506944290" />
<ul>

<li>
JAN48550.1

</li>

<li>
JAN73943.1

</li>

<li>
KZS06936.1

</li>

<!--

<li><a href="#det_86b8dec6a660137eb17bf9e506944290">JAN48550.1</a></li>

<li><a href="#det_86b8dec6a660137eb17bf9e506944290">JAN73943.1</a></li>

<li><a href="#det_86b8dec6a660137eb17bf9e506944290">KZS06936.1</a></li>

-->

</ul></td>

<td class="num">0.92338<!-- 0.12100--></td>
<td class="num">0.73</td>
<td class="num">1.37</td>

<td class="int">4</td>
<td><ul><li>
Cofilin/actin-depolymerizing factor protein d61 protein twinstar, partial [Daphnia magna]</li><li>Cofilin/actin-depolymerizing factor protein d61 protein twinstar [Daphnia magna]</li><li>Cofilin/actin-depolymerizing factor [Daphnia magna]
</li></ul></td>
</tr>


<tr class="odd"> 

<td>
<a href="#det_2e3978c0623a77696f88565669d8d784">118</a>
</td>
<td>
<a name="sum_2e3978c0623a77696f88565669d8d784" />
<ul>

<li>
JAN78741.1

</li>

<li>
KZS19663.1

</li>

<li>
JAN32334.1

</li>

<li>
JAN53525.1

</li>

<li>
JAN39281.1

</li>

<li>
JAN36690.1

</li>

<li>
JAN41183.1

</li>

<!--

<li><a href="#det_2e3978c0623a77696f88565669d8d784">JAN78741.1</a></li>

<li><a href="#det_2e3978c0623a77696f88565669d8d784">KZS19663.1</a></li>

<li><a href="#det_2e3978c0623a77696f88565669d8d784">JAN32334.1</a></li>

<li><a href="#det_2e3978c0623a77696f88565669d8d784">JAN53525.1</a></li>

<li><a href="#det_2e3978c0623a77696f88565669d8d784">JAN39281.1</a></li>

<li><a href="#det_2e3978c0623a77696f88565669d8d784">JAN36690.1</a></li>

<li><a href="#det_2e3978c0623a77696f88565669d8d784">JAN41183.1</a></li>

-->

</ul></td>

<td class="num">0.92338<!-- 0.12100--></td>
<td class="num">0.86</td>
<td class="num">1.17</td>

<td class="int">72</td>
<td><ul><li>
Alpha-actinin-1 [Daphnia magna]</li><li>Alpha-actinin, sarcomeric [Daphnia magna]</li><li>Alpha-actinin-1 [Daphnia magna]</li><li>Alpha-actinin-1-like protein [Daphnia magna]</li><li>Alpha-actinin-1-like protein [Daphnia magna]</li><li>Alpha-actinin-1-like protein [Daphnia magna]</li><li>Alpha-actinin-1 [Daphnia magna]
</li></ul></td>
</tr>


<tr class="even"> 

<td>
<a href="#det_1b6a54a7e32baac9eef7abfd7d349da9">119</a>
</td>
<td>
<a name="sum_1b6a54a7e32baac9eef7abfd7d349da9" />
<ul>

<li>
JAN73631.1

</li>

<li>
EFX70268.1

</li>

<!--

<li><a href="#det_1b6a54a7e32baac9eef7abfd7d349da9">JAN73631.1</a></li>

<li><a href="#det_1b6a54a7e32baac9eef7abfd7d349da9">EFX70268.1</a></li>

-->

</ul></td>

<td class="num">0.92366<!-- 0.14600--></td>
<td class="num">1.12</td>
<td class="num">1.12</td>

<td class="int">4</td>
<td><ul><li>
40S ribosomal protein S20 [Daphnia magna]</li><li>hypothetical protein DAPPUDRAFT_300540 [Daphnia pulex]
</li></ul></td>
</tr>


<tr class="odd"> 

<td>
<a href="#det_f667381c27a34d54312759a7ec3b842d">120</a>
</td>
<td>
<a name="sum_f667381c27a34d54312759a7ec3b842d" />
<ul>

<li>
JAN56903.1

</li>

<li>
JAN53807.1

</li>

<li>
JAN53806.1

</li>

<li>
JAN51358.1

</li>

<li>
JAN36510.1

</li>

<li>
JAN49206.1

</li>

<li>
JAN63101.1

</li>

<!--

<li><a href="#det_f667381c27a34d54312759a7ec3b842d">JAN56903.1</a></li>

<li><a href="#det_f667381c27a34d54312759a7ec3b842d">JAN53807.1</a></li>

<li><a href="#det_f667381c27a34d54312759a7ec3b842d">JAN53806.1</a></li>

<li><a href="#det_f667381c27a34d54312759a7ec3b842d">JAN51358.1</a></li>

<li><a href="#det_f667381c27a34d54312759a7ec3b842d">JAN36510.1</a></li>

<li><a href="#det_f667381c27a34d54312759a7ec3b842d">JAN49206.1</a></li>

<li><a href="#det_f667381c27a34d54312759a7ec3b842d">JAN63101.1</a></li>

-->
(2 more)
</ul></td>

<td class="num">0.92366<!-- 0.14600--></td>
<td class="num">0.68</td>
<td class="num">1.48</td>

<td class="int">6</td>
<td><ul><li>
hypothetical protein [Daphnia magna]</li><li>hypothetical protein [Daphnia magna]</li><li>hypothetical protein, partial [Daphnia magna]</li><li>hypothetical protein [Daphnia magna]</li><li>hypothetical protein [Daphnia magna]</li><li>hypothetical protein, partial [Daphnia magna]</li><li>hypothetical protein [Daphnia magna]
</li></ul></td>
</tr>


<tr class="even"> 

<td>
<a href="#det_08fa35b7204a476f1a42bc9d3dc6a135">121</a>
</td>
<td>
<a name="sum_08fa35b7204a476f1a42bc9d3dc6a135" />
<ul>

<li>
KZS17884.1

</li>

<li>
JAN84967.1

</li>

<!--

<li><a href="#det_08fa35b7204a476f1a42bc9d3dc6a135">KZS17884.1</a></li>

<li><a href="#det_08fa35b7204a476f1a42bc9d3dc6a135">JAN84967.1</a></li>

-->

</ul></td>

<td class="num">0.92366<!-- 0.14600--></td>
<td class="num">1.52</td>
<td class="num">1.52</td>

<td class="int">2</td>
<td><ul><li>
SEC14 protein 2 [Daphnia magna]</li><li>Cral/trio domain-containing protein [Daphnia magna]
</li></ul></td>
</tr>


<tr class="odd"> 

<td>
<a href="#det_828b89dc6bbe05a6dc7549285ff8768e">122</a>
</td>
<td>
<a name="sum_828b89dc6bbe05a6dc7549285ff8768e" />
<ul>

<li>
KZS14265.1

</li>

<li>
JAN90411.1

</li>

<li>
JAN30612.1

</li>

<li>
JAN74489.1

</li>

<li>
JAN65350.1

</li>

<li>
JAN39111.1

</li>

<li>
JAN71469.1

</li>

<!--

<li><a href="#det_828b89dc6bbe05a6dc7549285ff8768e">KZS14265.1</a></li>

<li><a href="#det_828b89dc6bbe05a6dc7549285ff8768e">JAN90411.1</a></li>

<li><a href="#det_828b89dc6bbe05a6dc7549285ff8768e">JAN30612.1</a></li>

<li><a href="#det_828b89dc6bbe05a6dc7549285ff8768e">JAN74489.1</a></li>

<li><a href="#det_828b89dc6bbe05a6dc7549285ff8768e">JAN65350.1</a></li>

<li><a href="#det_828b89dc6bbe05a6dc7549285ff8768e">JAN39111.1</a></li>

<li><a href="#det_828b89dc6bbe05a6dc7549285ff8768e">JAN71469.1</a></li>

-->

</ul></td>

<td class="num">0.92366<!-- 0.14600--></td>
<td class="num">1.27</td>
<td class="num">1.27</td>

<td class="int">6</td>
<td><ul><li>
GTP-binding nuclear protein Ran [Daphnia magna]</li><li>GTP-binding nuclear protein Ran [Daphnia magna]</li><li>GTP-binding nuclear protein Ran, partial [Daphnia magna]</li><li>GTP-binding nuclear protein Ran [Daphnia magna]</li><li>GTP-binding nuclear protein Ran [Daphnia magna]</li><li>GTP-binding nuclear Ran-like protein [Daphnia magna]</li><li>GTP-binding nuclear protein Ran, partial [Daphnia magna]
</li></ul></td>
</tr>


<tr class="even"> 

<td>
<a href="#det_afff3470bd46da28f6302f2332dca164">123</a>
</td>
<td>
<a name="sum_afff3470bd46da28f6302f2332dca164" />
<ul>

<li>
KZS17731.1

</li>

<li>
KZS06547.1

</li>

<!--

<li><a href="#det_afff3470bd46da28f6302f2332dca164">KZS17731.1</a></li>

<li><a href="#det_afff3470bd46da28f6302f2332dca164">KZS06547.1</a></li>

-->

</ul></td>

<td class="num">0.92478<!-- 0.12800--></td>
<td class="num">0.59</td>
<td class="num">1.69</td>

<td class="int">2</td>
<td><ul><li>
Uncharacterized protein APZ42_016242, partial [Daphnia magna]</li><li>Uncharacterized protein APZ42_029968, partial [Daphnia magna]
</li></ul></td>
</tr>


<tr class="odd"> 

<td>
<a href="#det_1d40a1236090ac2ccb1b1c64e3dd5923">124</a>
</td>
<td>
<a name="sum_1d40a1236090ac2ccb1b1c64e3dd5923" />
<ul>

<li>
JAN50048.1

</li>

<li>
JAN38454.1

</li>

<li>
JAN38453.1

</li>

<li>
JAN88840.1

</li>

<li>
JAN35757.1

</li>

<li>
JAN58032.1

</li>

<li>
JAN50049.1

</li>

<!--

<li><a href="#det_1d40a1236090ac2ccb1b1c64e3dd5923">JAN50048.1</a></li>

<li><a href="#det_1d40a1236090ac2ccb1b1c64e3dd5923">JAN38454.1</a></li>

<li><a href="#det_1d40a1236090ac2ccb1b1c64e3dd5923">JAN38453.1</a></li>

<li><a href="#det_1d40a1236090ac2ccb1b1c64e3dd5923">JAN88840.1</a></li>

<li><a href="#det_1d40a1236090ac2ccb1b1c64e3dd5923">JAN35757.1</a></li>

<li><a href="#det_1d40a1236090ac2ccb1b1c64e3dd5923">JAN58032.1</a></li>

<li><a href="#det_1d40a1236090ac2ccb1b1c64e3dd5923">JAN50049.1</a></li>

-->
(2 more)
</ul></td>

<td class="num">0.92519<!-- 0.14700--></td>
<td class="num">1.35</td>
<td class="num">1.35</td>

<td class="int">5</td>
<td><ul><li>
Cytochrome b-c1 complex subunit, partial [Daphnia magna]</li><li>Cytochrome b-c1 complex subunit [Daphnia magna]</li><li>Cytochrome b-c1 complex subunit, partial [Daphnia magna]</li><li>Cytochrome b-c1 complex subunit, partial [Daphnia magna]</li><li>putative Cytochrome b-c1 complex subunit, partial [Daphnia magna]</li><li>Cytochrome b-c1 complex subunit, partial [Daphnia magna]</li><li>Cytochrome b-c1 complex subunit, partial [Daphnia magna]
</li></ul></td>
</tr>


<tr class="even"> 

<td>
<a href="#det_024f462dbafde1749a97925b9beae91b">125</a>
</td>
<td>
<a name="sum_024f462dbafde1749a97925b9beae91b" />
<ul>

<li>
JAN59498.1

</li>

<li>
KZS17075.1

</li>

<!--

<li><a href="#det_024f462dbafde1749a97925b9beae91b">JAN59498.1</a></li>

<li><a href="#det_024f462dbafde1749a97925b9beae91b">KZS17075.1</a></li>

-->

</ul></td>

<td class="num">0.92588<!-- 0.16000--></td>
<td class="num">0.69</td>
<td class="num">1.45</td>

<td class="int">3</td>
<td><ul><li>
Mitochondrial import receptor subunit TOM40, partial [Daphnia magna]</li><li>Mitochondrial import receptor subunit TOM40B, partial [Daphnia magna]
</li></ul></td>
</tr>


<tr class="odd"> 

<td>
<a href="#det_a865b1f162ce823fe81865bcf5af1fe2">126</a>
</td>
<td>
<a name="sum_a865b1f162ce823fe81865bcf5af1fe2" />
<ul>

<li>
KZS14973.1

</li>

<!--

<li><a href="#det_a865b1f162ce823fe81865bcf5af1fe2">KZS14973.1</a></li>

-->

</ul></td>

<td class="num">0.92588<!-- 0.16000--></td>
<td class="num">0.72</td>
<td class="num">1.38</td>

<td class="int">4</td>
<td><ul><li>
Polypeptide N-acetylgalactosaminyltransferase [Daphnia magna]
</li></ul></td>
</tr>


<tr class="even"> 

<td>
<a href="#det_4948a36eb48aa4b9b0ac6cfd1a8f7f66">127</a>
</td>
<td>
<a name="sum_4948a36eb48aa4b9b0ac6cfd1a8f7f66" />
<ul>

<li>
JAN34134.1

</li>

<li>
JAN32189.1

</li>

<li>
KZS14676.1

</li>

<li>
JAN89400.1

</li>

<!--

<li><a href="#det_4948a36eb48aa4b9b0ac6cfd1a8f7f66">JAN34134.1</a></li>

<li><a href="#det_4948a36eb48aa4b9b0ac6cfd1a8f7f66">JAN32189.1</a></li>

<li><a href="#det_4948a36eb48aa4b9b0ac6cfd1a8f7f66">KZS14676.1</a></li>

<li><a href="#det_4948a36eb48aa4b9b0ac6cfd1a8f7f66">JAN89400.1</a></li>

-->

</ul></td>

<td class="num">0.92613<!-- 0.03186--></td>
<td class="num">0.60</td>
<td class="num">1.66</td>

<td class="int">5</td>
<td><ul><li>
hypothetical protein, partial [Daphnia magna]</li><li>hypothetical protein, partial [Daphnia magna]</li><li>Uncharacterized protein APZ42_020000 [Daphnia magna]</li><li>hypothetical protein [Daphnia magna]
</li></ul></td>
</tr>


<tr class="odd"> 

<td>
<a href="#det_0c1e7270efe472f19b0c53bb767fe189">128</a>
</td>
<td>
<a name="sum_0c1e7270efe472f19b0c53bb767fe189" />
<ul>

<li>
KZS16232.1

</li>

<!--

<li><a href="#det_0c1e7270efe472f19b0c53bb767fe189">KZS16232.1</a></li>

-->

</ul></td>

<td class="num">0.92652<!-- 0.12900--></td>
<td class="num">1.11</td>
<td class="num">1.11</td>

<td class="int">18</td>
<td><ul><li>
Cofilin/actin-depolymerizing factor [Daphnia magna]
</li></ul></td>
</tr>


<tr class="even"> 

<td>
<a href="#det_7a0e563df0a0f5c645283c5593ba7f27">129</a>
</td>
<td>
<a name="sum_7a0e563df0a0f5c645283c5593ba7f27" />
<ul>

<li>
JAN57342.1

</li>

<li>
JAN39283.1

</li>

<li>
JAN58939.1

</li>

<li>
JAN60191.1

</li>

<li>
JAN61739.1

</li>

<li>
JAN56328.1

</li>

<li>
KZS09277.1

</li>

<!--

<li><a href="#det_7a0e563df0a0f5c645283c5593ba7f27">JAN57342.1</a></li>

<li><a href="#det_7a0e563df0a0f5c645283c5593ba7f27">JAN39283.1</a></li>

<li><a href="#det_7a0e563df0a0f5c645283c5593ba7f27">JAN58939.1</a></li>

<li><a href="#det_7a0e563df0a0f5c645283c5593ba7f27">JAN60191.1</a></li>

<li><a href="#det_7a0e563df0a0f5c645283c5593ba7f27">JAN61739.1</a></li>

<li><a href="#det_7a0e563df0a0f5c645283c5593ba7f27">JAN56328.1</a></li>

<li><a href="#det_7a0e563df0a0f5c645283c5593ba7f27">KZS09277.1</a></li>

-->
(2 more)
</ul></td>

<td class="num">0.92764<!-- 0.11700--></td>
<td class="num">0.86</td>
<td class="num">1.16</td>

<td class="int">4</td>
<td><ul><li>
Cell wall protein DAN4 [Daphnia magna]</li><li>putative Cell wall protein DAN4, partial [Daphnia magna]</li><li>putative Cell wall protein DAN4 [Daphnia magna]</li><li>putative Cell wall protein DAN4 [Daphnia magna]</li><li>Cell wall protein DAN4 [Daphnia magna]</li><li>Cell wall protein DAN4, partial [Daphnia magna]</li><li>Uncharacterized protein APZ42_026537 [Daphnia magna]
</li></ul></td>
</tr>


<tr class="odd"> 

<td>
<a href="#det_b38fef6d9edd3acd9b462baef7cf679c">130</a>
</td>
<td>
<a name="sum_b38fef6d9edd3acd9b462baef7cf679c" />
<ul>

<li>
JAN35285.1

</li>

<li>
JAN57685.1

</li>

<li>
JAN74512.1

</li>

<li>
KZS08950.1

</li>

<li>
JAN53517.1

</li>

<li>
JAN37931.1

</li>

<li>
JAN56567.1

</li>

<!--

<li><a href="#det_b38fef6d9edd3acd9b462baef7cf679c">JAN35285.1</a></li>

<li><a href="#det_b38fef6d9edd3acd9b462baef7cf679c">JAN57685.1</a></li>

<li><a href="#det_b38fef6d9edd3acd9b462baef7cf679c">JAN74512.1</a></li>

<li><a href="#det_b38fef6d9edd3acd9b462baef7cf679c">KZS08950.1</a></li>

<li><a href="#det_b38fef6d9edd3acd9b462baef7cf679c">JAN53517.1</a></li>

<li><a href="#det_b38fef6d9edd3acd9b462baef7cf679c">JAN37931.1</a></li>

<li><a href="#det_b38fef6d9edd3acd9b462baef7cf679c">JAN56567.1</a></li>

-->

</ul></td>

<td class="num">0.92764<!-- 0.11700--></td>
<td class="num">1.09</td>
<td class="num">1.09</td>

<td class="int">4</td>
<td><ul><li>
Peptidyl-prolyl cis-trans isomerase FKBP4 [Daphnia magna]</li><li>putative Peptidyl-prolyl cis-trans isomerase FKBP4, partial [Daphnia magna]</li><li>Peptidyl-prolyl cis-trans isomerase FKBP4 [Daphnia magna]</li><li>Peptidyl-prolyl cis-trans isomerase FKBP4 [Daphnia magna]</li><li>Peptidyl-prolyl cis-trans isomerase FKBP4 [Daphnia magna]</li><li>Peptidyl-prolyl cis-trans isomerase FKBP4 [Daphnia magna]</li><li>Peptidyl-prolyl cis-trans isomerase FKBP4 [Daphnia magna]
</li></ul></td>
</tr>


<tr class="even"> 

<td>
<a href="#det_0aed9161a4ac656e767570e249e86af6">131</a>
</td>
<td>
<a name="sum_0aed9161a4ac656e767570e249e86af6" />
<ul>

<li>
KZS18456.1

</li>

<li>
JAN62219.1

</li>

<li>
JAN66288.1

</li>

<li>
JAN65222.1

</li>

<li>
JAN57739.1

</li>

<li>
JAN42818.1

</li>

<li>
JAN41221.1

</li>

<!--

<li><a href="#det_0aed9161a4ac656e767570e249e86af6">KZS18456.1</a></li>

<li><a href="#det_0aed9161a4ac656e767570e249e86af6">JAN62219.1</a></li>

<li><a href="#det_0aed9161a4ac656e767570e249e86af6">JAN66288.1</a></li>

<li><a href="#det_0aed9161a4ac656e767570e249e86af6">JAN65222.1</a></li>

<li><a href="#det_0aed9161a4ac656e767570e249e86af6">JAN57739.1</a></li>

<li><a href="#det_0aed9161a4ac656e767570e249e86af6">JAN42818.1</a></li>

<li><a href="#det_0aed9161a4ac656e767570e249e86af6">JAN41221.1</a></li>

-->
(2 more)
</ul></td>

<td class="num">0.92889<!-- 0.15900--></td>
<td class="num">0.62</td>
<td class="num">1.61</td>

<td class="int">10</td>
<td><ul><li>
Bile acyl-CoA synthetase [Daphnia magna]</li><li>Long-chain fatty acid transport protein [Daphnia magna]</li><li>Long-chain fatty acid transport protein [Daphnia magna]</li><li>Long-chain fatty acid transport protein [Daphnia magna]</li><li>putative Long-chain fatty acid transport protein [Daphnia magna]</li><li>Long-chain fatty acid transport protein, partial [Daphnia magna]</li><li>putative Long-chain fatty acid transport protein [Daphnia magna]
</li></ul></td>
</tr>


<tr class="odd"> 

<td>
<a href="#det_a28b62eb3bd3425561ad23213c66db3b">132</a>
</td>
<td>
<a name="sum_a28b62eb3bd3425561ad23213c66db3b" />
<ul>

<li>
JAN57579.1

</li>

<li>
KZS13846.1

</li>

<!--

<li><a href="#det_a28b62eb3bd3425561ad23213c66db3b">JAN57579.1</a></li>

<li><a href="#det_a28b62eb3bd3425561ad23213c66db3b">KZS13846.1</a></li>

-->

</ul></td>

<td class="num">0.92932<!-- 0.13700--></td>
<td class="num">1.28</td>
<td class="num">1.28</td>

<td class="int">3</td>
<td><ul><li>
2-oxoisovalerate dehydrogenase subunit alpha, mitochondrial, partial [Daphnia magna]</li><li>2-oxoisovalerate dehydrogenase subunit alpha [Daphnia magna]
</li></ul></td>
</tr>


<tr class="even"> 

<td>
<a href="#det_c6ebd979dfbc87554a58acc5f3a85945">133</a>
</td>
<td>
<a name="sum_c6ebd979dfbc87554a58acc5f3a85945" />
<ul>

<li>
KZS03274.1

</li>

<li>
JAN83182.1

</li>

<!--

<li><a href="#det_c6ebd979dfbc87554a58acc5f3a85945">KZS03274.1</a></li>

<li><a href="#det_c6ebd979dfbc87554a58acc5f3a85945">JAN83182.1</a></li>

-->

</ul></td>

<td class="num">0.92932<!-- 0.13700--></td>
<td class="num">0.70</td>
<td class="num">1.44</td>

<td class="int">4</td>
<td><ul><li>
Acyl-coenzyme A oxidase [Daphnia magna]</li><li>Peroxisomal acyl-coenzyme A oxidase [Daphnia magna]
</li></ul></td>
</tr>


<tr class="odd"> 

<td>
<a href="#det_c3ecc0baf670a2d9d10fcfbb665c4346">134</a>
</td>
<td>
<a name="sum_c3ecc0baf670a2d9d10fcfbb665c4346" />
<ul>

<li>
JAN66925.1

</li>

<li>
JAN36463.1

</li>

<li>
JAN36464.1

</li>

<li>
KZS07039.1

</li>

<li>
JAN48206.1

</li>

<!--

<li><a href="#det_c3ecc0baf670a2d9d10fcfbb665c4346">JAN66925.1</a></li>

<li><a href="#det_c3ecc0baf670a2d9d10fcfbb665c4346">JAN36463.1</a></li>

<li><a href="#det_c3ecc0baf670a2d9d10fcfbb665c4346">JAN36464.1</a></li>

<li><a href="#det_c3ecc0baf670a2d9d10fcfbb665c4346">KZS07039.1</a></li>

<li><a href="#det_c3ecc0baf670a2d9d10fcfbb665c4346">JAN48206.1</a></li>

-->

</ul></td>

<td class="num">0.93029<!-- 0.14400--></td>
<td class="num">0.85</td>
<td class="num">1.18</td>

<td class="int">3</td>
<td><ul><li>
Electron transfer flavoprotein subunit alpha, mitochondrial, partial [Daphnia magna]</li><li>Electron transfer flavoprotein subunit alpha, mitochondrial, partial [Daphnia magna]</li><li>Electron transfer flavoprotein subunit alpha, mitochondrial [Daphnia magna]</li><li>Walrus [Daphnia magna]</li><li>Electron transfer flavoprotein subunit alpha, mitochondrial, partial [Daphnia magna]
</li></ul></td>
</tr>


<tr class="even"> 

<td>
<a href="#det_f63f05c5750eb7d532c73c7f45355925">135</a>
</td>
<td>
<a name="sum_f63f05c5750eb7d532c73c7f45355925" />
<ul>

<li>
JAN50323.1

</li>

<li>
JAN50324.1

</li>

<li>
JAN55485.1

</li>

<li>
JAN48327.1

</li>

<li>
JAN50322.1

</li>

<li>
JAN35491.1

</li>

<li>
JAN72770.1

</li>

<!--

<li><a href="#det_f63f05c5750eb7d532c73c7f45355925">JAN50323.1</a></li>

<li><a href="#det_f63f05c5750eb7d532c73c7f45355925">JAN50324.1</a></li>

<li><a href="#det_f63f05c5750eb7d532c73c7f45355925">JAN55485.1</a></li>

<li><a href="#det_f63f05c5750eb7d532c73c7f45355925">JAN48327.1</a></li>

<li><a href="#det_f63f05c5750eb7d532c73c7f45355925">JAN50322.1</a></li>

<li><a href="#det_f63f05c5750eb7d532c73c7f45355925">JAN35491.1</a></li>

<li><a href="#det_f63f05c5750eb7d532c73c7f45355925">JAN72770.1</a></li>

-->
(2 more)
</ul></td>

<td class="num">0.93029<!-- 0.14400--></td>
<td class="num">1.22</td>
<td class="num">1.22</td>

<td class="int">7</td>
<td><ul><li>
AP-2 complex subunit alpha-2 [Daphnia magna]</li><li>AP-2 complex subunit alpha-2 [Daphnia magna]</li><li>AP-2 complex subunit alpha-2 [Daphnia magna]</li><li>AP-2 complex subunit alpha-2 [Daphnia magna]</li><li>AP-2 complex subunit alpha-2 [Daphnia magna]</li><li>AP-2 complex subunit alpha-2 [Daphnia magna]</li><li>AP-2 complex subunit alpha-2 [Daphnia magna]
</li></ul></td>
</tr>


<tr class="odd"> 

<td>
<a href="#det_388a2dded6e52b7676248245c9b48983">136</a>
</td>
<td>
<a name="sum_388a2dded6e52b7676248245c9b48983" />
<ul>

<li>
KZS07223.1

</li>

<li>
JAN71306.1

</li>

<!--

<li><a href="#det_388a2dded6e52b7676248245c9b48983">KZS07223.1</a></li>

<li><a href="#det_388a2dded6e52b7676248245c9b48983">JAN71306.1</a></li>

-->

</ul></td>

<td class="num">0.93158<!-- 0.10300--></td>
<td class="num">1.56</td>
<td class="num">1.56</td>

<td class="int">4</td>
<td><ul><li>
60S ribosomal protein L34 [Daphnia magna]</li><li>60S ribosomal protein L34, partial [Daphnia magna]
</li></ul></td>
</tr>


<tr class="even"> 

<td>
<a href="#det_ff37ba19f028f69686ea25c9e1f4c1a9">137</a>
</td>
<td>
<a name="sum_ff37ba19f028f69686ea25c9e1f4c1a9" />
<ul>

<li>
JAN66582.1

</li>

<!--

<li><a href="#det_ff37ba19f028f69686ea25c9e1f4c1a9">JAN66582.1</a></li>

-->

</ul></td>

<td class="num">0.93158<!-- 0.10300--></td>
<td class="num">0.75</td>
<td class="num">1.33</td>

<td class="int">2</td>
<td><ul><li>
Tropomyosin alpha-1 chain [Daphnia magna]
</li></ul></td>
</tr>


<tr class="odd"> 

<td>
<a href="#det_066f12dff50c4ba730261f28358c5f40">138</a>
</td>
<td>
<a name="sum_066f12dff50c4ba730261f28358c5f40" />
<ul>

<li>
JAN70069.1

</li>

<li>
KZS04804.1

</li>

<!--

<li><a href="#det_066f12dff50c4ba730261f28358c5f40">JAN70069.1</a></li>

<li><a href="#det_066f12dff50c4ba730261f28358c5f40">KZS04804.1</a></li>

-->

</ul></td>

<td class="num">0.93158<!-- 0.10300--></td>
<td class="num">1.39</td>
<td class="num">1.39</td>

<td class="int">4</td>
<td><ul><li>
Mitochondrial pyruvate carrier, partial [Daphnia magna]</li><li>Brain protein 44 [Daphnia magna]
</li></ul></td>
</tr>


<tr class="even"> 

<td>
<a href="#det_4fe7a8085ee36833e87ea33b1754f61a">139</a>
</td>
<td>
<a name="sum_4fe7a8085ee36833e87ea33b1754f61a" />
<ul>

<li>
JAN91214.1

</li>

<li>
JAN68831.1

</li>

<li>
JAN45828.1

</li>

<li>
JAN30686.1

</li>

<li>
JAN44430.1

</li>

<li>
JAN30687.1

</li>

<li>
JAN30688.1

</li>

<!--

<li><a href="#det_4fe7a8085ee36833e87ea33b1754f61a">JAN91214.1</a></li>

<li><a href="#det_4fe7a8085ee36833e87ea33b1754f61a">JAN68831.1</a></li>

<li><a href="#det_4fe7a8085ee36833e87ea33b1754f61a">JAN45828.1</a></li>

<li><a href="#det_4fe7a8085ee36833e87ea33b1754f61a">JAN30686.1</a></li>

<li><a href="#det_4fe7a8085ee36833e87ea33b1754f61a">JAN44430.1</a></li>

<li><a href="#det_4fe7a8085ee36833e87ea33b1754f61a">JAN30687.1</a></li>

<li><a href="#det_4fe7a8085ee36833e87ea33b1754f61a">JAN30688.1</a></li>

-->
(2 more)
</ul></td>

<td class="num">0.93161<!-- 0.03357--></td>
<td class="num">1.12</td>
<td class="num">1.12</td>

<td class="int">28</td>
<td><ul><li>
Nuclease domain-containing protein [Daphnia magna]</li><li>Nuclease domain-containing protein [Daphnia magna]</li><li>Nuclease domain-containing protein, partial [Daphnia magna]</li><li>Nuclease domain-containing protein, partial [Daphnia magna]</li><li>putative Nuclease domain-containing protein [Daphnia magna]</li><li>Nuclease domain-containing protein [Daphnia magna]</li><li>Nuclease domain-containing protein [Daphnia magna]
</li></ul></td>
</tr>


<tr class="odd"> 

<td>
<a href="#det_9c3bd33b68974c7c0ab3b687676a3b11">140</a>
</td>
<td>
<a name="sum_9c3bd33b68974c7c0ab3b687676a3b11" />
<ul>

<li>
KZS03511.1

</li>

<li>
JAN90356.1

</li>

<li>
JAN30625.1

</li>

<li>
JAN34123.1

</li>

<li>
JAN34124.1

</li>

<li>
JAN47018.1

</li>

<!--

<li><a href="#det_9c3bd33b68974c7c0ab3b687676a3b11">KZS03511.1</a></li>

<li><a href="#det_9c3bd33b68974c7c0ab3b687676a3b11">JAN90356.1</a></li>

<li><a href="#det_9c3bd33b68974c7c0ab3b687676a3b11">JAN30625.1</a></li>

<li><a href="#det_9c3bd33b68974c7c0ab3b687676a3b11">JAN34123.1</a></li>

<li><a href="#det_9c3bd33b68974c7c0ab3b687676a3b11">JAN34124.1</a></li>

<li><a href="#det_9c3bd33b68974c7c0ab3b687676a3b11">JAN47018.1</a></li>

-->

</ul></td>

<td class="num">0.93165<!-- 0.09767--></td>
<td class="num">0.76</td>
<td class="num">1.31</td>

<td class="int">5</td>
<td><ul><li>
Uncharacterized protein APZ42_033708 [Daphnia magna]</li><li>hypothetical protein [Daphnia magna]</li><li>hypothetical protein [Daphnia magna]</li><li>hypothetical protein [Daphnia magna]</li><li>hypothetical protein [Daphnia magna]</li><li>hypothetical protein [Daphnia magna]
</li></ul></td>
</tr>


<tr class="even"> 

<td>
<a href="#det_0137340446edbda5b485f46ad3829851">141</a>
</td>
<td>
<a name="sum_0137340446edbda5b485f46ad3829851" />
<ul>

<li>
JAN70877.1

</li>

<li>
KZS20028.1

</li>

<!--

<li><a href="#det_0137340446edbda5b485f46ad3829851">JAN70877.1</a></li>

<li><a href="#det_0137340446edbda5b485f46ad3829851">KZS20028.1</a></li>

-->

</ul></td>

<td class="num">0.93165<!-- 0.09767--></td>
<td class="num">0.91</td>
<td class="num">1.10</td>

<td class="int">2</td>
<td><ul><li>
hypothetical protein, partial [Daphnia magna]</li><li>Uncharacterized protein APZ42_013317 [Daphnia magna]
</li></ul></td>
</tr>


<tr class="odd"> 

<td>
<a href="#det_2bc8d9064e8a9fd8aa2e430e57127b9d">142</a>
</td>
<td>
<a name="sum_2bc8d9064e8a9fd8aa2e430e57127b9d" />
<ul>

<li>
KZS08838.1

</li>

<!--

<li><a href="#det_2bc8d9064e8a9fd8aa2e430e57127b9d">KZS08838.1</a></li>

-->

</ul></td>

<td class="num">0.93182<!-- 0.11600--></td>
<td class="num">0.60</td>
<td class="num">1.67</td>

<td class="int">2</td>
<td><ul><li>
Heat shock 70 kDa protein 14 [Daphnia magna]
</li></ul></td>
</tr>


<tr class="even"> 

<td>
<a href="#det_2886f9a48e7ab6992173889f40ef5887">143</a>
</td>
<td>
<a name="sum_2886f9a48e7ab6992173889f40ef5887" />
<ul>

<li>
KZS11328.1

</li>

<li>
JAN90712.1

</li>

<!--

<li><a href="#det_2886f9a48e7ab6992173889f40ef5887">KZS11328.1</a></li>

<li><a href="#det_2886f9a48e7ab6992173889f40ef5887">JAN90712.1</a></li>

-->

</ul></td>

<td class="num">0.93182<!-- 0.11600--></td>
<td class="num">0.66</td>
<td class="num">1.52</td>

<td class="int">7</td>
<td><ul><li>
Inactive dipeptidyl peptidase 10 [Daphnia magna]</li><li>Dipeptidyl aminopeptidase protein 6 [Daphnia magna]
</li></ul></td>
</tr>


<tr class="odd"> 

<td>
<a href="#det_9bd2ffde6ec0a613289f0eb6ea6250e9">144</a>
</td>
<td>
<a name="sum_9bd2ffde6ec0a613289f0eb6ea6250e9" />
<ul>

<li>
JAN94533.1

</li>

<li>
JAN62391.1

</li>

<li>
JAN68470.1

</li>

<!--

<li><a href="#det_9bd2ffde6ec0a613289f0eb6ea6250e9">JAN94533.1</a></li>

<li><a href="#det_9bd2ffde6ec0a613289f0eb6ea6250e9">JAN62391.1</a></li>

<li><a href="#det_9bd2ffde6ec0a613289f0eb6ea6250e9">JAN68470.1</a></li>

-->

</ul></td>

<td class="num">0.93197<!-- 0.05267--></td>
<td class="num">0.72</td>
<td class="num">1.39</td>

<td class="int">3</td>
<td><ul><li>
di-domain hemoglobin precursor-like protein [Daphnia magna]</li><li>putative di-domain hemoglobin precursor, partial [Daphnia magna]</li><li>di-domain hemoglobin precursor [Daphnia magna]
</li></ul></td>
</tr>


<tr class="even"> 

<td>
<a href="#det_067f95fc0e38484527ab8db306ce13a7">145</a>
</td>
<td>
<a name="sum_067f95fc0e38484527ab8db306ce13a7" />
<ul>

<li>
KZS21929.1

</li>

<li>
JAN57644.1

</li>

<li>
JAN67139.1

</li>

<li>
JAN34505.1

</li>

<!--

<li><a href="#det_067f95fc0e38484527ab8db306ce13a7">KZS21929.1</a></li>

<li><a href="#det_067f95fc0e38484527ab8db306ce13a7">JAN57644.1</a></li>

<li><a href="#det_067f95fc0e38484527ab8db306ce13a7">JAN67139.1</a></li>

<li><a href="#det_067f95fc0e38484527ab8db306ce13a7">JAN34505.1</a></li>

-->

</ul></td>

<td class="num">0.93206<!-- 0.10000--></td>
<td class="num">0.88</td>
<td class="num">1.14</td>

<td class="int">26</td>
<td><ul><li>
Angiotensin-converting enzyme [Daphnia magna]</li><li>Angiotensin-converting enzyme 3 precursor, partial [Daphnia magna]</li><li>Angiotensin-converting enzyme 3 precursor [Daphnia magna]</li><li>Angiotensin-converting enzyme 3 precursor [Daphnia magna]
</li></ul></td>
</tr>


<tr class="odd"> 

<td>
<a href="#det_b9a42c4756d341347a6b575f52b61474">146</a>
</td>
<td>
<a name="sum_b9a42c4756d341347a6b575f52b61474" />
<ul>

<li>
KZS18123.1

</li>

<li>
JAN90701.1

</li>

<li>
JAN48601.1

</li>

<li>
JAN34264.1

</li>

<li>
JAN29310.1

</li>

<li>
JAN30715.1

</li>

<li>
JAN50653.1

</li>

<!--

<li><a href="#det_b9a42c4756d341347a6b575f52b61474">KZS18123.1</a></li>

<li><a href="#det_b9a42c4756d341347a6b575f52b61474">JAN90701.1</a></li>

<li><a href="#det_b9a42c4756d341347a6b575f52b61474">JAN48601.1</a></li>

<li><a href="#det_b9a42c4756d341347a6b575f52b61474">JAN34264.1</a></li>

<li><a href="#det_b9a42c4756d341347a6b575f52b61474">JAN29310.1</a></li>

<li><a href="#det_b9a42c4756d341347a6b575f52b61474">JAN30715.1</a></li>

<li><a href="#det_b9a42c4756d341347a6b575f52b61474">JAN50653.1</a></li>

-->
(2 more)
</ul></td>

<td class="num">0.93216<!-- 0.14200--></td>
<td class="num">0.92</td>
<td class="num">1.09</td>

<td class="int">22</td>
<td><ul><li>
ATP synthase subunit O, mitochondrial [Daphnia magna]</li><li>ATP synthase subunit O, mitochondrial [Daphnia magna]</li><li>ATP synthase subunit O, mitochondrial [Daphnia magna]</li><li>putative ATP synthase subunit O, mitochondrial, partial [Daphnia magna]</li><li>ATP synthase subunit O, mitochondrial [Daphnia magna]</li><li>ATP synthase subunit O, mitochondrial [Daphnia magna]</li><li>ATP synthase subunit O, mitochondrial, partial [Daphnia magna]
</li></ul></td>
</tr>


<tr class="even"> 

<td>
<a href="#det_4bd53c212b926360d48393e2585e2553">147</a>
</td>
<td>
<a name="sum_4bd53c212b926360d48393e2585e2553" />
<ul>

<li>
KZS04442.1

</li>

<li>
JAN88848.1

</li>

<li>
JAN38963.1

</li>

<li>
JAN38964.1

</li>

<li>
JAN53705.1

</li>

<li>
JAN36315.1

</li>

<li>
JAN53706.1

</li>

<!--

<li><a href="#det_4bd53c212b926360d48393e2585e2553">KZS04442.1</a></li>

<li><a href="#det_4bd53c212b926360d48393e2585e2553">JAN88848.1</a></li>

<li><a href="#det_4bd53c212b926360d48393e2585e2553">JAN38963.1</a></li>

<li><a href="#det_4bd53c212b926360d48393e2585e2553">JAN38964.1</a></li>

<li><a href="#det_4bd53c212b926360d48393e2585e2553">JAN53705.1</a></li>

<li><a href="#det_4bd53c212b926360d48393e2585e2553">JAN36315.1</a></li>

<li><a href="#det_4bd53c212b926360d48393e2585e2553">JAN53706.1</a></li>

-->
(1 more)
</ul></td>

<td class="num">0.93216<!-- 0.14200--></td>
<td class="num">1.48</td>
<td class="num">1.48</td>

<td class="int">5</td>
<td><ul><li>
GDP-L-fucose synthetase protein fx red cell NADPH-binding protein GDP-4-keto-6-deoxy-D-mannose-3,5-epimerase-4-reductase [Daphnia magna]</li><li>Gdp-l-fucose synthetase protein fx red cell nadph-binding protein gdp-4-keto-6-deoxy-d-mannose-3,5-epimerase-4-reductase [Daphnia magna]</li><li>Gdp-l-fucose synthetase protein fx red cell nadph-binding protein gdp-4-keto-6-deoxy-d-mannose-3,5-epimerase-4-reductase [Daphnia magna]</li><li>putative Gdp-l-fucose synthetase protein fx red cell nadph-binding protein gdp-4-keto-6-deoxy-d-mannose-3,5-epimerase-4-reductase, partial [Daphnia magna]</li><li>Gdp-l-fucose synthetase protein fx red cell nadph-binding protein gdp-4-keto-6-deoxy-d-mannose-3,5-epimerase-4-reductase [Daphnia magna]</li><li>Gdp-l-fucose synthetase protein fx red cell nadph-binding protein gdp-4-keto-6-deoxy-d-mannose-3,5-epimerase-4-reductase, partial [Daphnia magna]</li><li>Gdp-l-fucose synthetase protein fx red cell nadph-binding protein gdp-4-keto-6-deoxy-d-mannose-3,5-epimerase-4-reductase [Daphnia magna]
</li></ul></td>
</tr>


<tr class="odd"> 

<td>
<a href="#det_dae5a39d6685fafc5712c5bb248ff576">148</a>
</td>
<td>
<a name="sum_dae5a39d6685fafc5712c5bb248ff576" />
<ul>

<li>
EFX77059.1

</li>

<li>
JAN33463.1

</li>

<!--

<li><a href="#det_dae5a39d6685fafc5712c5bb248ff576">EFX77059.1</a></li>

<li><a href="#det_dae5a39d6685fafc5712c5bb248ff576">JAN33463.1</a></li>

-->

</ul></td>

<td class="num">0.93216<!-- 0.14200--></td>
<td class="num">0.99</td>
<td class="num">1.01</td>

<td class="int">3</td>
<td><ul><li>
hypothetical protein DAPPUDRAFT_305959 [Daphnia pulex]</li><li>Small nuclear ribonucleoprotein-associated protein B' [Daphnia magna]
</li></ul></td>
</tr>


<tr class="even"> 

<td>
<a href="#det_ddb0146201fc5870427daeba309e3ed3">149</a>
</td>
<td>
<a name="sum_ddb0146201fc5870427daeba309e3ed3" />
<ul>

<li>
JAN76754.1

</li>

<li>
KZS20002.1

</li>

<li>
JAN56774.1

</li>

<li>
JAN53720.1

</li>

<li>
JAN53719.1

</li>

<li>
JAN38277.1

</li>

<li>
JAN31670.1

</li>

<!--

<li><a href="#det_ddb0146201fc5870427daeba309e3ed3">JAN76754.1</a></li>

<li><a href="#det_ddb0146201fc5870427daeba309e3ed3">KZS20002.1</a></li>

<li><a href="#det_ddb0146201fc5870427daeba309e3ed3">JAN56774.1</a></li>

<li><a href="#det_ddb0146201fc5870427daeba309e3ed3">JAN53720.1</a></li>

<li><a href="#det_ddb0146201fc5870427daeba309e3ed3">JAN53719.1</a></li>

<li><a href="#det_ddb0146201fc5870427daeba309e3ed3">JAN38277.1</a></li>

<li><a href="#det_ddb0146201fc5870427daeba309e3ed3">JAN31670.1</a></li>

-->
(1 more)
</ul></td>

<td class="num">0.93297<!-- 0.09933--></td>
<td class="num">1.24</td>
<td class="num">1.24</td>

<td class="int">24</td>
<td><ul><li>
Phosphoglycerate kinase [Daphnia magna]</li><li>Phosphoglycerate kinase [Daphnia magna]</li><li>Phosphoglycerate kinase, partial [Daphnia magna]</li><li>Phosphoglycerate kinase [Daphnia magna]</li><li>putative Phosphoglycerate kinase, partial [Daphnia magna]</li><li>putative Phosphoglycerate kinase, partial [Daphnia magna]</li><li>Phosphoglycerate kinase [Daphnia magna]
</li></ul></td>
</tr>


<tr class="odd"> 

<td>
<a href="#det_1883d8e4901c4fe2f4c5d28755243545">150</a>
</td>
<td>
<a name="sum_1883d8e4901c4fe2f4c5d28755243545" />
<ul>

<li>
KZS06814.1

</li>

<li>
JAN56280.1

</li>

<li>
JAN74869.1

</li>

<!--

<li><a href="#det_1883d8e4901c4fe2f4c5d28755243545">KZS06814.1</a></li>

<li><a href="#det_1883d8e4901c4fe2f4c5d28755243545">JAN56280.1</a></li>

<li><a href="#det_1883d8e4901c4fe2f4c5d28755243545">JAN74869.1</a></li>

-->

</ul></td>

<td class="num">0.93325<!-- 0.12000--></td>
<td class="num">0.68</td>
<td class="num">1.47</td>

<td class="int">2</td>
<td><ul><li>
Integrin alpha-PS2 [Daphnia magna]</li><li>Integrin alpha-PS2, partial [Daphnia magna]</li><li>Integrin alpha-PS2 [Daphnia magna]
</li></ul></td>
</tr>


<tr class="even"> 

<td>
<a href="#det_4b6ba63b570de15c7aefe77e49b67801">151</a>
</td>
<td>
<a name="sum_4b6ba63b570de15c7aefe77e49b67801" />
<ul>

<li>
KZS04456.1

</li>

<li>
JAN71478.1

</li>

<!--

<li><a href="#det_4b6ba63b570de15c7aefe77e49b67801">KZS04456.1</a></li>

<li><a href="#det_4b6ba63b570de15c7aefe77e49b67801">JAN71478.1</a></li>

-->

</ul></td>

<td class="num">0.93325<!-- 0.12000--></td>
<td class="num">0.61</td>
<td class="num">1.63</td>

<td class="int">3</td>
<td><ul><li>
Uncharacterized protein APZ42_032730 [Daphnia magna]</li><li>Zinc-dependent alcohol dehydrogenase [Daphnia magna]
</li></ul></td>
</tr>


<tr class="odd"> 

<td>
<a href="#det_0c14ab8fb61a82c71d7e9410cfc4e024">152</a>
</td>
<td>
<a name="sum_0c14ab8fb61a82c71d7e9410cfc4e024" />
<ul>

<li>
JAN31999.1

</li>

<li>
JAN36150.1

</li>

<li>
JAN73224.1

</li>

<li>
KZS03881.1

</li>

<li>
JAN33895.1

</li>

<li>
JAN50235.1

</li>

<li>
JAN48242.1

</li>

<!--

<li><a href="#det_0c14ab8fb61a82c71d7e9410cfc4e024">JAN31999.1</a></li>

<li><a href="#det_0c14ab8fb61a82c71d7e9410cfc4e024">JAN36150.1</a></li>

<li><a href="#det_0c14ab8fb61a82c71d7e9410cfc4e024">JAN73224.1</a></li>

<li><a href="#det_0c14ab8fb61a82c71d7e9410cfc4e024">KZS03881.1</a></li>

<li><a href="#det_0c14ab8fb61a82c71d7e9410cfc4e024">JAN33895.1</a></li>

<li><a href="#det_0c14ab8fb61a82c71d7e9410cfc4e024">JAN50235.1</a></li>

<li><a href="#det_0c14ab8fb61a82c71d7e9410cfc4e024">JAN48242.1</a></li>

-->
(2 more)
</ul></td>

<td class="num">0.93371<!-- 0.14300--></td>
<td class="num">1.29</td>
<td class="num">1.29</td>

<td class="int">8</td>
<td><ul><li>
Transport protein Sec24D [Daphnia magna]</li><li>Transport protein Sec24D [Daphnia magna]</li><li>Transport protein Sec24D [Daphnia magna]</li><li>Protein transport protein Sec24C [Daphnia magna]</li><li>Transport protein Sec24D [Daphnia magna]</li><li>Transport protein Sec24D [Daphnia magna]</li><li>Transport protein Sec24D [Daphnia magna]
</li></ul></td>
</tr>


<tr class="even"> 

<td>
<a href="#det_2445e523d539e043d3af7991b70508fd">153</a>
</td>
<td>
<a name="sum_2445e523d539e043d3af7991b70508fd" />
<ul>

<li>
JAN46999.1

</li>

<li>
KZS08536.1

</li>

<li>
JAN90341.1

</li>

<!--

<li><a href="#det_2445e523d539e043d3af7991b70508fd">JAN46999.1</a></li>

<li><a href="#det_2445e523d539e043d3af7991b70508fd">KZS08536.1</a></li>

<li><a href="#det_2445e523d539e043d3af7991b70508fd">JAN90341.1</a></li>

-->

</ul></td>

<td class="num">0.93371<!-- 0.10400--></td>
<td class="num">0.73</td>
<td class="num">1.36</td>

<td class="int">7</td>
<td><ul><li>
Superoxide dismutase (Cu-Zn) [Daphnia magna]</li><li>Superoxide dismutase (Cu-Zn) [Daphnia magna]</li><li>Superoxide dismutase (Cu-Zn) [Daphnia magna]
</li></ul></td>
</tr>


<tr class="odd"> 

<td>
<a href="#det_2142dbcb1d06943b4a8b0516479ba2d8">154</a>
</td>
<td>
<a name="sum_2142dbcb1d06943b4a8b0516479ba2d8" />
<ul>

<li>
JAN50652.1

</li>

<li>
JAN48663.1

</li>

<li>
JAN71314.1

</li>

<li>
JAN35811.1

</li>

<li>
JAN48662.1

</li>

<li>
JAN46949.1

</li>

<li>
JAN30310.1

</li>

<!--

<li><a href="#det_2142dbcb1d06943b4a8b0516479ba2d8">JAN50652.1</a></li>

<li><a href="#det_2142dbcb1d06943b4a8b0516479ba2d8">JAN48663.1</a></li>

<li><a href="#det_2142dbcb1d06943b4a8b0516479ba2d8">JAN71314.1</a></li>

<li><a href="#det_2142dbcb1d06943b4a8b0516479ba2d8">JAN35811.1</a></li>

<li><a href="#det_2142dbcb1d06943b4a8b0516479ba2d8">JAN48662.1</a></li>

<li><a href="#det_2142dbcb1d06943b4a8b0516479ba2d8">JAN46949.1</a></li>

<li><a href="#det_2142dbcb1d06943b4a8b0516479ba2d8">JAN30310.1</a></li>

-->

</ul></td>

<td class="num">0.93371<!-- 0.16900--></td>
<td class="num">0.74</td>
<td class="num">1.35</td>

<td class="int">5</td>
<td><ul><li>
c-type lectin ctl - mannose binding [Daphnia magna]</li><li>c-type lectin ctl - mannose binding [Daphnia magna]</li><li>c-type lectin ctl - mannose binding [Daphnia magna]</li><li>c-type lectin ctl - mannose binding [Daphnia magna]</li><li>c-type lectin ctl - mannose binding, partial [Daphnia magna]</li><li>c-type lectin ctl - mannose binding [Daphnia magna]</li><li>c-type lectin ctl - mannose binding [Daphnia magna]
</li></ul></td>
</tr>


<tr class="even"> 

<td>
<a href="#det_7c9620d658bd5cac27c320df9ac989d8">155</a>
</td>
<td>
<a name="sum_7c9620d658bd5cac27c320df9ac989d8" />
<ul>

<li>
JAN66579.1

</li>

<li>
JAN57467.1

</li>

<li>
KZS08995.1

</li>

<!--

<li><a href="#det_7c9620d658bd5cac27c320df9ac989d8">JAN66579.1</a></li>

<li><a href="#det_7c9620d658bd5cac27c320df9ac989d8">JAN57467.1</a></li>

<li><a href="#det_7c9620d658bd5cac27c320df9ac989d8">KZS08995.1</a></li>

-->

</ul></td>

<td class="num">0.93371<!-- 0.16900--></td>
<td class="num">1.09</td>
<td class="num">1.09</td>

<td class="int">15</td>
<td><ul><li>
Pyruvate dehydrogenase E1 component subunit beta, mitochondrial [Daphnia magna]</li><li>Pyruvate dehydrogenase E1 component subunit beta, mitochondrial, partial [Daphnia magna]</li><li>Pyruvate dehydrogenase E1 component subunit beta [Daphnia magna]
</li></ul></td>
</tr>


<tr class="odd"> 

<td>
<a href="#det_1e7cf41f700a1466718e02ac97bc07a6">156</a>
</td>
<td>
<a name="sum_1e7cf41f700a1466718e02ac97bc07a6" />
<ul>

<li>
KZS17171.1

</li>

<!--

<li><a href="#det_1e7cf41f700a1466718e02ac97bc07a6">KZS17171.1</a></li>

-->

</ul></td>

<td class="num">0.93389<!-- 0.09867--></td>
<td class="num">0.67</td>
<td class="num">1.50</td>

<td class="int">3</td>
<td><ul><li>
Mitochondrial acyl carrier protein [Daphnia magna]
</li></ul></td>
</tr>


<tr class="even"> 

<td>
<a href="#det_8cb8a76830359c3ac589a55945b5a414">157</a>
</td>
<td>
<a name="sum_8cb8a76830359c3ac589a55945b5a414" />
<ul>

<li>
JAN70808.1

</li>

<li>
KZS13188.1

</li>

<!--

<li><a href="#det_8cb8a76830359c3ac589a55945b5a414">JAN70808.1</a></li>

<li><a href="#det_8cb8a76830359c3ac589a55945b5a414">KZS13188.1</a></li>

-->

</ul></td>

<td class="num">0.93425<!-- 0.10100--></td>
<td class="num">0.67</td>
<td class="num">1.49</td>

<td class="int">3</td>
<td><ul><li>
hypothetical protein [Daphnia magna]</li><li>putative Secreted protein [Daphnia magna]
</li></ul></td>
</tr>


<tr class="odd"> 

<td>
<a href="#det_170af7b433b6ee2a40116ae0893d2547">158</a>
</td>
<td>
<a name="sum_170af7b433b6ee2a40116ae0893d2547" />
<ul>

<li>
JAN56704.1

</li>

<li>
JAN53653.1

</li>

<li>
JAN32417.1

</li>

<li>
JAN47259.1

</li>

<li>
JAN34372.1

</li>

<li>
JAN57570.1

</li>

<li>
JAN34419.1

</li>

<!--

<li><a href="#det_170af7b433b6ee2a40116ae0893d2547">JAN56704.1</a></li>

<li><a href="#det_170af7b433b6ee2a40116ae0893d2547">JAN53653.1</a></li>

<li><a href="#det_170af7b433b6ee2a40116ae0893d2547">JAN32417.1</a></li>

<li><a href="#det_170af7b433b6ee2a40116ae0893d2547">JAN47259.1</a></li>

<li><a href="#det_170af7b433b6ee2a40116ae0893d2547">JAN34372.1</a></li>

<li><a href="#det_170af7b433b6ee2a40116ae0893d2547">JAN57570.1</a></li>

<li><a href="#det_170af7b433b6ee2a40116ae0893d2547">JAN34419.1</a></li>

-->
(6 more)
</ul></td>

<td class="num">0.93500<!-- 0.17000--></td>
<td class="num">1.52</td>
<td class="num">1.52</td>

<td class="int">6</td>
<td><ul><li>
Adenosine kinase, partial [Daphnia magna]</li><li>Adenosine kinase, partial [Daphnia magna]</li><li>Adenosine kinase, partial [Daphnia magna]</li><li>Adenosine kinase, partial [Daphnia magna]</li><li>Adenosine kinase, partial [Daphnia magna]</li><li>Adenosine kinase [Daphnia magna]</li><li>Adenosine kinase [Daphnia magna]
</li></ul></td>
</tr>


<tr class="even"> 

<td>
<a href="#det_c47de9797054bdfda3c2ae2f6f6fc575">159</a>
</td>
<td>
<a name="sum_c47de9797054bdfda3c2ae2f6f6fc575" />
<ul>

<li>
JAN31625.1

</li>

<li>
KZS17380.1

</li>

<li>
JAN87009.1

</li>

<li>
JAN30122.1

</li>

<li>
JAN30124.1

</li>

<li>
JAN30123.1

</li>

<!--

<li><a href="#det_c47de9797054bdfda3c2ae2f6f6fc575">JAN31625.1</a></li>

<li><a href="#det_c47de9797054bdfda3c2ae2f6f6fc575">KZS17380.1</a></li>

<li><a href="#det_c47de9797054bdfda3c2ae2f6f6fc575">JAN87009.1</a></li>

<li><a href="#det_c47de9797054bdfda3c2ae2f6f6fc575">JAN30122.1</a></li>

<li><a href="#det_c47de9797054bdfda3c2ae2f6f6fc575">JAN30124.1</a></li>

<li><a href="#det_c47de9797054bdfda3c2ae2f6f6fc575">JAN30123.1</a></li>

-->

</ul></td>

<td class="num">0.93535<!-- 0.16700--></td>
<td class="num">0.83</td>
<td class="num">1.20</td>

<td class="int">8</td>
<td><ul><li>
Peroxisomal acyl-coenzyme A oxidase [Daphnia magna]</li><li>Acyl-coenzyme A oxidase [Daphnia magna]</li><li>Peroxisomal acyl-coenzyme A oxidase [Daphnia magna]</li><li>Peroxisomal acyl-coenzyme A oxidase [Daphnia magna]</li><li>Peroxisomal acyl-coenzyme A oxidase [Daphnia magna]</li><li>Peroxisomal acyl-coenzyme A oxidase [Daphnia magna]
</li></ul></td>
</tr>


<tr class="odd"> 

<td>
<a href="#det_d56930070eca5ba4b57657857228a691">160</a>
</td>
<td>
<a name="sum_d56930070eca5ba4b57657857228a691" />
<ul>

<li>
JAN74137.1

</li>

<li>
JAN91230.1

</li>

<li>
KZR98456.1

</li>

<li>
KZS11390.1

</li>

<li>
EFX86943.1

</li>

<li>
KZS11198.1

</li>

<li>
KZS21756.1

</li>

<!--

<li><a href="#det_d56930070eca5ba4b57657857228a691">JAN74137.1</a></li>

<li><a href="#det_d56930070eca5ba4b57657857228a691">JAN91230.1</a></li>

<li><a href="#det_d56930070eca5ba4b57657857228a691">KZR98456.1</a></li>

<li><a href="#det_d56930070eca5ba4b57657857228a691">KZS11390.1</a></li>

<li><a href="#det_d56930070eca5ba4b57657857228a691">EFX86943.1</a></li>

<li><a href="#det_d56930070eca5ba4b57657857228a691">KZS11198.1</a></li>

<li><a href="#det_d56930070eca5ba4b57657857228a691">KZS21756.1</a></li>

-->
(6 more)
</ul></td>

<td class="num">0.93535<!-- 0.16700--></td>
<td class="num">0.91</td>
<td class="num">1.10</td>

<td class="int">8</td>
<td><ul><li>
Histone H2B type 1-D [Daphnia magna]</li><li>Histone H2B type 1-D [Daphnia magna]</li><li>Histone H2B [Daphnia magna]</li><li>Histone H2B [Daphnia magna]</li><li>hypothetical protein DAPPUDRAFT_312397 [Daphnia pulex]</li><li>Histone H2B type 1-M [Daphnia magna]</li><li>Histone H2B [Daphnia magna]
</li></ul></td>
</tr>


<tr class="even"> 

<td>
<a href="#det_69837255b26c681dfa1d39f26d80532a">161</a>
</td>
<td>
<a name="sum_69837255b26c681dfa1d39f26d80532a" />
<ul>

<li>
KZS17228.1

</li>

<li>
JAN48944.1

</li>

<li>
JAN48943.1

</li>

<li>
JAN33951.1

</li>

<li>
JAN33952.1

</li>

<li>
JAN45646.1

</li>

<li>
JAN47197.1

</li>

<!--

<li><a href="#det_69837255b26c681dfa1d39f26d80532a">KZS17228.1</a></li>

<li><a href="#det_69837255b26c681dfa1d39f26d80532a">JAN48944.1</a></li>

<li><a href="#det_69837255b26c681dfa1d39f26d80532a">JAN48943.1</a></li>

<li><a href="#det_69837255b26c681dfa1d39f26d80532a">JAN33951.1</a></li>

<li><a href="#det_69837255b26c681dfa1d39f26d80532a">JAN33952.1</a></li>

<li><a href="#det_69837255b26c681dfa1d39f26d80532a">JAN45646.1</a></li>

<li><a href="#det_69837255b26c681dfa1d39f26d80532a">JAN47197.1</a></li>

-->
(5 more)
</ul></td>

<td class="num">0.93580<!-- 0.10500--></td>
<td class="num">0.83</td>
<td class="num">1.20</td>

<td class="int">32</td>
<td><ul><li>
Laminin subunit beta-1 [Daphnia magna]</li><li>Laminin subunit alpha-3 [Daphnia magna]</li><li>Laminin subunit alpha-3 [Daphnia magna]</li><li>Laminin subunit alpha-3 [Daphnia magna]</li><li>Laminin subunit alpha-3 [Daphnia magna]</li><li>Laminin subunit alpha-3 [Daphnia magna]</li><li>Laminin subunit alpha-3 [Daphnia magna]
</li></ul></td>
</tr>


<tr class="odd"> 

<td>
<a href="#det_b83309acfdf83318bc353ae8932cfd84">162</a>
</td>
<td>
<a name="sum_b83309acfdf83318bc353ae8932cfd84" />
<ul>

<li>
JAN29325.1

</li>

<li>
JAN45716.1

</li>

<li>
JAN49015.1

</li>

<li>
KZR99454.1

</li>

<li>
JAN83979.1

</li>

<!--

<li><a href="#det_b83309acfdf83318bc353ae8932cfd84">JAN29325.1</a></li>

<li><a href="#det_b83309acfdf83318bc353ae8932cfd84">JAN45716.1</a></li>

<li><a href="#det_b83309acfdf83318bc353ae8932cfd84">JAN49015.1</a></li>

<li><a href="#det_b83309acfdf83318bc353ae8932cfd84">KZR99454.1</a></li>

<li><a href="#det_b83309acfdf83318bc353ae8932cfd84">JAN83979.1</a></li>

-->

</ul></td>

<td class="num">0.93610<!-- 0.11500--></td>
<td class="num">1.26</td>
<td class="num">1.26</td>

<td class="int">9</td>
<td><ul><li>
Nucleosome assembly protein 1 4 [Daphnia magna]</li><li>Nucleosome assembly protein 1 4 [Daphnia magna]</li><li>Nucleosome assembly protein 1 4 [Daphnia magna]</li><li>Nucleosome assembly protein 1 1 [Daphnia magna]</li><li>Nucleosome assembly protein 1 4 [Daphnia magna]
</li></ul></td>
</tr>


<tr class="even"> 

<td>
<a href="#det_e4597182627497eebdd5f747f46b8bb9">163</a>
</td>
<td>
<a name="sum_e4597182627497eebdd5f747f46b8bb9" />
<ul>

<li>
JAN52663.1

</li>

<li>
KZS21097.1

</li>

<li>
JAN85660.1

</li>

<li>
JAN60368.1

</li>

<!--

<li><a href="#det_e4597182627497eebdd5f747f46b8bb9">JAN52663.1</a></li>

<li><a href="#det_e4597182627497eebdd5f747f46b8bb9">KZS21097.1</a></li>

<li><a href="#det_e4597182627497eebdd5f747f46b8bb9">JAN85660.1</a></li>

<li><a href="#det_e4597182627497eebdd5f747f46b8bb9">JAN60368.1</a></li>

-->

</ul></td>

<td class="num">0.93610<!-- 0.08433--></td>
<td class="num">0.88</td>
<td class="num">1.14</td>

<td class="int">13</td>
<td><ul><li>
Aldehyde dehydrogenase, mitochondrial [Daphnia magna]</li><li>Aldehyde dehydrogenase family 8 member A1 [Daphnia magna]</li><li>Aldehyde dehydrogenase, mitochondrial [Daphnia magna]</li><li>Aldehyde dehydrogenase, mitochondrial [Daphnia magna]
</li></ul></td>
</tr>


<tr class="odd"> 

<td>
<a href="#det_f531a729b3556dd7dd5e4260d71b9225">164</a>
</td>
<td>
<a name="sum_f531a729b3556dd7dd5e4260d71b9225" />
<ul>

<li>
KZS07963.1

</li>

<!--

<li><a href="#det_f531a729b3556dd7dd5e4260d71b9225">KZS07963.1</a></li>

-->

</ul></td>

<td class="num">0.93610<!-- 0.11500--></td>
<td class="num">1.12</td>
<td class="num">1.12</td>

<td class="int">4</td>
<td><ul><li>
NADH dehydrogenase [ubiquinone] 1 beta subcomplex subunit 9 [Daphnia magna]
</li></ul></td>
</tr>


<tr class="even"> 

<td>
<a href="#det_14cee9abe63a0cd9c7d3e3c26459e9d5">165</a>
</td>
<td>
<a name="sum_14cee9abe63a0cd9c7d3e3c26459e9d5" />
<ul>

<li>
KZS09614.1

</li>

<li>
JAN55265.1

</li>

<li>
JAN35622.1

</li>

<li>
JAN83874.1

</li>

<!--

<li><a href="#det_14cee9abe63a0cd9c7d3e3c26459e9d5">KZS09614.1</a></li>

<li><a href="#det_14cee9abe63a0cd9c7d3e3c26459e9d5">JAN55265.1</a></li>

<li><a href="#det_14cee9abe63a0cd9c7d3e3c26459e9d5">JAN35622.1</a></li>

<li><a href="#det_14cee9abe63a0cd9c7d3e3c26459e9d5">JAN83874.1</a></li>

-->

</ul></td>

<td class="num">0.93666<!-- 0.11200--></td>
<td class="num">0.82</td>
<td class="num">1.22</td>

<td class="int">2</td>
<td><ul><li>
Septin-1 [Daphnia magna]</li><li>Septin-1 [Daphnia magna]</li><li>Septin-1 [Daphnia magna]</li><li>Septin-1 [Daphnia magna]
</li></ul></td>
</tr>


<tr class="odd"> 

<td>
<a href="#det_a59c119b0c96025bdc5a2cfd55ca33c0">166</a>
</td>
<td>
<a name="sum_a59c119b0c96025bdc5a2cfd55ca33c0" />
<ul>

<li>
JAN57156.1

</li>

<li>
JAN60202.1

</li>

<li>
JAN71470.1

</li>

<li>
JAN58298.1

</li>

<li>
KZS03727.1

</li>

<!--

<li><a href="#det_a59c119b0c96025bdc5a2cfd55ca33c0">JAN57156.1</a></li>

<li><a href="#det_a59c119b0c96025bdc5a2cfd55ca33c0">JAN60202.1</a></li>

<li><a href="#det_a59c119b0c96025bdc5a2cfd55ca33c0">JAN71470.1</a></li>

<li><a href="#det_a59c119b0c96025bdc5a2cfd55ca33c0">JAN58298.1</a></li>

<li><a href="#det_a59c119b0c96025bdc5a2cfd55ca33c0">KZS03727.1</a></li>

-->

</ul></td>

<td class="num">0.93666<!-- 0.16800--></td>
<td class="num">0.87</td>
<td class="num">1.15</td>

<td class="int">5</td>
<td><ul><li>
putative Cathepsin L, partial [Daphnia magna]</li><li>putative Cathepsin L, partial [Daphnia magna]</li><li>Cathepsin L [Daphnia magna]</li><li>Cathepsin L [Daphnia magna]</li><li>Cathepsin L [Daphnia magna]
</li></ul></td>
</tr>


<tr class="even"> 

<td>
<a href="#det_b8d8577e347e561eb16bbe98e2a743fb">167</a>
</td>
<td>
<a name="sum_b8d8577e347e561eb16bbe98e2a743fb" />
<ul>

<li>
JAN72749.1

</li>

<li>
KZS21948.1

</li>

<!--

<li><a href="#det_b8d8577e347e561eb16bbe98e2a743fb">JAN72749.1</a></li>

<li><a href="#det_b8d8577e347e561eb16bbe98e2a743fb">KZS21948.1</a></li>

-->

</ul></td>

<td class="num">0.93666<!-- 0.11200--></td>
<td class="num">1.36</td>
<td class="num">1.36</td>

<td class="int">11</td>
<td><ul><li>
Calcium-binding protein [Daphnia magna]</li><li>Calcium-binding protein [Daphnia magna]
</li></ul></td>
</tr>


<tr class="odd"> 

<td>
<a href="#det_a0cfcf0c2ea2b88345d05951ec9efe06">168</a>
</td>
<td>
<a name="sum_a0cfcf0c2ea2b88345d05951ec9efe06" />
<ul>

<li>
KZS21012.1

</li>

<li>
KZS21011.1

</li>

<li>
KZS19696.1

</li>

<li>
KZS06496.1

</li>

<li>
JAN65830.1

</li>

<li>
JAN65829.1

</li>

<li>
JAN55592.1

</li>

<!--

<li><a href="#det_a0cfcf0c2ea2b88345d05951ec9efe06">KZS21012.1</a></li>

<li><a href="#det_a0cfcf0c2ea2b88345d05951ec9efe06">KZS21011.1</a></li>

<li><a href="#det_a0cfcf0c2ea2b88345d05951ec9efe06">KZS19696.1</a></li>

<li><a href="#det_a0cfcf0c2ea2b88345d05951ec9efe06">KZS06496.1</a></li>

<li><a href="#det_a0cfcf0c2ea2b88345d05951ec9efe06">JAN65830.1</a></li>

<li><a href="#det_a0cfcf0c2ea2b88345d05951ec9efe06">JAN65829.1</a></li>

<li><a href="#det_a0cfcf0c2ea2b88345d05951ec9efe06">JAN55592.1</a></li>

-->
(10 more)
</ul></td>

<td class="num">0.93675<!-- 0.09667--></td>
<td class="num">1.36</td>
<td class="num">1.36</td>

<td class="int">9</td>
<td><ul><li>
Uncharacterized protein APZ42_012157 [Daphnia magna]</li><li>Uncharacterized protein APZ42_012146 [Daphnia magna]</li><li>Uncharacterized protein APZ42_013784 [Daphnia magna]</li><li>Uncharacterized protein APZ42_030033 [Daphnia magna]</li><li>Vitellogenin-1 precursor [Daphnia magna]</li><li>Vitellogenin-1 precursor [Daphnia magna]</li><li>Vitellogenin-1 precursor [Daphnia magna]
</li></ul></td>
</tr>


<tr class="even"> 

<td>
<a href="#det_23204e0c63ae907a7cd768d2401d7220">169</a>
</td>
<td>
<a name="sum_23204e0c63ae907a7cd768d2401d7220" />
<ul>

<li>
JAN34331.1

</li>

<li>
JAN68480.1

</li>

<li>
KZS17634.1

</li>

<!--

<li><a href="#det_23204e0c63ae907a7cd768d2401d7220">JAN34331.1</a></li>

<li><a href="#det_23204e0c63ae907a7cd768d2401d7220">JAN68480.1</a></li>

<li><a href="#det_23204e0c63ae907a7cd768d2401d7220">KZS17634.1</a></li>

-->

</ul></td>

<td class="num">0.93698<!-- 0.10667--></td>
<td class="num">0.87</td>
<td class="num">1.15</td>

<td class="int">3</td>
<td><ul><li>
ATP-dependent RNA helicase an3, partial [Daphnia magna]</li><li>ATP-dependent RNA helicase an3 [Daphnia magna]</li><li>ATP-dependent RNA Helicase Pl10 [Daphnia magna]
</li></ul></td>
</tr>


<tr class="odd"> 

<td>
<a href="#det_9a80486142f4a88eeb552f356a7c5eb1">170</a>
</td>
<td>
<a name="sum_9a80486142f4a88eeb552f356a7c5eb1" />
<ul>

<li>
KZS15891.1

</li>

<li>
JAN53445.1

</li>

<li>
JAN50938.1

</li>

<li>
JAN70684.1

</li>

<li>
KZS03254.1

</li>

<!--

<li><a href="#det_9a80486142f4a88eeb552f356a7c5eb1">KZS15891.1</a></li>

<li><a href="#det_9a80486142f4a88eeb552f356a7c5eb1">JAN53445.1</a></li>

<li><a href="#det_9a80486142f4a88eeb552f356a7c5eb1">JAN50938.1</a></li>

<li><a href="#det_9a80486142f4a88eeb552f356a7c5eb1">JAN70684.1</a></li>

<li><a href="#det_9a80486142f4a88eeb552f356a7c5eb1">KZS03254.1</a></li>

-->

</ul></td>

<td class="num">0.93741<!-- 0.11900--></td>
<td class="num">0.84</td>
<td class="num">1.18</td>

<td class="int">27</td>
<td><ul><li>
Translational activator GCN1 [Daphnia magna]</li><li>Translational activator GCN1 [Daphnia magna]</li><li>Translational activator GCN1 [Daphnia magna]</li><li>Translational activator GCN1, partial [Daphnia magna]</li><li>putative Translational activator GCN1 [Daphnia magna]
</li></ul></td>
</tr>


<tr class="even"> 

<td>
<a href="#det_be84572b8da21c1b1c9b88ea7c8b13cd">171</a>
</td>
<td>
<a name="sum_be84572b8da21c1b1c9b88ea7c8b13cd" />
<ul>

<li>
JAN29158.1

</li>

<li>
KZS20842.1

</li>

<li>
JAN57147.1

</li>

<!--

<li><a href="#det_be84572b8da21c1b1c9b88ea7c8b13cd">JAN29158.1</a></li>

<li><a href="#det_be84572b8da21c1b1c9b88ea7c8b13cd">KZS20842.1</a></li>

<li><a href="#det_be84572b8da21c1b1c9b88ea7c8b13cd">JAN57147.1</a></li>

-->

</ul></td>

<td class="num">0.93773<!-- 0.09600--></td>
<td class="num">1.24</td>
<td class="num">1.24</td>

<td class="int">7</td>
<td><ul><li>
60S ribosomal protein L18 [Daphnia magna]</li><li>60S ribosomal protein L18 [Daphnia magna]</li><li>60S ribosomal protein L18, partial [Daphnia magna]
</li></ul></td>
</tr>


<tr class="odd"> 

<td>
<a href="#det_d30895659658e497bafec69fe6ced4d3">172</a>
</td>
<td>
<a name="sum_d30895659658e497bafec69fe6ced4d3" />
<ul>

<li>
KZS07978.1

</li>

<li>
JAN83250.1

</li>

<!--

<li><a href="#det_d30895659658e497bafec69fe6ced4d3">KZS07978.1</a></li>

<li><a href="#det_d30895659658e497bafec69fe6ced4d3">JAN83250.1</a></li>

-->

</ul></td>

<td class="num">0.93773<!-- 0.09600--></td>
<td class="num">1.26</td>
<td class="num">1.26</td>

<td class="int">2</td>
<td><ul><li>
putative Cell growth-regulating nucleolar protein [Daphnia magna]</li><li>hypothetical protein [Daphnia magna]
</li></ul></td>
</tr>


<tr class="even"> 

<td>
<a href="#det_d56b49ca764668abada6e81d18ad7e19">173</a>
</td>
<td>
<a name="sum_d56b49ca764668abada6e81d18ad7e19" />
<ul>

<li>
KZS19297.1

</li>

<li>
JAN67956.1

</li>

<!--
[truncated: 9,242,814 more chars]
